# Supplementary material for: PtoNF-YC9-SRMT-PtoRD26 module regulates the high saline tolerance of a triploid poplar
Source: Genome Biol. 2022 Jul 7;23:148. doi: 10.1186/s13059-022-02718-7 (PMC9264554; doi:10.1186/s13059-022-02718-7)
Supplement: Supplementary file 2 — Additional file 2. Table S1. The information of Hifi and Hi-C sequencing. [file 13059_2022_2718_MOESM2_ESM.xlsx]

## Sheet: Sheet1
Table S1. The information of Hifi and Hi-C sequencing.
Hifi Sequencing
Cell ID	Bases (Gb)	Reads	Max length	Mean length	N50
m64181_210329_152538_1	25.65 Gb	1753355	49534	14630.3	15028
m64180_210501_223322_2	31.13 Gb	2271716	47002	13704.8	14005
m64180_210503_050152_3	29.85 Gb	2193111	44393	13610.9	13880
Hi-C Sequencing
Sample Name	Clean Read	Clean base(Gb)	Read Length(bp)	GC_rate(%)
Can26_1	1505706074	225.86	150	37.13
