# Supplementary material for: PtoNF-YC9-SRMT-PtoRD26 module regulates the high saline tolerance of a triploid poplar
Source: Genome Biol. 2022 Jul 7;23:148. doi: 10.1186/s13059-022-02718-7 (PMC9264554; doi:10.1186/s13059-022-02718-7)
Supplement: Supplementary file 3 — Additional file 3. Table S2. The differential expression genes with NaCl treatment compared to control. [file 13059_2022_2718_MOESM3_ESM.xlsx]

## Sheet: Sheet1
Table S2. The differential expression genes with NaCl treatment compared to control.
gene_id	CK-1_fpkm	CK-2_fpkm	CK-3_fpkm	NaCl-1_fpkm	NaCl-2_fpkm	NaCl-3_fpkm	CK_fpkm-average	NaCl_fpkm-average	Log2FC	Up/Down	pval	padj
P.x_tomentosa04724	1e-05	1e-05	1e-05	12.23	71.4029	3.19322	1e-05	28.9421	21.5	Up	2.76e-09	6.47e-07
P.x_tomentosa23267	1e-05	1e-05	1e-05	7.69509	50.137	0.043141	1e-05	19.2917	20.8796	Up	7.92e-05	0.0023874
P.x_tomentosa59720	1e-05	1e-05	1e-05	2.84325	7.87479	26.2921	1e-05	12.3367	20.2	Up	1.53e-18	3e-15
P.x_tomentosa17876	1e-05	1e-05	1e-05	5.81406	10.9681	0.105593	1e-05	5.62926	19.1	Up	1.84e-05	0.00077804
P.x_tomentosa00786	1e-05	1e-05	1e-05	4.37976	10.9929	0.046846	1e-05	5.13983	19	Up	0.00016027	0.0041052
P.x_tomentosa16202	1e-05	1e-05	1e-05	0.778634	9.15735	3.93982	1e-05	4.62527	18.8192	Up	5.92e-12	3.44e-09
P.x_tomentosa25980	1e-05	1e-05	1e-05	0.879589	9.42846	0.268917	1e-05	3.52565	18.4275	Up	1.17e-05	0.00054561
P.x_tomentosa60417	1e-05	1e-05	1e-05	0.677099	6.43925	2.36881	1e-05	3.16172	18.2704	Up	4.52e-11	2e-08
P.x_tomentosa64197	1e-05	1e-05	1e-05	0.163133	7.04243	0.921902	1e-05	2.70916	18.0475	Up	0.00014891	0.003882
P.x_tomentosa03672	1e-05	1e-05	1e-05	0.74405	4.64968	1.74757	1e-05	2.38044	17.9	Up	4.29e-11	1.95e-08
P.x_tomentosa74708	1e-05	1e-05	1e-05	1.4419	4.02593	1.3852	1e-05	2.28435	17.8	Up	1.83e-10	6.92e-08
P.x_tomentosa49643	1e-05	1e-05	1e-05	1.39984	5.01528	0.030808	1e-05	2.14864	17.7	Up	0.00030333	0.0066716
P.x_tomentosa70312	1e-05	1e-05	1e-05	2.85838	3.34529	1e-05	1e-05	2.06789	17.7	Up	0.0030739	0.034967
P.x_tomentosa08621	1e-05	1e-05	1e-05	1.22491	3.60577	0.071613	1e-05	1.6341	17.3	Up	5.04e-07	4.45e-05
P.x_tomentosa06873	1e-05	1e-05	1e-05	0.937558	3.67812	0.285875	1e-05	1.63385	17.3	Up	2.64e-07	2.63e-05
P.x_tomentosa44474	1e-05	1e-05	1e-05	2.56897	1.61117	0.164801	1e-05	1.44831	17.144	Up	7.25e-08	9.27e-06
P.x_tomentosa87563	1e-05	1e-05	1e-05	0.860463	2.79549	0.591997	1e-05	1.41598	17.1	Up	3.34e-09	7.41e-07
P.x_tomentosa75423	1e-05	1e-05	1e-05	0.618796	2.85455	0.237113	1e-05	1.23682	16.9	Up	7.3e-07	6.07e-05
P.x_tomentosa26109	1e-05	1e-05	1e-05	0.778491	2.63972	0.200489	1e-05	1.20623	16.8802	Up	2.93e-09	6.73e-07
P.x_tomentosa22706	1e-05	1e-05	1e-05	0.668273	2.48935	0.304264	1e-05	1.15396	16.8	Up	7.43e-08	9.43e-06
P.x_tomentosa08440	1e-05	1e-05	1e-05	0.145358	1.62083	1.62656	1e-05	1.13092	16.8	Up	1.46e-07	1.65e-05
P.x_tomentosa07951	1e-05	1e-05	1e-05	0.938334	2.32131	0.114989	1e-05	1.12488	16.8	Up	3.16e-07	3.07e-05
P.x_tomentosa66846	1e-05	1e-05	1e-05	0.562312	2.71136	0.073232	1e-05	1.11563	16.7675	Up	0.00011461	0.0031689
P.x_tomentosa89908	1e-05	1e-05	1e-05	1.45307	1.65629	0.050517	1e-05	1.05329	16.6845	Up	9.55e-07	7.42e-05
P.x_tomentosa42828	1e-05	1e-05	1e-05	0.126966	2.48648	0.465834	1e-05	1.02643	16.6473	Up	5.65e-06	0.00030964
P.x_tomentosa74341	1e-05	1e-05	1e-05	0.725177	2.24491	0.101953	1e-05	1.02401	16.6	Up	4.2e-06	0.00024201
P.x_tomentosa74648	1e-05	1e-05	1e-05	0.945148	0.811041	1.22811	1e-05	0.994767	16.6	Up	2.27e-05	0.00091012
P.x_tomentosa09261	1e-05	1e-05	1e-05	0.185239	1.02746	1.75754	1e-05	0.99008	16.6	Up	4.42e-07	4.02e-05
P.x_tomentosa88498	1e-05	1e-05	1e-05	0.612093	2.01369	0.196064	1e-05	0.940616	16.5	Up	9.8e-07	7.58e-05
P.x_tomentosa39328	1e-05	1e-05	1e-05	0.340221	1e-05	2.43431	1e-05	0.924845	16.4969	Up	0.0036736	0.039512
P.x_tomentosa34375	1e-05	1e-05	1e-05	0.129593	1.89505	0.550866	1e-05	0.858504	16.4	Up	4.2e-07	3.85e-05
P.x_tomentosa16780	1e-05	1e-05	1e-05	0.35203	0.757375	1.45956	1e-05	0.856322	16.3859	Up	1.73e-08	2.82e-06
P.x_tomentosa66061	1e-05	1e-05	1e-05	0.061752	0.241827	2.1561	1e-05	0.819892	16.3231	Up	4.63e-06	0.00026173
P.x_tomentosa12061	1e-05	1e-05	1e-05	0.277823	0.411851	1.76269	1e-05	0.817455	16.3	Up	1.36e-06	9.82e-05
P.x_tomentosa49526	1e-05	1e-05	1e-05	0.124237	1.43657	0.779375	1e-05	0.780062	16.3	Up	2.2e-05	0.00089001
P.x_tomentosa82072	1e-05	1e-05	1e-05	0.225	0.599099	1.42643	1e-05	0.750176	16.2	Up	1.09e-05	0.00051293
P.x_tomentosa74567	1e-05	1e-05	1e-05	0.155715	1.96197	0.07518	1e-05	0.730955	16.2	Up	8.44e-05	0.0025079
P.x_tomentosa89351	1e-05	1e-05	1e-05	0.463594	1.39233	0.313992	1e-05	0.723304	16.1423	Up	6.8e-08	8.84e-06
P.x_tomentosa27908	1e-05	1e-05	1e-05	0.616473	1.03021	0.463517	1e-05	0.703399	16.1	Up	0.0026289	0.031332
P.x_tomentosa68960	1e-05	1e-05	1e-05	0.108246	0.632775	1.34773	1e-05	0.69625	16.1	Up	1.67e-05	0.00072052
P.x_tomentosa78669	1e-05	1e-05	1e-05	0.20666	1.78909	0.070427	1e-05	0.688724	16.0716	Up	0.00031686	0.0068958
P.x_tomentosa74338	1e-05	1e-05	1e-05	0.300353	1.40913	0.315816	1e-05	0.6751	16.0428	Up	3.47e-05	0.0012622
P.x_tomentosa22349	1e-05	1e-05	1e-05	0.877602	0.933875	0.201737	1e-05	0.671071	16	Up	9.11e-07	7.14e-05
P.x_tomentosa47514	1e-05	1e-05	1e-05	0.962586	0.939285	0.050667	1e-05	0.650846	16	Up	4.97e-07	4.41e-05
P.x_tomentosa26896	1e-05	1e-05	1e-05	0.272249	1.46189	0.18836	1e-05	0.640834	16	Up	2.52e-07	2.53e-05
P.x_tomentosa34783	1e-05	1e-05	1e-05	0.374204	1.36071	0.13721	1e-05	0.624042	15.9294	Up	4.49e-11	2e-08
P.x_tomentosa17778	1e-05	1e-05	1e-05	0.244007	0.510192	1.02222	1e-05	0.59214	15.9	Up	4.62e-06	0.00026122
P.x_tomentosa62841	1e-05	1e-05	1e-05	0.305351	1.19427	0.217949	1e-05	0.572523	15.8	Up	6.28e-06	0.00033452
P.x_tomentosa81646	1e-05	1e-05	1e-05	0.225899	1.22571	0.251142	1e-05	0.567585	15.8	Up	8.23e-05	0.0024593
P.x_tomentosa09187	1e-05	1e-05	1e-05	0.107034	1.27189	0.32037	1e-05	0.56643	15.8	Up	7.04e-06	0.00036971
P.x_tomentosa34514	1e-05	1e-05	1e-05	0.47361	1.00895	0.207977	1e-05	0.563512	15.7822	Up	1.72e-09	4.27e-07
P.x_tomentosa73543	1e-05	1e-05	1e-05	0.22523	1.31792	0.143657	1e-05	0.562268	15.8	Up	8.65e-05	0.0025504
P.x_tomentosa85966	1e-05	1e-05	1e-05	0.447079	0.937878	0.300588	1e-05	0.561848	15.7779	Up	4.55e-08	6.29e-06
P.x_tomentosa34306	1e-05	1e-05	1e-05	0.696796	0.918368	0.060039	1e-05	0.558401	15.769	Up	1.49e-05	0.00066173
P.x_tomentosa79425	1e-05	1e-05	1e-05	0.261758	1.28486	0.091344	1e-05	0.545989	15.7366	Up	6.16e-05	0.0019692
P.x_tomentosa69538	1e-05	1e-05	1e-05	0.140678	1.26857	0.194684	1e-05	0.534645	15.7063	Up	1.11e-05	0.00052329
P.x_tomentosa02603	1e-05	1e-05	1e-05	0.182597	0.54333	0.872058	1e-05	0.532662	15.7	Up	3.18e-08	4.59e-06
P.x_tomentosa78958	1e-05	1e-05	1e-05	0.33418	0.633995	0.537789	1e-05	0.501988	15.6	Up	2.46e-05	0.00096865
P.x_tomentosa60673	1e-05	1e-05	1e-05	0.450791	0.989353	0.040112	1e-05	0.493419	15.6	Up	5.22e-05	0.0017289
P.x_tomentosa29386	1e-05	1e-05	1e-05	0.240369	0.673595	0.55716	1e-05	0.490375	15.5816	Up	9.09e-05	0.0026449
P.x_tomentosa17853	1e-05	1e-05	1e-05	0.100472	1.13216	0.202912	1e-05	0.478514	15.5	Up	5.66e-06	0.00030982
P.x_tomentosa22921	1e-05	1e-05	1e-05	0.21711	1.11772	0.070952	1e-05	0.468595	15.5161	Up	7.2e-05	0.0022245
P.x_tomentosa28608	1e-05	1e-05	1e-05	0.75189	0.453607	0.192823	1e-05	0.466107	15.5	Up	3.77e-05	0.0013477
P.x_tomentosa10141	1e-05	1e-05	1e-05	0.070376	0.265801	1.05449	1e-05	0.463555	15.5	Up	0.0010038	0.016037
P.x_tomentosa17800	1e-05	1e-05	1e-05	0.636062	0.493564	0.237291	1e-05	0.455639	15.4756	Up	1.63e-05	0.00070941
P.x_tomentosa04569	1e-05	1e-05	1e-05	0.231302	1.0712	0.061894	1e-05	0.454798	15.4729	Up	6.6e-05	0.0020802
P.x_tomentosa50656	1e-05	1e-05	1e-05	1.17706	0.094845	0.081758	1e-05	0.45122	15.5	Up	0.00062317	0.011291
P.x_tomentosa20180	1e-05	1e-05	1e-05	0.06437	0.369793	0.913851	1e-05	0.449338	15.4555	Up	0.0019901	0.025918
P.x_tomentosa81846	1e-05	1e-05	1e-05	0.037106	1.20219	0.102913	1e-05	0.447401	15.4493	Up	0.00017662	0.0044127
P.x_tomentosa68200	1e-05	1e-05	1e-05	0.294517	0.965731	0.081705	1e-05	0.447318	15.449	Up	1.28e-06	9.26e-05
P.x_tomentosa22028	1e-05	1e-05	1e-05	0.08449	1.2043	0.038362	1e-05	0.442384	15.4	Up	0.00043486	0.0087172
P.x_tomentosa39534	1e-05	1e-05	1e-05	0.72031	0.519953	0.079506	1e-05	0.439923	15.425	Up	2.54e-05	0.00099148
P.x_tomentosa41237	1e-05	1e-05	1e-05	0.682871	0.486159	0.138372	1e-05	0.435801	15.4114	Up	0.00022061	0.0052077
P.x_tomentosa35516	1e-05	1e-05	1e-05	0.167421	1.13192	1e-05	1e-05	0.433116	15.4025	Up	0.0039934	0.041892
P.x_tomentosa64639	1e-05	1e-05	1e-05	0.122351	1.12201	0.036909	1e-05	0.42709	15.3823	Up	0.00010611	0.0029983
P.x_tomentosa58593	1e-05	1e-05	1e-05	0.116783	0.411156	0.730862	1e-05	0.4196	15.3567	Up	0.00019723	0.0047903
P.x_tomentosa31658	1e-05	1e-05	1e-05	0.378939	0.576385	0.296127	1e-05	0.41715	15.3	Up	6.26e-06	0.00033408
P.x_tomentosa82929	1e-05	1e-05	1e-05	0.642375	0.447629	0.158174	1e-05	0.416059	15.3445	Up	0.00090421	0.014877
P.x_tomentosa02363	1e-05	1e-05	1e-05	0.665741	0.502721	0.077383	1e-05	0.415282	15.3	Up	0.00017241	0.0043354
P.x_tomentosa70074	1e-05	1e-05	1e-05	0.106913	0.611801	0.49514	1e-05	0.404618	15.3043	Up	1.36e-07	1.55e-05
P.x_tomentosa54215	1e-05	1e-05	1e-05	0.517127	0.41662	0.273817	1e-05	0.402521	15.3	Up	8.5e-05	0.0025184
P.x_tomentosa69690	1e-05	1e-05	1e-05	0.147383	0.930506	0.123744	1e-05	0.400544	15.2897	Up	4.62e-06	0.00026144
P.x_tomentosa40386	1e-05	1e-05	1e-05	0.625558	0.381889	0.189016	1e-05	0.398821	15.2835	Up	1.54e-05	0.00068116
P.x_tomentosa17486	1e-05	1e-05	1e-05	0.377949	0.739638	0.056756	1e-05	0.391448	15.2565	Up	0.00080512	0.013644
P.x_tomentosa07586	1e-05	1e-05	1e-05	0.304904	0.772746	0.090927	1e-05	0.389526	15.2494	Up	8.45e-05	0.0025081
P.x_tomentosa24393	1e-05	1e-05	1e-05	0.291534	0.683475	0.179486	1e-05	0.384832	15.2319	Up	1.73e-05	0.00074136
P.x_tomentosa49582	1e-05	1e-05	1e-05	0.678064	0.318173	0.151985	1e-05	0.382741	15.2241	Up	8.31e-07	6.66e-05
P.x_tomentosa09472	1e-05	1e-05	1e-05	0.389887	0.56084	0.193801	1e-05	0.381509	15.2194	Up	7.44e-06	0.00038436
P.x_tomentosa63229	1e-05	1e-05	1e-05	0.0658	0.519208	0.539105	1e-05	0.374704	15.1935	Up	0.0018139	0.02426
P.x_tomentosa69644	1e-05	1e-05	1e-05	0.176406	0.621287	0.320153	1e-05	0.372615	15.2	Up	9.45e-05	0.00273
P.x_tomentosa22703	1e-05	1e-05	1e-05	0.13752	0.277651	0.693264	1e-05	0.369478	15.1732	Up	3.63e-05	0.001306
P.x_tomentosa75847	1e-05	1e-05	1e-05	1e-05	0.392107	0.70347	1e-05	0.365196	15.1564	Up	0.0037193	0.039826
P.x_tomentosa19158	1e-05	1e-05	1e-05	0.080543	0.218982	0.788288	1e-05	0.362604	15.1461	Up	0.0044362	0.045058
P.x_tomentosa22588	1e-05	1e-05	1e-05	0.282549	0.640587	0.151727	1e-05	0.358288	15.1288	Up	4.08e-05	0.0014326
P.x_tomentosa32199	1e-05	1e-05	1e-05	1e-05	0.601248	0.465134	1e-05	0.355464	15.1174	Up	0.0017834	0.024038
P.x_tomentosa12705	1e-05	1e-05	1e-05	0.107788	0.879447	0.065978	1e-05	0.351071	15.0995	Up	0.0002332	0.005441
P.x_tomentosa18575	1e-05	1e-05	1e-05	0.124608	0.896612	0.029962	1e-05	0.350394	15.0967	Up	0.00010743	0.0030264
P.x_tomentosa15545	1e-05	1e-05	1e-05	0.054876	0.427432	0.563484	1e-05	0.348597	15.0893	Up	0.0010031	0.016028
P.x_tomentosa15426	1e-05	1e-05	1e-05	0.070302	0.957979	1e-05	1e-05	0.342764	15.0649	Up	0.0047608	0.047114
P.x_tomentosa29944	1e-05	1e-05	1e-05	0.013253	0.641616	0.364653	1e-05	0.339841	15.0526	Up	8.15e-05	0.0024428
P.x_tomentosa48246	1e-05	1e-05	1e-05	0.502656	0.317404	0.197529	1e-05	0.339196	15.0498	Up	0.0034073	0.037487
P.x_tomentosa84659	1e-05	1e-05	1e-05	0.378275	0.552171	0.062368	1e-05	0.330938	15.0143	Up	5.58e-05	0.0018189
P.x_tomentosa46669	1e-05	1e-05	1e-05	0.236415	0.672936	0.060355	1e-05	0.323235	14.9803	Up	1.27e-06	9.24e-05
P.x_tomentosa71644	1e-05	1e-05	1e-05	0.096943	0.513818	0.35731	1e-05	0.32269	14.9779	Up	8.31e-05	0.0024779
P.x_tomentosa89496	1e-05	1e-05	1e-05	0.143429	0.770082	0.054386	1e-05	0.322632	14.9776	Up	0.0010974	0.017052
P.x_tomentosa69941	1e-05	1e-05	1e-05	0.005219	0.117189	0.841536	1e-05	0.321315	14.9717	Up	0.0014635	0.020905
P.x_tomentosa76015	1e-05	1e-05	1e-05	0.217525	0.339204	0.405114	1e-05	0.320614	14.9686	Up	3.72e-06	0.00021841
P.x_tomentosa16454	1e-05	1e-05	1e-05	0.143862	0.701921	0.115516	1e-05	0.320433	14.9677	Up	0.0036069	0.039083
P.x_tomentosa08274	1e-05	1e-05	1e-05	0.339463	0.401377	0.212001	1e-05	0.317614	14.955	Up	6.42e-05	0.0020338
P.x_tomentosa56096	1e-05	1e-05	1e-05	0.219776	0.464855	0.253131	1e-05	0.312587	14.932	Up	0.00029384	0.0065073
P.x_tomentosa72140	1e-05	1e-05	1e-05	0.30629	0.444707	0.176223	1e-05	0.309073	14.9157	Up	9.3e-09	1.7e-06
P.x_tomentosa44476	1e-05	1e-05	1e-05	0.206642	0.71916	1e-05	1e-05	0.308604	14.9135	Up	0.0028788	0.033453
P.x_tomentosa46755	1e-05	1e-05	1e-05	0.054245	0.278983	0.587761	1e-05	0.306996	14.9059	Up	0.0037049	0.039726
P.x_tomentosa47194	1e-05	1e-05	1e-05	0.168262	0.470853	0.277076	1e-05	0.305397	14.8984	Up	6.93e-05	0.002158
P.x_tomentosa61927	1e-05	1e-05	1e-05	0.049913	0.599379	0.245257	1e-05	0.298183	14.8639	Up	3.44e-05	0.0012559
P.x_tomentosa48115	1e-05	1e-05	1e-05	0.117613	0.556424	0.203547	1e-05	0.292528	14.8363	Up	2.96e-06	0.000184
P.x_tomentosa74780	1e-05	1e-05	1e-05	0.101341	0.72963	0.030684	1e-05	0.287218	14.8099	Up	0.00062775	0.011354
P.x_tomentosa85913	1e-05	1e-05	1e-05	0.044546	0.293889	0.519687	1e-05	0.286041	14.8	Up	0.0007045	0.012326
P.x_tomentosa38689	1e-05	1e-05	1e-05	0.335632	0.373147	0.146581	1e-05	0.28512	14.7993	Up	0.0028234	0.03299
P.x_tomentosa64804	1e-05	1e-05	1e-05	0.756076	0.097741	1e-05	1e-05	0.284609	14.7967	Up	0.0037589	0.040117
P.x_tomentosa89428	1e-05	1e-05	1e-05	0.049027	0.695569	0.105691	1e-05	0.283429	14.8	Up	0.0022091	0.027855
P.x_tomentosa44041	1e-05	1e-05	1e-05	0.323448	0.366863	0.159757	1e-05	0.283356	14.7903	Up	1.46e-05	0.00065389
P.x_tomentosa64235	1e-05	1e-05	1e-05	0.205891	0.609298	0.033616	1e-05	0.282935	14.7882	Up	0.0042898	0.043986
P.x_tomentosa46384	1e-05	1e-05	1e-05	0.113489	0.556849	0.165271	1e-05	0.278536	14.7656	Up	0.00010929	0.0030634
P.x_tomentosa88219	1e-05	1e-05	1e-05	0.446979	0.38029	1e-05	1e-05	0.27576	14.7511	Up	0.0033542	0.037079
P.x_tomentosa32186	1e-05	1e-05	1e-05	0.079039	0.54184	0.194064	1e-05	0.271648	14.7294	Up	0.00045654	0.0090206
P.x_tomentosa79520	1e-05	1e-05	1e-05	0.337446	0.318722	0.157456	1e-05	0.271208	14.7271	Up	0.00070748	0.012361
P.x_tomentosa46781	1e-05	1e-05	1e-05	0.052529	0.438582	0.322122	1e-05	0.271078	14.7264	Up	0.003179	0.035775
P.x_tomentosa72751	1e-05	1e-05	1e-05	0.090418	0.516282	0.193586	1e-05	0.266762	14.7033	Up	5.43e-05	0.0017839
P.x_tomentosa37136	1e-05	1e-05	1e-05	1e-05	0.447637	0.350507	1e-05	0.266051	14.6994	Up	0.0042613	0.043796
P.x_tomentosa40244	1e-05	1e-05	1e-05	0.131979	0.278183	0.37562	1e-05	0.261927	14.6769	Up	0.00013065	0.0034954
P.x_tomentosa60653	1e-05	1e-05	1e-05	0.036796	0.720974	0.019313	1e-05	0.259028	14.6608	Up	0.0017245	0.023465
P.x_tomentosa87716	1e-05	1e-05	1e-05	0.125756	0.063681	0.576688	1e-05	0.255375	14.6403	Up	1.57e-05	0.00069174
P.x_tomentosa07630	1e-05	1e-05	1e-05	0.478443	0.220909	0.050813	1e-05	0.250055	14.61	Up	0.00051793	0.009899
P.x_tomentosa54400	1e-05	1e-05	1e-05	0.15521	0.534096	0.055364	1e-05	0.248223	14.5994	Up	0.0026628	0.031625
P.x_tomentosa62500	1e-05	1e-05	1e-05	0.055139	0.196114	0.459187	1e-05	0.236813	14.5315	Up	0.0005781	0.010682
P.x_tomentosa22664	1e-05	1e-05	1e-05	0.611067	0.04027	0.048191	1e-05	0.233176	14.5091	Up	0.0015673	0.021977
P.x_tomentosa28025	1e-05	1e-05	1e-05	0.028833	0.33388	0.336031	1e-05	0.232915	14.5	Up	0.00024541	0.0056602
P.x_tomentosa84234	1e-05	1e-05	1e-05	1e-05	0.425679	0.271897	1e-05	0.232529	14.5	Up	0.0042955	0.04402
P.x_tomentosa45244	1e-05	1e-05	1e-05	0.144178	0.458748	0.089373	1e-05	0.230766	14.5	Up	0.001722	0.023457
P.x_tomentosa41720	1e-05	1e-05	1e-05	0.472996	0.101148	0.108136	1e-05	0.227427	14.5	Up	0.00036422	0.0076513
P.x_tomentosa04119	1e-05	1e-05	1e-05	0.169455	0.137482	0.364592	1e-05	0.223843	14.4502	Up	0.00011191	0.0031161
P.x_tomentosa35660	1e-05	1e-05	1e-05	0.40149	0.167933	0.097547	1e-05	0.222323	14.4	Up	0.0028794	0.033455
P.x_tomentosa17073	1e-05	1e-05	1e-05	0.039189	0.482003	0.142243	1e-05	0.221145	14.4	Up	4.56e-05	0.0015636
P.x_tomentosa73483	1e-05	1e-05	1e-05	0.110974	0.543219	1e-05	1e-05	0.218068	14.4	Up	0.0025031	0.030356
P.x_tomentosa39247	1e-05	1e-05	1e-05	0.451968	0.129473	0.071844	1e-05	0.217762	14.4	Up	0.00045643	0.0090206
P.x_tomentosa56891	1e-05	1e-05	1e-05	0.149504	0.26931	0.227617	1e-05	0.215477	14.3952	Up	0.0018845	0.024914
P.x_tomentosa46051	1e-05	1e-05	1e-05	0.391793	0.234745	0.016294	1e-05	0.214277	14.4	Up	3.03e-05	0.0011386
P.x_tomentosa48393	1e-05	1e-05	1e-05	0.112219	0.417526	0.105952	1e-05	0.211899	14.4	Up	3.58e-06	0.00021295
P.x_tomentosa37135	1e-05	1e-05	1e-05	0.234413	0.261095	0.136633	1e-05	0.210714	14.363	Up	0.00014753	0.0038557
P.x_tomentosa22424	1e-05	1e-05	1e-05	0.220132	0.401874	1e-05	1e-05	0.207339	14.3	Up	0.0048682	0.047891
P.x_tomentosa12439	1e-05	1e-05	1e-05	0.18184	0.209936	0.224699	1e-05	0.205492	14.3	Up	0.0010855	0.016934
P.x_tomentosa68897	1e-05	1e-05	1e-05	0.236751	0.238723	0.137042	1e-05	0.204172	14.3	Up	0.0024579	0.030015
P.x_tomentosa35521	1e-05	1e-05	1e-05	0.080819	0.364374	0.165461	1e-05	0.203551	14.3	Up	0.0011246	0.01733
P.x_tomentosa25052	1e-05	1e-05	1e-05	0.029684	0.295548	0.283459	1e-05	0.202897	14.3	Up	1.78e-05	0.00075588
P.x_tomentosa64101	1e-05	1e-05	1e-05	0.054396	0.36683	0.183742	1e-05	0.201656	14.3	Up	6.13e-05	0.001961
P.x_tomentosa21888	1e-05	1e-05	1e-05	0.246551	0.243183	0.083961	1e-05	0.191232	14.2	Up	0.0011863	0.01802
P.x_tomentosa01606	1e-05	1e-05	1e-05	0.322067	0.198023	0.042068	1e-05	0.187386	14.2	Up	0.0022655	0.028325
P.x_tomentosa45198	1e-05	1e-05	1e-05	0.192549	0.251976	0.106705	1e-05	0.183743	14.2	Up	0.00017885	0.0044535
P.x_tomentosa15523	1e-05	1e-05	1e-05	0.142508	0.179298	0.224922	1e-05	0.182243	14.2	Up	0.00048576	0.0094549
P.x_tomentosa66453	1e-05	1e-05	1e-05	0.063707	0.414451	0.063774	1e-05	0.180644	14.1	Up	0.0017306	0.023518
P.x_tomentosa04961	1e-05	1e-05	1e-05	0.190411	0.241347	0.109799	1e-05	0.180519	14.1	Up	0.003458	0.037906
P.x_tomentosa16565	1e-05	1e-05	1e-05	0.320702	0.220642	1e-05	1e-05	0.180451	14.1	Up	0.00472	0.046873
P.x_tomentosa39729	1e-05	1e-05	1e-05	0.06243	0.198839	0.275796	1e-05	0.179022	14.1278	Up	0.00053639	0.01014
P.x_tomentosa71422	1e-05	1e-05	1e-05	0.096058	0.319095	0.119357	1e-05	0.17817	14.1	Up	0.00018811	0.0046253
P.x_tomentosa86638	1e-05	1e-05	1e-05	0.261524	0.203903	0.066804	1e-05	0.17741	14.1	Up	0.0021194	0.027081
P.x_tomentosa78785	1e-05	1e-05	1e-05	0.052344	0.273299	0.196799	1e-05	0.174147	14.1	Up	0.0030142	0.034505
P.x_tomentosa28625	1e-05	1e-05	1e-05	0.089931	0.198319	0.218499	1e-05	0.168916	14	Up	0.002984	0.03428
P.x_tomentosa72629	1e-05	1e-05	1e-05	0.25706	0.216642	0.032929	1e-05	0.168877	14	Up	0.0012782	0.019005
P.x_tomentosa11962	1e-05	1e-05	1e-05	0.145593	0.087099	0.257553	1e-05	0.163415	14	Up	0.00048274	0.0094132
P.x_tomentosa47241	1e-05	1e-05	1e-05	0.027544	0.385632	0.073947	1e-05	0.162374	14	Up	0.0020954	0.026858
P.x_tomentosa12383	1e-05	1e-05	1e-05	0.094156	0.378887	0.01235	1e-05	0.161798	14	Up	0.00021106	0.0050583
P.x_tomentosa76578	1e-05	1e-05	1e-05	0.083555	0.251498	0.147049	1e-05	0.160701	14	Up	0.0004231	0.0085319
P.x_tomentosa38191	1e-05	1e-05	1e-05	0.228021	0.168377	0.084147	1e-05	0.160182	14	Up	0.0034574	0.037906
P.x_tomentosa39262	1e-05	1e-05	1e-05	1e-05	0.205231	0.270765	1e-05	0.158669	13.9537	Up	0.0018543	0.024632
P.x_tomentosa41291	1e-05	1e-05	1e-05	0.30669	0.040275	0.1262	1e-05	0.157722	13.9451	Up	0.00029497	0.0065236
P.x_tomentosa67133	1e-05	1e-05	1e-05	0.192931	0.223689	0.049287	1e-05	0.155302	13.9228	Up	0.0040942	0.042625
P.x_tomentosa13024	1e-05	1e-05	1e-05	0.086226	0.320991	0.053313	1e-05	0.15351	13.906	Up	0.0027705	0.03251
P.x_tomentosa39622	1e-05	1e-05	1e-05	0.147409	0.294587	0.017541	1e-05	0.153179	13.9	Up	0.00040718	0.0083099
P.x_tomentosa65774	1e-05	1e-05	1e-05	0.241104	0.142077	0.074106	1e-05	0.152429	13.8958	Up	0.0009166	0.015034
P.x_tomentosa53716	1e-05	1e-05	1e-05	0.106164	0.299518	0.049321	1e-05	0.151668	13.9	Up	0.00040899	0.0083285
P.x_tomentosa03614	1e-05	1e-05	1e-05	0.082283	0.276083	0.091485	1e-05	0.14995	13.9	Up	0.002422	0.029714
P.x_tomentosa77747	1e-05	1e-05	1e-05	0.096548	0.090528	0.255453	1e-05	0.14751	13.8	Up	0.00097354	0.015681
P.x_tomentosa07896	1e-05	1e-05	1e-05	0.057942	0.047131	0.329425	1e-05	0.144833	13.8	Up	0.0022552	0.028259
P.x_tomentosa51052	1e-05	1e-05	1e-05	0.331897	0.084334	0.018092	1e-05	0.144774	13.8	Up	0.00048667	0.00947
P.x_tomentosa39984	1e-05	1e-05	1e-05	0.162409	0.113332	0.145906	1e-05	0.140549	13.8	Up	0.0035884	0.038939
P.x_tomentosa35220	1e-05	1e-05	1e-05	0.059424	0.311801	0.034305	1e-05	0.135177	13.7	Up	0.001507	0.021374
P.x_tomentosa43121	1e-05	1e-05	1e-05	0.017892	0.181316	0.203061	1e-05	0.13409	13.7	Up	0.0012503	0.018695
P.x_tomentosa50172	1e-05	1e-05	1e-05	0.115935	0.242797	0.03837	1e-05	0.132367	13.7	Up	0.00037451	0.0078102
P.x_tomentosa19667	1e-05	1e-05	1e-05	0.136456	0.1287	0.110494	1e-05	0.125217	13.6	Up	0.0028128	0.032892
P.x_tomentosa34510	1e-05	1e-05	1e-05	0.093338	0.246921	0.03301	1e-05	0.124423	13.6	Up	0.0047095	0.046806
P.x_tomentosa06529	1e-05	1e-05	1e-05	0.021988	0.308733	0.042426	1e-05	0.124382	13.6025	Up	0.0028773	0.033442
P.x_tomentosa41641	1e-05	1e-05	1e-05	0.084733	0.1485	0.135021	1e-05	0.122751	13.6	Up	0.0031169	0.035306
P.x_tomentosa18802	1e-05	1e-05	1e-05	0.0759	0.266964	0.022263	1e-05	0.121709	13.6	Up	0.00019658	0.0047831
P.x_tomentosa12761	1e-05	1e-05	1e-05	0.103265	0.17898	0.081808	1e-05	0.121351	13.6	Up	0.0033789	0.037264
P.x_tomentosa88242	1e-05	1e-05	1e-05	0.044958	0.248851	0.068559	1e-05	0.120789	13.6	Up	0.00011859	0.0032511
P.x_tomentosa62719	1e-05	1e-05	1e-05	0.105182	0.155435	0.08729	1e-05	0.115969	13.5	Up	0.0015486	0.021777
P.x_tomentosa89825	1e-05	1e-05	1e-05	0.082506	0.063991	0.200412	1e-05	0.115636	13.5	Up	0.00039174	0.008079
P.x_tomentosa56498	1e-05	1e-05	1e-05	0.037118	0.160496	0.124326	1e-05	0.107313	13.4	Up	0.0022545	0.028256
P.x_tomentosa29987	1e-05	1e-05	1e-05	1e-05	0.247746	0.058564	1e-05	0.102107	13.3178	Up	0.0024088	0.029592
P.x_tomentosa77865	1e-05	1e-05	1e-05	0.177903	0.058066	0.061233	1e-05	0.0990673	13.3	Up	0.00040253	0.0082446
P.x_tomentosa86765	1e-05	1e-05	1e-05	0.087859	0.068518	0.138239	1e-05	0.0982053	13.2616	Up	0.0042586	0.043774
P.x_tomentosa86862	1e-05	1e-05	1e-05	0.063751	0.172388	0.050421	1e-05	0.09552	13.2	Up	0.005055	0.049086
P.x_tomentosa49377	1e-05	1e-05	1e-05	0.087066	0.166361	0.032596	1e-05	0.095341	13.2	Up	0.00066528	0.011835
P.x_tomentosa53503	1e-05	1e-05	1e-05	0.048379	0.213696	0.013108	1e-05	0.0917277	13.2	Up	0.0021818	0.027641
P.x_tomentosa20446	1e-05	1e-05	1e-05	0.05211	0.146753	0.076276	1e-05	0.091713	13.1629	Up	0.0039808	0.041796
P.x_tomentosa34815	1e-05	1e-05	1e-05	0.182592	0.029722	0.057411	1e-05	0.0899083	13.1	Up	0.00081911	0.013834
P.x_tomentosa28008	1e-05	1e-05	1e-05	0.055469	0.134587	0.077476	1e-05	0.0891773	13.1	Up	1.15e-08	2.03e-06
P.x_tomentosa80119	1e-05	1e-05	1e-05	0.0917	0.059716	0.114777	1e-05	0.088731	13.1	Up	0.0019074	0.025135
P.x_tomentosa05979	1e-05	1e-05	1e-05	0.1161	0.080556	0.067548	1e-05	0.088068	13.1044	Up	0.0048849	0.047992
P.x_tomentosa05460	1e-05	1e-05	1e-05	0.029928	0.139367	0.092914	1e-05	0.087403	13.1	Up	3.4e-06	0.00020479
P.x_tomentosa76605	1e-05	1e-05	1e-05	0.032099	0.177902	0.050745	1e-05	0.0869153	13.1	Up	0.00030557	0.006711
P.x_tomentosa09237	1e-05	1e-05	1e-05	0.135371	0.060808	0.060141	1e-05	0.08544	13.1	Up	0.0018454	0.024558
P.x_tomentosa51846	1e-05	1e-05	1e-05	0.032542	0.144748	0.068481	1e-05	0.0819237	13.0001	Up	0.0042287	0.043583
P.x_tomentosa35892	1e-05	1e-05	1e-05	0.028414	0.186411	0.020248	1e-05	0.0783577	12.9	Up	1.11e-07	1.32e-05
P.x_tomentosa22757	1e-05	1e-05	1e-05	0.10165	0.094626	0.014705	1e-05	0.070327	12.8	Up	0.0024677	0.030085
P.x_tomentosa30608	1e-05	1e-05	1e-05	0.075449	0.064807	0.069277	1e-05	0.0698443	12.8	Up	7.72e-07	6.33e-05
P.x_tomentosa45085	1e-05	1e-05	1e-05	0.016642	0.138623	0.049302	1e-05	0.068189	12.7	Up	0.004943	0.048312
P.x_tomentosa35967	1e-05	1e-05	1e-05	0.046651	0.105275	0.044441	1e-05	0.0654557	12.7	Up	9.33e-06	0.0004565
P.x_tomentosa82078	1e-05	1e-05	1e-05	0.084277	0.066883	0.040626	1e-05	0.0639287	12.6	Up	0.0030325	0.034628
P.x_tomentosa51711	1e-05	1e-05	1e-05	0.052183	0.096716	0.038733	1e-05	0.062544	12.6	Up	0.0033789	0.037264
P.x_tomentosa88144	1e-05	1e-05	1e-05	0.055849	0.050768	0.075185	1e-05	0.0606007	12.5651	Up	0.0046937	0.046699
P.x_tomentosa83360	1e-05	1e-05	1e-05	0.033798	0.087741	0.050781	1e-05	0.05744	12.5	Up	0.0019311	0.025341
P.x_tomentosa00455	1e-05	1e-05	1e-05	0.058278	0.065447	0.032213	1e-05	0.0519793	12.3	Up	0.0020239	0.026212
P.x_tomentosa38325	8.8e-05	1e-05	0.000352	0.15256	1.48915	0.533459	0.00015	0.725055	12.2	Up	0.0015288	0.0216
P.x_tomentosa46951	1e-05	1e-05	1e-05	0.06244	0.05784	0.022556	1e-05	0.047612	12.2171	Up	0.0049065	0.048114
P.x_tomentosa28009	1e-05	1e-05	1e-05	0.052207	0.048046	0.020825	1e-05	0.0403593	12	Up	0.0001144	0.0031641
P.x_tomentosa79632	1e-05	1e-05	1e-05	1e-05	0.054734	0.046845	1e-05	0.033863	11.7	Up	0.0016695	0.022969
P.x_tomentosa35966	1e-05	1e-05	1e-05	0.032386	0.040221	0.01831	1e-05	0.0303057	11.6	Up	0.0014287	0.020525
P.x_tomentosa84233	1e-05	1e-05	1e-05	0.016305	0.037232	0.012434	1e-05	0.0219903	11.1	Up	0.0002484	0.0057186
P.x_tomentosa65181	1e-05	0.008106	0.013427	26.1633	20.0892	1e-05	0.007181	15.4175	11.0681	Up	0.00010943	0.0030653
P.x_tomentosa02069	0.033445	1e-05	1e-05	2.82767	18.116	29.6143	0.011155	16.8527	10.6	Up	4.48e-10	1.44e-07
P.x_tomentosa36680	1e-05	1e-05	0.028822	0.320995	21.9127	3.57809	0.009614	8.60392	9.81	Up	1.38e-05	0.00062347
P.x_tomentosa82302	1e-05	0.035893	1e-05	0.798779	3.11428	26.0691	0.011971	9.99406	9.70538	Up	1.88e-06	0.00012763
P.x_tomentosa58190	1e-05	0.045375	1e-05	16.0229	21.0825	1e-05	0.0151317	12.3685	9.67488	Up	0.0045418	0.045707
P.x_tomentosa07739	1e-05	0.248828	0.087467	24.3858	161.855	5.77298	0.112102	64.0047	9.16	Up	1.13e-07	1.34e-05
P.x_tomentosa46165	1e-05	0.085018	0.216634	38.1154	118.188	4.77006	0.100554	53.6913	9.06	Up	5.51e-09	1.11e-06
P.x_tomentosa16429	0.039623	0.397694	0.186549	87.0563	193.695	43.5681	0.207955	108.107	9.02197	Up	5.98e-34	8.91e-30
P.x_tomentosa71863	1e-05	0.012586	0.041526	8.9387	15.1589	1.50122	0.0180407	8.53295	8.88565	Up	2.81e-18	5.22e-15
P.x_tomentosa09413	0.184764	1e-05	0.187905	52.2618	95.5541	28.1079	0.124226	58.6413	8.8828	Up	8.68e-30	8.07e-26
P.x_tomentosa12957	0.191252	0.307853	0.216005	91.3846	194.16	47.4115	0.23837	110.985	8.86295	Up	3.15e-49	2.34e-44
P.x_tomentosa75042	0.058687	1e-05	0.020515	9.32996	22.0242	1.47717	0.026404	10.9438	8.7	Up	1.45e-08	2.47e-06
P.x_tomentosa05397	0.083644	0.110916	1e-05	1.89511	7.67209	66.2413	0.0648567	25.2695	8.61	Up	4.7e-07	4.23e-05
P.x_tomentosa46891	0.201959	0.074567	0.062244	46.9741	76.3015	8.70739	0.112923	43.9943	8.61	Up	2.57e-28	1.91e-24
P.x_tomentosa00681	0.180638	0.077216	0.100397	14.4713	70.9098	51.0639	0.119417	45.4816	8.57313	Up	7.19e-40	2.67e-35
P.x_tomentosa48045	0.167868	0.102484	0.313862	59.3273	140.434	11.4323	0.194738	70.3978	8.5	Up	5.56e-27	3.04e-23
P.x_tomentosa10222	1e-05	0.024213	1e-05	3.19924	5.23902	0.184214	0.00807767	2.87416	8.47	Up	2.72e-05	0.0010478
P.x_tomentosa27793	1e-05	0.007279	0.081376	0.556932	2.50572	27.9945	0.029555	10.3524	8.45234	Up	1.04e-05	0.00049539
P.x_tomentosa35453	1e-05	1e-05	0.01586	1.78893	3.37348	0.329275	0.00529333	1.83056	8.43389	Up	1.08e-07	1.3e-05
P.x_tomentosa03508	0.085964	0.163511	1e-05	4.93548	28.4596	49.0369	0.0831617	27.4773	8.37	Up	1.72e-09	4.27e-07
P.x_tomentosa29974	0.024527	1e-05	0.08038	12.6743	21.6512	0.028538	0.0349723	11.4513	8.36	Up	9.35e-05	0.0027094
P.x_tomentosa72012	1e-05	0.009205	1e-05	0.070759	0.40732	2.29994	0.003075	0.926006	8.23	Up	3.42e-06	0.00020603
P.x_tomentosa52916	1e-05	0.01505	1e-05	0.605756	3.31243	0.576973	0.00502333	1.49839	8.22055	Up	6.41e-08	8.4e-06
P.x_tomentosa61804	1e-05	0.094447	0.1492	55.6713	16.4606	0.434651	0.081219	24.1888	8.21831	Up	7.93e-06	0.00040265
P.x_tomentosa59637	0.093048	0.213916	0.455226	53.1013	139.428	20.7071	0.254063	71.0788	8.13	Up	6.15e-24	2.41e-20
P.x_tomentosa62025	1e-05	0.047732	1e-05	0.827723	10.1914	1.79702	0.0159173	4.27204	8.06818	Up	1.76e-08	2.86e-06
P.x_tomentosa49029	0.282289	0.19134	0.202499	52.4245	114.781	9.85509	0.225376	59.0203	8.03273	Up	5.71e-27	3.04e-23
P.x_tomentosa60601	1e-05	0.015624	1e-05	0.140467	2.65697	1.23335	0.00521467	1.3436	8.00931	Up	3.1e-07	3.02e-05
P.x_tomentosa23804	1e-05	1e-05	0.03983	0.45151	2.00851	7.68868	0.0132833	3.3829	7.9925	Up	3.15e-08	4.57e-06
P.x_tomentosa06388	1e-05	1e-05	0.093779	3.47768	18.7803	1.01148	0.0312663	7.75649	7.95	Up	5.49e-05	0.0017978
P.x_tomentosa56483	0.114827	0.058863	1e-05	19.6754	23.0699	0.113523	0.0579	14.2863	7.95	Up	4.25e-05	0.0014808
P.x_tomentosa67429	1e-05	0.022616	1e-05	1.37035	3.99273	0.208543	0.00754533	1.85721	7.94333	Up	8.8e-08	1.1e-05
P.x_tomentosa48232	1e-05	1e-05	0.216873	13.8064	39.0207	0.165684	0.0722977	17.6643	7.93	Up	0.0012678	0.018891
P.x_tomentosa71862	0.072661	0.043403	0.012655	13.8239	16.0619	1.50309	0.0429063	10.463	7.93	Up	4.38e-18	7.76e-15
P.x_tomentosa19588	1e-05	0.081685	0.095524	8.60988	33.6308	0.971174	0.059073	14.404	7.92975	Up	1.02e-06	7.75e-05
P.x_tomentosa33370	1e-05	0.089989	1e-05	3.30083	18.5991	0.043202	0.030003	7.31438	7.92949	Up	0.001977	0.025796
P.x_tomentosa75888	1e-05	1e-05	0.034817	0.857383	0.714535	6.91904	0.0116123	2.83032	7.92916	Up	1.93e-07	2.04e-05
P.x_tomentosa11227	1e-05	0.050013	0.174496	9.45867	42.5082	0.427347	0.0748397	17.4647	7.87	Up	2.76e-05	0.0010605
P.x_tomentosa34782	1e-05	1e-05	0.012098	0.302923	0.664728	1.48332	0.00403933	0.816989	7.66006	Up	5.98e-13	4.28e-10
P.x_tomentosa29108	0.161213	1e-05	0.140067	3.58159	8.61225	48.5794	0.10043	20.2578	7.66	Up	5.32e-07	4.65e-05
P.x_tomentosa44891	0.214408	0.283748	0.623081	53.2539	157.22	14.4678	0.373746	74.9804	7.65	Up	2.73e-20	7.27e-17
P.x_tomentosa65951	0.157308	0.047481	1e-05	28.399	11.5169	0.258937	0.0682663	13.3916	7.62	Up	5.78e-05	0.0018748
P.x_tomentosa48149	1e-05	0.057018	0.044443	2.0139	13.9676	2.83828	0.0338237	6.27327	7.54	Up	8.75e-14	7.31e-11
P.x_tomentosa16568	0.084836	0.089774	0.089126	23.0659	25.0975	0.275632	0.087912	16.1463	7.52	Up	1.89e-07	2.02e-05
P.x_tomentosa71860	0.126507	0.159089	0.215969	41.1559	45.8214	4.77287	0.167188	30.5834	7.51513	Up	1.24e-23	4.6e-20
P.x_tomentosa34402	0.643298	0.338653	0.44441	27.2812	54.6496	177.408	0.475454	86.4462	7.51	Up	3.8e-32	4.71e-28
P.x_tomentosa61803	0.144521	0.301622	0.304975	45.6981	74.4183	12.2503	0.250373	44.1222	7.46	Up	4.59e-23	1.63e-19
P.x_tomentosa54771	1e-05	0.12528	1e-05	8.93971	12.6604	0.459875	0.0417667	7.35334	7.46	Up	0.00011854	0.0032508
P.x_tomentosa13509	0.035356	1e-05	1e-05	1.72875	4.11796	0.348167	0.011792	2.06496	7.45	Up	1.08e-06	8.14e-05
P.x_tomentosa49212	0.050104	0.043173	0.185556	13.1081	35.2424	1e-05	0.0929443	16.1169	7.43799	Up	0.00065133	0.011667
P.x_tomentosa20712	1e-05	0.213781	0.045126	7.51839	35.0366	1.47338	0.0863057	14.6761	7.41	Up	6.65e-06	0.00035249
P.x_tomentosa51895	1e-05	0.062169	1e-05	2.11387	8.05079	0.196875	0.0207297	3.45385	7.38	Up	0.00045501	0.009007
P.x_tomentosa30403	0.027645	0.165987	0.104336	1.76683	6.22185	41.6074	0.0993227	16.532	7.37892	Up	1.35e-14	1.32e-11
P.x_tomentosa43799	0.62316	0.854998	0.190851	65.5103	194.023	17.3703	0.556336	92.3011	7.37	Up	2.41e-19	5.44e-16
P.x_tomentosa41470	0.023962	0.052485	1e-05	0.286197	1.0071	11.0714	0.0254857	4.12155	7.34	Up	3.49e-05	0.001267
P.x_tomentosa53612	1e-05	1e-05	0.031169	0.585315	4.22039	0.194856	0.0103963	1.66685	7.32	Up	1.04e-06	7.88e-05
P.x_tomentosa67405	1e-05	1e-05	0.027036	0.202876	0.63764	3.38418	0.00901867	1.40823	7.29	Up	7.92e-07	6.45e-05
P.x_tomentosa00228	1e-05	1e-05	0.062803	3.5071	6.11962	0.037799	0.020941	3.2215	7.27	Up	0.0011129	0.017218
P.x_tomentosa59639	0.061235	1e-05	0.048789	13.9244	2.85073	0.127779	0.036678	5.63432	7.26	Up	7.27e-05	0.0022433
P.x_tomentosa55891	1e-05	0.101374	0.033621	4.03997	7.82593	8.60451	0.0450017	6.82347	7.24438	Up	1.99e-25	9.24e-22
P.x_tomentosa46113	0.098615	0.070219	0.094174	35.1578	4.39813	0.256813	0.0876693	13.2709	7.24	Up	3.35e-06	0.00020213
P.x_tomentosa75773	0.225282	0.074628	0.077158	16.8791	35.2586	3.20725	0.125689	18.4483	7.2	Up	7.46e-19	1.54e-15
P.x_tomentosa59638	0.267554	0.053192	0.090687	43.8094	15.3321	0.227543	0.137144	19.7897	7.17	Up	8.73e-06	0.00043323
P.x_tomentosa33285	0.754735	1.57537	0.322775	43.9493	109.066	225.105	0.884295	126.04	7.16	Up	8.29e-29	6.85e-25
P.x_tomentosa49480	1e-05	0.019543	1e-05	0.101888	2.38058	0.269895	0.006521	0.917455	7.14	Up	1.6e-05	0.00069935
P.x_tomentosa43513	1e-05	1e-05	0.024478	0.028518	0.715446	2.64493	0.008166	1.12963	7.11	Up	3.58e-05	0.0012943
P.x_tomentosa42531	1e-05	0.022928	1e-05	0.23154	2.42028	0.51239	0.00764933	1.05474	7.10733	Up	2.83e-05	0.00108
P.x_tomentosa63976	0.167969	0.347523	0.104526	64.9366	19.3972	0.925423	0.206673	28.4197	7.1034	Up	4.11e-07	3.8e-05
P.x_tomentosa41294	1e-05	1e-05	0.183421	6.29805	18.8111	0.104748	0.061147	8.40464	7.10276	Up	0.0041976	0.04335
P.x_tomentosa44827	0.099992	0.185759	0.030849	37.6102	3.71117	0.19707	0.105533	13.8395	7.03495	Up	2.72e-05	0.0010474
P.x_tomentosa31250	1e-05	0.044752	0.185191	10.9288	18.9019	0.198597	0.076651	10.0098	7.03	Up	0.00015799	0.0040605
P.x_tomentosa25185	1e-05	1e-05	0.007198	0.018015	0.646678	0.258207	0.002406	0.307633	7	Up	0.00086167	0.014389
P.x_tomentosa61883	0.029377	1e-05	0.027018	0.849944	2.62439	3.69144	0.0188017	2.38859	6.98916	Up	6.28e-13	4.45e-10
P.x_tomentosa71427	1e-05	1e-05	0.030801	0.317117	1.00036	2.58958	0.0102737	1.30235	6.99	Up	4.16e-07	3.82e-05
P.x_tomentosa28651	1e-05	0.048681	0.233794	9.81852	24.5772	0.070034	0.0941617	11.4886	6.93085	Up	0.00073372	0.012724
P.x_tomentosa43159	1e-05	0.046309	1e-05	1.28964	4.28884	0.042751	0.015443	1.87374	6.92	Up	1.36e-05	0.00061159
P.x_tomentosa81902	0.759047	0.737191	0.26213	25.0766	42.4741	141.004	0.586123	69.5181	6.89004	Up	5.03e-27	3.04e-23
P.x_tomentosa43344	1e-05	1e-05	0.133251	2.55949	12.8149	0.183713	0.0444237	5.18604	6.86716	Up	0.0030285	0.034605
P.x_tomentosa37512	1e-05	0.025055	1e-05	0.858327	1.81909	0.249476	0.00835833	0.975629	6.86697	Up	9.35e-07	7.3e-05
P.x_tomentosa81227	0.027521	0.063687	0.01814	0.620134	12.0749	1e-05	0.0364493	4.23168	6.86	Up	0.0026843	0.031809
P.x_tomentosa14743	1e-05	0.337123	0.398991	14.465	68.7439	0.737079	0.245375	27.982	6.83	Up	0.00027409	0.0061827
P.x_tomentosa71425	0.021912	1e-05	1e-05	0.3828	1.73813	0.353297	0.00731067	0.824742	6.82	Up	9.7e-07	7.52e-05
P.x_tomentosa72982	0.715294	0.374216	0.528774	82.4536	91.9855	7.85596	0.539428	60.765	6.82	Up	1.03e-19	2.4e-16
P.x_tomentosa08121	1e-05	0.058097	1e-05	0.629281	5.74727	0.125889	0.0193723	2.16748	6.81	Up	0.0023	0.028589
P.x_tomentosa63460	0.125872	0.033215	0.137718	7.20235	24.5499	0.581115	0.098935	10.7778	6.76736	Up	1.51e-10	5.86e-08
P.x_tomentosa71861	0.082337	0.092452	0.089678	9.44271	17.338	1.78344	0.0881557	9.5214	6.75	Up	3.71e-18	6.74e-15
P.x_tomentosa74032	0.147385	0.046497	0.011794	7.11875	13.7257	1.10337	0.0685587	7.31595	6.74	Up	1.15e-13	9.54e-11
P.x_tomentosa81030	1e-05	1e-05	0.020026	0.249529	1.56452	0.303758	0.006682	0.705937	6.72312	Up	2.03e-05	0.00083728
P.x_tomentosa63381	1e-05	0.078371	0.038157	11.0048	1.04165	0.062481	0.038846	4.0363	6.69912	Up	0.00082078	0.013856
P.x_tomentosa80106	1e-05	0.050735	0.019079	1.40768	5.55728	0.089132	0.0232747	2.35137	6.65859	Up	0.00020811	0.0050016
P.x_tomentosa63975	0.063748	0.019609	0.334056	14.0663	22.9765	4.53495	0.139138	13.8592	6.63819	Up	2.27e-14	2.09e-11
P.x_tomentosa88891	1e-05	1e-05	0.02116	0.815212	1.09828	0.139843	0.00706	0.684447	6.6	Up	3.48e-06	0.00020888
P.x_tomentosa43053	1e-05	1e-05	0.032229	0.291787	2.2596	0.556601	0.0107497	1.036	6.59058	Up	5.92e-06	0.00032057
P.x_tomentosa62481	1e-05	0.029305	1e-05	0.743617	2.03946	0.025382	0.009775	0.936154	6.58	Up	4.4e-05	0.0015217
P.x_tomentosa42908	1e-05	1e-05	0.017843	0.083488	1.42208	0.197185	0.00595433	0.567585	6.57	Up	0.00029507	0.0065236
P.x_tomentosa44862	1e-05	0.019019	1e-05	0.240008	1.36265	0.211632	0.00634633	0.604762	6.57	Up	9.8e-06	0.00047352
P.x_tomentosa69242	0.083337	0.068865	0.11146	16.6063	7.81126	0.167512	0.0878873	8.19502	6.54	Up	2.97e-09	6.8e-07
P.x_tomentosa27888	1e-05	1e-05	0.066697	0.787916	4.6689	0.757204	0.022239	2.07134	6.54	Up	2.51e-06	0.00016076
P.x_tomentosa10033	0.255263	0.173967	0.187757	6.71093	49.9042	0.773028	0.205662	19.1294	6.54	Up	2.14e-06	0.00014095
P.x_tomentosa11811	1e-05	0.021158	1e-05	0.200741	1.20793	0.52522	0.00705933	0.644632	6.51	Up	1.27e-06	9.25e-05
P.x_tomentosa64333	0.024177	1e-05	1e-05	0.53913	1.52177	0.116739	0.00806567	0.725878	6.49179	Up	0.0012994	0.019209
P.x_tomentosa67599	1e-05	0.034163	1e-05	0.07221	2.35497	0.64101	0.0113943	1.02273	6.49	Up	4.49e-05	0.0015485
P.x_tomentosa02175	1e-05	0.075758	1e-05	1.44975	5.21042	0.109054	0.0252593	2.25641	6.48	Up	0.0021637	0.027489
P.x_tomentosa30344	1e-05	0.0552	0.082739	7.49846	4.61348	0.127496	0.045983	4.07981	6.47	Up	1.84e-07	1.98e-05
P.x_tomentosa29592	1e-05	0.016942	1e-05	0.372391	1.03691	0.073879	0.005654	0.494393	6.45024	Up	6.04e-05	0.0019395
P.x_tomentosa91353	0.179043	0.040304	0.095675	17.977	9.4171	1e-05	0.105007	9.13137	6.44	Up	0.0018719	0.024805
P.x_tomentosa08260	0.217591	0.265108	1e-05	13.6791	27.76	0.170677	0.160903	13.8699	6.43	Up	0.00069859	0.012263
P.x_tomentosa62593	1e-05	0.046812	0.028844	0.492848	4.40755	1.29662	0.025222	2.06567	6.35578	Up	2.56e-09	6.05e-07
P.x_tomentosa45362	0.017123	1e-05	0.015146	1.25405	1.24682	0.125626	0.0107597	0.875497	6.3464	Up	4.25e-07	3.89e-05
P.x_tomentosa09182	0.240101	0.101852	0.545304	25.866	44.4931	0.529002	0.295752	23.6294	6.32005	Up	9.14e-06	0.00045059
P.x_tomentosa47084	1e-05	0.056341	0.498653	7.09534	35.8309	0.136391	0.185001	14.3542	6.28	Up	0.0026446	0.031458
P.x_tomentosa54852	0.491741	0.955043	1.65306	52.3329	185.191	1.98094	1.03328	79.8348	6.27171	Up	5.88e-06	0.000319
P.x_tomentosa35520	1e-05	0.033609	1e-05	0.059563	1.75458	0.779455	0.0112097	0.864532	6.2691	Up	9.48e-05	0.0027359
P.x_tomentosa59323	1e-05	1e-05	0.035789	0.458276	2.27674	0.024455	0.0119363	0.919823	6.26792	Up	0.00017001	0.0042952
P.x_tomentosa56568	0.671511	0.702031	0.468749	37.1622	99.1044	4.52762	0.614097	46.9314	6.26	Up	1.89e-14	1.8e-11
P.x_tomentosa29391	0.855882	2.59949	1.50067	18.3582	227.355	130.983	1.65202	125.565	6.25	Up	2.17e-17	3.75e-14
P.x_tomentosa68957	0.089792	0.089754	1e-05	4.09863	9.42403	0.051456	0.059852	4.52471	6.24	Up	0.00092122	0.015079
P.x_tomentosa06594	1e-05	0.034556	0.021079	0.790438	2.66374	0.697021	0.0185483	1.38373	6.22	Up	7.41e-08	9.42e-06
P.x_tomentosa61350	0.032262	0.120207	0.12078	3.31463	16.9716	1e-05	0.091083	6.76209	6.21	Up	0.0030266	0.034587
P.x_tomentosa53652	0.292045	0.085751	1e-05	8.57251	18.8348	0.539899	0.125935	9.31573	6.20891	Up	0.00016861	0.0042716
P.x_tomentosa44735	1.40718	0.572414	0.598294	83.8709	103.806	2.60487	0.859295	63.4273	6.21	Up	6.53e-07	5.51e-05
P.x_tomentosa56336	0.006221	0.021874	1e-05	1.39446	0.47864	0.197473	0.00936833	0.69019	6.2	Up	3.59e-05	0.0012956
P.x_tomentosa68898	1e-05	0.088249	1e-05	1.6214	3.85488	0.966596	0.029423	2.14762	6.18965	Up	7.26e-08	9.27e-06
P.x_tomentosa36507	0.127318	0.120134	0.236539	6.13843	28.7151	0.276268	0.16133	11.7099	6.18	Up	1.61e-05	0.00070054
P.x_tomentosa29673	0.033886	1e-05	1e-05	0.110519	2.30046	0.026455	0.011302	0.812478	6.17	Up	0.00027353	0.0061749
P.x_tomentosa13118	0.256012	0.053415	0.101291	17.3058	11.5236	0.300298	0.136906	9.70991	6.1482	Up	1.2e-05	0.00055519
P.x_tomentosa14836	0.281464	0.505324	0.251625	20.0405	52.67	0.109455	0.346138	24.2733	6.13	Up	0.00012872	0.0034646
P.x_tomentosa34488	0.136778	0.280699	0.470821	13.4678	48.1735	0.454495	0.296099	20.6986	6.12731	Up	1.56e-05	0.00068972
P.x_tomentosa27727	0.094439	0.059282	0.064026	9.75443	5.17311	1e-05	0.0725823	4.97585	6.09918	Up	0.0018296	0.024408
P.x_tomentosa11321	0.234223	0.374765	0.386599	18.8815	48.0139	0.048986	0.331862	22.3148	6.07127	Up	0.00028751	0.0064143
P.x_tomentosa66991	0.165844	0.112211	0.068817	10.6986	12.1442	0.297334	0.115624	7.71337	6.06	Up	2.85e-09	6.63e-07
P.x_tomentosa52194	0.047713	0.042799	0.046814	6.02766	3.12731	1e-05	0.0457753	3.05166	6.06	Up	0.0018641	0.024718
P.x_tomentosa52724	1e-05	0.00541	1e-05	0.030074	0.310435	0.020445	0.00181	0.120318	6.05	Up	0.002028	0.026246
P.x_tomentosa16198	0.068064	0.1933	0.130674	8.77622	16.8161	0.31098	0.130679	8.63442	6.05	Up	1.05e-09	2.87e-07
P.x_tomentosa57731	0.295337	0.091044	0.268574	4.97688	35.9686	2.14267	0.218318	14.3627	6.04	Up	4.4e-10	1.43e-07
P.x_tomentosa66475	1e-05	1e-05	0.178495	0.605622	9.62831	1.4383	0.059505	3.89074	6.03089	Up	1.2e-05	0.00055519
P.x_tomentosa21769	0.0575	0.073211	0.117382	1.64723	13.3895	0.487101	0.0826977	5.17462	5.97	Up	6.99e-09	1.36e-06
P.x_tomentosa55150	1e-05	0.532576	1.37383	21.5929	94.6984	2.40005	0.635472	39.5638	5.96	Up	0.0016798	0.02303
P.x_tomentosa65047	0.17271	0.075117	0.038509	5.76432	11.6073	0.090689	0.0954453	5.82076	5.93039	Up	4.8e-07	4.3e-05
P.x_tomentosa45540	0.040658	0.267807	0.044453	2.09509	16.0716	3.30368	0.117639	7.15678	5.93	Up	2.81e-11	1.32e-08
P.x_tomentosa05583	1e-05	1e-05	0.041792	0.386594	1.03701	1.11433	0.0139373	0.84598	5.9236	Up	2.54e-05	0.00099202
P.x_tomentosa13578	0.230425	0.348129	0.277259	5.56242	45.7574	0.570522	0.285271	17.2968	5.92	Up	2.43e-05	0.00095899
P.x_tomentosa21860	0.062027	0.110399	1e-05	1.74697	3.49763	5.17996	0.0574787	3.47485	5.91778	Up	8.55e-17	1.38e-13
P.x_tomentosa49131	0.340551	0.254531	0.11334	5.27383	31.736	5.01749	0.236141	14.0091	5.89	Up	1.22e-13	9.95e-11
P.x_tomentosa28982	0.068375	0.105765	0.037047	2.14591	10.0422	0.261146	0.0703957	4.14974	5.88	Up	2.42e-07	2.45e-05
P.x_tomentosa82494	1e-05	0.117691	1e-05	2.63893	3.50183	0.749165	0.039237	2.29664	5.87	Up	2.35e-07	2.4e-05
P.x_tomentosa72158	1e-05	0.071579	1e-05	0.836818	3.24141	0.108494	0.0238663	1.39557	5.86974	Up	5.36e-05	0.0017667
P.x_tomentosa64054	0.067217	1e-05	1e-05	0.41425	1.96071	1.52979	0.0224123	1.30158	5.85983	Up	4.91e-07	4.36e-05
P.x_tomentosa05528	0.036414	1e-05	0.068961	1.78756	4.28915	0.038149	0.0351283	2.03829	5.85858	Up	1.31e-05	0.00059468
P.x_tomentosa05228	0.430524	0.160357	0.097445	14.2982	25.3857	0.124326	0.229442	13.2694	5.85	Up	0.00018236	0.0045199
P.x_tomentosa50880	1e-05	1e-05	0.05335	0.245822	2.02077	0.807832	0.01779	1.02481	5.84814	Up	4.34e-06	0.00024872
P.x_tomentosa11701	0.106228	0.052109	0.425111	0.920005	2.09487	30.1244	0.194483	11.0464	5.83	Up	3.14e-07	3.05e-05
P.x_tomentosa36679	1e-05	0.038538	1e-05	1e-05	1.76334	0.402582	0.0128527	0.721976	5.81	Up	0.0022053	0.027829
P.x_tomentosa63968	0.007231	0.012358	0.006052	1.28153	0.092164	0.062595	0.008547	0.478764	5.80775	Up	4.69e-05	0.001591
P.x_tomentosa65668	0.082258	0.057757	0.08165	1.80122	10.5881	1e-05	0.0738883	4.12978	5.8	Up	0.004416	0.044915
P.x_tomentosa70495	1e-05	1e-05	0.024853	0.064668	1.26673	0.050749	0.008291	0.460717	5.8	Up	0.00049774	0.0096101
P.x_tomentosa46019	0.670521	0.370749	0.333043	37.8086	36.7205	0.893873	0.458104	25.141	5.78	Up	4.07e-06	0.0002359
P.x_tomentosa41126	0.207383	0.088662	0.037626	6.16668	9.98019	2.0721	0.111224	6.07299	5.77	Up	2.01e-13	1.59e-10
P.x_tomentosa21055	0.360386	0.203091	0.587907	34.8485	26.839	1.00821	0.383795	20.8986	5.77	Up	3.75e-10	1.27e-07
P.x_tomentosa23373	0.285246	0.280958	0.101894	1.51544	6.90101	27.8973	0.222699	12.1046	5.76431	Up	7.45e-11	3.11e-08
P.x_tomentosa51037	1e-05	0.137842	0.230739	1.70776	16.9436	1.35178	0.122864	6.66772	5.76	Up	0.00028193	0.006321
P.x_tomentosa68231	1e-05	1e-05	0.010926	0.097096	0.168464	0.328243	0.00364867	0.197934	5.76151	Up	0.00020939	0.0050273
P.x_tomentosa08011	0.099217	0.124053	0.016435	1.98162	2.67074	8.28022	0.0799017	4.31086	5.75	Up	5.39e-17	8.91e-14
P.x_tomentosa16504	0.578728	0.45198	0.505	28.518	38.5429	15.3006	0.511903	27.4538	5.74	Up	1.61e-36	3e-32
P.x_tomentosa15941	1.06242	1.08197	0.805339	25.5635	88.6692	43.6828	0.983242	52.6385	5.74	Up	3.76e-30	3.99e-26
P.x_tomentosa45797	0.18349	0.038771	0.097482	7.60714	9.20286	0.265132	0.106581	5.69171	5.74	Up	8.73e-09	1.62e-06
P.x_tomentosa51658	1e-05	0.195	0.185513	4.81078	14.7488	0.697579	0.126841	6.75238	5.7343	Up	4.15e-07	3.82e-05
P.x_tomentosa43737	0.453998	0.381513	0.171531	49.4518	3.77706	0.217595	0.335681	17.8155	5.73	Up	0.0004259	0.008579
P.x_tomentosa31367	1e-05	0.033133	1e-05	0.573895	1.14932	0.029097	0.011051	0.584103	5.72	Up	0.00034361	0.0073261
P.x_tomentosa70320	1e-05	0.102864	1e-05	0.582937	1.17761	3.67518	0.0342947	1.81191	5.72	Up	2.8e-07	2.77e-05
P.x_tomentosa73122	1e-05	0.071077	0.1401	0.388997	4.04651	6.71559	0.0703957	3.71703	5.72252	Up	1.76e-08	2.86e-06
P.x_tomentosa57559	1e-05	0.945549	0.075756	4.87009	11.2536	37.68	0.340438	17.9345	5.7192	Up	0.0013137	0.019369
P.x_tomentosa27509	0.036763	1e-05	0.24924	0.751007	3.86953	10.4065	0.0953377	5.00901	5.72	Up	9.5e-08	1.17e-05
P.x_tomentosa82356	1e-05	0.003978	0.043398	0.083059	1.3956	1.00129	0.0157953	0.826651	5.71	Up	1.72e-05	0.00073675
P.x_tomentosa34234	1e-05	0.143875	0.074776	1.44826	9.60043	0.354893	0.072887	3.80119	5.70465	Up	0.00086401	0.014419
P.x_tomentosa47003	0.129668	0.117892	0.078533	4.16693	12.8388	1e-05	0.108698	5.66857	5.7	Up	0.0033553	0.037085
P.x_tomentosa36506	1e-05	0.115118	0.098306	1.5631	9.04674	0.208581	0.0711447	3.60614	5.66356	Up	0.0010884	0.016958
P.x_tomentosa21778	0.054064	0.225008	0.049905	5.39561	10.8462	0.340078	0.109659	5.52729	5.66	Up	6.96e-08	8.97e-06
P.x_tomentosa32302	0.039551	0.138359	0.181357	3.51295	14.3602	0.125008	0.119756	5.99937	5.65	Up	0.0001718	0.0043298
P.x_tomentosa66249	1e-05	1e-05	0.031483	0.087967	1.26774	0.219669	0.010501	0.525126	5.64	Up	0.00066508	0.011834
P.x_tomentosa15325	1e-05	0.018092	0.080602	0.273318	2.98971	1.6554	0.0329013	1.63948	5.64	Up	1.23e-07	1.43e-05
P.x_tomentosa39709	1e-05	0.106469	0.31293	3.28717	17.2303	0.181598	0.139803	6.89968	5.63	Up	0.0024812	0.03019
P.x_tomentosa31225	1e-05	0.01061	1e-05	0.022524	0.256858	0.244265	0.00354333	0.174549	5.62238	Up	2.92e-06	0.00018248
P.x_tomentosa17770	1e-05	0.044468	0.098212	0.711889	6.19004	0.072086	0.0475633	2.32467	5.61103	Up	0.0026231	0.031287
P.x_tomentosa42057	5.2613	5.17958	7.32597	255.789	594.497	14.8216	5.92229	288.369	5.60562	Up	1.83e-10	6.92e-08
P.x_tomentosa69179	1e-05	1e-05	0.010518	0.374663	0.097578	0.040802	0.00351267	0.171014	5.60541	Up	0.0012797	0.01902
P.x_tomentosa39887	1e-05	0.086781	0.048585	0.110374	0.808261	5.66329	0.0451253	2.19398	5.6	Up	1.08e-05	0.00051019
P.x_tomentosa18185	1e-05	0.445979	0.263177	5.32929	28.8356	0.251292	0.236389	11.4721	5.6	Up	0.0033419	0.036971
P.x_tomentosa17024	0.169194	0.371229	0.455851	3.90255	43.9068	0.200824	0.332091	16.0034	5.59	Up	0.00040846	0.0083202
P.x_tomentosa87801	1e-05	0.087916	1e-05	0.550883	3.53801	0.145483	0.029312	1.41146	5.59	Up	0.00016977	0.0042928
P.x_tomentosa54408	1e-05	1e-05	0.120889	0.713331	4.57806	0.503266	0.040303	1.93155	5.58	Up	7.44e-06	0.00038436
P.x_tomentosa83788	0.069383	0.133481	0.186746	9.74879	8.79109	0.118355	0.12987	6.21941	5.58164	Up	5.44e-05	0.0017852
P.x_tomentosa04936	1e-05	1e-05	0.039837	0.498701	1.32615	0.077112	0.0132857	0.633988	5.58	Up	0.00028301	0.0063352
P.x_tomentosa86187	0.083103	0.114858	1e-05	2.79196	5.76061	0.842763	0.0659903	3.13178	5.57	Up	1.06e-09	2.89e-07
P.x_tomentosa65367	0.036315	1e-05	1e-05	0.478928	0.926225	0.318055	0.0121117	0.574403	5.57	Up	1.05e-05	0.00050125
P.x_tomentosa71163	0.076388	1e-05	0.071939	0.651143	2.92688	3.44999	0.0494457	2.34267	5.57	Up	1.06e-07	1.27e-05
P.x_tomentosa23621	1e-05	0.021209	1e-05	0.258053	0.210826	0.534566	0.00707633	0.334482	5.56	Up	7.48e-05	0.00229
P.x_tomentosa79695	0.037121	1e-05	1e-05	0.094485	1.36625	0.290862	0.0123803	0.583866	5.55951	Up	0.00064686	0.011601
P.x_tomentosa47006	0.178001	0.138759	0.233423	3.04492	21.6776	1.19492	0.183394	8.63915	5.55787	Up	1.23e-09	3.28e-07
P.x_tomentosa15531	0.095473	0.042231	1e-05	2.19827	3.64296	0.60766	0.0459047	2.14963	5.55	Up	3e-09	6.85e-07
P.x_tomentosa72011	0.036563	0.034797	1e-05	0.976604	1.27394	1.0365	0.02379	1.09568	5.52533	Up	4.75e-10	1.51e-07
P.x_tomentosa37846	1e-05	0.049658	1e-05	0.447237	1.8305	1e-05	0.0165593	0.759249	5.52	Up	0.0044393	0.045071
P.x_tomentosa35539	1e-05	1e-05	0.012965	0.133221	0.33837	0.119446	0.00432833	0.197012	5.50833	Up	0.00057679	0.010663
P.x_tomentosa17581	0.036898	1e-05	0.029306	2.50231	0.440506	0.057174	0.0220713	0.999998	5.5	Up	1.94e-05	0.00081045
P.x_tomentosa31219	0.122691	1e-05	0.282352	6.21253	11.159	0.852987	0.135018	6.07484	5.49	Up	0.00032374	0.0070045
P.x_tomentosa89616	0.692794	2.5199	2.46574	32.4657	180.604	41.1396	1.89281	84.7363	5.48	Up	1.13e-14	1.13e-11
P.x_tomentosa15973	1e-05	0.009142	1e-05	0.064067	0.015079	0.327663	0.003054	0.135603	5.47	Up	0.0038169	0.040566
P.x_tomentosa00223	0.053228	1e-05	1e-05	0.028171	0.286502	2.04548	0.0177493	0.786716	5.47	Up	0.0009627	0.015554
P.x_tomentosa49096	0.067889	0.09741	1e-05	2.01642	4.70306	0.561783	0.055103	2.42709	5.46	Up	9.3e-09	1.7e-06
P.x_tomentosa33183	0.018003	1e-05	0.000995	0.026799	0.465459	0.343781	0.006336	0.27868	5.45889	Up	0.00031732	0.006904
P.x_tomentosa53814	1e-05	0.017127	0.096116	0.428815	4.12896	0.408556	0.037751	1.65544	5.45456	Up	7.63e-06	0.0003919
P.x_tomentosa05191	0.09186	0.57171	0.256143	1.11464	14.6104	24.5199	0.306571	13.415	5.45	Up	1.45e-09	3.73e-07
P.x_tomentosa74144	0.090914	0.170762	0.05384	1.77941	2.43443	9.56883	0.105172	4.59422	5.45	Up	7.87e-12	4.34e-09
P.x_tomentosa01599	1e-05	0.043604	0.105047	2.84917	3.58704	0.033223	0.0495537	2.15647	5.44	Up	2.88e-05	0.0010943
P.x_tomentosa09563	0.124402	0.248859	0.137148	14.4621	7.54427	0.058406	0.170136	7.35491	5.43394	Up	0.00025631	0.0058645
P.x_tomentosa06422	0.596509	0.475648	0.35812	23.8342	34.3505	3.52747	0.476759	20.5707	5.43119	Up	2e-14	1.88e-11
P.x_tomentosa74975	0.506244	0.87627	0.629429	7.27883	76.7973	2.42263	0.670648	28.8329	5.43	Up	2.06e-05	0.00084593
P.x_tomentosa74663	0.284454	0.129195	0.234824	3.28312	7.34183	17.2219	0.216158	9.28229	5.42433	Up	1.91e-18	3.64e-15
P.x_tomentosa66496	0.649851	1.34759	1.3906	77.5369	59.4973	8.29695	1.12935	48.4437	5.42	Up	1.6e-14	1.55e-11
P.x_tomentosa02389	0.046494	0.032096	0.083035	1.09261	3.40267	2.43486	0.053875	2.31005	5.42	Up	2.06e-12	1.31e-09
P.x_tomentosa84242	0.746287	2.99174	2.2928	30.8008	186.358	41.0342	2.01028	86.0643	5.42	Up	6.02e-14	5.15e-11
P.x_tomentosa17436	0.100554	1e-05	1e-05	0.561391	3.15887	0.566087	0.0335247	1.42878	5.41	Up	9.74e-06	0.00047096
P.x_tomentosa78176	0.032006	0.339972	0.185932	5.60619	13.269	4.88804	0.18597	7.92106	5.41	Up	9.87e-15	1.01e-11
P.x_tomentosa70669	0.016935	1e-05	1e-05	0.334404	0.292639	0.094672	0.00565167	0.240572	5.41	Up	0.00024277	0.0056169
P.x_tomentosa64985	1e-05	0.035167	0.037075	0.504148	2.46953	0.069983	0.024084	1.01455	5.4	Up	8.79e-05	0.0025769
P.x_tomentosa63685	1.86123	2.65989	3.23009	68.4802	245.766	9.27401	2.58374	107.84	5.38329	Up	1.26e-10	4.96e-08
P.x_tomentosa41590	1e-05	1e-05	0.031651	0.160377	0.640878	0.517008	0.010557	0.439421	5.37933	Up	0.00017692	0.0044189
P.x_tomentosa58554	0.072349	0.988722	1.46712	20.6589	80.9578	3.05384	0.84273	34.8902	5.37161	Up	0.00012774	0.0034436
P.x_tomentosa20425	0.968079	0.480075	0.74195	31.2312	57.9422	0.808221	0.730035	29.9939	5.36	Up	4e-05	0.0014131
P.x_tomentosa05189	1.11549	1.03662	0.683537	31.5693	54.1707	30.695	0.945217	38.8117	5.36	Up	1.94e-39	4.81e-35
P.x_tomentosa51278	1e-05	0.029873	1e-05	0.288991	0.733805	0.200545	0.00996433	0.40778	5.35	Up	8.11e-06	0.00040964
P.x_tomentosa16587	0.845926	1.10162	1.29071	25.1413	104.873	2.3097	1.07942	44.108	5.35271	Up	1.37e-05	0.00061597
P.x_tomentosa52867	1e-05	0.111793	1e-05	0.925115	2.96485	0.675908	0.037271	1.52196	5.35	Up	1.71e-05	0.00073413
P.x_tomentosa03772	1e-05	0.387594	0.058954	0.971309	6.53572	10.6248	0.148853	6.04395	5.34354	Up	0.0010249	0.016265
P.x_tomentosa24889	0.038656	0.080646	1e-05	1.20339	2.45277	1.18575	0.0397707	1.61397	5.34	Up	1.02e-11	5.47e-09
P.x_tomentosa70414	1e-05	1e-05	0.035237	0.412881	1.01178	1e-05	0.0117523	0.474889	5.33657	Up	0.0032572	0.036326
P.x_tomentosa49954	0.058635	0.178457	0.232259	8.51324	10.0746	0.364357	0.15645	6.31738	5.34	Up	9.45e-07	7.37e-05
P.x_tomentosa77974	0.033973	1e-05	1e-05	0.290261	0.242438	0.835909	0.011331	0.456203	5.33	Up	0.00026973	0.0061076
P.x_tomentosa50093	0.045816	1e-05	1e-05	0.378053	1.35362	0.099645	0.0152787	0.61044	5.32	Up	0.00047528	0.0092897
P.x_tomentosa51090	1e-05	0.023207	0.036217	0.216539	2.06654	0.084761	0.0198113	0.789279	5.32	Up	2.07e-05	0.00084832
P.x_tomentosa38185	0.082821	0.316045	1e-05	7.9679	7.13796	0.572786	0.132959	5.22621	5.3	Up	1.41e-06	0.00010053
P.x_tomentosa12700	0.732614	0.474157	0.314316	19.5437	38.8356	1.32795	0.507029	19.9024	5.29	Up	1.3e-09	3.41e-07
P.x_tomentosa70753	1.47971	0.583901	0.576369	39.1024	49.23	14.4726	0.879994	34.2683	5.28	Up	3.58e-19	7.84e-16
P.x_tomentosa88497	1e-05	0.007542	1e-05	0.008145	0.166604	0.117877	0.00252067	0.097542	5.27415	Up	0.004047	0.0423
P.x_tomentosa30686	0.355018	0.231832	0.179878	4.28692	22.8632	2.4762	0.255576	9.87545	5.27	Up	4.43e-11	1.99e-08
P.x_tomentosa75386	0.457351	0.365458	0.324205	5.72972	14.4235	23.9866	0.382338	14.7133	5.27	Up	2.53e-24	1.05e-20
P.x_tomentosa62073	0.029454	0.045534	1e-05	0.69042	2.09177	0.099302	0.0249993	0.960496	5.26	Up	1.97e-05	0.00082248
P.x_tomentosa19292	3.25309	1.21148	2.32872	93.6444	164.773	2.48934	2.26443	86.9688	5.26	Up	5.34e-05	0.0017603
P.x_tomentosa44944	0.014744	1e-05	0.021826	0.137806	0.561664	0.699503	0.0121933	0.466324	5.26	Up	3.32e-06	0.00020111
P.x_tomentosa28090	3.97622	14.9861	8.9306	38.4356	302.524	723.297	9.29762	354.752	5.25	Up	2.54e-11	1.2e-08
P.x_tomentosa49386	0.048396	1e-05	1e-05	0.126857	1.57675	0.138866	0.0161387	0.614158	5.25	Up	0.0023589	0.029126
P.x_tomentosa55137	0.260846	0.365707	0.074471	2.69441	19.4998	4.38462	0.233675	8.85962	5.24	Up	1.83e-10	6.92e-08
P.x_tomentosa52917	1e-05	1e-05	0.017896	0.281807	0.262017	0.134449	0.005972	0.226091	5.24	Up	5.06e-05	0.001687
P.x_tomentosa37786	1e-05	0.063388	1e-05	0.978603	1.21113	0.201613	0.021136	0.797115	5.23701	Up	4.55e-05	0.0015608
P.x_tomentosa01050	1e-05	0.024051	1e-05	0.197405	0.474304	0.234142	0.00802367	0.30195	5.23	Up	9.14e-05	0.0026576
P.x_tomentosa10835	0.38386	0.902075	0.335897	6.12227	53.3684	1.50461	0.540611	20.3318	5.23	Up	6.93e-05	0.002158
P.x_tomentosa20286	1e-05	0.061983	1e-05	0.03997	0.622301	1.66449	0.0206677	0.775588	5.23	Up	0.0023279	0.028832
P.x_tomentosa50391	0.020196	0.007972	1e-05	0.89308	0.15889	0.003935	0.00939267	0.351968	5.23	Up	0.0032603	0.036349
P.x_tomentosa24318	0.016412	0.028223	1e-05	0.472752	1.19992	1e-05	0.0148817	0.557561	5.23	Up	0.0017851	0.024042
P.x_tomentosa08498	1e-05	1e-05	0.036353	0.030718	0.201964	1.12777	0.0121243	0.453483	5.23	Up	0.0027099	0.032036
P.x_tomentosa78633	1e-05	0.035805	0.032073	0.464877	1.26539	0.803467	0.0226293	0.844577	5.22	Up	6.46e-07	5.46e-05
P.x_tomentosa27154	1e-05	1e-05	0.054986	0.031448	0.953894	1.05837	0.0183353	0.681236	5.22	Up	0.00058546	0.010775
P.x_tomentosa19745	1e-05	1e-05	0.07477	0.132717	0.695552	1.94649	0.02493	0.924921	5.21338	Up	0.000112	0.0031175
P.x_tomentosa53087	1e-05	1e-05	0.021844	0.096427	0.517067	0.194811	0.007288	0.269435	5.21	Up	1.22e-05	0.00056199
P.x_tomentosa41598	1.47902	0.728675	0.966664	81.9965	34.5115	0.758752	1.05812	39.0889	5.21	Up	0.00013801	0.0036556
P.x_tomentosa20452	1e-05	0.156033	1e-05	0.662719	4.52365	0.573584	0.0520177	1.91999	5.21	Up	0.00010186	0.0029037
P.x_tomentosa17691	0.138448	1e-05	0.249511	1.83753	3.00533	9.47627	0.129323	4.77304	5.20586	Up	3.61e-09	7.87e-07
P.x_tomentosa51894	0.068443	0.052192	1e-05	0.994077	3.17214	0.281507	0.040215	1.48257	5.2	Up	2.84e-06	0.00017866
P.x_tomentosa37785	0.266596	0.762752	0.305139	6.3229	23.7031	18.9977	0.444829	16.3412	5.2	Up	4.75e-16	6.42e-13
P.x_tomentosa86639	1e-05	1e-05	0.055946	0.703463	1.26543	0.063934	0.0186553	0.67761	5.18	Up	0.0010739	0.016828
P.x_tomentosa20794	0.478959	0.069093	0.228546	4.13126	11.8789	12.0694	0.258866	9.35982	5.1762	Up	1.96e-15	2.28e-12
P.x_tomentosa40455	9.50463	5.549	7.31341	226.061	565.991	15.3447	7.45568	269.132	5.17	Up	3.26e-09	7.33e-07
P.x_tomentosa59536	0.091414	0.162168	0.088325	0.745993	3.78325	7.7992	0.113969	4.10948	5.17	Up	2.2e-09	5.27e-07
P.x_tomentosa40820	0.090579	0.253338	0.160834	5.56793	11.9398	0.508666	0.16825	6.00548	5.16	Up	7.69e-07	6.31e-05
P.x_tomentosa21727	0.418957	0.711823	0.533661	36.8932	21.2963	1.18168	0.554814	19.7904	5.16	Up	5.09e-09	1.04e-06
P.x_tomentosa59263	0.947899	1.30027	1.02774	32.2419	79.7907	4.52093	1.09197	38.8512	5.15295	Up	4.32e-11	1.95e-08
P.x_tomentosa57496	0.855726	1.99056	2.72709	45.0256	147.045	5.60246	1.85779	65.8909	5.14842	Up	3.32e-09	7.41e-07
P.x_tomentosa04776	1e-05	0.012779	1e-05	0.0516	0.235765	0.160931	0.00426633	0.149432	5.13035	Up	0.0017675	0.02388
P.x_tomentosa38715	6.8814	7.43415	9.37029	212.295	575.628	40.1626	7.89528	276.029	5.13	Up	6.08e-12	3.51e-09
P.x_tomentosa44475	0.042954	1e-05	0.179063	3.43534	4.09985	0.186818	0.074009	2.574	5.12	Up	2.04e-05	0.00084051
P.x_tomentosa02233	0.107516	1e-05	1e-05	0.757344	1.91345	1.06807	0.0358453	1.24629	5.12	Up	4.45e-06	0.00025352
P.x_tomentosa20657	0.815584	0.526086	0.351198	34.8561	22.9103	1.04278	0.564289	19.6031	5.12	Up	1.97e-08	3.14e-06
P.x_tomentosa19530	0.619963	0.316058	0.403507	26.3891	19.3184	0.724865	0.446509	15.4774	5.12	Up	3.34e-08	4.79e-06
P.x_tomentosa27776	0.085202	0.06261	0.05994	1.26694	5.53905	0.392805	0.0692507	2.3996	5.11	Up	1.32e-05	0.00059979
P.x_tomentosa25608	0.069101	0.10467	0.144014	0.207915	0.869972	9.85991	0.105928	3.64593	5.11	Up	7.03e-06	0.00036929
P.x_tomentosa11326	0.058547	0.022395	0.052642	3.07552	1.52085	1e-05	0.044528	1.53213	5.10468	Up	0.00019352	0.0047349
P.x_tomentosa59870	1e-05	0.090627	0.078786	0.474697	4.52021	0.833423	0.0564743	1.94278	5.1	Up	7.09e-06	0.00037178
P.x_tomentosa61943	0.047227	0.018592	1e-05	0.315652	1.88449	0.064251	0.021943	0.754798	5.1	Up	0.00022008	0.0051969
P.x_tomentosa87083	0.01689	1e-05	1e-05	0.092294	0.270449	0.216726	0.00563667	0.193156	5.1	Up	0.0020485	0.026415
P.x_tomentosa27719	1e-05	1e-05	0.03728	0.23702	0.951054	0.090049	0.0124333	0.426041	5.1	Up	0.00017397	0.0043613
P.x_tomentosa64062	2.75676	2.53264	0.790559	48.9471	132.192	26.776	2.02665	69.3052	5.1	Up	2.82e-14	2.53e-11
P.x_tomentosa65509	0.018974	1e-05	1e-05	0.040714	0.193294	0.414937	0.00633133	0.216315	5.09448	Up	0.0042727	0.043871
P.x_tomentosa37001	0.072768	1e-05	0.131723	3.79678	3.15979	1e-05	0.068167	2.31886	5.09	Up	0.00089967	0.014838
P.x_tomentosa53247	0.564701	0.366976	0.777145	17.2869	40.311	0.314143	0.569607	19.304	5.08279	Up	0.00025835	0.0059021
P.x_tomentosa52952	0.210814	0.158916	1e-05	4.31385	7.97506	0.223568	0.123247	4.17083	5.08071	Up	3.83e-05	0.0013624
P.x_tomentosa76172	0.023698	0.024748	0.1257	0.821804	0.516171	4.50079	0.0580487	1.94625	5.06729	Up	4.84e-07	4.33e-05
P.x_tomentosa56228	0.068332	1e-05	0.030639	0.056218	1.24524	2.00973	0.0329937	1.10373	5.06	Up	8.7e-05	0.0025619
P.x_tomentosa08333	1e-05	1e-05	0.010514	0.020171	0.153702	0.176859	0.00351133	0.116911	5.06	Up	0.002606	0.031129
P.x_tomentosa23174	0.144452	0.157675	0.203538	3.56861	11.6423	1.57106	0.168555	5.59399	5.05	Up	1.03e-10	4.19e-08
P.x_tomentosa63330	0.267236	0.735168	1.67286	14.2909	70.8125	3.61067	0.891754	29.5714	5.05	Up	3.58e-08	5.09e-06
P.x_tomentosa55258	1e-05	0.03021	0.020162	1.46115	0.098625	0.11005	0.016794	0.556609	5.05065	Up	0.0010154	0.016156
P.x_tomentosa61966	1e-05	0.02476	1e-05	0.167125	0.566502	0.085847	0.00826	0.273158	5.05	Up	0.0012311	0.018486
P.x_tomentosa02324	0.072259	0.594085	0.379482	1.54052	11.6711	21.3187	0.348609	11.5101	5.05	Up	1.82e-09	4.45e-07
P.x_tomentosa54121	0.771679	2.047	3.30006	44.0264	152.772	4.81179	2.03958	67.2034	5.04	Up	3.02e-08	4.43e-06
P.x_tomentosa78979	1e-05	1e-05	0.030701	0.16183	0.231496	0.616217	0.0102403	0.336514	5.04	Up	6.62e-05	0.0020834
P.x_tomentosa18658	0.22322	0.171898	0.045259	3.33953	3.91638	7.07435	0.146792	4.77675	5.02	Up	4.3e-16	6.03e-13
P.x_tomentosa61891	2.4258	1.96906	1.82514	43.0053	133.381	26.0054	2.07334	67.4638	5.02	Up	1.83e-16	2.73e-13
P.x_tomentosa26239	0.05166	1e-05	1e-05	0.114657	0.62833	0.938135	0.0172267	0.560374	5.02367	Up	0.0022914	0.02853
P.x_tomentosa20620	1e-05	0.019831	1e-05	0.417715	0.047528	0.178687	0.006617	0.214643	5.02	Up	0.0021667	0.02751
P.x_tomentosa59633	2.92115	3.8048	6.55018	124.519	297.146	8.65314	4.42538	143.439	5.02	Up	6.29e-09	1.25e-06
P.x_tomentosa65043	0.543124	0.384781	0.329042	25.1382	15.3416	0.259603	0.418982	13.5798	5.02	Up	0.00020854	0.0050102
P.x_tomentosa07773	0.657173	0.597168	0.568191	19.2552	34.1547	5.36334	0.607511	19.5911	5.01	Up	1.44e-15	1.7e-12
P.x_tomentosa28092	0.288707	0.200254	0.164297	3.24905	16.3088	1.50366	0.217753	7.0205	5.01	Up	8.9e-10	2.53e-07
P.x_tomentosa68326	1.0061	0.58508	0.558466	45.2269	22.7753	1.06783	0.716547	23.0233	5.01	Up	3.4e-08	4.84e-06
P.x_tomentosa00488	0.158473	0.33157	0.709883	22.8803	15.3021	0.359616	0.399975	12.8473	5.01	Up	1e-06	7.67e-05
P.x_tomentosa66987	1.00795	0.764627	0.798817	52.2297	29.7114	0.515159	0.85713	27.4854	5	Up	0.00018415	0.0045523
P.x_tomentosa50523	0.22757	0.265593	0.43436	11.3672	18.2048	0.053122	0.309174	9.87507	5	Up	0.0010135	0.016138
P.x_tomentosa05283	0.376688	0.263987	0.163578	12.1279	12.7505	0.615123	0.268084	8.49782	4.99	Up	2.76e-08	4.11e-06
P.x_tomentosa14366	0.6543	2.29119	1.05899	11.4329	109.456	5.85182	1.33483	42.247	4.98	Up	4.42e-08	6.15e-06
P.x_tomentosa40260	1e-05	0.108835	0.044626	0.31469	3.34612	1.17809	0.051157	1.61297	4.97864	Up	5.48e-06	0.0003023
P.x_tomentosa48031	0.038821	1e-05	0.114986	1.82244	1.80312	1.22403	0.0512723	1.61653	4.97857	Up	6.89e-09	1.35e-06
P.x_tomentosa35829	1e-05	1e-05	0.01421	0.039862	0.351511	0.057239	0.00474333	0.149537	4.98	Up	0.0038004	0.04046
P.x_tomentosa68476	3.96352	1.31876	2.18319	124.859	108.544	1.7277	2.48849	78.3768	4.97709	Up	0.00020403	0.004921
P.x_tomentosa56278	1e-05	1e-05	0.022496	0.089504	0.464905	0.154645	0.00750533	0.236351	4.98	Up	0.00043303	0.0086944
P.x_tomentosa76045	0.132729	0.757601	0.289789	0.840473	12.1237	24.0986	0.393373	12.3543	4.97297	Up	5.1e-08	6.93e-06
P.x_tomentosa28621	0.427613	0.042012	0.222033	10.4144	10.253	1.01992	0.230553	7.2291	4.97	Up	4.49e-08	6.23e-06
P.x_tomentosa77045	0.721618	0.66217	0.842708	15.2593	52.4834	1.17643	0.742165	22.973	4.95206	Up	4.41e-08	6.15e-06
P.x_tomentosa77050	0.400681	0.299811	0.336769	12.9748	16.3598	2.73542	0.345754	10.69	4.95037	Up	1.38e-11	6.98e-09
P.x_tomentosa77274	0.062295	1e-05	0.1178	0.792031	4.55727	0.215354	0.060035	1.85489	4.95	Up	3.2e-05	0.0011857
P.x_tomentosa50034	0.127592	0.281754	0.314615	3.39253	18.1185	0.766276	0.24132	7.42578	4.94	Up	3.14e-08	4.57e-06
P.x_tomentosa59463	1e-05	0.047424	1e-05	0.103666	0.196163	1.15196	0.0158147	0.48393	4.93546	Up	0.0013242	0.019474
P.x_tomentosa90773	1e-05	0.457632	0.103426	1.77	14.4868	0.897657	0.187023	5.71814	4.93	Up	0.004293	0.044008
P.x_tomentosa20201	0.338058	3.63628	5.12029	61.1277	170.381	46.014	3.03154	92.5077	4.93	Up	4.6e-10	1.47e-07
P.x_tomentosa11530	1e-05	0.182378	0.273215	2.89467	9.13401	1.84236	0.151868	4.62368	4.93	Up	4.05e-08	5.69e-06
P.x_tomentosa08346	1e-05	1e-05	0.098989	0.434222	2.43632	0.112073	0.033003	0.994203	4.91	Up	0.00062056	0.011252
P.x_tomentosa08584	0.043355	0.142102	0.039735	2.62223	4.08642	0.031929	0.075064	2.24686	4.9	Up	3.3e-05	0.0012123
P.x_tomentosa00332	0.035768	1e-05	1e-05	0.042792	0.722258	0.303913	0.0119293	0.356321	4.90059	Up	0.00065027	0.011651
P.x_tomentosa29689	1e-05	1e-05	0.053527	0.799227	0.568206	0.219753	0.017849	0.529062	4.89	Up	0.00099525	0.015927
P.x_tomentosa80142	1e-05	1e-05	0.048128	0.61101	0.78427	0.03173	0.0160493	0.47567	4.88938	Up	0.0018809	0.024874
P.x_tomentosa30907	0.484764	0.043772	0.073047	10.1888	7.51397	0.063922	0.200528	5.92223	4.88	Up	0.0033614	0.03714
P.x_tomentosa00935	0.232971	0.772631	0.253431	1.82599	13.255	22.0829	0.419678	12.388	4.88	Up	1.83e-10	6.92e-08
P.x_tomentosa78778	0.120586	0.122828	0.575178	7.15126	16.3147	0.660813	0.272864	8.04225	4.88	Up	1.97e-07	2.07e-05
P.x_tomentosa36889	1e-05	0.11613	0.395518	2.37807	12.3968	0.292232	0.170553	5.02238	4.88008	Up	0.0050323	0.048955
P.x_tomentosa51277	0.071499	0.119532	0.029181	0.66558	4.18742	1.57562	0.073404	2.14287	4.87	Up	7.94e-09	1.51e-06
P.x_tomentosa53522	1e-05	1e-05	0.043097	0.069239	0.344591	0.844691	0.0143723	0.419507	4.86733	Up	0.0049056	0.048114
P.x_tomentosa80356	1e-05	0.153379	0.04226	0.555982	1.5689	3.57929	0.0652163	1.90139	4.86568	Up	2.07e-06	0.00013738
P.x_tomentosa58269	1.35406	1.52232	1.26501	25.8587	92.3385	2.36354	1.38046	40.1869	4.86	Up	3.16e-08	4.57e-06
P.x_tomentosa47337	0.020078	0.014736	1e-05	0.151161	0.699897	0.161648	0.011608	0.337569	4.86199	Up	7.49e-05	0.0022925
P.x_tomentosa38802	1e-05	0.054961	1e-05	0.463828	0.55995	0.56246	0.018327	0.528746	4.85053	Up	1.97e-05	0.00082151
P.x_tomentosa44463	0.117099	0.251598	0.140118	0.586383	10.9375	3.14688	0.169605	4.89026	4.84966	Up	1.44e-08	2.47e-06
P.x_tomentosa35452	1.05583	0.706435	0.704507	6.51272	29.3784	35.2233	0.822257	23.7048	4.85	Up	2.87e-15	3.19e-12
P.x_tomentosa75373	1e-05	1e-05	0.168814	0.256674	3.96528	0.638333	0.056278	1.6201	4.85	Up	0.00044842	0.0089193
P.x_tomentosa45826	4.47221	2.54949	3.76727	68.2288	240.783	1.51824	3.59632	103.51	4.85	Up	0.00061729	0.011206
P.x_tomentosa74902	1e-05	0.039153	1e-05	0.306345	0.156349	0.663033	0.0130577	0.375242	4.84485	Up	0.0030681	0.034933
P.x_tomentosa56853	1.23133	1.25089	1.39763	25.8088	80.9892	4.54955	1.29328	37.1158	4.84292	Up	6.67e-10	1.99e-07
P.x_tomentosa48907	0.07175	0.26066	0.094819	1.236	10.1776	0.795117	0.14241	4.06956	4.84	Up	1.22e-07	1.43e-05
P.x_tomentosa14729	1e-05	0.044619	0.041709	0.497686	1.71357	0.255718	0.0287793	0.822325	4.84	Up	6.13e-06	0.00032804
P.x_tomentosa14137	0.042134	0.003689	0.034921	2.05302	0.191714	0.056459	0.0269147	0.767065	4.83	Up	0.00010091	0.002882
P.x_tomentosa19976	0.37737	0.551995	0.619919	25.17	18.0524	0.899243	0.516428	14.7072	4.83181	Up	1.42e-08	2.45e-06
P.x_tomentosa46607	1e-05	1e-05	0.040589	0.034251	0.489872	0.62592	0.0135363	0.383348	4.82	Up	0.0043076	0.044101
P.x_tomentosa76915	1e-05	1e-05	0.080593	0.217081	0.5524	1.49778	0.026871	0.755755	4.81	Up	0.00024505	0.0056538
P.x_tomentosa62012	1.19888	0.827543	0.652493	20.3065	54.8086	0.031712	0.892973	25.049	4.81	Up	0.003928	0.041399
P.x_tomentosa82313	0.191129	0.230295	0.051892	0.770593	6.79607	5.68086	0.157772	4.41584	4.81	Up	3.85e-08	5.44e-06
P.x_tomentosa67129	2.21204	0.663209	1.37735	66.4219	51.1585	1.00472	1.41753	39.5284	4.8	Up	0.00028967	0.0064417
P.x_tomentosa52390	0.019744	0.047765	1e-05	1.69108	0.16713	0.014999	0.0225063	0.624404	4.79	Up	0.0021821	0.027641
P.x_tomentosa47467	0.13852	0.212813	0.122769	4.55971	7.91733	0.665233	0.158034	4.38076	4.79287	Up	5.36e-10	1.66e-07
P.x_tomentosa36568	1e-05	0.057266	0.091058	0.985514	1.95183	1.14537	0.0494447	1.36091	4.78	Up	4.66e-09	9.65e-07
P.x_tomentosa14732	1.95917	1.28854	2.12697	37.1544	105.503	5.23169	1.79156	49.2963	4.78	Up	1.67e-09	4.18e-07
P.x_tomentosa67847	0.813436	1.41167	1.46017	56.006	38.9847	6.08734	1.22843	33.6927	4.78	Up	4.17e-12	2.5e-09
P.x_tomentosa53126	0.1345	0.58304	0.34281	5.63449	21.3067	2.1363	0.35345	9.6925	4.78	Up	2.02e-09	4.88e-07
P.x_tomentosa78782	1.12704	0.58488	0.718851	31.1368	28.7761	6.67743	0.810258	22.1968	4.78	Up	2.07e-13	1.62e-10
P.x_tomentosa71637	1e-05	1e-05	0.057081	0.27884	1.03916	0.24193	0.0190337	0.519978	4.77	Up	0.00015446	0.0039919
P.x_tomentosa13763	1e-05	0.105222	0.036377	1.16538	2.61933	0.076152	0.047203	1.28695	4.76894	Up	3.61e-05	0.0013024
P.x_tomentosa52934	0.070758	0.064104	0.16276	2.16781	4.76476	1.17359	0.0992073	2.70205	4.77	Up	1.18e-10	4.66e-08
P.x_tomentosa19665	0.260149	0.155714	0.23291	2.87902	7.94512	6.83177	0.216258	5.8853	4.76629	Up	8.65e-21	2.58e-17
P.x_tomentosa39485	0.297247	0.115184	0.10026	3.99592	9.58816	0.367389	0.170897	4.65049	4.77	Up	9.63e-06	0.00046717
P.x_tomentosa48564	1e-05	0.024756	1e-05	0.122378	0.447764	0.1021	0.00825867	0.224081	4.76	Up	0.00011406	0.0031572
P.x_tomentosa89544	0.496507	1.07031	1.84526	11.0448	73.7221	7.48398	1.13736	30.7503	4.76	Up	6.23e-09	1.24e-06
P.x_tomentosa36505	1e-05	0.05089	0.062178	0.567431	2.43135	0.055247	0.0376927	1.01801	4.76	Up	0.00071061	0.012404
P.x_tomentosa53512	3.40602	4.5345	0.312016	19.0776	170.912	32.6076	2.75085	74.1991	4.75345	Up	0.00012227	0.0033319
P.x_tomentosa37351	1e-05	1e-05	0.030786	0.078778	0.303028	0.445308	0.0102687	0.275705	4.7468	Up	0.0049028	0.048104
P.x_tomentosa25316	1e-05	1e-05	0.078565	0.277181	1.2858	0.537981	0.026195	0.70032	4.74	Up	0.00080311	0.013629
P.x_tomentosa34596	0.165153	1e-05	0.049585	1.17381	4.13232	0.434931	0.0715827	1.91369	4.74	Up	1.13e-05	0.00053006
P.x_tomentosa84815	0.340824	0.172154	1e-05	0.364588	1.80522	11.5359	0.170996	4.56857	4.74	Up	0.0001077	0.0030318
P.x_tomentosa50222	0.068318	0.019377	0.049426	0.88815	2.58877	0.178791	0.045707	1.21857	4.74	Up	3.27e-06	0.00019871
P.x_tomentosa14197	0.021235	0.123362	0.081487	1.86897	4.00811	0.130917	0.0753613	2.00267	4.73	Up	1.47e-06	0.00010465
P.x_tomentosa77814	0.616079	0.318695	1.31384	23.8524	35.0798	0.516638	0.749537	19.8163	4.72	Up	0.00043689	0.0087436
P.x_tomentosa02149	1e-05	0.016438	0.008638	0.044796	0.559951	0.055714	0.008362	0.220154	4.71852	Up	0.00053657	0.01014
P.x_tomentosa64185	1.09833	1.21978	1.26439	25.7397	67.8673	0.2212	1.19417	31.2761	4.71	Up	0.0014016	0.020253
P.x_tomentosa11320	1.34165	1.16143	1.69422	65.6164	40.3231	3.18973	1.3991	36.3764	4.7	Up	3.02e-09	6.86e-07
P.x_tomentosa63971	3.96574	4.92531	7.63918	131.227	287.749	9.299	5.51008	142.758	4.7	Up	2.39e-08	3.7e-06
P.x_tomentosa59726	0.063349	0.077864	0.082859	0.830935	3.31203	1.64753	0.0746907	1.93017	4.69	Up	1.03e-16	1.63e-13
P.x_tomentosa63017	0.554867	0.801271	1.34911	23.5789	42.8863	3.26998	0.90175	23.2451	4.69	Up	7.1e-10	2.1e-07
P.x_tomentosa61795	0.010094	0.021936	0.013963	1.03739	0.112336	0.030958	0.015331	0.393561	4.68	Up	0.00035331	0.0074814
P.x_tomentosa36610	0.283347	0.422716	0.079929	3.92353	7.44103	8.80571	0.261997	6.72342	4.68	Up	4.52e-14	3.96e-11
P.x_tomentosa43941	1.34195	1.35178	1.9786	22.8579	76.847	19.6898	1.55744	39.7982	4.68	Up	5.52e-16	7.33e-13
P.x_tomentosa74357	0.047103	1e-05	1e-05	0.821473	0.252015	0.127634	0.0157077	0.400374	4.67	Up	0.0019243	0.025274
P.x_tomentosa11216	1.41754	0.868873	1.06619	25.5801	56.6525	3.21351	1.11753	28.482	4.67166	Up	1.52e-09	3.88e-07
P.x_tomentosa06657	0.140517	0.109561	0.028312	0.865814	1.52528	4.65883	0.0927967	2.34997	4.66243	Up	1.15e-09	3.12e-07
P.x_tomentosa20702	0.048404	1e-05	0.083419	0.271213	3.0323	0.033723	0.0439443	1.11241	4.66187	Up	0.0010977	0.017054
P.x_tomentosa34000	1e-05	0.053048	1e-05	0.128757	1.03619	0.174483	0.0176893	0.446477	4.66	Up	0.00072343	0.012583
P.x_tomentosa44510	0.117662	0.055122	1e-05	0.931611	3.18056	0.242779	0.057598	1.45165	4.65553	Up	2.42e-05	0.00095744
P.x_tomentosa10718	0.301066	0.33858	0.404862	1.39534	2.23467	22.6688	0.348169	8.76627	4.65	Up	2e-07	2.09e-05
P.x_tomentosa56106	0.295549	0.151313	0.222299	3.51698	12.2086	1.11397	0.223054	5.61318	4.65	Up	9.91e-10	2.77e-07
P.x_tomentosa45035	0.122083	0.685785	0.829086	7.52314	26.8324	6.82741	0.545651	13.7276	4.65	Up	1.11e-10	4.46e-08
P.x_tomentosa61289	0.762387	0.827179	1.23532	21.3712	47.561	1.94128	0.941628	23.6245	4.65	Up	2e-08	3.17e-06
P.x_tomentosa45549	0.619053	0.156533	0.269011	11.5732	14.472	0.162281	0.348199	8.73584	4.65	Up	0.0010483	0.016546
P.x_tomentosa75383	1e-05	0.064087	0.071028	0.55274	1.46769	1.36159	0.0450417	1.12734	4.65	Up	5.59e-08	7.54e-06
P.x_tomentosa00133	0.162149	0.184829	0.165043	2.48696	6.74076	3.54708	0.170674	4.25827	4.64095	Up	1.21e-16	1.87e-13
P.x_tomentosa18702	1.07566	0.652131	0.860115	14.1071	49.3947	0.906522	0.862634	21.4695	4.63739	Up	0.00021628	0.0051415
P.x_tomentosa06768	1e-05	0.044927	1e-05	0.126555	0.958851	0.028638	0.0149823	0.371348	4.63	Up	0.0046927	0.046695
P.x_tomentosa26574	1e-05	1e-05	0.106295	0.4659	2.00454	0.160361	0.0354383	0.876933	4.63	Up	0.0011124	0.017213
P.x_tomentosa13034	1.65377	1.2871	1.01258	35.6067	43.1288	19.052	1.31782	32.5958	4.62847	Up	8.72e-26	4.33e-22
P.x_tomentosa00636	0.087087	0.243057	0.190611	1.79684	9.89921	1.16947	0.173585	4.2885	4.63	Up	5.43e-09	1.1e-06
P.x_tomentosa53645	1.27932	1.27408	1.68585	27.0492	67.3063	9.92574	1.41308	34.7604	4.62	Up	4.58e-13	3.47e-10
P.x_tomentosa56479	0.09552	0.031974	1e-05	0.487572	2.20649	0.43283	0.0425013	1.0423	4.62	Up	5.48e-05	0.0017955
P.x_tomentosa62775	9.4e-05	0.02083	0.043228	0.247265	1.08844	0.234931	0.021384	0.523546	4.61371	Up	4.62e-05	0.001576
P.x_tomentosa22769	0.70598	1.66817	0.674872	3.30622	40.706	30.5578	1.01634	24.8567	4.61	Up	3.82e-10	1.29e-07
P.x_tomentosa74284	0.04831	0.359482	0.19143	0.833277	5.92952	7.86442	0.199741	4.87574	4.60942	Up	1.55e-08	2.6e-06
P.x_tomentosa03462	0.098089	0.183757	0.04294	0.946702	5.77537	1.20488	0.108262	2.64232	4.61	Up	6.31e-09	1.25e-06
P.x_tomentosa52507	0.03582	0.047521	0.195177	0.320076	3.98488	2.49235	0.0928393	2.26577	4.61	Up	7.82e-07	6.38e-05
P.x_tomentosa21279	0.541051	3.29614	4.63943	46.9841	133.274	26.217	2.82554	68.825	4.60633	Up	8.26e-10	2.37e-07
P.x_tomentosa65562	0.030381	0.14933	0.177776	0.721718	3.04939	4.93264	0.119162	2.90125	4.60568	Up	2.5e-09	5.93e-07
P.x_tomentosa34192	2.51841	1.96318	2.24572	70.2711	87.6815	5.44383	2.24244	54.4655	4.6	Up	1.68e-09	4.2e-07
P.x_tomentosa02362	1e-05	0.043958	0.011258	0.785285	0.443684	0.109963	0.0184087	0.446311	4.6	Up	0.0021336	0.027229
P.x_tomentosa36006	0.802008	0.670679	0.752555	13.7442	37.5864	2.61641	0.741747	17.9823	4.6	Up	7.57e-10	2.22e-07
P.x_tomentosa02412	0.030938	0.050943	0.029438	0.291069	1.16858	1.22801	0.0371063	0.895887	4.59358	Up	9.58e-08	1.17e-05
P.x_tomentosa38122	0.04885	1e-05	1e-05	0.29059	0.145	0.741967	0.01629	0.392519	4.5907	Up	0.00098315	0.015777
P.x_tomentosa51087	0.037192	0.055211	0.007887	0.232318	1.95307	0.22949	0.03343	0.804961	4.59	Up	8.04e-06	0.00040675
P.x_tomentosa01213	0.132172	0.10219	0.042848	0.781361	1.03112	4.81381	0.0924033	2.20876	4.58	Up	1.79e-09	4.4e-07
P.x_tomentosa46780	0.987375	0.636884	0.533188	20.7121	27.8852	2.90484	0.719149	17.1674	4.58	Up	1.27e-09	3.36e-07
P.x_tomentosa17813	0.5717	2.01749	1.77075	12.4639	85.3429	6.10916	1.45331	34.6386	4.57	Up	7.8e-08	9.86e-06
P.x_tomentosa18283	0.033214	0.046954	0.063071	2.45957	0.949862	1e-05	0.0477463	1.13648	4.57	Up	0.0008595	0.014366
P.x_tomentosa48906	0.795909	0.572907	1.02964	28.6642	27.2787	1.14186	0.799486	19.0283	4.57293	Up	2.1e-07	2.18e-05
P.x_tomentosa35179	0.029743	0.183573	0.014107	1.45875	3.63629	0.313276	0.0758077	1.80277	4.57	Up	8.3e-06	0.0004172
P.x_tomentosa47260	0.046664	0.147896	1e-05	0.662542	3.58851	0.374789	0.0648567	1.54195	4.57135	Up	0.00013055	0.0034954
P.x_tomentosa21500	1.98879	0.895308	1.22949	43.157	52.9305	1.68238	1.37119	32.5899	4.57	Up	1.89e-07	2.02e-05
P.x_tomentosa33398	0.024148	0.029122	1e-05	0.365243	0.839216	0.059723	0.01776	0.421394	4.57	Up	2.93e-05	0.0011101
P.x_tomentosa53562	0.156694	0.066784	1e-05	1.19097	2.50556	1.57962	0.074496	1.75871	4.56	Up	3.13e-07	3.05e-05
P.x_tomentosa42845	1e-05	0.026592	1e-05	0.209445	0.284201	0.133806	0.00887067	0.209151	4.56	Up	0.0027616	0.032453
P.x_tomentosa24404	1e-05	0.079243	0.019291	1.62075	0.428922	0.273652	0.032848	0.774442	4.56	Up	2.05e-05	0.00084341
P.x_tomentosa52480	1e-05	0.029077	1e-05	0.087144	0.535092	0.061568	0.009699	0.227935	4.55	Up	0.0039905	0.041868
P.x_tomentosa68572	1e-05	0.031375	0.034635	0.059415	1.07869	0.412067	0.0220067	0.516726	4.55339	Up	9.09e-05	0.0026449
P.x_tomentosa27778	1e-05	0.023803	1e-05	0.139925	0.271865	0.147579	0.007941	0.186456	4.55337	Up	0.001093	0.017
P.x_tomentosa55829	1.84241	3.14766	3.41454	42.798	147.729	6.19937	2.80154	65.5756	4.55	Up	4.8e-08	6.56e-06
P.x_tomentosa47915	0.038539	0.095333	0.18302	0.813698	6.20918	0.391357	0.105631	2.47141	4.55	Up	1.71e-06	0.00011839
P.x_tomentosa77563	1e-05	0.029401	1e-05	0.11549	0.421378	0.147387	0.009807	0.228085	4.54	Up	0.0032311	0.036142
P.x_tomentosa58096	1.80578	2.31717	1.96399	7.70364	31.6227	101.074	2.02898	46.8002	4.53	Up	4.87e-11	2.13e-08
P.x_tomentosa43894	0.113684	0.1653	0.206475	1.4907	8.64609	1.0572	0.16182	3.73133	4.53	Up	2.6e-08	3.9e-06
P.x_tomentosa66787	2.34756	1.74968	1.92525	59.9242	77.4548	1.36313	2.0075	46.2474	4.53	Up	0.00026218	0.0059677
P.x_tomentosa47430	0.093513	0.034183	1e-05	1.17805	1.37194	0.390555	0.0425687	0.980179	4.52518	Up	2.03e-06	0.00013509
P.x_tomentosa22919	0.238051	0.233819	0.274005	2.28533	11.6986	3.17917	0.248625	5.72102	4.52	Up	2.51e-12	1.58e-09
P.x_tomentosa10609	1e-05	0.056668	0.02995	1.49958	0.443962	0.047567	0.028876	0.663702	4.52	Up	0.0001948	0.0047553
P.x_tomentosa76987	0.623312	0.358852	0.536088	10.6316	23.4914	0.637641	0.506084	11.5869	4.52	Up	2.96e-07	2.9e-05
P.x_tomentosa13975	1.30101	1.80352	1.87946	14.492	83.8293	15.606	1.66133	37.9758	4.51	Up	1.83e-11	8.92e-09
P.x_tomentosa39357	0.154657	1e-05	0.120971	1.00974	2.0788	3.17813	0.0918793	2.08889	4.51	Up	0.00079619	0.01353
P.x_tomentosa52412	1e-05	0.135108	1e-05	0.450342	2.00104	0.620766	0.0450427	1.02405	4.50685	Up	0.00018316	0.0045366
P.x_tomentosa81806	1e-05	0.033438	1e-05	0.267874	0.282572	0.2092	0.0111527	0.253215	4.5	Up	0.0028886	0.03351
P.x_tomentosa58172	1e-05	1e-05	0.058903	0.564391	0.545289	0.225902	0.019641	0.445194	4.5	Up	0.0013666	0.019888
P.x_tomentosa43605	0.029712	0.056005	0.134851	1.6018	3.16204	0.227076	0.0735227	1.66364	4.5	Up	1.36e-06	9.82e-05
P.x_tomentosa44437	0.057474	0.094542	0.184377	0.886879	6.71812	1e-05	0.112131	2.535	4.5	Up	0.0016606	0.02288
P.x_tomentosa77326	0.883865	0.077052	0.732452	11.3608	25.0339	1.78925	0.564456	12.728	4.49	Up	7.48e-07	6.19e-05
P.x_tomentosa26509	2.65138	3.60227	1.07826	5.33649	54.4842	105.496	2.44397	55.1054	4.49	Up	1.66e-08	2.75e-06
P.x_tomentosa32210	9.16628	14.9538	9.12898	109.454	204.908	434.853	11.083	249.738	4.49	Up	2.74e-22	9.26e-19
P.x_tomentosa17640	1.81013	1.07488	1.60549	27.376	69.6004	4.1394	1.49683	33.7053	4.49	Up	5.22e-09	1.06e-06
P.x_tomentosa67458	1e-05	0.037059	1e-05	0.298233	0.387263	0.145524	0.0123597	0.277007	4.49	Up	0.0022625	0.028305
P.x_tomentosa59787	0.060063	0.064258	0.088251	0.970026	3.7046	0.077478	0.0708573	1.58404	4.48	Up	3.61e-05	0.0013024
P.x_tomentosa34594	1.78357	1.92168	1.3622	19.8873	86.5169	6.57405	1.68915	37.6594	4.48	Up	3.63e-09	7.9e-07
P.x_tomentosa28356	0.419664	0.393359	0.246808	1.32836	9.64039	12.607	0.353277	7.8586	4.48	Up	2.02e-10	7.55e-08
P.x_tomentosa58920	0.044286	0.02469	1e-05	1.1028	0.224294	0.206655	0.0229953	0.511251	4.47	Up	0.00013062	0.0034954
P.x_tomentosa00269	1e-05	0.073978	1e-05	0.171459	0.961831	0.508124	0.024666	0.547138	4.47	Up	0.00088703	0.014675
P.x_tomentosa74976	0.938857	1.15232	1.34135	8.78567	64.7875	2.49367	1.14418	25.3556	4.46992	Up	3.3e-07	3.18e-05
P.x_tomentosa14835	1.67891	1.70588	1.66771	69.6575	38.5835	3.67487	1.68417	37.3053	4.47	Up	7.31e-09	1.41e-06
P.x_tomentosa06458	1e-05	0.191672	0.061988	0.502584	3.57027	1.54329	0.0845567	1.87205	4.47	Up	7.35e-06	0.00038109
P.x_tomentosa81437	1e-05	0.019319	0.04941	0.12031	1.15487	0.246257	0.022913	0.507146	4.47	Up	0.00020716	0.0049822
P.x_tomentosa00997	1e-05	0.221886	0.204089	0.904781	3.38878	5.13015	0.141995	3.14124	4.46742	Up	3.75e-07	3.54e-05
P.x_tomentosa26145	3.20411	3.37568	2.78125	70.9926	121.283	14.7178	3.12035	68.9978	4.47	Up	4.56e-12	2.69e-09
P.x_tomentosa22432	0.044804	0.056304	1e-05	1.48419	0.506235	0.235223	0.033706	0.741883	4.46	Up	1.62e-05	0.0007032
P.x_tomentosa07791	0.011399	0.017333	1e-05	0.169549	0.430373	0.032354	0.00958067	0.210759	4.46	Up	0.0018472	0.024564
P.x_tomentosa08050	1.04917	1.61511	1.6391	28.126	64.051	2.17899	1.43446	31.452	4.45	Up	7.88e-08	9.94e-06
P.x_tomentosa66082	0.025774	1e-05	1e-05	0.159065	0.291893	0.11412	0.008598	0.188359	4.45	Up	0.0035872	0.038932
P.x_tomentosa52808	1e-05	1e-05	0.018451	0.117201	0.163306	0.12399	0.006157	0.134832	4.45	Up	0.0018393	0.024499
P.x_tomentosa17411	0.75228	3.05466	2.80662	17.2318	90.5807	36.1562	2.20452	47.9896	4.44418	Up	1.91e-11	9.21e-09
P.x_tomentosa68134	0.552347	0.192892	0.484548	13.5998	12.6881	0.290967	0.409929	8.85964	4.4338	Up	4.83e-06	0.00027121
P.x_tomentosa04633	1.21941	0.884222	0.711844	6.44203	34.447	19.8437	0.938492	20.2442	4.43	Up	2.8e-14	2.53e-11
P.x_tomentosa04755	0.615615	0.84532	0.721109	15.0747	27.1667	4.75919	0.727348	15.6669	4.43	Up	2.48e-13	1.92e-10
P.x_tomentosa06896	1e-05	0.068475	0.026456	0.290159	0.59012	1.16443	0.031647	0.681571	4.42872	Up	2.05e-07	2.14e-05
P.x_tomentosa26918	0.616442	1.37702	1.59047	18.7887	52.8232	5.56809	1.19464	25.7267	4.43	Up	1.2e-09	3.24e-07
P.x_tomentosa00030	0.133063	0.664363	0.474583	1.42604	6.54162	19.409	0.424003	9.12556	4.42777	Up	1.69e-07	1.86e-05
P.x_tomentosa76648	0.689757	0.595486	0.800926	17.9983	26.745	0.148778	0.69539	14.964	4.43	Up	0.001679	0.02303
P.x_tomentosa05257	1e-05	0.112515	0.073407	0.267974	1.11498	2.60507	0.0619773	1.32934	4.42283	Up	0.00020025	0.0048491
P.x_tomentosa78238	1e-05	1e-05	0.063374	0.026555	1.01204	0.318225	0.0211313	0.452274	4.41974	Up	0.0033694	0.037197
P.x_tomentosa15055	1e-05	0.112568	0.710174	2.66217	11.2805	3.60924	0.274251	5.85065	4.41503	Up	0.0038833	0.041053
P.x_tomentosa57894	0.039988	0.091933	1e-05	0.807861	1.90923	0.095196	0.043977	0.937428	4.41	Up	0.00039273	0.0080881
P.x_tomentosa05556	1e-05	1e-05	0.098662	0.405345	1.60961	0.085105	0.032894	0.700019	4.4115	Up	0.0040958	0.042625
P.x_tomentosa47914	0.446593	0.667511	1.22499	25.9036	22.271	1.50283	0.779698	16.5592	4.41	Up	1.85e-07	1.99e-05
P.x_tomentosa35402	1e-05	0.066987	0.187288	1.07274	1.97494	2.34864	0.0847617	1.79877	4.40746	Up	1.97e-08	3.14e-06
P.x_tomentosa23201	0.221852	1.02328	1.78187	21.9121	39.9246	2.30099	1.009	21.3792	4.40521	Up	5.41e-07	4.71e-05
P.x_tomentosa25209	6.75914	2.21077	3.29667	101.136	110.408	47.9724	4.08886	86.5054	4.4	Up	1.89e-16	2.76e-13
P.x_tomentosa43881	0.934339	0.197695	0.134831	8.58232	17.3248	0.886972	0.422288	8.93138	4.40258	Up	2.81e-06	0.000177
P.x_tomentosa47835	0.079429	0.071506	0.048505	1.7745	2.25038	0.193172	0.06648	1.40602	4.4	Up	0.00027733	0.0062436
P.x_tomentosa02598	1.64379	2.16754	1.57991	10.1067	17.811	86.1005	1.79708	38.0061	4.4	Up	1.79e-11	8.74e-09
P.x_tomentosa69369	1e-05	0.044706	0.069476	0.66331	1.59441	0.154746	0.038064	0.804157	4.40098	Up	6.92e-05	0.002158
P.x_tomentosa53632	0.035384	1e-05	0.139357	0.338714	0.901374	2.44704	0.0582503	1.22904	4.4	Up	3.52e-05	0.0012762
P.x_tomentosa05256	0.218404	0.124171	1e-05	0.479218	4.01806	2.7186	0.114195	2.40529	4.39664	Up	1.47e-05	0.00065502
P.x_tomentosa46707	0.068889	1e-05	0.153586	1.50932	2.73017	0.442894	0.0741617	1.5608	4.39546	Up	9.01e-05	0.0026266
P.x_tomentosa55410	1e-05	0.101266	0.10795	0.218271	2.14341	2.03086	0.069742	1.46418	4.39	Up	1.77e-05	0.00075421
P.x_tomentosa32049	0.207595	0.068809	0.166981	1.60121	7.4579	0.232174	0.147795	3.09709	4.39	Up	4.48e-06	0.00025517
P.x_tomentosa12477	1e-05	1e-05	0.053697	0.084993	0.135615	0.904129	0.0179057	0.374912	4.39	Up	0.0015475	0.021769
P.x_tomentosa44976	1.08343	0.647811	0.494908	20.2733	24.9544	1.34292	0.742051	15.5235	4.38679	Up	7.05e-08	9.05e-06
P.x_tomentosa61798	5.97112	5.29043	9.26264	131.542	287.161	10.5393	6.8414	143.081	4.39	Up	9.4e-08	1.16e-05
P.x_tomentosa54767	0.042287	0.082556	1e-05	0.349475	1.25775	1.00224	0.0416177	0.869821	4.38545	Up	4.07e-05	0.0014297
P.x_tomentosa13136	1.1201	2.13511	2.11103	28.7823	81.8371	1.33904	1.78875	37.3195	4.38291	Up	0.000482	0.0094038
P.x_tomentosa60511	0.699175	9.10838	4.88919	102.139	141.558	62.7769	4.89892	102.158	4.38219	Up	5.13e-10	1.6e-07
P.x_tomentosa54578	0.021637	0.010776	1e-05	0.08072	0.355653	0.238159	0.0108077	0.224844	4.38	Up	0.00051892	0.0099109
P.x_tomentosa60843	1.98174	2.07127	2.63641	42.4966	91.2971	5.28393	2.22981	46.3592	4.38	Up	8.77e-09	1.63e-06
P.x_tomentosa10444	0.979495	2.35609	1.41646	14.5954	72.8293	11.1614	1.58402	32.8621	4.37	Up	5.06e-10	1.6e-07
P.x_tomentosa51308	2.26995	3.61108	3.9086	58.8522	128.581	15.5343	3.26321	67.6559	4.37385	Up	3.46e-11	1.61e-08
P.x_tomentosa82312	1e-05	0.220633	0.131841	0.849136	1.93527	4.50406	0.117495	2.42949	4.37	Up	2.61e-06	0.00016582
P.x_tomentosa56408	1e-05	0.071744	1e-05	0.285633	1.14848	0.047337	0.0239213	0.493816	4.37	Up	0.0030714	0.034966
P.x_tomentosa32925	0.048373	0.032178	0.071266	0.460995	2.04296	0.605168	0.0506057	1.03637	4.36	Up	1.8e-06	0.00012363
P.x_tomentosa26159	1.17571	1.39753	1.77411	23.7218	62.8408	2.42188	1.44912	29.6615	4.36	Up	1.51e-07	1.7e-05
P.x_tomentosa45983	0.104013	0.722565	1.28122	6.6851	34.5771	1.87753	0.7026	14.3799	4.36	Up	0.00074388	0.012852
P.x_tomentosa52943	1.97881	1.66365	2.64277	37.1211	81.9778	9.52913	2.09507	42.876	4.36	Up	8.21e-11	3.39e-08
P.x_tomentosa73898	1e-05	0.16169	0.08037	0.370574	2.85703	1.71628	0.08069	1.64796	4.35215	Up	8.05e-06	0.00040709
P.x_tomentosa38584	0.297844	1.24574	1.54127	15.4499	45.9776	1.57354	1.02828	21.0003	4.35	Up	1.7e-06	0.0001178
P.x_tomentosa42572	0.049397	0.021431	1e-05	0.056964	0.610745	0.778372	0.0236127	0.482027	4.35	Up	0.00056488	0.010508
P.x_tomentosa33258	0.037936	0.113863	1e-05	0.351745	1.94736	0.79772	0.050603	1.03227	4.35046	Up	1.77e-05	0.00075421
P.x_tomentosa65182	1.98993	0.630634	1.5818	44.1475	39.8143	1.63282	1.40079	28.5315	4.35	Up	6.29e-07	5.34e-05
P.x_tomentosa25216	4.74706	6.6933	5.41259	29.5777	241.954	71.1254	5.61765	114.219	4.35	Up	5.07e-11	2.19e-08
P.x_tomentosa78342	1e-05	0.034185	1e-05	0.27245	0.28077	0.141981	0.0114017	0.231734	4.35	Up	0.00041774	0.0084559
P.x_tomentosa71423	0.048502	0.094455	0.042974	1.40107	1.90343	0.467055	0.061977	1.25718	4.34	Up	7.23e-09	1.4e-06
P.x_tomentosa03612	0.177053	0.151144	0.14259	1.90003	7.44301	0.20308	0.156929	3.18204	4.34	Up	1.6e-05	0.00069875
P.x_tomentosa07784	0.0603	1e-05	0.055454	0.162852	1.90073	0.281882	0.038588	0.781823	4.34	Up	0.00086181	0.014389
P.x_tomentosa46263	1e-05	0.088727	0.08633	0.226832	2.96155	0.357691	0.0583557	1.18202	4.34	Up	0.00018115	0.0044974
P.x_tomentosa23383	5.89461	2.7637	2.67152	91.9786	99.6031	36.7831	3.77661	76.1216	4.33314	Up	2.29e-16	3.28e-13
P.x_tomentosa83057	0.107644	1e-05	1e-05	0.435937	1.57764	0.155298	0.035888	0.722959	4.33	Up	0.0011889	0.018033
P.x_tomentosa42397	0.228521	0.218831	0.205416	3.1291	8.62294	1.36983	0.217589	4.37396	4.33	Up	2.69e-11	1.27e-08
P.x_tomentosa78243	0.155523	0.509875	0.336913	2.16108	17.6358	0.321517	0.334104	6.70614	4.32711	Up	2.22e-05	0.00089656
P.x_tomentosa52954	0.068111	0.13583	0.241551	1.41356	2.23052	5.29519	0.148497	2.97976	4.33	Up	1.1e-11	5.86e-09
P.x_tomentosa45607	5.34075	4.56712	5.0198	44.1444	250.304	5.02468	4.97589	99.8244	4.32637	Up	0.00056125	0.010463
P.x_tomentosa22920	0.089812	0.023812	1e-05	0.362791	1.29049	0.624703	0.037878	0.759328	4.33	Up	6.86e-06	0.00036205
P.x_tomentosa09485	1.32131	0.878805	0.753615	20.6078	27.0552	11.4907	0.984576	19.7179	4.32	Up	4.23e-21	1.31e-17
P.x_tomentosa17687	0.800326	0.415424	0.264675	22.2474	6.86111	0.432399	0.493475	9.84697	4.31863	Up	1.06e-05	0.0005028
P.x_tomentosa29477	1e-05	0.064122	0.079376	1.33826	0.56147	0.962354	0.047836	0.954029	4.32	Up	8.46e-05	0.0025095
P.x_tomentosa59858	1.1924	1.52868	1.54261	22.5283	61.3748	1.03206	1.42123	28.3117	4.32	Up	2.91e-06	0.00018248
P.x_tomentosa69484	0.661348	0.442094	0.40658	6.64063	22.312	1.05459	0.503341	10.0024	4.31	Up	3.53e-07	3.35e-05
P.x_tomentosa38045	0.023797	0.07293	1e-05	0.403936	0.947071	0.567583	0.0322457	0.63953	4.31	Up	4.73e-06	0.00026636
P.x_tomentosa05461	0.011201	1e-05	0.028848	0.078057	0.266637	0.449706	0.013353	0.2648	4.31	Up	7.86e-06	0.0004
P.x_tomentosa87051	0.128521	0.045872	0.169982	1.53274	5.12554	0.157142	0.114792	2.27181	4.30675	Up	7.29e-05	0.0022479
P.x_tomentosa23684	0.090253	0.17337	1e-05	0.530167	3.18346	1.50048	0.0878777	1.73803	4.30582	Up	0.00092455	0.015105
P.x_tomentosa29335	7.14739	9.54095	9.70908	135.093	371.329	15.4047	8.79914	173.942	4.3051	Up	7.49e-08	9.5e-06
P.x_tomentosa77483	0.011507	0.010362	1e-05	0.186814	0.050059	0.195166	0.007293	0.144013	4.3	Up	0.0021348	0.027231
P.x_tomentosa71634	0.103253	0.074062	0.069085	0.443203	4.12611	0.291961	0.0821333	1.62043	4.3	Up	1.01e-05	0.00048349
P.x_tomentosa58825	1.05185	0.969034	1.62334	25.9796	44.3592	1.44014	1.21474	23.9263	4.29988	Up	4.15e-07	3.82e-05
P.x_tomentosa23169	4.75545	6.50182	5.92897	60.5957	246.857	29.3088	5.72875	112.254	4.29	Up	3.2e-10	1.11e-07
P.x_tomentosa21156	1e-05	0.032694	0.134727	0.381579	1.52952	1.3674	0.0558103	1.09283	4.29	Up	4.33e-06	0.00024839
P.x_tomentosa57060	0.072779	1e-05	1e-05	0.307582	0.391886	0.725924	0.0242663	0.475131	4.2913	Up	0.00034858	0.0074063
P.x_tomentosa34997	1e-05	0.658181	0.246158	8.07342	8.1322	1.45819	0.30145	5.88794	4.29	Up	9.07e-06	0.0004476
P.x_tomentosa59573	0.032631	0.067654	0.093369	0.559884	2.59869	0.617716	0.0645513	1.25876	4.29	Up	8.47e-09	1.59e-06
P.x_tomentosa65348	0.45743	1.09906	0.998201	17.009	32.3524	0.426149	0.851562	16.5958	4.28	Up	1.78e-05	0.00075861
P.x_tomentosa74254	1e-05	0.032953	0.029723	0.285897	0.368839	0.563927	0.0208953	0.406221	4.28	Up	4.41e-05	0.0015247
P.x_tomentosa15013	0.028634	0.082678	0.050599	0.747971	1.24521	1.15409	0.0539703	1.04909	4.28	Up	1.13e-11	5.98e-09
P.x_tomentosa09188	1e-05	0.225503	0.185017	0.565271	4.78338	2.61565	0.136843	2.65477	4.28	Up	1.85e-05	0.00077858
P.x_tomentosa45576	1e-05	0.093275	0.150971	0.975654	3.16044	0.591168	0.0814187	1.57575	4.27454	Up	5.69e-06	0.00031058
P.x_tomentosa76210	1e-05	0.148767	0.143515	0.421186	2.82317	2.39282	0.0974307	1.87906	4.26949	Up	7.31e-06	0.00037965
P.x_tomentosa75709	2.12344	2.58195	2.71141	14.9798	121.584	6.13792	2.47227	47.5674	4.27	Up	4.65e-07	4.19e-05
P.x_tomentosa58792	1e-05	0.016032	1e-05	0.095305	0.136303	0.077117	0.00535067	0.102908	4.27	Up	0.0036543	0.039415
P.x_tomentosa58186	0.332021	0.2567	0.111128	3.24389	8.95093	1.24568	0.233283	4.48017	4.2634	Up	5.33e-08	7.21e-06
P.x_tomentosa34516	0.043845	1e-05	0.050558	0.840943	0.862241	0.10666	0.031471	0.603281	4.26074	Up	4.51e-05	0.0015514
P.x_tomentosa22923	0.170659	0.052319	0.29286	0.952826	7.2725	1.65209	0.171946	3.29247	4.26	Up	2.62e-07	2.61e-05
P.x_tomentosa40909	0.484935	0.599076	0.426454	6.50843	18.8725	3.51254	0.503488	9.63116	4.25768	Up	1.46e-11	7.32e-09
P.x_tomentosa51488	0.443244	0.946117	1.35864	11.3957	38.1261	2.90211	0.916001	17.4746	4.25	Up	4.51e-08	6.25e-06
P.x_tomentosa35734	1e-05	0.136497	0.409499	2.08446	7.89419	0.437497	0.182002	3.47205	4.25	Up	0.00017059	0.0043071
P.x_tomentosa48621	0.060278	0.018092	1e-05	0.01285	0.817083	0.665106	0.0261267	0.498346	4.25355	Up	0.0010416	0.016473
P.x_tomentosa35780	0.667695	0.116871	0.023753	5.87809	8.46756	1.05757	0.26944	5.13441	4.25	Up	1.12e-05	0.00052551
P.x_tomentosa28373	0.683153	0.561653	0.624041	6.2822	26.373	2.85505	0.622949	11.8367	4.25	Up	2.34e-09	5.59e-07
P.x_tomentosa56168	0.04869	0.12477	0.111536	1.99009	2.92797	0.459257	0.0949987	1.79244	4.24	Up	2.6e-09	6.11e-07
P.x_tomentosa28313	0.182029	0.043389	0.170329	4.77853	2.56643	0.11081	0.131916	2.48526	4.23571	Up	2.04e-05	0.00084197
P.x_tomentosa42368	0.160325	0.153677	0.19455	4.62689	4.73717	0.212585	0.169517	3.19221	4.24	Up	2.38e-05	0.00094387
P.x_tomentosa51660	2.07916	8.42027	8.83025	49.8186	238.166	75.3332	6.44323	121.106	4.23	Up	3.38e-10	1.17e-07
P.x_tomentosa68330	0.180602	0.352132	0.248396	6.17251	8.08217	0.416842	0.260377	4.89051	4.23	Up	1.12e-06	8.31e-05
P.x_tomentosa67848	0.562485	1.2317	1.30776	32.7645	21.5805	3.88485	1.03398	19.41	4.23	Up	9.54e-10	2.68e-07
P.x_tomentosa03049	0.23858	0.313133	0.302388	2.67449	12.9044	0.397154	0.2847	5.32534	4.23	Up	3.28e-06	0.00019877
P.x_tomentosa30336	0.055917	0.009122	0.026509	0.402874	1.12871	0.180677	0.030516	0.570754	4.22523	Up	2.44e-05	0.00096256
P.x_tomentosa49528	0.719253	0.292953	0.224424	4.17286	6.662	12.2821	0.41221	7.70566	4.22	Up	4.09e-14	3.62e-11
P.x_tomentosa36026	0.070613	0.070411	1e-05	0.168714	2.27423	0.193004	0.0470113	0.878649	4.22421	Up	0.0025523	0.030709
P.x_tomentosa05157	0.897229	3.86818	4.20038	34.8063	127.396	5.17517	2.9886	55.7925	4.22	Up	1.7e-06	0.00011803
P.x_tomentosa70061	1e-05	0.014216	0.057057	0.454888	0.832232	0.042772	0.023761	0.443297	4.22	Up	0.00079337	0.013491
P.x_tomentosa64522	1e-05	0.095283	1e-05	0.268117	0.818053	0.691512	0.0317677	0.592561	4.22133	Up	0.0012458	0.018648
P.x_tomentosa01881	0.597617	1.39141	1.13522	33.1156	23.9179	0.924459	1.04141	19.3193	4.21	Up	2.4e-06	0.00015553
P.x_tomentosa20149	0.110754	0.149591	0.232454	2.52555	6.31712	0.29616	0.164266	3.04628	4.21	Up	2.4e-06	0.00015553
P.x_tomentosa55660	0.961998	1.99621	1.55883	6.96539	37.1609	39.4569	1.50568	27.8611	4.21	Up	8.61e-13	5.88e-10
P.x_tomentosa27969	1e-05	1e-05	0.11152	0.299897	1.57271	0.189377	0.03718	0.687326	4.21	Up	0.0015529	0.0218
P.x_tomentosa54186	1e-05	0.457909	0.173595	1.08276	3.0652	7.49298	0.210505	3.88031	4.2	Up	1.68e-05	0.00072429
P.x_tomentosa71867	0.058876	0.074347	0.068583	0.89848	2.6163	0.204728	0.0672687	1.23984	4.20407	Up	2.59e-07	2.59e-05
P.x_tomentosa30757	1e-05	0.022753	0.059267	0.093998	0.181621	1.23382	0.0273433	0.503147	4.2	Up	0.0018042	0.024183
P.x_tomentosa17013	0.363923	0.543471	0.450391	4.60872	18.2826	2.02355	0.452595	8.30495	4.19768	Up	2.06e-08	3.24e-06
P.x_tomentosa27164	1e-05	0.034521	0.049752	0.18759	1.08331	0.274609	0.0280943	0.515171	4.2	Up	1.61e-05	0.00070197
P.x_tomentosa02013	2.40505	1.92624	2.08288	45.4028	66.9502	5.19037	2.13806	39.1811	4.19579	Up	5.59e-09	1.12e-06
P.x_tomentosa24983	1e-05	1e-05	0.019344	0.068533	0.253412	0.032549	0.00645467	0.118165	4.19431	Up	0.0025408	0.030616
P.x_tomentosa57560	0.02269	0.282657	0.29694	0.881955	5.39412	4.70564	0.200762	3.66057	4.19	Up	1.53e-07	1.71e-05
P.x_tomentosa10665	0.785953	0.79983	1.1609	14.1421	33.5147	2.42424	0.915562	16.6937	4.19	Up	1.43e-08	2.46e-06
P.x_tomentosa38606	0.402999	1.51961	2.32205	12.5188	60.255	4.48357	1.41488	25.7525	4.18595	Up	7.69e-07	6.31e-05
P.x_tomentosa50043	0.25331	0.585161	0.613387	6.99601	17.9283	1.4051	0.483953	8.77646	4.18	Up	4.55e-08	6.29e-06
P.x_tomentosa33825	0.085507	0.032288	1e-05	0.459468	1.18811	0.48271	0.0392683	0.710095	4.17657	Up	0.00012306	0.0033482
P.x_tomentosa60208	0.108234	0.213102	0.082529	3.43935	2.88897	0.969765	0.134622	2.4327	4.17557	Up	3.02e-08	4.43e-06
P.x_tomentosa35885	1e-05	0.127965	0.076721	0.155791	0.255477	3.28737	0.068232	1.23288	4.18	Up	0.0012412	0.018595
P.x_tomentosa12247	0.050826	0.013165	0.015873	0.881199	0.5349	0.01916	0.0266213	0.47842	4.16762	Up	0.00014896	0.0038821
P.x_tomentosa43386	0.029332	0.02543	1e-05	0.734493	0.093828	0.155387	0.0182573	0.327903	4.16672	Up	0.0022818	0.028438
P.x_tomentosa17203	0.057672	0.104468	0.060096	1.12837	2.57687	0.282101	0.0740787	1.32911	4.17	Up	3.91e-07	3.65e-05
P.x_tomentosa62229	0.016624	1e-05	0.016908	0.091554	0.416983	0.092792	0.0111807	0.200443	4.16411	Up	0.001965	0.025686
P.x_tomentosa66720	0.010396	0.024586	0.005609	0.040551	0.135829	0.549792	0.0135303	0.242057	4.16	Up	3.14e-06	0.00019264
P.x_tomentosa42420	0.438382	0.426875	0.343255	7.05362	13.9313	0.630635	0.402837	7.20518	4.16076	Up	1.6e-06	0.00011202
P.x_tomentosa08318	0.266708	0.048465	0.118665	2.81764	4.68517	0.255183	0.144613	2.586	4.16	Up	2.8e-05	0.0010727
P.x_tomentosa30630	4.74837	7.19332	6.06689	94.1582	221.4	5.75762	6.00286	107.105	4.16	Up	1.16e-06	8.53e-05
P.x_tomentosa12955	0.08284	0.020907	0.061304	0.50343	2.10103	0.34042	0.055017	0.981627	4.15723	Up	9.62e-06	0.00046716
P.x_tomentosa88515	0.03937	1e-05	0.077252	0.278066	1.36939	0.432965	0.0388773	0.693473	4.16	Up	1.89e-05	0.00079538
P.x_tomentosa21237	1e-05	0.086438	0.103957	0.126289	2.14431	1.11722	0.0634683	1.12927	4.15321	Up	0.00031329	0.0068391
P.x_tomentosa37176	0.43435	0.449244	0.379406	5.32184	16.2289	0.904002	0.421	7.48491	4.15	Up	1.96e-07	2.07e-05
P.x_tomentosa42666	2.69534	1.56297	1.31755	48.1379	48.8706	2.10097	1.85862	33.0365	4.15175	Up	8.1e-07	6.56e-05
P.x_tomentosa00235	0.436409	0.416963	0.583411	4.46715	20.0647	1.00471	0.478928	8.51219	4.15	Up	5.39e-07	4.71e-05
P.x_tomentosa56388	2.3793	2.98261	2.50602	7.33288	25.2291	107.23	2.62264	46.5975	4.15	Up	9.9e-09	1.79e-06
P.x_tomentosa75272	1e-05	0.01113	0.028854	0.025172	0.173445	0.509655	0.0133313	0.236091	4.15	Up	0.0011445	0.017564
P.x_tomentosa50769	0.028825	0.083419	1e-05	0.203788	1.55432	0.225915	0.037418	0.66134	4.14	Up	0.00039567	0.0081285
P.x_tomentosa82593	0.014118	0.035674	0.044766	0.257682	1.11934	0.290967	0.0315193	0.555995	4.14076	Up	0.00014168	0.0037342
P.x_tomentosa06229	1e-05	0.345987	0.276512	0.465794	2.39988	8.0642	0.207503	3.64329	4.13	Up	3.11e-05	0.001161
P.x_tomentosa73964	3.0411	4.6961	5.36385	29.5826	189.554	10.8676	4.36702	76.6679	4.13	Up	4.1e-07	3.79e-05
P.x_tomentosa45506	16.4169	14.8394	14.3809	327.226	444.729	25.614	15.2124	265.857	4.13	Up	4.61e-08	6.34e-06
P.x_tomentosa27101	0.266295	0.62018	0.331295	0.919096	5.34315	14.9922	0.405923	7.0848	4.13	Up	5.55e-07	4.81e-05
P.x_tomentosa66484	0.018895	0.069682	0.068688	0.631509	2.03502	0.078148	0.0524217	0.914893	4.13	Up	5.73e-05	0.001863
P.x_tomentosa68239	0.011211	0.063995	0.052781	0.382352	1.33513	0.513605	0.0426623	0.743695	4.12	Up	5.95e-08	7.88e-06
P.x_tomentosa40442	0.113902	0.038558	0.032975	0.215661	0.549833	2.45842	0.0618117	1.07464	4.11983	Up	0.00017239	0.0043354
P.x_tomentosa61517	1.65513	2.10465	2.81102	23.2501	85.4132	5.49365	2.19027	38.0523	4.12	Up	7.66e-08	9.7e-06
P.x_tomentosa14247	0.936531	0.698278	0.522128	20.1901	16.3009	0.967754	0.718979	12.4863	4.12	Up	8.55e-07	6.76e-05
P.x_tomentosa85055	0.608079	0.795321	0.53681	10.751	21.3699	1.54543	0.646737	11.2221	4.12	Up	6.66e-08	8.69e-06
P.x_tomentosa29038	0.092542	1e-05	1e-05	0.296365	0.897528	0.41011	0.030854	0.534668	4.12	Up	0.00096803	0.015619
P.x_tomentosa70315	0.066018	1e-05	0.041442	0.712233	0.971395	0.176249	0.0358233	0.619959	4.11	Up	0.00014097	0.0037181
P.x_tomentosa74659	0.038958	0.058175	1e-05	0.193265	0.845694	0.641923	0.032381	0.560294	4.11296	Up	0.00017566	0.0043963
P.x_tomentosa45204	0.380313	0.310724	0.20089	1.59383	12.67	1.16027	0.297309	5.14137	4.11	Up	7.82e-07	6.38e-05
P.x_tomentosa26454	0.119377	0.106665	0.06168	0.425442	3.46394	1.081	0.0959073	1.65679	4.11061	Up	4.45e-06	0.00025359
P.x_tomentosa52721	0.035857	0.011206	0.024828	0.100453	1.11588	0.023331	0.0239637	0.413221	4.11	Up	0.0015409	0.021706
P.x_tomentosa24454	1e-05	0.055831	1e-05	0.322952	0.39872	0.237573	0.018617	0.319748	4.1	Up	0.0042552	0.043757
P.x_tomentosa42736	0.331277	1.0388	0.525754	1.37784	18.2489	12.8305	0.631944	10.8191	4.1	Up	1.22e-07	1.43e-05
P.x_tomentosa56407	1.76233	0.642655	0.856901	26.8077	10.0316	18.9688	1.0873	18.6027	4.09669	Up	8.48e-16	1.11e-12
P.x_tomentosa15266	1.62192	1.66945	1.05894	17.5711	55.1223	1.69787	1.4501	24.7971	4.09594	Up	1.76e-06	0.00012117
P.x_tomentosa59406	0.384852	2.31213	0.902229	6.28053	52.3218	2.90286	1.19974	20.5017	4.09496	Up	0.0012882	0.019104
P.x_tomentosa03451	2.49884	2.05011	3.00382	57.6283	65.779	5.61383	2.51759	43.007	4.09446	Up	1.08e-08	1.93e-06
P.x_tomentosa37734	1e-05	0.096406	0.48324	2.44322	2.96559	4.47805	0.193219	3.29562	4.09	Up	3.27e-06	0.00019871
P.x_tomentosa05102	0.040178	1e-05	0.187172	0.496879	3.27959	0.101059	0.0757867	1.29251	4.09209	Up	0.0015105	0.021406
P.x_tomentosa46818	4.71454	10.6334	7.5169	88.0233	241.567	59.9571	7.6216	129.849	4.09	Up	6.97e-13	4.89e-10
P.x_tomentosa68862	0.094433	0.201937	0.103349	0.860113	3.22244	2.72255	0.13324	2.26837	4.09	Up	2.45e-10	8.82e-08
P.x_tomentosa04046	2.15613	3.47187	2.73436	16.915	29.1209	96.2261	2.78745	47.4206	4.09	Up	1.8e-13	1.46e-10
P.x_tomentosa79019	1e-05	0.022045	0.053358	0.40226	0.717437	0.155203	0.0251377	0.424967	4.07943	Up	0.00012634	0.0034169
P.x_tomentosa28552	0.244452	0.409245	0.566674	5.57162	7.23428	7.8015	0.40679	6.86913	4.08	Up	5.88e-28	3.98e-24
P.x_tomentosa06297	1.47556	1.33924	1.8034	9.20369	40.3434	28.4289	1.5394	25.992	4.08	Up	5.88e-15	6.16e-12
P.x_tomentosa53707	0.023678	0.023834	0.065362	0.237337	0.531076	1.13686	0.0376247	0.635092	4.08	Up	2.97e-06	0.0001843
P.x_tomentosa49462	0.036823	1e-05	1e-05	0.123966	0.356326	0.14097	0.012281	0.207087	4.08	Up	0.0014012	0.020253
P.x_tomentosa24733	0.514834	2.07335	0.696061	1.85667	23.4423	30.0716	1.09475	18.4569	4.08	Up	4.84e-07	4.33e-05
P.x_tomentosa86763	0.020061	0.101157	0.107462	0.454429	2.91804	0.47703	0.0762267	1.28317	4.07	Up	5.92e-06	0.00032056
P.x_tomentosa77611	0.253415	0.195139	0.171049	3.67534	5.88779	0.843836	0.206534	3.46899	4.07	Up	7.37e-09	1.42e-06
P.x_tomentosa73647	0.101585	0.192231	0.419786	2.62216	7.04327	2.31875	0.237867	3.99473	4.07	Up	4.25e-10	1.4e-07
P.x_tomentosa66724	0.461362	0.589281	0.681938	13.4464	15.2372	0.355382	0.577527	9.67964	4.07	Up	7.46e-06	0.00038489
P.x_tomentosa57767	1.27239	0.960421	2.01986	11.1597	58.2007	1.84518	1.41756	23.7352	4.07	Up	5.67e-06	0.00031009
P.x_tomentosa12446	1.1377	1.74321	1.69293	9.21621	43.5172	23.8135	1.52461	25.5156	4.06	Up	7.77e-14	6.57e-11
P.x_tomentosa18832	0.175516	0.267509	0.142907	0.732512	4.75949	4.30974	0.195311	3.26725	4.06423	Up	2.88e-09	6.65e-07
P.x_tomentosa07650	1.48114	1.39452	1.88984	8.08928	44.0574	27.525	1.5885	26.5572	4.06	Up	5.68e-13	4.16e-10
P.x_tomentosa23433	1e-05	0.073002	0.069533	0.114707	0.346133	1.92172	0.047515	0.794188	4.06	Up	0.0011562	0.017679
P.x_tomentosa30760	0.112397	0.201762	0.167752	1.07679	5.96332	1.0051	0.160637	2.68173	4.06	Up	2.66e-08	3.98e-06
P.x_tomentosa11213	1e-05	1e-05	0.066766	0.152231	0.701068	0.261528	0.022262	0.371609	4.06	Up	0.0015581	0.021868
P.x_tomentosa44536	2.28602	2.52648	2.54143	20.5318	98.8263	3.22381	2.45131	40.8606	4.05909	Up	2.12e-06	0.00014028
P.x_tomentosa04725	0.388278	0.693634	0.382468	7.89906	12.4857	3.95795	0.488127	8.11422	4.05513	Up	7.78e-13	5.41e-10
P.x_tomentosa32005	1.85349	2.02657	1.91284	39.1527	52.2593	4.7919	1.93097	32.068	4.05	Up	8.09e-09	1.53e-06
P.x_tomentosa53397	0.783806	3.05755	3.0297	42.767	70.2318	1.04424	2.29035	38.0144	4.0529	Up	0.0021241	0.027132
P.x_tomentosa40969	0.379553	3.5288	1.99304	14.8325	78.0586	4.88553	1.96713	32.5922	4.05	Up	0.00098009	0.015749
P.x_tomentosa39068	1e-05	0.068886	0.277578	0.820874	4.69731	0.221973	0.115491	1.91339	4.05	Up	0.00095204	0.015438
P.x_tomentosa54409	0.591544	0.889094	1.16014	10.525	30.0248	3.15607	0.880258	14.5686	4.05	Up	6.19e-09	1.23e-06
P.x_tomentosa26901	1.39662	1.62304	0.788086	8.9774	41.689	12.3453	1.26925	21.0039	4.05	Up	9.5e-11	3.89e-08
P.x_tomentosa27212	0.016389	0.013441	1e-05	0.260771	0.056529	0.176429	0.00994667	0.164576	4.0484	Up	0.00087634	0.014569
P.x_tomentosa56104	1e-05	0.155287	0.040864	0.248555	2.65699	0.337951	0.065387	1.08116	4.04744	Up	0.001081	0.016883
P.x_tomentosa38725	1.49293	3.39347	2.22194	5.70461	32.2357	79.5811	2.36945	39.1738	4.05	Up	1.14e-08	2.02e-06
P.x_tomentosa48839	1e-05	1e-05	0.160855	1.11384	1.34151	0.203977	0.053625	0.886442	4.04705	Up	0.003602	0.039042
P.x_tomentosa24625	0.079127	0.221394	0.348913	0.343532	1.99849	8.38112	0.216478	3.57438	4.05	Up	3.21e-08	4.61e-06
P.x_tomentosa53217	0.942689	0.709331	0.751222	14.0181	24.3966	1.11587	0.801081	13.1769	4.04	Up	3.38e-07	3.24e-05
P.x_tomentosa64922	0.231128	0.13303	0.090639	0.57232	4.12292	2.78294	0.151599	2.49273	4.04	Up	3.49e-08	4.97e-06
P.x_tomentosa03005	0.260058	0.572588	0.772788	9.32955	16.1789	0.881951	0.535145	8.79678	4.03898	Up	1e-06	7.67e-05
P.x_tomentosa49545	0.005983	0.061324	0.047151	0.310012	1.11403	0.451662	0.0381527	0.625236	4.03455	Up	3.24e-07	3.13e-05
P.x_tomentosa01870	0.095316	0.090228	0.112326	2.2659	2.16708	0.442851	0.09929	1.62528	4.03	Up	9.1e-08	1.13e-05
P.x_tomentosa40657	0.747382	2.20517	1.6734	7.6919	24.76	43.1835	1.54198	25.2118	4.03	Up	6.75e-12	3.78e-09
P.x_tomentosa33524	0.011787	0.0234	0.0106	0.1419	0.391673	0.213268	0.0152623	0.248947	4.03	Up	4.94e-11	2.15e-08
P.x_tomentosa47251	0.01762	1e-05	0.023353	0.160528	0.423006	0.084926	0.013661	0.22282	4.03	Up	0.0006833	0.012057
P.x_tomentosa29262	0.366581	0.632241	0.846635	6.51667	21.2781	2.28597	0.615152	10.0269	4.02679	Up	5.86e-08	7.84e-06
P.x_tomentosa38128	0.636456	0.052337	0.266752	6.01547	8.42567	1.12343	0.318515	5.18819	4.03	Up	2.36e-06	0.00015314
P.x_tomentosa33260	1e-05	0.023635	0.03582	0.031593	0.670327	0.265958	0.0198217	0.322626	4.02471	Up	0.0049416	0.048312
P.x_tomentosa10131	0.046843	0.012191	0.003012	0.512601	0.373735	0.121063	0.020682	0.3358	4.02	Up	4.51e-05	0.0015514
P.x_tomentosa03832	1e-05	0.410144	0.075465	1.43223	4.03161	2.39439	0.161873	2.61941	4.02	Up	1.44e-05	0.0006474
P.x_tomentosa45169	0.261347	0.255269	0.259524	2.40758	9.40868	0.706143	0.258713	4.17413	4.01	Up	2.59e-07	2.59e-05
P.x_tomentosa78722	0.749775	0.82765	1.2886	11.4021	34.163	0.648005	0.955341	15.4043	4.01118	Up	1.05e-05	0.00050125
P.x_tomentosa14798	0.059028	0.645679	0.200655	1.16633	11.2046	2.22024	0.301787	4.86374	4.01046	Up	2.41e-05	0.00095435
P.x_tomentosa54468	0.051945	0.053737	0.022391	0.599305	1.34381	0.120728	0.042691	0.687949	4.01	Up	5.76e-06	0.00031354
P.x_tomentosa45519	1.36227	3.02208	2.5832	17.3471	92.3136	2.54235	2.32252	37.401	4.00932	Up	9.42e-06	0.00045942
P.x_tomentosa53932	0.873056	1.65204	0.876724	5.61968	23.6671	25.1392	1.13394	18.142	3.99991	Up	5.71e-13	4.16e-10
P.x_tomentosa65405	1e-05	0.151407	0.331083	1.68399	5.57818	0.449582	0.160833	2.57058	3.99846	Up	0.00046058	0.0090729
P.x_tomentosa56754	0.029785	0.036418	0.035058	0.751072	0.618114	0.24408	0.0337537	0.537755	3.99	Up	5.76e-05	0.001869
P.x_tomentosa28032	6.46441	8.78143	10.5308	107.332	288.852	14.3353	8.5922	136.84	3.99	Up	2.87e-07	2.82e-05
P.x_tomentosa61336	0.427126	0.123162	0.165073	4.20455	7.06407	0.117431	0.238454	3.79535	3.99	Up	0.00029746	0.0065659
P.x_tomentosa27244	0.055823	0.011623	0.011195	0.782328	0.459017	0.009878	0.0262137	0.417074	3.99	Up	0.0039203	0.041341
P.x_tomentosa03887	0.302768	0.304597	0.203911	0.774522	9.08628	3.04129	0.270425	4.3007	3.99127	Up	4.39e-07	3.99e-05
P.x_tomentosa27122	1e-05	0.049963	0.2458	0.973183	2.24247	1.48473	0.098591	1.56679	3.99	Up	1.76e-05	0.00075316
P.x_tomentosa26497	0.192598	0.682925	0.227314	1.47986	12.1744	3.85025	0.367612	5.83485	3.99	Up	3.38e-07	3.24e-05
P.x_tomentosa45009	0.264166	0.207692	0.252599	4.62482	5.6078	1.26001	0.241486	3.83088	3.99	Up	3.49e-09	7.74e-07
P.x_tomentosa03387	0.399522	0.265659	0.178891	9.07123	4.23458	0.079475	0.281357	4.46176	3.99	Up	0.00035379	0.0074873
P.x_tomentosa37640	0.242103	0.426247	0.713223	4.36639	16.8819	0.660559	0.460524	7.30294	3.99	Up	5.93e-06	0.00032081
P.x_tomentosa44424	16.7285	12.0857	13.6945	283.707	369.953	20.3691	14.1696	224.676	3.98698	Up	1.99e-07	2.08e-05
P.x_tomentosa65665	0.123715	0.058257	0.057324	1.24485	2.44386	0.101809	0.0797653	1.2635	3.99	Up	5.01e-05	0.0016758
P.x_tomentosa12706	0.055809	0.062603	1e-05	0.091888	0.934545	0.846588	0.039474	0.62434	3.98336	Up	0.002374	0.029264
P.x_tomentosa22402	0.656845	1.18716	1.05261	10.6573	32.929	2.19074	0.965538	15.259	3.98	Up	4.85e-07	4.33e-05
P.x_tomentosa23018	0.008929	0.029027	0.016774	0.094304	0.64331	0.126562	0.0182433	0.288059	3.98	Up	2.12e-05	0.00086595
P.x_tomentosa57810	1e-05	0.081953	0.100967	0.253248	2.46035	0.173362	0.0609767	0.96232	3.98019	Up	0.0013845	0.020072
P.x_tomentosa31217	1.70518	1.9047	1.68849	33.0302	46.6212	3.96473	1.76612	27.872	3.98016	Up	2.16e-08	3.38e-06
P.x_tomentosa09471	4.61905	6.23002	5.30549	114.126	123.95	16.7618	5.38485	84.946	3.97957	Up	5.61e-10	1.72e-07
P.x_tomentosa90894	11.1038	3.84848	4.3763	57.4994	198.859	48.2726	6.44285	101.544	3.97826	Up	1e-09	2.78e-07
P.x_tomentosa21501	1.84572	1.01319	2.43392	43.0226	38.9879	1.39123	1.76428	27.8006	3.98	Up	5.25e-06	0.00029048
P.x_tomentosa45378	0.0812	0.175007	0.144145	0.63758	5.13943	0.530786	0.133451	2.1026	3.9778	Up	1.36e-06	9.82e-05
P.x_tomentosa57112	0.195417	0.76001	0.159896	0.126574	9.70947	7.72696	0.371774	5.85434	3.97701	Up	0.0001701	0.004296
P.x_tomentosa20079	1e-05	0.219345	0.10077	2.0164	2.85369	0.163826	0.106708	1.67797	3.97	Up	0.00028693	0.0064055
P.x_tomentosa08222	0.299212	1.60683	0.599304	1.70363	14.7558	22.9023	0.835114	13.1206	3.97371	Up	1.19e-06	8.71e-05
P.x_tomentosa73650	0.198777	0.138874	0.225004	1.92073	2.51996	4.39698	0.187552	2.94589	3.97334	Up	9.51e-16	1.2e-12
P.x_tomentosa47013	0.139586	0.310872	0.570184	1.73944	3.82431	10.4627	0.340214	5.34215	3.97	Up	4.23e-09	8.95e-07
P.x_tomentosa64138	0.050268	0.043248	1e-05	0.097056	1.34271	0.02775	0.0311753	0.489171	3.97186	Up	0.0037321	0.039916
P.x_tomentosa63977	0.562069	0.200985	0.841846	19.8062	4.76426	0.600947	0.534967	8.39045	3.97	Up	3.52e-05	0.0012762
P.x_tomentosa80499	0.16303	0.169749	0.05987	1.84527	4.10067	0.209671	0.130883	2.05187	3.97	Up	5.15e-06	0.00028591
P.x_tomentosa22387	3.24901	2.73735	2.11042	35.7477	74.0246	17.1594	2.69893	42.3106	3.97	Up	5.38e-13	4e-10
P.x_tomentosa35837	0.425748	0.223205	0.24283	8.0743	5.39867	0.494693	0.297261	4.65589	3.96925	Up	1.33e-05	0.00060217
P.x_tomentosa30885	0.193593	0.128711	0.077539	0.354057	3.73544	2.1729	0.133281	2.08746	3.97	Up	5.17e-06	0.00028664
P.x_tomentosa18240	1e-05	0.068775	0.217427	0.468048	3.45743	0.553015	0.095404	1.49283	3.97	Up	0.00035507	0.0075078
P.x_tomentosa24722	0.069601	1.00237	1.12136	2.73708	18.7231	12.8507	0.731112	11.437	3.97	Up	1.53e-06	0.00010772
P.x_tomentosa51782	0.392315	1e-05	0.170901	2.70207	5.40908	0.697824	0.187742	2.93632	3.97	Up	0.00010248	0.002918
P.x_tomentosa52175	0.396139	0.491329	0.569801	7.23046	15.3256	0.228343	0.485756	7.59481	3.97	Up	2.65e-05	0.0010275
P.x_tomentosa21305	0.07455	0.064382	0.127738	0.549203	1.60923	2.00885	0.08889	1.38909	3.96598	Up	3.95e-09	8.49e-07
P.x_tomentosa52326	0.992759	1.49277	2.4483	31.1377	43.8648	1.98163	1.64461	25.6614	3.96	Up	1.96e-06	0.00013183
P.x_tomentosa09783	1e-05	0.07266	0.034825	0.446008	0.628018	0.602295	0.0358317	0.558774	3.96	Up	9.05e-06	0.00044715
P.x_tomentosa80916	0.266964	0.263386	0.440874	5.48595	8.73321	0.910634	0.323741	5.04327	3.96	Up	2.97e-08	4.38e-06
P.x_tomentosa07843	0.316147	0.847947	1.08804	0.685416	2.20447	32.103	0.750711	11.6643	3.9577	Up	0.00020054	0.0048541
P.x_tomentosa16286	0.188718	0.153178	0.155127	0.560512	4.29103	2.85057	0.165674	2.56737	3.95	Up	4.28e-07	3.91e-05
P.x_tomentosa53840	0.156131	0.700978	0.710093	5.04281	17.7562	1.46551	0.522401	8.08818	3.95	Up	1.36e-06	9.8e-05
P.x_tomentosa81924	0.359215	0.801971	0.517042	11.6714	14.1824	0.094557	0.559409	8.64947	3.95	Up	0.0048494	0.047756
P.x_tomentosa48401	1e-05	1e-05	0.29132	0.749362	3.20647	0.524561	0.0971133	1.49346	3.94	Up	0.0023911	0.029436
P.x_tomentosa73649	1e-05	0.107882	0.112392	0.310342	1.9067	1.16492	0.073428	1.12732	3.94	Up	1.82e-05	0.00077097
P.x_tomentosa76730	6.95314	4.70364	5.29988	79.8371	172.983	7.22743	5.65222	86.6825	3.94	Up	8.03e-07	6.53e-05
P.x_tomentosa27111	6.38415	2.46931	3.28575	70.127	74.915	41.0827	4.04641	62.0416	3.93852	Up	1.32e-16	2.01e-13
P.x_tomentosa25217	2.0306	3.90091	4.12566	21.7666	75.1807	56.9335	3.35239	51.2936	3.93552	Up	1.32e-15	1.58e-12
P.x_tomentosa73121	0.174295	0.110315	0.173179	1.09491	3.04895	2.83354	0.152596	2.3258	3.93	Up	5.96e-13	4.28e-10
P.x_tomentosa28152	2.68324	1.2593	1.52551	28.9433	53.6346	0.739146	1.82269	27.7723	3.93	Up	0.0023457	0.029004
P.x_tomentosa64246	1e-05	0.047821	0.079211	0.408413	1.47694	0.049768	0.0423473	0.64504	3.93	Up	0.0016567	0.022844
P.x_tomentosa81433	0.941267	0.58218	0.511186	13.2517	15.4092	2.26745	0.678211	10.3094	3.93	Up	4.45e-09	9.31e-07
P.x_tomentosa30091	1e-05	0.066618	0.080102	0.800181	1.26579	0.163497	0.04891	0.743155	3.92546	Up	0.00022756	0.0053414
P.x_tomentosa23019	0.009695	0.034682	0.120475	0.318587	1.71789	0.467972	0.0549507	0.834816	3.93	Up	3.59e-06	0.00021315
P.x_tomentosa02914	3.64097	2.30897	2.61775	46.628	75.5771	7.74085	2.85589	43.3153	3.92	Up	1e-08	1.81e-06
P.x_tomentosa02532	0.037346	0.252545	0.025905	1.02785	3.47873	0.277982	0.105265	1.59485	3.92132	Up	0.00010859	0.0030522
P.x_tomentosa24837	0.043018	1e-05	0.056033	0.907516	0.491299	0.101158	0.0330203	0.499991	3.92	Up	0.0010201	0.016213
P.x_tomentosa24953	0.050612	1e-05	0.103007	0.568036	1.325	0.425491	0.0512097	0.772841	3.92	Up	0.00025399	0.0058257
P.x_tomentosa48575	0.044125	0.23892	0.163255	0.911673	5.47366	0.346013	0.148767	2.24378	3.91481	Up	0.00012614	0.0034127
P.x_tomentosa73529	0.019219	0.009864	0.072507	0.164392	0.610783	0.756028	0.0338633	0.510401	3.91384	Up	1.16e-05	0.00053968
P.x_tomentosa88764	0.549729	0.842152	0.592129	5.38035	8.18549	16.2671	0.661337	9.94432	3.91	Up	5.83e-19	1.24e-15
P.x_tomentosa72996	0.04824	1e-05	0.036793	0.068431	0.670674	0.53853	0.0283477	0.425878	3.91	Up	0.002102	0.026914
P.x_tomentosa46856	0.065233	0.089542	0.056895	0.326326	2.63839	0.207361	0.0705567	1.05736	3.91	Up	3.92e-06	0.00022874
P.x_tomentosa75393	0.036069	1e-05	0.114057	0.104761	0.687908	1.45713	0.0500453	0.749933	3.91	Up	0.00088379	0.014641
P.x_tomentosa08854	0.631564	0.709639	1.2759	9.76533	28.2486	1.09384	0.872367	13.0359	3.9	Up	3.34e-06	0.00020182
P.x_tomentosa05000	0.697216	0.298613	0.315722	3.52275	6.38087	9.69429	0.437184	6.53264	3.90135	Up	2.37e-15	2.71e-12
P.x_tomentosa81947	1.76361	1.85926	3.47019	59.6685	43.2669	3.02214	2.36435	35.3192	3.90094	Up	8.06e-07	6.53e-05
P.x_tomentosa11283	0.18981	0.728087	0.512552	1.96533	16.7589	2.49172	0.476816	7.07197	3.89	Up	4.47e-06	0.0002547
P.x_tomentosa62639	1e-05	0.042131	1e-05	0.276459	0.204527	0.142648	0.0140503	0.207878	3.88706	Up	0.0026782	0.031757
P.x_tomentosa61890	0.279979	0.16249	0.415362	1.27402	3.58186	7.82293	0.285944	4.22627	3.88558	Up	6e-09	1.2e-06
P.x_tomentosa80343	0.945665	0.34591	0.486206	11.9461	12.0667	2.24244	0.592594	8.75174	3.88	Up	9.27e-09	1.7e-06
P.x_tomentosa48574	0.054099	0.126409	0.165386	0.6291	4.03418	0.438331	0.115298	1.70054	3.88255	Up	9.25e-06	0.00045437
P.x_tomentosa20940	1e-05	0.035881	0.045202	0.131496	0.751652	0.310812	0.027031	0.397987	3.88003	Up	0.00031578	0.0068743
P.x_tomentosa38913	0.510571	1.70999	1.44707	4.51956	20.0152	29.3648	1.22254	17.9665	3.88	Up	1.33e-09	3.48e-07
P.x_tomentosa04978	0.073268	0.082649	0.037168	0.353404	2.24525	0.226877	0.0643617	0.941843	3.87121	Up	0.00017122	0.0043185
P.x_tomentosa41847	0.154212	0.389166	0.561767	1.26218	11.6703	3.22522	0.368382	5.3859	3.87	Up	8.44e-07	6.72e-05
P.x_tomentosa57795	1e-05	1e-05	0.08881	0.417354	0.415484	0.465725	0.02961	0.432854	3.87	Up	0.0024361	0.029827
P.x_tomentosa38071	1e-05	0.081762	0.543936	1.7916	7.01009	0.344399	0.208569	3.0487	3.86959	Up	0.001286	0.019075
P.x_tomentosa46282	0.266734	0.106708	0.106308	2.8499	3.18346	0.978002	0.159917	2.33712	3.87	Up	9.64e-08	1.18e-05
P.x_tomentosa40999	0.054386	1.25069	1.88324	6.72069	37.1718	2.70084	1.06278	15.5311	3.86925	Up	0.0047709	0.047176
P.x_tomentosa42069	4.03581	12.3912	5.75482	26.5061	139.652	157.756	7.39394	107.971	3.87	Up	5.93e-10	1.79e-07
P.x_tomentosa30368	0.018039	0.069736	0.056335	0.209905	1.24562	0.64541	0.0480367	0.700313	3.86579	Up	1.58e-06	0.00011061
P.x_tomentosa40675	0.357959	0.450523	1.04301	8.16994	16.1331	2.66247	0.617165	8.98849	3.86	Up	1.23e-08	2.14e-06
P.x_tomentosa00572	1e-05	1e-05	0.088682	0.363799	0.302934	0.620912	0.0295673	0.429215	3.86	Up	0.0045719	0.045904
P.x_tomentosa04916	0.247697	1.02623	0.830168	7.43225	11.7345	11.363	0.701364	10.1766	3.85895	Up	3.58e-15	3.91e-12
P.x_tomentosa19865	0.138326	0.319776	0.299355	1.20884	7.99222	1.78791	0.252486	3.66299	3.86	Up	5.95e-08	7.88e-06
P.x_tomentosa01605	0.253944	0.275614	0.337628	1.84351	10.2739	0.463248	0.289062	4.19354	3.86	Up	9.33e-06	0.0004565
P.x_tomentosa81923	0.724813	1.67202	1.51101	36.2161	17.7721	2.66561	1.30261	18.8846	3.85773	Up	2.94e-07	2.89e-05
P.x_tomentosa01904	0.362767	0.240806	0.250151	3.83663	8.13708	0.401366	0.284575	4.12503	3.85752	Up	1.83e-06	0.00012481
P.x_tomentosa41538	1e-05	0.305986	0.207397	0.694901	4.63308	2.10466	0.171131	2.47755	3.86	Up	5.41e-05	0.0017781
P.x_tomentosa62687	0.080934	3.44229	1.54892	26.8484	30.0575	16.4678	1.69071	24.4579	3.8546	Up	2.81e-06	0.000177
P.x_tomentosa47846	0.252598	0.314638	0.149581	2.7821	6.66842	0.911223	0.238939	3.45392	3.85	Up	2.64e-06	0.00016741
P.x_tomentosa14259	2.19879	4.03624	4.32261	64.3513	76.6586	11.58	3.51922	50.8633	3.8533	Up	1.18e-09	3.19e-07
P.x_tomentosa51297	0.153692	0.054018	0.407794	2.8985	4.96352	1.03069	0.205168	2.96424	3.85	Up	1.28e-06	9.31e-05
P.x_tomentosa43255	1e-05	0.042626	0.021142	0.299027	0.599355	0.022	0.0212593	0.306794	3.85	Up	0.0047667	0.047147
P.x_tomentosa85919	0.817518	0.604415	0.6544	7.32069	20.158	2.37393	0.692111	9.95088	3.85	Up	1.73e-08	2.82e-06
P.x_tomentosa26682	0.119124	0.125981	0.077496	0.356676	2.17812	2.09126	0.107534	1.54202	3.84	Up	9.32e-08	1.15e-05
P.x_tomentosa54683	1.03568	1.3668	0.997707	2.56738	9.77385	36.3909	1.1334	16.244	3.84	Up	1.23e-07	1.43e-05
P.x_tomentosa24357	6.30537	4.8749	4.74936	69.6275	135.018	23.6265	5.30987	76.0906	3.84097	Up	5.83e-11	2.51e-08
P.x_tomentosa75913	1e-05	0.105902	0.054164	0.44247	1.62992	0.219796	0.0533587	0.764061	3.83989	Up	0.00035743	0.0075492
P.x_tomentosa40325	0.973205	1.49605	2.4743	9.27585	60.6266	0.870053	1.64785	23.5908	3.84	Up	0.0041886	0.043293
P.x_tomentosa08461	1.07582	1.14171	0.67476	12.5783	26.2009	2.61965	0.964095	13.7996	3.84	Up	6.95e-08	8.97e-06
P.x_tomentosa09583	1.40878	0.984244	1.36625	13.784	39.2295	0.69451	1.25309	17.9027	3.84	Up	3.02e-05	0.0011363
P.x_tomentosa00837	0.166581	0.263151	0.131477	5.49094	2.35953	0.165959	0.18707	2.67214	3.84	Up	0.00024793	0.0057096
P.x_tomentosa22924	0.161527	0.427132	0.460329	2.21664	10.6258	2.13876	0.349663	4.99374	3.84	Up	1.29e-07	1.49e-05
P.x_tomentosa49556	0.156379	0.097139	0.178921	0.631923	5.37101	0.167388	0.144146	2.05678	3.83	Up	0.00010516	0.0029784
P.x_tomentosa22655	0.214813	0.135985	0.46266	0.198701	1.95854	9.43848	0.271153	3.86524	3.83338	Up	2.88e-05	0.0010941
P.x_tomentosa21998	1.6024	2.65833	1.54821	15.3341	54.336	13.0632	1.93631	27.5777	3.83212	Up	2.39e-10	8.62e-08
P.x_tomentosa18277	0.36596	0.940603	0.64231	10.0594	17.5276	0.132177	0.649624	9.23972	3.83	Up	0.00017241	0.0043354
P.x_tomentosa34822	0.804425	0.580073	0.477948	7.37552	17.6806	1.38557	0.620815	8.81388	3.82754	Up	2.45e-07	2.47e-05
P.x_tomentosa46762	1.3574	0.658996	0.905269	13.6015	26.5908	1.15845	0.973888	13.7836	3.82	Up	2.87e-06	0.00018012
P.x_tomentosa88483	0.944967	1.20271	0.83659	10.5868	27.964	3.60941	0.994755	14.0534	3.82043	Up	6.3e-09	1.25e-06
P.x_tomentosa03318	0.802744	1.44062	1.40199	24.5793	25.7918	1.12839	1.21512	17.1665	3.82	Up	5.48e-06	0.0003023
P.x_tomentosa81032	1e-05	0.074343	0.295681	0.294051	4.26366	0.6627	0.123345	1.74014	3.82	Up	0.0012367	0.018543
P.x_tomentosa44201	1e-05	0.031168	0.034346	0.151514	0.50915	0.263164	0.0218413	0.307943	3.82	Up	0.00096745	0.015613
P.x_tomentosa30934	0.081587	1e-05	0.064788	0.092242	1.64493	0.326209	0.048795	0.687794	3.82	Up	0.002463	0.030056
P.x_tomentosa69973	0.024371	0.018067	0.139715	0.254656	0.54046	1.77005	0.0607177	0.855056	3.81583	Up	5.97e-05	0.0019207
P.x_tomentosa17815	0.129003	0.260924	0.263872	1.66664	6.35567	1.18337	0.217933	3.06856	3.82	Up	9.24e-08	1.14e-05
P.x_tomentosa48939	0.164957	0.12909	0.065586	0.58435	3.26254	1.21636	0.119878	1.68775	3.81547	Up	2.17e-06	0.00014261
P.x_tomentosa11747	0.679256	1.11136	1.49916	8.56472	36.3105	1.38045	1.09659	15.4186	3.81	Up	7.88e-06	0.00040031
P.x_tomentosa14727	4.17737	4.26678	3.91396	34.8955	123.548	15.1286	4.11937	57.8574	3.81201	Up	8.81e-09	1.63e-06
P.x_tomentosa61620	0.041655	0.064299	0.069033	0.149564	0.504905	1.80228	0.058329	0.818917	3.81	Up	0.00011589	0.0031947
P.x_tomentosa47962	0.233491	0.208992	0.218447	0.762112	4.29607	4.21663	0.22031	3.09161	3.81075	Up	4.14e-09	8.77e-07
P.x_tomentosa75462	0.040723	0.20272	0.274001	1.0478	4.35051	1.84933	0.172481	2.41588	3.81	Up	1.71e-07	1.87e-05
P.x_tomentosa16372	1.05309	0.521565	0.524406	15.2133	12.5574	1.54915	0.699686	9.77327	3.8	Up	1.76e-07	1.91e-05
P.x_tomentosa53218	1.54337	1.25884	1.13785	20.7279	33.0707	1.15794	1.31335	18.3188	3.802	Up	4.21e-06	0.00024268
P.x_tomentosa80143	0.04046	1e-05	0.025141	0.27407	0.406613	0.231893	0.0218703	0.304192	3.79794	Up	0.0032311	0.036142
P.x_tomentosa77896	3.42171	2.09031	2.48581	37.0277	70.6227	3.51155	2.66594	37.054	3.8	Up	1.12e-06	8.34e-05
P.x_tomentosa85228	0.044805	0.024582	0.028943	0.151882	0.751918	0.460607	0.0327767	0.454802	3.79	Up	5.71e-05	0.0018568
P.x_tomentosa74863	1e-05	0.037777	0.158812	0.317249	1.85171	0.548566	0.065533	0.905843	3.78897	Up	0.00029511	0.0065236
P.x_tomentosa14200	1.3997	1.33171	1.60491	18.2541	39.5017	2.16182	1.44544	19.9725	3.78844	Up	6.59e-07	5.56e-05
P.x_tomentosa18343	0.019856	0.18793	0.15297	0.924304	2.29925	1.75949	0.120252	1.66102	3.79	Up	9.5e-07	7.39e-05
P.x_tomentosa48060	0.123159	0.058928	0.150243	0.765467	3.26081	0.552226	0.110777	1.52617	3.78	Up	6e-06	0.00032382
P.x_tomentosa51208	0.332101	0.385298	0.359189	2.42602	7.28741	5.06823	0.358863	4.92722	3.77927	Up	2.49e-15	2.81e-12
P.x_tomentosa85012	1.31292	1.35959	1.13955	16.392	33.9286	1.95154	1.27069	17.424	3.78	Up	9.16e-07	7.17e-05
P.x_tomentosa81285	0.790755	1.86648	2.479	19.2364	41.019	10.1302	1.71208	23.4619	3.78	Up	1.93e-10	7.26e-08
P.x_tomentosa05437	0.123907	0.346499	0.351046	1.80335	9.01085	0.431486	0.273817	3.74856	3.78	Up	8.12e-05	0.0024331
P.x_tomentosa41927	1.39443	2.34027	2.68874	11.2877	75.466	1.17154	2.14115	29.3084	3.77486	Up	0.0040919	0.042607
P.x_tomentosa11717	1.54629	4.59075	4.32114	55.6725	78.3911	8.99068	3.48606	47.6848	3.77	Up	7.05e-08	9.05e-06
P.x_tomentosa39886	0.407344	0.171798	1e-05	0.964623	2.45759	4.48451	0.193051	2.63557	3.77106	Up	8.37e-05	0.0024926
P.x_tomentosa49512	1.28717	1.96121	2.25247	24.351	46.9216	3.81481	1.83361	25.0292	3.77	Up	1.15e-07	1.36e-05
P.x_tomentosa29553	0.527655	1.35021	1.48363	17.6814	27.5433	0.655951	1.1205	15.2935	3.77	Up	2.52e-05	0.00098651
P.x_tomentosa32031	0.362204	0.06771	0.15053	0.833583	6.39841	0.687434	0.193481	2.63981	3.77017	Up	6.51e-05	0.0020591
P.x_tomentosa73648	0.193057	0.206682	0.386821	1.86187	5.81219	3.05236	0.262187	3.57547	3.77	Up	1.2e-11	6.3e-09
P.x_tomentosa27780	0.564871	0.352515	0.675269	9.1491	11.1856	1.37696	0.530885	7.23721	3.77	Up	1.64e-07	1.82e-05
P.x_tomentosa73536	0.029171	0.011306	0.124597	0.313829	0.669633	1.26624	0.0550247	0.749902	3.77	Up	3.64e-06	0.00021553
P.x_tomentosa40465	3.81564	10.4627	5.44049	22.7746	111.206	134.708	6.57294	89.5627	3.77	Up	3.95e-10	1.33e-07
P.x_tomentosa64060	0.19817	0.16057	0.170523	0.550706	1.06552	5.59225	0.176421	2.40282	3.77	Up	1.68e-07	1.85e-05
P.x_tomentosa00760	1e-05	0.07749	0.119063	0.223445	1.92955	0.52408	0.065521	0.892359	3.76759	Up	0.00021281	0.0050865
P.x_tomentosa51572	0.027413	0.290337	0.136576	0.805111	4.4299	0.941119	0.151442	2.05871	3.76	Up	1.55e-05	0.00068505
P.x_tomentosa32331	0.047466	0.015849	0.014806	0.219493	0.795094	0.047066	0.0260403	0.353884	3.76446	Up	0.00057723	0.010669
P.x_tomentosa39017	0.225755	0.409494	0.523169	5.48065	9.98612	0.259967	0.386139	5.24225	3.76	Up	7.37e-05	0.0022609
P.x_tomentosa52479	0.067069	0.120731	0.139506	0.291871	2.71816	1.43225	0.109102	1.48076	3.76	Up	5.15e-07	4.52e-05
P.x_tomentosa04052	0.050414	0.267675	0.1644	1.31722	1.75195	3.47259	0.16083	2.18059	3.76111	Up	1.4e-10	5.47e-08
P.x_tomentosa33743	4.61665	3.26979	4.09586	40.3574	114.886	7.1445	3.9941	54.1294	3.76	Up	5.66e-07	4.9e-05
P.x_tomentosa77210	1e-05	0.1298	1e-05	0.307656	1.07583	0.371877	0.0432733	0.585122	3.76	Up	0.0025506	0.030699
P.x_tomentosa18760	0.291438	0.254281	0.066118	2.26659	5.48471	0.519064	0.203946	2.75679	3.75673	Up	8.75e-06	0.0004338
P.x_tomentosa70894	2.46775	1.24397	1.43186	14.7165	28.4769	26.3298	1.71453	23.1744	3.76	Up	8.71e-20	2.16e-16
P.x_tomentosa89511	0.3053	0.025357	1e-05	1.2301	2.77565	0.448066	0.110222	1.48461	3.75159	Up	0.00097003	0.015645
P.x_tomentosa28412	4.87613	6.13131	6.16074	17.8567	129.556	83.4171	5.72273	76.9434	3.74902	Up	3.67e-10	1.26e-07
P.x_tomentosa10714	0.935849	0.363526	0.29691	12.2603	8.88318	0.261462	0.532095	7.13497	3.74515	Up	0.00012431	0.0033755
P.x_tomentosa16491	6.5411	8.16588	8.25647	146.097	137.147	24.6171	7.65448	102.62	3.74487	Up	4.96e-10	1.57e-07
P.x_tomentosa65056	8.82896	3.72519	5.02871	112.037	111.542	11.5834	5.86095	78.3873	3.74141	Up	2.4e-07	2.44e-05
P.x_tomentosa49936	0.060168	0.397848	0.318027	1.51755	8.5448	0.311886	0.258681	3.45808	3.74072	Up	0.00031243	0.0068234
P.x_tomentosa39151	0.18395	0.098011	0.30748	2.39399	5.41038	0.073879	0.19648	2.62608	3.74045	Up	0.00037041	0.0077507
P.x_tomentosa67834	1e-05	0.155188	0.090008	0.883046	2.2986	0.095374	0.0817353	1.09234	3.74	Up	0.00090148	0.014851
P.x_tomentosa29941	0.585446	0.151313	0.378349	7.35597	6.78198	0.746152	0.371703	4.96137	3.74	Up	4.22e-06	0.00024286
P.x_tomentosa50302	1.71908	2.26944	3.42434	28.8006	53.6601	16.3625	2.47095	32.941	3.74	Up	8.29e-13	5.71e-10
P.x_tomentosa38909	0.262496	0.283413	0.523673	3.06526	9.05629	2.13456	0.356527	4.75203	3.74	Up	4.3e-09	9.06e-07
P.x_tomentosa73965	3.72322	4.42605	5.19515	26.9307	142.902	7.93956	4.44814	59.2576	3.74	Up	2.69e-06	0.00016993
P.x_tomentosa44990	0.28677	0.101929	0.085661	0.723173	5.0973	0.497274	0.15812	2.10592	3.74	Up	5.05e-05	0.001686
P.x_tomentosa29094	0.01988	1e-05	0.025297	0.056268	0.398157	0.146729	0.0150623	0.200385	3.73375	Up	0.0041778	0.04323
P.x_tomentosa74913	1e-05	0.222179	0.253536	0.612162	3.05717	2.65865	0.158575	2.10933	3.73	Up	6.04e-05	0.0019395
P.x_tomentosa72411	0.583033	1.34716	0.882883	16.9056	19.1612	1.31926	0.937691	12.462	3.73228	Up	2.61e-06	0.00016582
P.x_tomentosa13022	6.95007	8.62613	7.10865	140.105	140.977	20.2411	7.56162	100.441	3.73	Up	3.96e-09	8.5e-07
P.x_tomentosa07691	2.02713	1.7276	1.81076	26.1981	42.8397	4.80817	1.85517	24.6153	3.73	Up	1.66e-08	2.75e-06
P.x_tomentosa10454	1e-05	0.278241	0.192865	0.329086	4.46164	1.44954	0.157039	2.08009	3.72745	Up	0.00050752	0.0097534
P.x_tomentosa48891	1.25256	0.66268	1.35052	16.144	26.3412	0.745171	1.08859	14.4101	3.73	Up	1.68e-05	0.00072689
P.x_tomentosa75710	4.08403	3.88828	4.14676	21.6977	132.011	6.71557	4.03969	53.4746	3.73	Up	4.96e-06	0.00027668
P.x_tomentosa00109	3.13663	2.88642	3.77131	44.7917	74.8382	9.91569	3.26479	43.1819	3.73	Up	3.73e-09	8.1e-07
P.x_tomentosa81401	0.02513	0.017725	0.14363	0.368433	1.4809	0.614128	0.0621617	0.821155	3.72	Up	2.78e-05	0.0010663
P.x_tomentosa29466	0.014908	0.083452	0.233354	0.456081	3.29854	0.627169	0.110571	1.4606	3.72	Up	5.96e-05	0.0019184
P.x_tomentosa30770	0.171005	0.693423	0.359077	7.50233	5.60089	3.04894	0.407835	5.38405	3.72263	Up	1.8e-09	4.43e-07
P.x_tomentosa78037	0.020978	1e-05	0.032527	0.099448	0.31528	0.291276	0.0178383	0.235335	3.72	Up	0.00047317	0.0092582
P.x_tomentosa01433	2.01509	3.08144	4.33467	70.2299	51.2372	2.93663	3.14374	41.4679	3.72144	Up	5.02e-06	0.00027959
P.x_tomentosa48531	4.76334	6.46471	5.27919	59.9311	147.332	10.3234	5.50241	72.5288	3.72	Up	2.8e-07	2.77e-05
P.x_tomentosa51413	11.217	14.5713	2.41851	39.5791	285.946	46.1607	9.40228	123.895	3.72	Up	4.55e-06	0.00025831
P.x_tomentosa68507	0.052942	0.816173	0.753793	0.500117	9.36287	11.5057	0.540969	7.12288	3.71884	Up	0.0001655	0.0042114
P.x_tomentosa85122	1e-05	0.063382	1e-05	0.297713	0.394876	0.142039	0.021134	0.278209	3.72	Up	0.0050006	0.048748
P.x_tomentosa49974	0.535864	0.702605	1.45518	7.19502	24.224	3.95975	0.897884	11.7929	3.72	Up	8.96e-08	1.12e-05
P.x_tomentosa46783	0.427021	0.225632	0.251289	1.52226	7.1505	3.15535	0.301314	3.9427	3.71	Up	1.34e-09	3.48e-07
P.x_tomentosa06574	0.216715	1.02868	0.74308	6.87657	11.5355	7.57926	0.662825	8.66378	3.7083	Up	1.1e-12	7.36e-10
P.x_tomentosa22215	0.197079	0.196791	0.066864	0.76785	3.94677	1.30398	0.153578	2.0062	3.70742	Up	3.53e-07	3.35e-05
P.x_tomentosa75578	1e-05	0.049217	0.219717	0.520769	2.29476	0.694279	0.089648	1.16994	3.70601	Up	0.00026789	0.0060736
P.x_tomentosa35310	0.371426	0.765872	0.828472	5.85962	18.9424	0.84576	0.655257	8.54927	3.71	Up	1.13e-05	0.00052896
P.x_tomentosa14000	1e-05	0.039502	0.593421	1.25809	5.79259	1.19931	0.210978	2.75	3.7	Up	0.0010788	0.01688
P.x_tomentosa87891	0.200102	1.37545	1.39454	4.86371	32.2066	1.63816	0.990031	12.9028	3.7	Up	8.2e-05	0.002453
P.x_tomentosa77335	0.964935	0.979107	0.863461	25.1796	10.62	0.777886	0.935834	12.1925	3.7	Up	1.07e-05	0.00050846
P.x_tomentosa32347	1e-05	1e-05	0.034999	0.213236	0.10052	0.141659	0.011673	0.151805	3.70097	Up	0.0025385	0.030602
P.x_tomentosa54467	0.046773	0.025672	1e-05	0.344421	0.568603	0.027631	0.0241517	0.313552	3.7	Up	0.002511	0.030386
P.x_tomentosa13675	1.83266	1.8171	2.52781	17.7718	54.9049	7.52087	2.05919	26.7325	3.69845	Up	1.13e-08	2e-06
P.x_tomentosa88720	0.045649	0.170718	0.031664	1.88536	0.753795	0.57294	0.082677	1.0707	3.69492	Up	2.13e-05	0.00086934
P.x_tomentosa43601	0.961101	0.533573	0.396536	8.65222	14.8971	0.924483	0.630403	8.15792	3.69385	Up	3.67e-06	0.0002166
P.x_tomentosa25396	0.470339	0.600467	0.84639	5.7318	18.6271	0.410911	0.639065	8.2566	3.69	Up	4.93e-05	0.0016577
P.x_tomentosa01446	1e-05	0.066947	0.091265	0.131773	0.461109	1.44971	0.0527407	0.680863	3.69	Up	0.0010185	0.016195
P.x_tomentosa52632	1.09525	0.580502	0.92046	2.42658	1.24996	29.7488	0.865403	11.1418	3.68646	Up	8.74e-05	0.0025684
P.x_tomentosa02729	1.73868	7.12367	6.72629	7.38781	33.455	159.671	5.19621	66.8379	3.68513	Up	1.71e-05	0.00073575
P.x_tomentosa69777	2.06575	3.84795	3.30579	65.6743	43.4504	9.33251	3.07316	39.4857	3.68	Up	5.2e-09	1.06e-06
P.x_tomentosa57939	0.147141	0.160078	0.353553	0.481953	2.83061	5.17315	0.220257	2.82857	3.68	Up	3.48e-06	0.00020888
P.x_tomentosa02828	1e-05	0.231072	0.281784	0.373117	2.43663	3.76557	0.170955	2.19177	3.68	Up	0.00046614	0.0091543
P.x_tomentosa80289	0.179664	0.240198	0.229256	0.344703	5.63851	2.32615	0.216373	2.76979	3.68	Up	8.12e-06	0.00040983
P.x_tomentosa90374	0.034543	0.215966	0.098772	0.491165	1.91009	2.0598	0.116427	1.48702	3.67	Up	1.38e-06	9.92e-05
P.x_tomentosa31549	0.058352	0.07993	0.067031	0.756288	1.47841	0.384137	0.0684377	0.872944	3.67	Up	1.98e-06	0.00013282
P.x_tomentosa53995	0.232062	0.248885	0.219453	3.32749	5.39165	0.205641	0.233467	2.97493	3.67	Up	2.02e-05	0.00083635
P.x_tomentosa57705	2.46693	2.94919	1.79886	15.3909	71.7504	4.7693	2.40499	30.6369	3.67	Up	2.63e-06	0.00016684
P.x_tomentosa62747	0.048821	0.142423	0.080227	0.312549	1.85791	1.28716	0.0904903	1.15254	3.67	Up	8.09e-09	1.53e-06
P.x_tomentosa76501	1e-05	0.150094	0.047868	0.536578	1.27516	0.709374	0.0659907	0.84037	3.67069	Up	6.4e-05	0.0020283
P.x_tomentosa43851	0.09631	0.023562	1e-05	0.170924	0.641029	0.713897	0.0399607	0.508617	3.67	Up	0.00028463	0.0063637
P.x_tomentosa73337	0.104435	0.264072	0.217217	2.16642	4.5622	0.725828	0.195241	2.48482	3.67	Up	1.44e-07	1.63e-05
P.x_tomentosa35345	0.07434	0.058237	0.133583	0.370107	2.87203	0.145209	0.08872	1.12912	3.67	Up	0.00043616	0.0087338
P.x_tomentosa52673	0.345469	7.41493	2.89133	19.4413	98.8829	17.1837	3.55058	45.1693	3.67	Up	4.2e-05	0.0014667
P.x_tomentosa48940	13.7541	23.5095	15.2774	169.042	406.688	92.1069	17.5136	222.612	3.67	Up	3.99e-11	1.85e-08
P.x_tomentosa53786	0.108586	0.267967	0.26031	1.56766	4.57385	1.95251	0.212288	2.69801	3.67	Up	4.16e-10	1.38e-07
P.x_tomentosa32630	3.67366	3.36995	4.06308	34.8697	98.1942	8.02724	3.70223	47.0304	3.66713	Up	2.23e-07	2.29e-05
P.x_tomentosa69766	0.016929	0.102973	0.101408	0.671663	2.04009	0.097863	0.07377	0.936538	3.67	Up	0.00018801	0.0046253
P.x_tomentosa26668	0.240585	0.470645	0.265232	1.0924	7.06199	4.22147	0.325487	4.12529	3.66382	Up	1.44e-08	2.47e-06
P.x_tomentosa23734	6.95291	9.55747	8.55318	8.98768	22.4804	286.117	8.35452	105.862	3.66	Up	8.83e-05	0.002587
P.x_tomentosa29939	5.14046	4.36165	3.70354	76.3182	81.2354	9.71834	4.40188	55.7573	3.66	Up	4.17e-08	5.83e-06
P.x_tomentosa65406	0.804848	0.435868	0.767859	5.11124	18.6061	1.72214	0.669525	8.47983	3.66	Up	6.28e-07	5.34e-05
P.x_tomentosa00196	0.320165	0.883151	1.16596	9.19209	20.2636	0.524526	0.789759	9.9934	3.66149	Up	5.91e-05	0.0019092
P.x_tomentosa28755	4.84446	3.04676	2.06096	88.7751	34.518	2.61988	3.3174	41.971	3.66	Up	2.5e-05	0.00098015
P.x_tomentosa46249	0.339288	0.096451	0.281529	3.03646	5.44655	0.58769	0.239089	3.02357	3.66063	Up	3.49e-06	0.00020896
P.x_tomentosa19868	0.125292	0.173625	0.183164	0.415753	4.52827	1.15017	0.160694	2.0314	3.66	Up	7.01e-05	0.0021769
P.x_tomentosa83781	2.71622	2.23462	1.72847	39.2711	29.4651	15.4507	2.22644	28.0623	3.66	Up	9.66e-16	1.2e-12
P.x_tomentosa10133	4.892	4.50787	5.05481	38.2627	126.886	17.0032	4.81823	60.7173	3.65553	Up	1.47e-08	2.49e-06
P.x_tomentosa39952	1e-05	0.177174	0.166738	0.208626	2.06096	2.06002	0.114641	1.4432	3.65408	Up	0.00037677	0.0078399
P.x_tomentosa70508	1.02068	1.84295	1.74502	9.02733	42.1268	6.80862	1.53622	19.3209	3.65	Up	1.05e-07	1.27e-05
P.x_tomentosa18276	1.3146	1.83174	1.64105	36.9637	19.9458	3.28887	1.59579	20.0661	3.65	Up	1.82e-07	1.96e-05
P.x_tomentosa84451	4.79175	5.20524	5.34306	92.3697	77.3099	22.9557	5.11335	64.2118	3.65	Up	2.56e-12	1.6e-09
P.x_tomentosa70303	0.085439	0.047948	0.083	0.6954	1.18996	0.821268	0.072129	0.902211	3.64	Up	9.39e-05	0.0027183
P.x_tomentosa77845	0.501483	0.901709	0.742154	10.3936	14.5571	1.85758	0.715115	8.93609	3.64	Up	6.09e-08	8.03e-06
P.x_tomentosa55145	0.047636	0.034769	0.043987	0.072779	1.17121	0.332953	0.0421307	0.525646	3.64	Up	1.99e-05	0.00082671
P.x_tomentosa64835	1.72896	10.7707	12.7577	71.8826	128.855	113.826	8.41915	104.854	3.64	Up	1.83e-09	4.47e-07
P.x_tomentosa06389	0.038878	0.29747	0.072647	1.32984	2.08982	1.66443	0.136332	1.6947	3.63584	Up	2.59e-07	2.59e-05
P.x_tomentosa43016	0.108488	0.489435	0.823894	2.16323	14.8062	0.702922	0.473939	5.8908	3.64	Up	0.00012954	0.0034807
P.x_tomentosa09473	1e-05	0.151575	0.251794	1.40554	3.26746	0.339184	0.13446	1.67073	3.63523	Up	0.00087716	0.014573
P.x_tomentosa32456	5.53025	2.47749	3.34119	68.8779	56.6641	15.3703	3.78298	46.9708	3.63	Up	8.12e-10	2.34e-07
P.x_tomentosa72547	2.16132	2.21112	1.8989	37.8959	37.5854	2.34125	2.09045	25.9408	3.63	Up	1.94e-06	0.00013069
P.x_tomentosa01470	2.79271	1.15398	2.45929	27.9414	46.735	4.71311	2.13533	26.4632	3.63	Up	3.8e-07	3.58e-05
P.x_tomentosa42481	0.192009	0.399008	0.339646	3.19469	7.46148	0.873596	0.310221	3.84325	3.63096	Up	2.42e-06	0.00015623
P.x_tomentosa78341	0.22944	0.177948	0.216045	1.84844	4.89414	0.969781	0.207811	2.57079	3.63	Up	8.67e-09	1.62e-06
P.x_tomentosa39019	0.099208	0.111537	0.051639	0.253231	2.31788	0.673121	0.0874613	1.08141	3.63	Up	4.8e-05	0.001624
P.x_tomentosa47289	0.108177	0.642821	0.838667	3.09387	16.0009	0.551761	0.529888	6.54884	3.62748	Up	0.00022392	0.0052726
P.x_tomentosa15237	0.742524	2.58882	2.44512	28.6881	38.9319	3.6769	1.92549	23.7656	3.63	Up	1.12e-06	8.34e-05
P.x_tomentosa20348	0.035851	0.051292	0.193246	0.239359	0.861062	2.35921	0.093463	1.15321	3.62512	Up	5.68e-05	0.0018483
P.x_tomentosa39610	0.037772	0.047458	0.098925	1.05724	1.15848	0.049975	0.061385	0.755235	3.62	Up	0.001504	0.021347
P.x_tomentosa74148	0.028455	0.050149	1e-05	0.355432	0.551192	0.05877	0.0262047	0.321798	3.61826	Up	0.0012336	0.018507
P.x_tomentosa64622	1e-05	0.054884	0.030176	0.301987	0.619134	0.123189	0.0283567	0.348103	3.61776	Up	0.0040548	0.042352
P.x_tomentosa29097	0.70985	0.838706	0.585388	11.1795	14.2851	0.719091	0.711315	8.72791	3.61708	Up	1.06e-05	0.0005028
P.x_tomentosa50425	0.01583	0.040451	0.010474	0.246009	0.343434	0.229483	0.0222517	0.272975	3.61679	Up	0.0023644	0.02918
P.x_tomentosa51379	1e-05	0.298173	0.459294	0.253073	3.1172	5.91523	0.252492	3.09517	3.61571	Up	0.0020129	0.026123
P.x_tomentosa50171	0.049711	0.088833	0.084083	0.319984	2.08191	0.327119	0.074209	0.909672	3.62	Up	3.02e-05	0.0011363
P.x_tomentosa64527	0.60072	0.406645	0.485289	3.86163	14.1728	0.261578	0.497551	6.09865	3.62	Up	0.00014926	0.0038884
P.x_tomentosa18673	2.2655	3.84218	3.63697	44.1366	66.2758	9.00086	3.24822	39.8044	3.61521	Up	1.09e-08	1.94e-06
P.x_tomentosa51380	1e-05	0.094065	0.2603	0.12229	1.79056	2.4259	0.118125	1.44625	3.61393	Up	0.0017899	0.024069
P.x_tomentosa85846	1e-05	0.212581	0.841108	3.6978	6.07033	3.1296	0.351233	4.29924	3.61	Up	6.16e-05	0.0019692
P.x_tomentosa64883	0.107696	0.201512	0.479211	1.66013	6.56403	1.42419	0.262806	3.21612	3.61	Up	1.08e-06	8.14e-05
P.x_tomentosa45681	0.329963	0.903384	0.165302	2.28793	11.087	3.72657	0.466216	5.70051	3.61	Up	2.43e-06	0.00015658
P.x_tomentosa51793	7.41869	4.40702	6.56181	137.099	82.8276	4.79852	6.12917	74.9083	3.61136	Up	1.2e-05	0.00055519
P.x_tomentosa05039	2.71292	3.90178	3.85936	41.2553	83.5897	3.09122	3.49135	42.6454	3.61	Up	7.3e-06	0.00037964
P.x_tomentosa03664	0.404887	0.414934	0.096249	7.57662	2.97233	0.627217	0.305357	3.72539	3.60882	Up	3.06e-05	0.0011444
P.x_tomentosa48909	0.703114	0.286372	0.431423	2.27264	13.1963	1.85965	0.473636	5.7762	3.61	Up	1.85e-06	0.00012607
P.x_tomentosa10723	3.64251	5.61072	4.72231	72.1134	87.1529	10.9669	4.65851	56.7444	3.61	Up	2.4e-08	3.7e-06
P.x_tomentosa77070	9.78846	10.5448	10.2238	165.501	165.274	41.2325	10.1857	124.003	3.60576	Up	1.24e-11	6.41e-09
P.x_tomentosa33797	0.062547	0.053813	0.079867	0.810187	1.25358	0.323994	0.065409	0.795921	3.60506	Up	2e-06	0.00013372
P.x_tomentosa41953	0.906061	1.70284	2.43077	11.9698	45.5229	3.74992	1.67989	20.4142	3.6	Up	2.17e-06	0.00014261
P.x_tomentosa63501	0.353046	1e-05	0.289864	4.75008	2.75294	0.304329	0.214307	2.60245	3.6	Up	0.0010195	0.016207
P.x_tomentosa78421	1.67889	1.32188	1.4793	31.5118	20.7115	2.13736	1.49336	18.1202	3.6	Up	1.06e-06	8.02e-05
P.x_tomentosa42251	0.030814	0.049851	0.080302	0.223112	0.90998	0.81701	0.0536557	0.650034	3.6	Up	4.1e-05	0.0014371
P.x_tomentosa39336	0.283931	0.990878	0.499413	5.3556	13.6289	2.45935	0.591407	7.14796	3.59531	Up	1.73e-07	1.89e-05
P.x_tomentosa74746	0.099683	0.211302	0.234863	1.19839	3.2582	2.13442	0.181949	2.197	3.59393	Up	4.81e-09	9.92e-07
P.x_tomentosa33224	0.633053	0.223754	0.032653	2.45942	5.7797	2.48924	0.296487	3.57612	3.59236	Up	7.19e-06	0.00037547
P.x_tomentosa53502	0.06857	1e-05	0.030465	0.525381	0.41883	0.25002	0.033015	0.398077	3.59	Up	6.8e-05	0.0021283
P.x_tomentosa36182	0.058028	0.710963	0.615672	6.94744	7.47635	2.27029	0.461554	5.56469	3.59	Up	2.08e-06	0.00013769
P.x_tomentosa30750	0.91087	0.868767	1.17627	9.99503	24.5328	1.0817	0.985302	11.8698	3.59059	Up	7.63e-06	0.0003919
P.x_tomentosa08489	0.178032	0.05188	0.048187	0.617117	2.46851	0.262094	0.0926997	1.11591	3.59	Up	0.00054102	0.010207
P.x_tomentosa09356	2.85243	1.93907	2.51766	47.3738	36.75	3.73934	2.43638	29.2877	3.58748	Up	6.38e-07	5.4e-05
P.x_tomentosa23966	1.52296	2.21281	1.65115	11.0763	41.1602	12.4827	1.79564	21.5731	3.58666	Up	2.66e-10	9.38e-08
P.x_tomentosa00331	1e-05	0.026423	0.188519	0.148269	1.10836	1.32517	0.0716507	0.860601	3.58629	Up	0.0019341	0.025371
P.x_tomentosa27121	0.877314	1.02477	0.917241	1.56248	20.0437	12.2315	0.939776	11.2792	3.58521	Up	8.36e-07	6.69e-05
P.x_tomentosa05192	1e-05	0.48648	0.298582	0.580775	4.17061	4.65665	0.261691	3.13601	3.583	Up	0.00038928	0.0080417
P.x_tomentosa68163	6.15827	5.01376	4.93185	13.514	79.9566	99.3545	5.36796	64.275	3.58	Up	4.31e-09	9.06e-07
P.x_tomentosa02489	0.06132	0.088927	0.073554	0.385209	1.68727	0.603068	0.0746003	0.891848	3.57954	Up	9.97e-07	7.64e-05
P.x_tomentosa24665	0.19215	0.303939	0.313004	4.06793	4.23604	1.36828	0.269698	3.22408	3.58	Up	4.32e-10	1.41e-07
P.x_tomentosa64657	1e-05	0.032146	0.064521	0.0843	0.509304	0.561686	0.0322257	0.385097	3.57894	Up	0.004117	0.042756
P.x_tomentosa06376	0.18135	0.214061	0.057933	0.733454	3.19194	1.49191	0.151115	1.80577	3.58	Up	1.6e-07	1.78e-05
P.x_tomentosa71111	0.09756	0.461795	0.281472	1.92715	7.43225	0.674712	0.280276	3.3447	3.58	Up	1.32e-05	0.00059827
P.x_tomentosa84018	1.2628	0.575848	0.565518	13.9349	11.3634	3.38981	0.801388	9.5627	3.58	Up	7.09e-09	1.38e-06
P.x_tomentosa45788	0.125796	0.075088	0.050227	0.995311	1.77531	0.224653	0.0837037	0.998426	3.57629	Up	2.02e-05	0.00083635
P.x_tomentosa36940	0.923757	0.394362	0.250678	6.51736	10.91	1.26551	0.522932	6.23097	3.57	Up	1.96e-06	0.00013183
P.x_tomentosa07528	0.195327	0.434018	0.256178	0.39873	3.25177	6.89855	0.295174	3.51635	3.57	Up	7.02e-06	0.00036923
P.x_tomentosa26403	0.247178	0.514273	0.176626	0.643882	2.45708	8.06003	0.312692	3.72033	3.57	Up	7.65e-07	6.3e-05
P.x_tomentosa11211	3.39553	3.91281	3.70204	27.9753	90.5699	12.2363	3.67013	43.5939	3.57022	Up	2.49e-08	3.79e-06
P.x_tomentosa29162	0.063961	0.077318	0.002828	1.15504	0.517092	0.038556	0.0480357	0.570228	3.57	Up	0.0012693	0.01891
P.x_tomentosa57880	0.115454	0.071598	0.045447	1.6514	1.05274	0.053936	0.0774997	0.91936	3.57	Up	0.00021399	0.005104
P.x_tomentosa30493	1e-05	0.162699	0.134174	0.292542	2.55928	0.666283	0.098961	1.1727	3.57	Up	0.0012756	0.018981
P.x_tomentosa12377	0.023159	0.078017	0.023485	0.417775	0.433278	0.626014	0.0415537	0.492356	3.57	Up	1.17e-08	2.06e-06
P.x_tomentosa30219	0.035294	0.079671	0.059882	0.415891	0.792578	0.861488	0.0582823	0.689986	3.57	Up	2.28e-08	3.54e-06
P.x_tomentosa47288	0.256966	0.591542	0.902741	4.18965	13.4866	3.04001	0.58375	6.90543	3.56	Up	5.64e-08	7.57e-06
P.x_tomentosa29394	1.00274	0.941343	0.489223	4.91811	21.6959	2.16277	0.811101	9.59226	3.56392	Up	2.57e-06	0.00016414
P.x_tomentosa47899	1.09477	0.897142	1.06327	13.5871	21.8108	0.682231	1.01839	12.0267	3.56188	Up	2.02e-05	0.00083618
P.x_tomentosa65692	0.145962	0.053171	0.091235	0.582287	1.99715	0.838398	0.0967893	1.13928	3.56	Up	3.09e-08	4.51e-06
P.x_tomentosa09411	0.062333	0.084491	1e-05	0.10479	1.45443	0.168375	0.0489447	0.575866	3.56	Up	0.004696	0.046709
P.x_tomentosa68392	0.059675	0.085004	0.264982	0.692098	1.59431	2.5307	0.136554	1.6057	3.56	Up	1.94e-07	2.05e-05
P.x_tomentosa88841	3.36695	1.38831	2.22887	39.9548	29.4942	12.2765	2.32804	27.2418	3.55	Up	7.12e-11	2.99e-08
P.x_tomentosa08204	0.478445	0.650707	1.15674	8.12504	15.2157	3.39243	0.761963	8.91106	3.5478	Up	1.96e-08	3.13e-06
P.x_tomentosa33456	1e-05	0.301192	0.047891	0.522921	3.23564	0.309293	0.116364	1.35595	3.54259	Up	0.0035798	0.038895
P.x_tomentosa82650	3.70681	4.60423	4.04378	56.6164	65.8105	21.3771	4.11827	47.9346	3.54	Up	1.99e-13	1.59e-10
P.x_tomentosa50770	0.078252	0.106527	0.093312	0.220416	2.59491	0.419944	0.092697	1.07842	3.54026	Up	0.0002071	0.0049822
P.x_tomentosa51466	0.105443	0.242765	0.190964	0.435088	5.10869	0.727417	0.179724	2.0904	3.54	Up	8.77e-05	0.0025734
P.x_tomentosa44372	0.15846	0.182252	0.135918	1.94722	3.04517	0.546299	0.158877	1.84623	3.54	Up	1.73e-07	1.89e-05
P.x_tomentosa00622	4.1475	4.5899	4.80761	71.9794	77.3173	8.10061	4.51501	52.4658	3.54	Up	1.69e-07	1.86e-05
P.x_tomentosa24980	0.178107	0.020356	0.067793	0.380864	2.41897	0.293831	0.088752	1.03122	3.53843	Up	0.00036806	0.0077124
P.x_tomentosa31804	0.04746	0.028115	0.07801	0.153225	0.953139	0.676806	0.051195	0.59439	3.54	Up	0.00013988	0.0036933
P.x_tomentosa67476	1.64107	1.46523	2.11955	12.0623	44.0171	4.59349	1.74195	20.2243	3.54	Up	3.99e-07	3.71e-05
P.x_tomentosa43273	1e-05	0.096574	0.148399	0.977707	1.54938	0.313566	0.081661	0.946884	3.54	Up	0.0017422	0.023625
P.x_tomentosa87328	2.35121	1.86582	1.60624	22.1478	42.6949	2.67175	1.94109	22.5048	3.5353	Up	4.34e-06	0.00024873
P.x_tomentosa38624	1e-05	0.061041	0.038274	0.319584	0.63411	0.197274	0.0331083	0.383656	3.53	Up	0.00018385	0.0045493
P.x_tomentosa36183	0.104647	0.247615	1e-05	1.61572	1.81212	0.64908	0.117424	1.35897	3.53	Up	0.00017723	0.0044251
P.x_tomentosa78786	0.018767	0.155005	0.274014	0.167813	1.68415	3.33011	0.149262	1.72736	3.53	Up	0.00027262	0.0061601
P.x_tomentosa29498	0.289545	0.403729	0.703484	2.9966	10.9506	2.18728	0.465586	5.37816	3.52999	Up	9.81e-08	1.19e-05
P.x_tomentosa21962	0.080627	1e-05	0.130697	0.65465	0.878358	0.906964	0.0704447	0.813324	3.53	Up	9.06e-05	0.0026382
P.x_tomentosa39305	1e-05	0.17345	0.17145	0.322896	0.318736	3.3379	0.11497	1.32651	3.53	Up	0.0034652	0.037966
P.x_tomentosa85953	0.497777	0.39309	0.488141	3.80893	11.715	0.379028	0.459669	5.30098	3.52759	Up	0.00011259	0.0031303
P.x_tomentosa18174	2.19226	1.2088	2.47474	19.617	44.9184	3.10093	1.9586	22.5454	3.52494	Up	2.42e-06	0.00015623
P.x_tomentosa71460	0.203255	0.521146	0.510304	1.0469	2.28029	10.8681	0.411568	4.73178	3.52318	Up	1.49e-05	0.00066204
P.x_tomentosa80193	1e-05	0.050412	0.041448	0.282905	0.743246	0.029696	0.0306233	0.351949	3.52	Up	0.003288	0.03654
P.x_tomentosa12026	0.719403	0.199885	0.173433	4.90754	5.84028	1.79768	0.36424	4.18184	3.52	Up	1.7e-07	1.87e-05
P.x_tomentosa84661	0.250465	0.07212	0.033075	2.59094	1.45572	0.03572	0.118553	1.36079	3.52084	Up	0.0025976	0.031055
P.x_tomentosa20426	2.48204	2.63528	2.4681	45.5506	38.8369	2.63167	2.52847	29.0064	3.52	Up	4.29e-06	0.00024696
P.x_tomentosa11953	0.814826	1.3157	1.81656	3.10818	19.0475	23.1023	1.31569	15.086	3.51931	Up	2.4e-08	3.7e-06
P.x_tomentosa51738	1.07378	1.29291	1.3308	12.2598	27.8908	2.11496	1.2325	14.0885	3.51486	Up	1.04e-06	7.89e-05
P.x_tomentosa87790	0.045295	0.104399	0.022708	0.224493	0.121603	1.62296	0.0574673	0.656353	3.51	Up	0.0031925	0.035878
P.x_tomentosa25075	0.525358	0.449576	1.4623	5.54736	18.436	3.84163	0.812413	9.275	3.51	Up	7.3e-07	6.07e-05
P.x_tomentosa42259	1.87747	3.06241	1.75141	6.67004	26.0748	43.6109	2.23043	25.4519	3.51	Up	1.01e-09	2.8e-07
P.x_tomentosa36472	0.834316	1.0556	1.6549	10.6764	28.0665	1.68017	1.1816	13.4743	3.5114	Up	5.69e-06	0.00031058
P.x_tomentosa74661	0.14975	0.3601	0.417864	1.73598	6.22954	2.6081	0.309238	3.52454	3.51065	Up	5.8e-10	1.76e-07
P.x_tomentosa70018	1.6162	1.57803	1.29584	19.0204	31.001	1.06726	1.49669	17.0296	3.51	Up	2.26e-05	0.00090687
P.x_tomentosa77092	0.01009	0.020364	0.080417	0.111657	0.431987	0.716382	0.036957	0.420009	3.51	Up	8.12e-06	0.00040983
P.x_tomentosa71424	2.86463	1.78344	1.8678	31.1193	39.666	3.02895	2.17196	24.6047	3.5	Up	1.86e-06	0.00012675
P.x_tomentosa77769	0.041701	1e-05	0.069118	0.474174	0.600761	0.178053	0.036943	0.417663	3.5	Up	0.00016628	0.0042241
P.x_tomentosa33078	0.924731	0.64747	0.951558	14.2732	11.949	2.30011	0.841253	9.50744	3.49845	Up	9.94e-08	1.2e-05
P.x_tomentosa76585	0.03679	0.571335	0.290963	1.24006	7.51957	1.39914	0.299696	3.38626	3.49812	Up	9.9e-05	0.0028389
P.x_tomentosa33630	0.068023	0.059617	1e-05	0.247214	0.220518	0.974165	0.04255	0.480632	3.5	Up	0.0046011	0.046129
P.x_tomentosa53015	0.089782	0.125326	0.298866	0.316138	1.43772	4.04444	0.171325	1.93277	3.5	Up	2.54e-05	0.00099051
P.x_tomentosa00616	1e-05	0.15032	0.106277	0.93234	1.63954	0.318671	0.0855357	0.963518	3.49	Up	0.0044607	0.045196
P.x_tomentosa20945	0.094584	0.266845	0.512353	1.06641	6.60823	2.16793	0.291261	3.28086	3.49	Up	5.53e-06	0.00030419
P.x_tomentosa67545	0.368231	0.366827	0.447516	3.66329	8.4975	1.14047	0.394191	4.43375	3.49156	Up	3.16e-07	3.07e-05
P.x_tomentosa42924	0.976622	0.450015	0.79792	6.10625	15.8173	3.05073	0.741519	8.32475	3.49	Up	3.73e-08	5.27e-06
P.x_tomentosa14367	1.44881	1.18404	1.6686	10.3565	33.9374	3.98978	1.43382	16.0945	3.49	Up	3.46e-07	3.3e-05
P.x_tomentosa78340	0.192185	0.342411	0.461546	1.91891	7.78801	1.46605	0.332047	3.72432	3.49	Up	2.48e-07	2.5e-05
P.x_tomentosa12892	4.20445	2.34841	3.20818	59.6849	45.8466	3.91131	3.25368	36.481	3.487	Up	3.51e-06	0.00020956
P.x_tomentosa75385	0.981635	1.56421	1.35588	7.17022	28.978	7.46403	1.30057	14.5374	3.48	Up	3.23e-09	7.28e-07
P.x_tomentosa19293	2.29774	1.38223	2.12279	29.9416	31.9997	2.91777	1.93425	21.6197	3.4825	Up	1.72e-06	0.00011888
P.x_tomentosa30074	4.68195	3.2016	2.31971	84.6632	26.6407	2.69743	3.40109	38.0004	3.48195	Up	4.87e-05	0.0016437
P.x_tomentosa29872	0.365303	0.713788	0.458403	4.47721	8.04513	4.6498	0.512498	5.72405	3.48	Up	8.27e-15	8.55e-12
P.x_tomentosa48950	0.189749	0.60049	0.250374	0.620359	5.50456	5.48804	0.346871	3.87099	3.48	Up	4.2e-06	0.00024201
P.x_tomentosa73815	1.55295	2.16507	3.1521	29.8099	42.0259	4.78652	2.29004	25.5408	3.47936	Up	2.12e-07	2.2e-05
P.x_tomentosa80307	0.078436	0.077097	0.142639	0.912786	2.18822	0.220851	0.0993907	1.10729	3.48	Up	0.0010059	0.016063
P.x_tomentosa84467	1.14925	0.326374	0.404479	3.30034	6.88373	10.7453	0.6267	6.97647	3.47665	Up	5.03e-09	1.03e-06
P.x_tomentosa34779	0.11513	0.15419	0.140021	2.21188	2.34438	1e-05	0.136447	1.51876	3.48	Up	0.0046667	0.046548
P.x_tomentosa56841	0.187351	0.383184	0.152513	1.10689	5.22432	1.7153	0.241016	2.68217	3.48	Up	6.49e-07	5.48e-05
P.x_tomentosa39046	0.149505	0.423248	0.402109	1.10717	5.6188	4.10764	0.324954	3.6112	3.47	Up	1.7e-08	2.8e-06
P.x_tomentosa68556	4.12763	4.90177	5.25934	37.0912	113.597	8.04711	4.76291	52.9118	3.47	Up	2.01e-06	0.00013427
P.x_tomentosa25654	0.069921	0.018421	0.04212	0.568205	0.784134	0.091488	0.0434873	0.481276	3.47	Up	0.001939	0.025418
P.x_tomentosa30393	0.291739	0.797691	1.00301	10.4126	11.4112	1.2897	0.69748	7.70452	3.46548	Up	4.85e-06	0.00027185
P.x_tomentosa08644	0.036943	0.025198	0.068636	0.094403	0.399161	0.950373	0.0435923	0.481312	3.46	Up	3.22e-05	0.001189
P.x_tomentosa30842	1.57812	4.299	3.4491	34.8462	65.2012	2.72983	3.10874	34.2591	3.46	Up	2.14e-05	0.0008726
P.x_tomentosa34647	10.1933	4.71423	6.36549	105.032	91.2683	37.5656	7.091	77.9553	3.46	Up	9.65e-12	5.21e-09
P.x_tomentosa68458	3.2493	2.49846	3.16257	6.98634	19.2633	71.6282	2.97011	32.6259	3.45743	Up	1.78e-07	1.93e-05
P.x_tomentosa50105	4.68127	4.69914	4.85194	86.3418	65.1924	4.67126	4.74412	52.0685	3.4562	Up	5.76e-06	0.00031354
P.x_tomentosa28794	0.886893	2.49422	2.28863	7.76025	44.848	9.42921	1.88991	20.6792	3.45	Up	5.7e-07	4.92e-05
P.x_tomentosa41972	0.072902	0.094749	0.062898	0.756276	1.45179	0.314321	0.0768497	0.840796	3.45	Up	5.79e-07	4.99e-05
P.x_tomentosa28253	1.26542	1.95391	1.77811	19.7585	34.1689	0.742997	1.66581	18.2235	3.4515	Up	7.76e-05	0.0023499
P.x_tomentosa06339	1.38401	1.66189	1.89079	17.6312	31.1377	5.12416	1.64556	17.9643	3.45	Up	8.05e-09	1.53e-06
P.x_tomentosa46217	3.88642	3.6557	5.02526	54.1059	74.6399	8.31041	4.18912	45.6854	3.44701	Up	1.51e-07	1.7e-05
P.x_tomentosa43575	1e-05	0.294276	0.40992	0.728853	5.11103	1.83862	0.234735	2.5595	3.44675	Up	0.00060076	0.010981
P.x_tomentosa24386	0.659266	1.02244	0.719171	12.2794	12.0584	1.77223	0.800292	8.70332	3.44	Up	1.3e-07	1.49e-05
P.x_tomentosa10022	0.499036	1.41815	1.56329	9.17028	21.4098	7.2706	1.16016	12.6169	3.44296	Up	2.2e-09	5.27e-07
P.x_tomentosa19732	1e-05	0.115719	0.252887	0.791792	1.05968	2.15614	0.122872	1.33587	3.44255	Up	0.0017158	0.023396
P.x_tomentosa23489	0.028478	0.066629	1e-05	0.270732	0.258061	0.504558	0.0317057	0.34445	3.44	Up	0.00017289	0.0043415
P.x_tomentosa02418	0.174181	0.063397	0.026742	2.22518	0.28514	0.360423	0.0881067	0.956914	3.44	Up	0.00052204	0.0099554
P.x_tomentosa31438	0.13872	0.785219	0.463625	2.07232	7.98614	4.99287	0.462521	5.01711	3.44	Up	1.09e-07	1.3e-05
P.x_tomentosa15940	1e-05	0.044474	0.050536	0.190544	0.566625	0.273462	0.0316733	0.343544	3.43915	Up	0.001096	0.017035
P.x_tomentosa13616	0.180487	0.073699	0.017241	0.370368	2.18651	0.385084	0.0904757	0.980653	3.44	Up	0.00028225	0.0063239
P.x_tomentosa76041	0.184652	0.104929	0.239152	1.07659	4.59213	0.057218	0.176244	1.90864	3.44	Up	0.0015381	0.021686
P.x_tomentosa40292	0.06252	0.112829	1e-05	0.341587	1.46796	0.087834	0.058453	0.632462	3.43563	Up	0.0039293	0.041402
P.x_tomentosa24385	0.067521	1e-05	0.049798	0.271318	0.834324	0.163035	0.0391097	0.422892	3.43	Up	0.0019683	0.025724
P.x_tomentosa08866	4.15145	4.83348	3.41139	16.7071	95.5137	21.5651	4.13211	44.5953	3.43194	Up	8.49e-08	1.06e-05
P.x_tomentosa29278	0.170374	0.069048	0.103603	1.29856	2.32016	0.077905	0.114342	1.23221	3.43	Up	0.00038116	0.0079135
P.x_tomentosa13837	1e-05	0.394698	0.120307	0.817742	3.60285	1.127	0.171672	1.8492	3.43	Up	0.00085024	0.014253
P.x_tomentosa60612	4.84653	1.94348	1.2536	12.429	23.1222	51.0756	2.6812	28.8756	3.4289	Up	1.91e-08	3.09e-06
P.x_tomentosa40649	0.343119	0.100903	0.072602	0.553213	2.71052	2.29957	0.172208	1.85444	3.42876	Up	1.31e-05	0.00059558
P.x_tomentosa32662	1.67996	1.50816	1.7341	24.643	27.2047	1.12537	1.64074	17.6577	3.43	Up	2.33e-05	0.00092756
P.x_tomentosa59753	0.283025	0.336911	0.472573	2.43188	8.34074	0.974933	0.36417	3.91585	3.43	Up	4.04e-07	3.75e-05
P.x_tomentosa30883	0.034011	0.054921	0.030211	0.187627	0.750432	0.341205	0.0397143	0.426421	3.42	Up	0.00018661	0.0046023
P.x_tomentosa62066	0.253859	0.049927	0.102601	1.42282	2.5134	0.424817	0.135462	1.45368	3.42	Up	0.00010575	0.0029916
P.x_tomentosa85370	0.094653	0.402621	0.613136	2.76874	6.1856	2.93619	0.370137	3.96351	3.42065	Up	1.41e-07	1.61e-05
P.x_tomentosa63261	2.77175	6.18439	1.53435	12.6411	93.9993	5.62647	3.49683	37.4223	3.42	Up	8.71e-05	0.0025623
P.x_tomentosa36357	0.354898	0.758978	0.611039	3.97478	13.4963	0.985586	0.574972	6.15223	3.41955	Up	1.28e-05	0.00058321
P.x_tomentosa34337	0.370024	0.037409	1e-05	0.596302	3.08344	0.678482	0.135814	1.45274	3.41907	Up	0.0036657	0.039462
P.x_tomentosa53432	1e-05	0.115664	0.089505	0.269561	1.79122	0.130055	0.068393	0.730279	3.42	Up	0.0043664	0.04455
P.x_tomentosa16074	1.42827	0.249776	0.16576	5.45255	9.986	4.22938	0.614601	6.55597	3.42	Up	8.25e-06	0.00041526
P.x_tomentosa90593	0.131014	0.107697	0.099898	1.49208	1.68752	0.430856	0.11287	1.20348	3.41	Up	1.89e-05	0.00079561
P.x_tomentosa69418	2.03204	1.67952	1.74263	12.2778	40.0996	5.7407	1.81807	19.3727	3.41355	Up	1.06e-07	1.28e-05
P.x_tomentosa24984	0.123064	0.117451	0.136842	1.06922	2.56516	0.385536	0.125786	1.33997	3.41316	Up	3.05e-07	2.98e-05
P.x_tomentosa45755	0.756813	1.33814	1.61688	6.50265	31.7186	1.2745	1.23728	13.1653	3.41	Up	6.74e-05	0.0021121
P.x_tomentosa01718	0.021022	0.059391	0.132367	0.240601	1.5519	0.469584	0.0709267	0.754027	3.41	Up	9.21e-06	0.00045329
P.x_tomentosa65632	1.33232	2.29647	3.68179	13.325	48.9577	15.3897	2.43686	25.8908	3.40935	Up	8.15e-09	1.54e-06
P.x_tomentosa64788	1e-05	0.065936	0.02845	0.333125	0.424902	0.244313	0.0314653	0.334113	3.4085	Up	0.0004498	0.0089395
P.x_tomentosa74871	0.196659	0.063195	0.209642	0.614828	4.32775	0.034406	0.156499	1.65899	3.40609	Up	0.003351	0.037049
P.x_tomentosa07117	1.09102	1.30166	1.83019	12.1823	31.0763	1.3518	1.40763	14.8701	3.4	Up	2.51e-05	0.00098475
P.x_tomentosa02892	0.092281	0.030909	0.035541	0.148368	0.520168	1.00704	0.0529103	0.558526	3.4	Up	0.0010002	0.015993
P.x_tomentosa40670	2.15442	1.16719	1.89148	25.3208	28.4472	1.25457	1.7377	18.3409	3.4	Up	3.83e-05	0.0013634
P.x_tomentosa01531	0.916676	0.75322	0.288944	3.66359	10.2174	6.74289	0.652947	6.87464	3.4	Up	1.93e-08	3.11e-06
P.x_tomentosa05312	0.167378	0.160897	0.212661	1.42215	3.94492	0.327177	0.180312	1.89808	3.39598	Up	3e-05	0.001131
P.x_tomentosa09520	9.75428	47.5199	35.6355	36.6728	154.273	786.622	30.9699	325.856	3.3953	Up	8.94e-05	0.0026144
P.x_tomentosa41565	0.176808	0.031106	0.12082	1.17721	1.80154	0.479105	0.109578	1.15262	3.39	Up	7.94e-06	0.00040287
P.x_tomentosa23014	0.391923	0.213423	0.239253	1.2908	6.61785	0.966092	0.281533	2.95825	3.39337	Up	6.95e-06	0.00036626
P.x_tomentosa53785	0.212264	0.343726	0.368009	1.05128	4.25276	4.39546	0.308	3.23316	3.39	Up	3.84e-09	8.29e-07
P.x_tomentosa33784	0.073432	1e-05	0.116879	0.081663	1.14712	0.76883	0.0634403	0.665873	3.39177	Up	0.0022782	0.028416
P.x_tomentosa14573	0.122371	0.475176	0.643485	1.65083	9.75882	1.61542	0.413677	4.34169	3.39	Up	1.19e-05	0.00055449
P.x_tomentosa14249	1e-05	0.072852	0.09855	0.189398	1.15214	0.455187	0.0571373	0.598908	3.39	Up	0.0010217	0.016235
P.x_tomentosa28223	1.27995	1.10325	1.5899	12.5736	26.3715	2.69249	1.32437	13.8792	3.39	Up	9.96e-07	7.64e-05
P.x_tomentosa91321	0.241877	0.437956	1e-05	0.82875	3.4799	2.81289	0.226614	2.37385	3.39	Up	0.00035976	0.0075876
P.x_tomentosa64061	0.198406	0.051022	0.071367	0.458656	1.24573	1.65529	0.106932	1.11989	3.3886	Up	8.98e-08	1.12e-05
P.x_tomentosa50228	0.125283	0.361107	0.361279	0.525933	5.39135	2.93415	0.282556	2.95048	3.38	Up	4.22e-05	0.0014747
P.x_tomentosa36293	0.349167	0.22914	0.416764	1.54648	6.89771	1.92549	0.33169	3.45656	3.38143	Up	3.84e-07	3.6e-05
P.x_tomentosa87730	1.20409	2.7391	1.15399	4.17	31.3514	17.5786	1.69906	17.7	3.38	Up	4.54e-07	4.11e-05
P.x_tomentosa66872	0.048936	0.021003	1e-05	0.113773	0.267892	0.345443	0.0233163	0.242369	3.38	Up	0.00074029	0.012802
P.x_tomentosa65243	1.07058	1.16579	1.06125	9.17029	23.3039	1.77294	1.09921	11.4157	3.38	Up	4.07e-06	0.0002359
P.x_tomentosa18766	0.122932	0.476511	0.504584	3.85545	6.38739	1.20079	0.368009	3.81454	3.3737	Up	6.68e-07	5.62e-05
P.x_tomentosa59137	0.508392	0.346513	0.67636	3.13247	10.5286	2.20149	0.510422	5.28752	3.37	Up	1.03e-06	7.83e-05
P.x_tomentosa64575	0.052782	0.031722	1e-05	0.24168	0.448667	0.185086	0.0281713	0.291811	3.37273	Up	0.0019617	0.025647
P.x_tomentosa75577	0.062433	0.259554	0.190042	0.472579	3.91459	0.912754	0.170676	1.76664	3.37	Up	3.8e-05	0.0013543
P.x_tomentosa22755	0.041131	0.79752	0.250171	0.849489	6.05995	4.35422	0.362941	3.75455	3.37084	Up	0.00016961	0.0042922
P.x_tomentosa17692	0.148815	0.265956	0.109021	0.761567	1.26148	3.3898	0.174597	1.80428	3.36932	Up	2.45e-06	0.00015775
P.x_tomentosa31568	4.5553	2.03219	2.6698	53.1343	40.8876	1.4029	3.08576	31.8082	3.37	Up	0.00012487	0.0033845
P.x_tomentosa30315	0.668776	0.817555	0.269205	7.15961	9.35612	1.53769	0.585179	6.01781	3.36	Up	3.02e-06	0.00018684
P.x_tomentosa82801	0.315736	0.832692	0.538986	1.90621	7.65262	7.78949	0.562471	5.78277	3.36	Up	4.38e-09	9.18e-07
P.x_tomentosa52638	0.059905	0.0128	0.059913	0.716218	0.582437	0.063221	0.044206	0.453959	3.36025	Up	0.00056114	0.010463
P.x_tomentosa83210	0.100284	0.176279	0.051825	0.186924	2.29157	0.892215	0.109463	1.12357	3.35958	Up	0.00018229	0.0045196
P.x_tomentosa25254	0.212329	0.19119	0.338488	0.105163	1.43294	6.07582	0.247336	2.53797	3.36	Up	0.00086	0.014371
P.x_tomentosa64660	0.335913	0.415124	0.383004	2.22427	8.6839	0.716273	0.378014	3.87481	3.36	Up	1.12e-05	0.00052551
P.x_tomentosa16697	0.372124	0.405051	0.342388	0.410621	0.853306	10.1831	0.373188	3.81566	3.35396	Up	0.00063775	0.01148
P.x_tomentosa77389	1.28615	1.2802	1.3097	8.26063	29.392	1.94195	1.29202	13.1982	3.35	Up	1.05e-05	0.00050125
P.x_tomentosa39475	0.047741	0.100246	0.071852	0.129525	1.8324	0.282927	0.0732797	0.748283	3.35	Up	0.0034711	0.038003
P.x_tomentosa66130	2.07742	1.9845	2.31854	13.0927	46.2201	5.81242	2.12682	21.7084	3.35148	Up	4.11e-07	3.8e-05
P.x_tomentosa81120	1.86601	1.35481	1.03213	8.9257	22.7943	11.6818	1.41765	14.4673	3.35	Up	1.01e-12	6.86e-10
P.x_tomentosa15001	0.140183	0.245769	0.166442	0.593339	3.80346	1.23768	0.184131	1.87816	3.35051	Up	5.87e-05	0.0018983
P.x_tomentosa13066	11.9245	42.3232	32.6421	35.4948	134.555	716.147	28.9633	295.399	3.35	Up	6.07e-05	0.0019459
P.x_tomentosa06694	4.11321	4.71679	4.97477	48.3673	86.9471	5.46045	4.60159	46.925	3.35	Up	4.55e-06	0.00025831
P.x_tomentosa28195	0.299234	0.476344	0.470605	1.91869	8.76649	2.01798	0.415394	4.23439	3.35	Up	4.16e-07	3.82e-05
P.x_tomentosa26143	0.189459	0.116667	0.04206	0.896702	1.97187	0.675757	0.116062	1.18144	3.34758	Up	3.07e-06	0.00018918
P.x_tomentosa45400	1.53242	0.837964	1.22993	14.2479	20.4147	1.91899	1.2001	12.1939	3.34	Up	4.8e-06	0.00026976
P.x_tomentosa15681	0.967773	1.88942	2.29513	7.39562	41.4734	3.45968	1.71744	17.4429	3.34431	Up	1.77e-05	0.00075421
P.x_tomentosa06900	1e-05	0.147532	0.038569	0.651251	0.773013	0.465282	0.062037	0.629849	3.34	Up	0.0016301	0.022609
P.x_tomentosa10027	0.137571	0.194276	0.085064	0.679692	1.87574	1.67732	0.13897	1.41092	3.34	Up	5.81e-06	0.0003159
P.x_tomentosa84417	1e-05	0.119946	0.120371	0.865652	1.11008	0.462195	0.080109	0.812643	3.34	Up	0.0002503	0.0057535
P.x_tomentosa31132	0.157319	0.105327	0.071728	0.32348	1.51902	1.53896	0.111458	1.12715	3.34	Up	2.38e-05	0.00094347
P.x_tomentosa29678	1.49828	1.60478	1.31729	10.7753	31.1407	2.76826	1.47345	14.8948	3.34	Up	1.84e-06	0.00012561
P.x_tomentosa39331	2.61485	2.25906	2.45894	34.16	38.0878	1.82508	2.44428	24.691	3.34	Up	2.55e-05	0.00099314
P.x_tomentosa00302	1e-05	0.303675	0.79331	1.17332	9.27694	0.623329	0.365665	3.6912	3.34	Up	0.0042977	0.044031
P.x_tomentosa45350	1.00988	0.998149	1.30159	6.11905	25.1403	2.09789	1.10321	11.1191	3.33326	Up	6.02e-06	0.00032393
P.x_tomentosa36656	0.076261	0.149108	0.166185	0.582177	2.90528	0.457971	0.130518	1.31514	3.33	Up	0.0026647	0.031639
P.x_tomentosa55118	5.88017	6.41739	5.50769	23.3674	129.151	26.6565	5.93508	59.7248	3.33099	Up	1.51e-07	1.7e-05
P.x_tomentosa55912	0.114346	0.794799	0.842904	4.08312	10.6154	2.9111	0.584016	5.86987	3.33	Up	4.41e-06	0.00025212
P.x_tomentosa46310	1.76856	2.48827	2.55775	15.5223	38.4645	14.4837	2.27153	22.8235	3.32879	Up	3.42e-12	2.09e-09
P.x_tomentosa18716	0.037001	0.333969	0.710327	2.29585	7.82752	0.728773	0.360432	3.61738	3.32714	Up	0.00041249	0.0083799
P.x_tomentosa04217	0.967746	1.96963	2.38725	2.81265	7.42602	43.1773	1.77488	17.8053	3.32652	Up	3.16e-05	0.0011747
P.x_tomentosa25761	1.60949	1.80281	2.50861	8.33208	40.6373	10.405	1.97364	19.7914	3.33	Up	8.07e-08	1.02e-05
P.x_tomentosa81515	1.53982	1.23747	1.53172	10.041	31.0072	2.16043	1.43633	14.4029	3.33	Up	8.89e-06	0.00043995
P.x_tomentosa64699	0.057617	0.053629	0.072784	0.083357	0.942331	0.819249	0.0613433	0.614979	3.33	Up	0.00078976	0.013448
P.x_tomentosa19112	2.36935	2.00237	1.58369	17.2408	37.6888	4.76899	1.98514	19.8995	3.33	Up	2.49e-07	2.51e-05
P.x_tomentosa41023	0.044257	0.066371	0.036334	0.29245	0.835702	0.342738	0.0489873	0.490297	3.32317	Up	0.00058094	0.010713
P.x_tomentosa10468	1e-05	0.151919	0.255279	0.324156	3.44853	0.299719	0.135736	1.35747	3.32	Up	0.004968	0.048502
P.x_tomentosa74394	0.249189	0.198577	0.114903	0.600849	0.630776	4.38975	0.187556	1.87379	3.32	Up	6.24e-05	0.0019902
P.x_tomentosa21149	2.78288	3.31951	2.34075	32.3818	48.2723	3.67019	2.81438	28.1081	3.3201	Up	5.97e-06	0.00032267
P.x_tomentosa20248	1.53637	1.24619	1.14538	11.3185	24.2012	3.64413	1.30932	13.0546	3.32	Up	7.89e-08	9.94e-06
P.x_tomentosa67001	3.98081	1.9658	2.4687	36.6051	41.5053	5.76652	2.8051	27.959	3.32	Up	5.87e-07	5.04e-05
P.x_tomentosa01208	4.02014	5.10037	4.43571	12.1354	23.2221	99.6223	4.51874	44.9933	3.31572	Up	1.7e-07	1.87e-05
P.x_tomentosa32442	0.76219	0.508817	0.50008	5.48295	11.1155	1.03366	0.590362	5.87738	3.32	Up	2.42e-06	0.00015634
P.x_tomentosa28619	2.82619	2.09512	1.79847	26.4122	36.3046	4.18065	2.23993	22.2992	3.32	Up	8.73e-07	6.87e-05
P.x_tomentosa70313	1.03245	0.6137	0.728891	10.3867	12.4874	0.763241	0.791679	7.87911	3.31504	Up	1.41e-05	0.00063325
P.x_tomentosa56488	21.167	8.56115	7.56941	56.1531	158.805	156.14	12.4325	123.7	3.31465	Up	6.84e-10	2.03e-07
P.x_tomentosa38230	1e-05	0.033017	0.123413	0.202608	0.433901	0.917877	0.0521467	0.518129	3.31266	Up	0.0029686	0.034161
P.x_tomentosa51179	0.938456	0.09468	0.289096	5.74065	7.08157	0.31152	0.440744	4.37791	3.31	Up	0.00057894	0.010692
P.x_tomentosa43913	0.948313	0.419245	0.330062	7.25143	7.26597	2.3406	0.565873	5.61933	3.31	Up	5.8e-07	4.99e-05
P.x_tomentosa61889	1.64745	1.24565	1.5439	5.29443	8.52628	30.2319	1.479	14.6842	3.31	Up	8.67e-09	1.62e-06
P.x_tomentosa74556	3.98856	1.58348	1.46636	35.8571	32.4491	1.52253	2.34613	23.2762	3.31	Up	0.00010315	0.0029336
P.x_tomentosa00940	0.20928	0.226876	0.151631	1.52912	3.94767	0.352633	0.195929	1.94314	3.30999	Up	1.28e-05	0.00058321
P.x_tomentosa45672	8.43192	8.97226	10.6566	125.8	148.454	3.69801	9.35359	92.6507	3.31	Up	0.00015781	0.0040572
P.x_tomentosa60563	0.679399	1.00662	0.766881	4.40566	16.5695	3.30878	0.817635	8.09465	3.30744	Up	1.26e-07	1.47e-05
P.x_tomentosa30969	0.618624	0.531627	0.537014	2.66088	11.9042	2.13894	0.562422	5.56801	3.31	Up	3.38e-07	3.24e-05
P.x_tomentosa69087	1.22456	0.62912	0.940511	23.0807	4.00353	0.517921	0.931397	9.20073	3.3	Up	0.00053024	0.010057
P.x_tomentosa28173	1e-05	1.69402	0.170828	5.7232	5.82481	6.85898	0.621619	6.13566	3.3	Up	0.0011624	0.017751
P.x_tomentosa11221	0.477718	0.447705	0.641992	2.65079	10.6565	2.1495	0.522472	5.15226	3.3	Up	8.28e-07	6.66e-05
P.x_tomentosa34567	0.083674	0.068616	0.098955	0.077597	2.08223	0.313111	0.0837483	0.824313	3.29906	Up	0.0048128	0.047496
P.x_tomentosa05581	0.00642	0.062319	0.031255	0.078512	0.334296	0.570785	0.0333313	0.327864	3.29815	Up	4.89e-05	0.0016467
P.x_tomentosa08921	0.121247	0.154328	0.035472	0.162203	1.63664	1.25731	0.103682	1.01872	3.29651	Up	0.0021187	0.027077
P.x_tomentosa48637	0.201287	0.122692	0.16588	0.773781	0.937015	3.09932	0.163286	1.60337	3.3	Up	2.92e-06	0.00018248
P.x_tomentosa61483	1e-05	0.033874	0.127988	0.337589	0.940587	0.309583	0.0539573	0.529253	3.29	Up	0.0018017	0.024158
P.x_tomentosa32882	1e-05	0.130771	0.110079	0.115003	1.56582	0.681475	0.0802867	0.787434	3.29	Up	0.003452	0.037868
P.x_tomentosa00075	3.62794	3.27256	4.79195	61.0061	51.5579	1.99343	3.89748	38.1858	3.29	Up	8.3e-05	0.0024779
P.x_tomentosa62503	0.272127	0.091015	0.052867	1.11882	2.5799	0.37442	0.13867	1.35771	3.29	Up	7.34e-05	0.0022559
P.x_tomentosa44603	4.87619	8.76848	9.80151	99.8118	123.552	5.97755	7.81539	76.4471	3.29	Up	4.55e-05	0.0015608
P.x_tomentosa20949	0.12114	0.157662	0.237843	0.801325	3.33042	0.921698	0.172215	1.68448	3.29	Up	1.36e-06	9.82e-05
P.x_tomentosa59630	0.053769	0.036164	0.060347	1.06185	0.247073	0.160182	0.0500933	0.489701	3.28921	Up	0.00018416	0.0045523
P.x_tomentosa30631	0.085745	0.049379	0.138232	1.06742	1.22844	0.376232	0.0911187	0.890696	3.29	Up	5.09e-06	0.00028357
P.x_tomentosa43406	0.037105	1e-05	0.088809	0.148306	0.968173	0.114112	0.0419747	0.410197	3.29	Up	0.004635	0.046363
P.x_tomentosa37133	0.238693	0.234023	0.189774	4.08223	2.34994	0.039748	0.22083	2.15731	3.29	Up	0.0017801	0.024005
P.x_tomentosa01099	0.090951	0.028603	0.055061	0.198893	1.00343	0.498714	0.058205	0.567013	3.28	Up	5.33e-05	0.0017581
P.x_tomentosa31352	8.54527	5.52729	4.7174	123.717	54.0255	5.14446	6.26332	60.9622	3.28	Up	4.65e-05	0.0015811
P.x_tomentosa42671	1.57762	1.36942	1.8176	12.3633	28.5805	5.33246	1.58821	15.4254	3.28	Up	2.72e-08	4.06e-06
P.x_tomentosa52812	1.14347	0.216869	0.203105	6.4647	8.33932	0.344169	0.521148	5.0494	3.28	Up	0.00055309	0.010355
P.x_tomentosa51318	0.475835	0.326539	0.495679	2.27224	3.44628	6.85182	0.432684	4.19011	3.28	Up	1.23e-11	6.39e-09
P.x_tomentosa67831	0.072647	0.100677	0.081766	0.377575	1.39638	0.693907	0.08503	0.82262	3.27	Up	1.13e-05	0.00052904
P.x_tomentosa51835	1e-05	0.243355	0.215817	0.626539	3.55428	0.256414	0.153061	1.47908	3.27252	Up	0.0033293	0.036868
P.x_tomentosa11818	1.93622	0.832096	1.53302	6.58375	9.56299	25.4036	1.43378	13.8501	3.27	Up	5.23e-10	1.63e-07
P.x_tomentosa12298	0.527995	0.545086	0.360166	4.12502	9.11413	0.594878	0.477749	4.61134	3.27086	Up	3.08e-05	0.0011513
P.x_tomentosa47061	0.108895	0.079102	0.036534	0.24331	1.18657	0.737019	0.0748437	0.722298	3.27064	Up	0.00047282	0.0092563
P.x_tomentosa62670	2.94735	1.22721	2.13861	29.0723	21.2025	10.5798	2.10439	20.2849	3.26893	Up	2.27e-10	8.23e-08
P.x_tomentosa33542	5.06868	3.26534	4.88857	56.1402	51.2087	20.0769	4.40753	42.4752	3.27	Up	8.5e-12	4.62e-09
P.x_tomentosa26040	0.17445	0.307371	0.218206	1.00817	3.36237	2.36745	0.233342	2.246	3.27	Up	6.72e-07	5.65e-05
P.x_tomentosa17078	0.134267	0.264579	0.329985	2.25734	3.85516	0.889764	0.242944	2.33409	3.26	Up	1.16e-05	0.00053921
P.x_tomentosa24465	0.899629	1.43768	1.62229	7.74083	23.9848	6.29572	1.31987	12.6738	3.26	Up	6.12e-09	1.23e-06
P.x_tomentosa75635	1e-05	0.147118	0.199046	0.374004	1.28971	1.65582	0.115391	1.10651	3.26	Up	0.00039558	0.0081285
P.x_tomentosa72587	0.062412	1.09662	1.39712	1.39101	2.11813	20.9991	0.852048	8.16942	3.26	Up	0.0022534	0.02825
P.x_tomentosa86225	0.733778	2.71299	1.15669	3.23593	27.9623	12.9196	1.53449	14.7059	3.26	Up	7.81e-06	0.00039928
P.x_tomentosa68597	0.036061	0.189679	1e-05	0.39795	0.694926	1.06735	0.07525	0.720076	3.26	Up	0.0014316	0.020535
P.x_tomentosa08638	0.288507	0.284503	0.30955	2.96801	4.91899	0.540202	0.294187	2.80907	3.26	Up	7e-07	5.85e-05
P.x_tomentosa80302	0.057116	0.040942	0.052938	0.230102	0.529273	0.681489	0.050332	0.480288	3.25	Up	2.16e-07	2.23e-05
P.x_tomentosa70358	0.137515	0.357609	0.807083	1.18103	1.20746	10.0335	0.434069	4.14067	3.25	Up	0.00034277	0.0073123
P.x_tomentosa05680	0.113767	0.023809	0.087372	0.344513	0.906095	0.891959	0.0749827	0.714189	3.25	Up	1.05e-05	0.00050183
P.x_tomentosa07130	1.98055	2.21047	1.11658	7.10105	35.9986	7.43094	1.7692	16.8435	3.25103	Up	1.17e-06	8.62e-05
P.x_tomentosa02871	0.096142	0.212567	0.217496	1.11387	3.48762	0.406803	0.175402	1.66943	3.25	Up	6.83e-05	0.0021328
P.x_tomentosa58543	0.347827	0.108945	0.115577	0.361695	2.09031	2.99036	0.190783	1.81412	3.24927	Up	0.00018427	0.0045533
P.x_tomentosa26085	1.02558	1.10273	0.925247	3.50942	7.0937	18.4259	1.01785	9.67634	3.25	Up	1.07e-09	2.91e-07
P.x_tomentosa27312	0.637694	0.693457	1.2303	4.64176	18.8484	0.832604	0.853817	8.10759	3.25	Up	0.00010809	0.0030404
P.x_tomentosa76825	0.220624	0.039522	1e-05	0.653251	0.863217	0.949762	0.0867187	0.822077	3.24	Up	0.0011894	0.018038
P.x_tomentosa76804	0.103436	0.996574	1.03159	3.91762	6.19865	10.0864	0.710534	6.73423	3.24	Up	1.52e-06	0.00010726
P.x_tomentosa62545	0.01372	0.138512	0.22767	0.40161	2.55655	0.642203	0.126634	1.20012	3.24	Up	0.00021559	0.0051325
P.x_tomentosa06082	0.07338	0.046047	0.063344	0.89372	0.685544	0.151857	0.0609237	0.57704	3.24	Up	7.76e-05	0.0023499
P.x_tomentosa59128	1e-05	0.258037	0.212318	0.780068	2.93861	0.729944	0.156788	1.48287	3.2415	Up	0.00087901	0.014597
P.x_tomentosa85602	0.4053	0.098781	0.240085	4.13702	2.31204	0.583922	0.248055	2.34433	3.24	Up	3.77e-05	0.0013477
P.x_tomentosa30338	0.193315	0.167323	0.243034	1.56284	3.81408	0.326356	0.201224	1.90109	3.24	Up	7.45e-05	0.002283
P.x_tomentosa57330	1.65396	5.61907	3.54384	8.8854	46.5832	46.7069	3.60562	34.0585	3.2397	Up	1.85e-07	1.99e-05
P.x_tomentosa66578	0.246984	0.139766	0.017833	0.273591	0.480819	3.06357	0.134861	1.27266	3.24	Up	0.00374	0.039978
P.x_tomentosa87515	0.282206	0.247859	0.390463	1.3813	6.81677	0.472103	0.306843	2.89006	3.24	Up	7.68e-05	0.0023329
P.x_tomentosa77768	0.018382	0.083372	0.116809	0.581919	1.17802	0.293113	0.0728543	0.684352	3.23	Up	2.28e-06	0.00014891
P.x_tomentosa41667	0.01709	0.099102	0.016092	0.300809	0.903958	0.037271	0.0440947	0.414013	3.231	Up	0.002827	0.033009
P.x_tomentosa28825	0.140258	0.551854	0.71114	1.5162	9.94941	1.70737	0.467751	4.391	3.23	Up	4.7e-05	0.0015962
P.x_tomentosa44326	2.99958	2.15654	1.14579	28.0721	27.7978	3.24901	2.10064	19.7063	3.23	Up	9.17e-06	0.0004512
P.x_tomentosa13773	1.35127	1.66311	1.39053	15.6699	22.729	2.9195	1.4683	13.7728	3.23	Up	4.78e-07	4.29e-05
P.x_tomentosa03342	2.24399	1.42574	1.44713	12.5369	33.3515	2.08356	1.70562	15.9906	3.23	Up	1.89e-05	0.00079538
P.x_tomentosa02880	5.51402	6.19659	6.68053	92.4114	76.5763	3.11522	6.13038	57.3677	3.23	Up	8.81e-05	0.0025838
P.x_tomentosa88577	0.053727	0.048834	0.016346	0.152327	0.531453	0.42834	0.0396357	0.370707	3.23	Up	0.00084793	0.014227
P.x_tomentosa10232	2.6865	2.77913	2.91795	27.7985	45.1486	5.35103	2.79453	26.0994	3.22	Up	5.3e-07	4.64e-05
P.x_tomentosa04634	0.465526	1.30144	0.865187	1.4108	8.64847	14.502	0.877386	8.18707	3.22	Up	4.36e-06	0.00024901
P.x_tomentosa01947	1.93283	2.4497	3.5907	46.1859	25.4589	2.69678	2.65774	24.7805	3.22	Up	2.69e-05	0.0010361
P.x_tomentosa07500	1.75138	2.60302	3.08665	11.3989	46.7962	11.1835	2.48035	23.1262	3.22091	Up	7e-08	9.01e-06
P.x_tomentosa18916	4.68452	3.98591	3.41761	19.4365	65.9088	27.3057	4.02935	37.5503	3.22	Up	1.14e-10	4.58e-08
P.x_tomentosa01558	0.390013	0.441353	1.0776	6.58685	10.4672	0.727157	0.636324	5.92708	3.22	Up	5.95e-05	0.0019181
P.x_tomentosa03306	0.099277	0.166	0.35617	2.66702	2.18271	0.937731	0.207149	1.92915	3.22	Up	6.36e-07	5.39e-05
P.x_tomentosa53708	1e-05	0.132434	0.327929	0.353076	0.619353	3.30186	0.153458	1.42476	3.21	Up	0.0037241	0.039849
P.x_tomentosa57812	1.45473	1.9853	1.49371	13.5171	28.8622	3.42162	1.64458	15.267	3.21462	Up	6.9e-07	5.78e-05
P.x_tomentosa15463	0.689167	2.18411	1.61266	2.05362	18.2905	21.2705	1.49531	13.8715	3.21	Up	7.01e-06	0.00036851
P.x_tomentosa32381	0.167801	0.255873	0.031507	1.13547	2.8816	0.20173	0.151727	1.40627	3.21	Up	0.0011102	0.017197
P.x_tomentosa64933	8.959	4.19103	2.52482	20.4174	43.2651	81.5035	5.22495	48.3953	3.21	Up	3.05e-08	4.46e-06
P.x_tomentosa72726	1.10842	2.36966	2.35985	8.85185	41.4563	3.70251	1.94598	18.0035	3.21	Up	2.55e-05	0.00099531
P.x_tomentosa70769	0.186821	0.346481	0.241601	0.924692	5.49923	0.743325	0.258301	2.38908	3.20933	Up	3.15e-05	0.0011718
P.x_tomentosa69126	1e-05	0.412569	0.118	0.503266	2.01871	2.38482	0.17686	1.6356	3.21	Up	0.0032355	0.036169
P.x_tomentosa22417	5.66157	4.4078	5.98743	69.2185	69.341	9.82436	5.35227	49.4613	3.20808	Up	4.52e-07	4.1e-05
P.x_tomentosa73645	0.082072	0.137333	0.147863	0.644559	1.96467	0.774845	0.122423	1.12802	3.20385	Up	6.18e-06	0.00033044
P.x_tomentosa07740	0.536348	0.775484	1.03947	7.21178	10.12	4.32034	0.783767	7.21737	3.2	Up	8.31e-12	4.55e-09
P.x_tomentosa27952	1.00638	1.8283	1.84023	6.5355	33.16	3.25371	1.5583	14.3164	3.2	Up	2.02e-05	0.00083635
P.x_tomentosa35973	2.45135	3.94833	3.27093	12.5436	56.5579	19.6628	3.22353	29.5881	3.1983	Up	9.27e-09	1.7e-06
P.x_tomentosa88215	1.36016	1.28726	1.84827	10.5727	28.7877	1.89544	1.49856	13.7519	3.2	Up	2.21e-05	0.00089271
P.x_tomentosa17317	0.055454	0.128582	0.084826	0.221434	1.97102	0.272574	0.0896207	0.821676	3.2	Up	0.00091492	0.015016
P.x_tomentosa26189	0.504692	0.122073	0.142752	4.44982	1.76036	0.844775	0.256506	2.35165	3.2	Up	2.52e-05	0.00098651
P.x_tomentosa18169	2.38709	3.09566	2.61811	11.9773	53.0015	9.15878	2.70029	24.7125	3.19	Up	4.54e-07	4.11e-05
P.x_tomentosa47952	15.7442	22.0602	16.6766	148.837	281.942	67.6197	18.1603	166.133	3.19348	Up	9.3e-10	2.62e-07
P.x_tomentosa17373	0.268131	0.053737	0.04364	1.01742	2.0926	0.231569	0.121836	1.11386	3.19256	Up	0.0020788	0.026719
P.x_tomentosa11049	0.169593	0.270926	0.34039	0.680364	5.34036	1.11445	0.260303	2.37839	3.19	Up	1.02e-05	0.00048965
P.x_tomentosa20947	0.155342	0.375739	0.804701	1.48948	7.72004	2.97774	0.445261	4.06242	3.19	Up	4.7e-06	0.00026483
P.x_tomentosa43209	0.190686	1.06206	1.79119	2.12486	24.0603	1.57692	1.01464	9.25402	3.18911	Up	0.0009201	0.015074
P.x_tomentosa30791	0.15595	0.619758	0.690309	2.52277	9.00117	1.84612	0.488672	4.45669	3.18903	Up	9.11e-06	0.00044956
P.x_tomentosa03059	0.092326	0.078543	1e-05	0.543509	0.869433	0.143787	0.0569597	0.51891	3.18747	Up	0.0038503	0.040846
P.x_tomentosa20075	0.978479	0.985167	1.06392	10.4573	16.0732	1.04956	1.00919	9.19334	3.19	Up	1.3e-05	0.00059192
P.x_tomentosa16201	0.09919	0.147351	0.092653	0.567719	1.81685	0.704081	0.113065	1.02955	3.19	Up	9.93e-06	0.00047872
P.x_tomentosa30553	0.718392	0.196793	0.464557	1.26248	10.4544	0.832811	0.459914	4.18322	3.19	Up	0.00051663	0.0098843
P.x_tomentosa23646	11.6226	7.86131	7.60912	150.065	79.4138	16.4894	9.031	81.9893	3.18	Up	1.54e-06	0.00010844
P.x_tomentosa22385	0.115797	0.155532	0.095634	0.645186	1.72157	0.961877	0.122321	1.10955	3.18122	Up	2.02e-07	2.11e-05
P.x_tomentosa45365	0.201372	0.200082	0.167785	2.55864	2.38183	0.21593	0.189746	1.7188	3.18	Up	0.00022635	0.0053182
P.x_tomentosa27371	8.38811	5.80341	6.63031	118.779	57.0999	12.4844	6.94061	62.7878	3.18	Up	1.79e-06	0.00012302
P.x_tomentosa04483	0.78061	1.75937	1.77932	7.22348	23.8562	7.98569	1.43977	13.0218	3.17702	Up	2.64e-08	3.95e-06
P.x_tomentosa82827	0.032142	0.067402	0.05789	0.427527	0.582917	0.412774	0.052478	0.474406	3.17634	Up	1.41e-05	0.00063382
P.x_tomentosa44725	0.619874	0.698631	0.756703	7.01924	10.0659	1.67158	0.691736	6.25223	3.18	Up	2.22e-07	2.29e-05
P.x_tomentosa76602	0.241551	0.365585	0.630158	2.33066	7.35491	1.48711	0.412431	3.72423	3.17	Up	1.07e-06	8.08e-05
P.x_tomentosa50469	3.911	2.74926	3.24963	21.5718	59.8501	7.9441	3.3033	29.7887	3.17	Up	7.67e-07	6.31e-05
P.x_tomentosa08381	0.124466	0.242376	0.06083	0.698469	2.95509	0.199491	0.142557	1.28435	3.17142	Up	0.0021553	0.027413
P.x_tomentosa28685	1.05401	0.918306	0.899702	4.78675	18.8871	2.19167	0.957338	8.62183	3.17	Up	6.79e-06	0.00035883
P.x_tomentosa50394	0.290317	0.437416	0.175599	1.42731	5.80702	0.899722	0.301111	2.71135	3.17065	Up	5.26e-05	0.0017402
P.x_tomentosa32693	0.165713	1e-05	0.064514	0.585385	1.22256	0.262566	0.0767457	0.69017	3.17	Up	0.0019612	0.025647
P.x_tomentosa05715	0.892791	0.292253	0.473706	10.0839	4.65442	0.167938	0.552917	4.96876	3.17	Up	0.00096027	0.015531
P.x_tomentosa24865	0.299205	0.785179	0.526558	2.03044	7.39425	5.05074	0.536981	4.82514	3.17	Up	2.18e-08	3.4e-06
P.x_tomentosa67691	0.292678	0.600922	0.949715	2.13792	12.1444	2.25702	0.614438	5.51312	3.16553	Up	2.07e-05	0.00084923
P.x_tomentosa77767	0.140295	0.080076	0.193237	0.702731	2.56982	0.433387	0.137869	1.23531	3.1635	Up	2.92e-06	0.00018248
P.x_tomentosa01140	10.6554	15.6561	14.1956	18.3051	43.4464	300.352	13.5024	120.701	3.16	Up	5.67e-05	0.0018448
P.x_tomentosa43504	0.06347	0.066638	1e-05	0.686625	0.306761	0.167879	0.0433727	0.387088	3.1578	Up	0.0039631	0.041657
P.x_tomentosa41664	8.93802	6.10393	6.83108	65.6948	110.866	18.639	7.29101	65.0667	3.15773	Up	9.28e-08	1.15e-05
P.x_tomentosa17214	1.33498	1.65327	1.31991	12.7687	23.0618	2.54413	1.43605	12.7915	3.15501	Up	2e-06	0.00013374
P.x_tomentosa71783	0.081128	0.03912	1e-05	0.21042	0.637955	0.222713	0.040086	0.357029	3.15	Up	0.0024711	0.03012
P.x_tomentosa07651	1.08927	1.45	0.957708	1.95868	11.3436	17.833	1.16566	10.3785	3.15437	Up	8.5e-07	6.74e-05
P.x_tomentosa20104	0.710092	0.818484	0.858155	6.06443	12.2587	2.91589	0.795577	7.07968	3.15361	Up	3.04e-08	4.46e-06
P.x_tomentosa15803	0.384578	0.258806	0.180411	2.66858	3.99321	0.65391	0.274598	2.43857	3.15	Up	1.8e-06	0.00012363
P.x_tomentosa07036	0.422553	0.156627	0.469383	5.46678	3.57888	0.264884	0.349521	3.10351	3.15	Up	0.00027048	0.006121
P.x_tomentosa33101	0.180108	0.129019	0.42115	1.20372	4.63125	0.644758	0.243426	2.15991	3.15	Up	7.81e-05	0.0023635
P.x_tomentosa48431	0.311566	0.886554	0.415457	1.95703	11.697	0.656414	0.537859	4.77015	3.15	Up	0.00043239	0.0086839
P.x_tomentosa54776	17.6166	6.40381	5.16379	34.8129	107.404	116.552	9.72806	86.2565	3.14841	Up	8.9e-08	1.11e-05
P.x_tomentosa78473	4.48091	3.51976	4.09748	32.2072	70.446	4.48281	4.03272	35.712	3.15	Up	1.69e-05	0.00073009
P.x_tomentosa72999	1.67011	1.4809	2.65303	25.4321	19.9126	5.89508	1.93468	17.0799	3.14	Up	2.34e-08	3.64e-06
P.x_tomentosa53189	1.97227	1.36775	2.15658	11.1248	32.8579	4.49895	1.8322	16.1605	3.14083	Up	1.27e-06	9.26e-05
P.x_tomentosa33773	3.07616	1.32283	1.37444	26.036	23.4782	1.39859	1.92448	16.9709	3.14	Up	0.00011174	0.0031125
P.x_tomentosa31372	0.707036	1.10025	1.09945	14.8103	10.0418	0.717833	0.968913	8.52329	3.13697	Up	0.00020027	0.0048491
P.x_tomentosa08778	0.653284	0.340072	0.578522	8.322	5.08112	0.422275	0.523959	4.60846	3.13676	Up	0.00012312	0.0033482
P.x_tomentosa77301	11.3085	11.1164	11.215	183.753	96.7105	15.1895	11.2133	98.5509	3.14	Up	5.44e-06	0.00030019
P.x_tomentosa80641	0.262341	0.212278	0.302268	2.0894	4.08109	0.641107	0.258962	2.27053	3.13	Up	6.11e-06	0.00032745
P.x_tomentosa40345	0.256762	0.085061	0.025586	0.535647	1.9902	0.690027	0.12247	1.07196	3.13	Up	0.00014824	0.0038687
P.x_tomentosa22493	1.4412	2.2698	2.98615	14.6027	36.1664	7.71487	2.23238	19.4947	3.13	Up	6.88e-08	8.91e-06
P.x_tomentosa27667	0.446656	0.040826	0.23928	1.59997	4.51864	0.227883	0.242254	2.1155	3.13	Up	0.0021341	0.027229
P.x_tomentosa76508	2.43697	7.8577	7.1108	24.4561	120.961	6.52213	5.80182	50.6463	3.12588	Up	0.00015565	0.0040129
P.x_tomentosa32440	1e-05	0.012694	0.040446	0.131264	0.232184	0.100334	0.0177167	0.154594	3.13	Up	0.0029392	0.033911
P.x_tomentosa54187	1e-05	0.083959	0.052702	0.28338	0.277454	0.630119	0.045557	0.396984	3.12	Up	0.0010097	0.016107
P.x_tomentosa01933	1.48453	1.70472	1.95075	2.84763	9.19953	32.678	1.71333	14.9084	3.12124	Up	5.12e-06	0.00028481
P.x_tomentosa21012	0.040624	0.322308	0.40567	0.672538	1.84465	4.16132	0.256201	2.22617	3.12	Up	0.00012792	0.0034458
P.x_tomentosa19719	0.388573	0.638925	0.313942	2.41099	7.98851	1.2541	0.447147	3.88453	3.12	Up	7.05e-05	0.0021889
P.x_tomentosa54231	8.63369	9.111	9.69897	104.131	125.273	9.00209	9.14789	79.469	3.11888	Up	1.48e-05	0.00066025
P.x_tomentosa89056	0.763223	0.291449	0.183194	3.80396	6.01487	0.931897	0.412622	3.58358	3.12	Up	3.93e-05	0.0013936
P.x_tomentosa82939	1e-05	0.121893	0.1912	0.633264	0.95472	1.12962	0.104368	0.905867	3.12	Up	0.0014329	0.02055
P.x_tomentosa28340	0.197117	0.054129	0.177842	0.497051	2.97053	0.256104	0.143029	1.24123	3.12	Up	0.0012506	0.018695
P.x_tomentosa77054	0.178831	0.542561	0.651068	0.797509	5.91149	5.19721	0.457487	3.96874	3.12	Up	1.22e-05	0.00056207
P.x_tomentosa52845	0.388897	1.17344	0.835551	3.57172	10.4872	6.74047	0.799296	6.93312	3.12	Up	2.46e-09	5.85e-07
P.x_tomentosa76677	1.69856	1.57208	1.32935	17.3779	19.9354	2.57755	1.53333	13.297	3.11636	Up	1.94e-06	0.00013111
P.x_tomentosa08220	1.41267	0.578203	0.894257	5.22468	10.495	9.2744	0.961709	8.33137	3.11	Up	6.68e-12	3.77e-09
P.x_tomentosa73388	1e-05	0.196583	0.108496	0.431236	0.954943	1.25656	0.101696	0.880914	3.11	Up	0.00143	0.020532
P.x_tomentosa71139	1e-05	0.388275	0.548346	3.26763	4.44504	0.381731	0.31221	2.69813	3.11	Up	0.0032489	0.036276
P.x_tomentosa19014	1e-05	0.12237	0.40438	0.489212	2.48962	1.55974	0.175587	1.51286	3.10702	Up	0.0021611	0.027468
P.x_tomentosa00065	0.276385	0.651217	0.551137	3.25402	7.62033	1.86642	0.492913	4.24692	3.11	Up	4.88e-07	4.35e-05
P.x_tomentosa73867	0.271069	0.135583	0.40372	2.32483	4.10109	0.554162	0.270124	2.3267	3.10659	Up	6.59e-05	0.0020783
P.x_tomentosa15406	11.4479	12.0082	13.4908	26.1382	90.1769	201.551	12.3157	105.955	3.1	Up	5.88e-08	7.85e-06
P.x_tomentosa71611	3.3514	6.71578	6.73651	32.5446	99.151	12.7735	5.60123	48.1563	3.1	Up	2.92e-06	0.0001826
P.x_tomentosa15503	0.620911	0.407411	0.514831	3.30221	8.90108	1.04839	0.514384	4.41722	3.10222	Up	1.5e-05	0.00066694
P.x_tomentosa37024	3.69396	5.40998	5.6059	45.6252	72.6656	7.96548	4.90328	42.0854	3.1	Up	2.14e-06	0.00014099
P.x_tomentosa22411	0.359985	0.138164	0.215853	1.67823	4.07506	0.362859	0.238001	2.03872	3.1	Up	7.62e-05	0.0023202
P.x_tomentosa51899	1.03022	1.33734	0.337334	2.13417	13.1605	7.87299	0.901632	7.72255	3.09847	Up	7.11e-06	0.00037195
P.x_tomentosa06449	10.8338	7.94853	9.15841	135.695	94.0552	9.20285	9.31359	79.6512	3.1	Up	1.97e-05	0.00081939
P.x_tomentosa03587	0.026956	0.020451	0.030606	0.025658	0.560049	0.081159	0.0260043	0.222289	3.1	Up	0.0010764	0.016852
P.x_tomentosa75251	7.31834	3.40469	3.67813	64.5939	55.4647	3.02378	4.80039	41.0275	3.09537	Up	0.00013884	0.003671
P.x_tomentosa50251	0.836474	0.748319	0.308012	6.83334	8.02061	1.3193	0.630935	5.39108	3.1	Up	9.41e-06	0.00045931
P.x_tomentosa06209	0.120556	0.287091	0.03952	1.32288	1.61876	0.875357	0.149056	1.27233	3.09	Up	2.71e-05	0.0010444
P.x_tomentosa31538	6.84293	5.86744	6.18588	40.8533	110.87	9.53096	6.29875	53.7514	3.09317	Up	8.32e-06	0.00041753
P.x_tomentosa33119	0.089526	0.155477	0.353849	0.883482	3.76745	0.456942	0.199617	1.70263	3.09245	Up	0.00014227	0.0037443
P.x_tomentosa42710	0.01713	0.150042	0.136498	0.288754	0.603477	1.69746	0.101223	0.863229	3.09	Up	0.00015579	0.0040136
P.x_tomentosa51920	1.36255	1.8009	2.20227	17.486	22.7115	5.51283	1.78857	15.2368	3.09	Up	1.62e-08	2.7e-06
P.x_tomentosa25222	0.139409	0.069907	0.134891	0.485215	1.10757	1.33442	0.114736	0.975736	3.09	Up	9.92e-05	0.0028404
P.x_tomentosa06890	1.76717	1.8521	1.68655	15.0985	26.8741	3.11078	1.7686	15.0278	3.08695	Up	1.88e-06	0.00012756
P.x_tomentosa65615	0.703167	1.05057	0.393946	1.62321	13.7824	2.83556	0.715893	6.08039	3.09	Up	8.02e-05	0.0024086
P.x_tomentosa17117	2.03598	1.67481	1.93094	11.1528	30.4474	6.29848	1.88058	15.9662	3.09	Up	6.81e-08	8.84e-06
P.x_tomentosa07456	0.345543	0.364666	0.240234	0.696092	5.52123	1.84422	0.316814	2.68718	3.08438	Up	2.01e-05	0.00083337
P.x_tomentosa52098	0.149151	0.642019	0.850786	1.31784	3.71517	8.87085	0.547319	4.63462	3.08	Up	2.15e-05	0.00087279
P.x_tomentosa11385	0.37333	0.174329	0.47769	1.32455	4.2805	3.05636	0.341783	2.88714	3.08	Up	1.36e-07	1.55e-05
P.x_tomentosa23583	2.3608	1.20104	2.04627	10.9749	34.7118	1.61322	1.86937	15.7666	3.07625	Up	0.00014878	0.0038801
P.x_tomentosa07652	0.147229	0.103526	0.085706	0.609134	0.459049	1.76897	0.112154	0.945717	3.08	Up	7.82e-05	0.0023639
P.x_tomentosa68713	0.53686	0.400408	0.336316	1.85124	6.44953	2.43643	0.424528	3.57907	3.08	Up	1.68e-06	0.00011658
P.x_tomentosa50495	1.3361	1.2202	0.812784	9.39205	17.9632	1.04304	1.12303	9.4661	3.08	Up	4.99e-05	0.0016728
P.x_tomentosa77758	0.429038	0.920893	0.462841	1.78372	12.1562	1.32549	0.604257	5.08848	3.07	Up	0.00016738	0.0042447
P.x_tomentosa64915	1.03969	0.766457	0.943057	12.8255	8.92026	1.39217	0.916402	7.71263	3.07	Up	5.3e-06	0.00029324
P.x_tomentosa09150	0.252354	0.160534	0.175577	0.736074	4.01805	0.19555	0.196155	1.64989	3.07	Up	0.00059022	0.010836
P.x_tomentosa65289	0.065017	1e-05	0.077361	0.302191	0.648934	0.246458	0.0474627	0.399194	3.07	Up	0.003633	0.039269
P.x_tomentosa06898	0.055785	0.165498	0.236719	0.28275	1.38587	2.17864	0.152667	1.28242	3.07041	Up	1.3e-05	0.00059095
P.x_tomentosa44137	0.075256	0.151381	0.253039	0.195691	2.66716	1.1612	0.159892	1.34135	3.07	Up	0.00035789	0.0075546
P.x_tomentosa68911	1.47252	1.41804	2.21231	5.93157	25.4898	11.3793	1.70096	14.2669	3.06825	Up	3.16e-08	4.57e-06
P.x_tomentosa65602	0.132821	0.469241	0.778397	2.57373	7.0762	1.92602	0.460153	3.85865	3.07	Up	2.78e-05	0.0010643
P.x_tomentosa54702	0.327544	0.443215	0.136569	0.524517	1.77464	5.30791	0.302443	2.53569	3.07	Up	2.24e-05	0.00090154
P.x_tomentosa01216	2.13091	1.91294	2.45307	17.7214	34.7562	1.97209	2.16564	18.1499	3.0671	Up	5.55e-05	0.001809
P.x_tomentosa23442	0.097887	0.056525	1e-05	0.230327	0.904324	0.157554	0.051474	0.430735	3.06	Up	0.0037241	0.039849
P.x_tomentosa16519	0.088748	0.652069	0.492045	1.9037	7.90017	0.507597	0.410954	3.43716	3.06417	Up	0.00089113	0.014726
P.x_tomentosa87073	0.030048	0.022279	0.03084	0.180318	0.381781	0.133463	0.0277223	0.231854	3.06	Up	0.00013835	0.0036628
P.x_tomentosa07566	0.497564	0.251806	0.261987	0.863056	7.06419	0.522333	0.337119	2.81653	3.06	Up	0.00038504	0.007974
P.x_tomentosa73855	0.53108	0.436826	0.646972	1.4834	11.2207	0.783213	0.538293	4.49577	3.06	Up	0.00034038	0.0072758
P.x_tomentosa20216	1.67873	4.03539	2.53007	15.8694	49.4931	3.36493	2.74806	22.9092	3.05944	Up	7.61e-05	0.0023181
P.x_tomentosa86360	2.40463	3.09182	2.53808	13.4711	49.4867	3.99416	2.67818	22.3173	3.06	Up	2.18e-05	0.00088457
P.x_tomentosa12004	0.045659	0.051308	0.064873	0.380802	0.924958	0.042101	0.0539467	0.449287	3.05803	Up	0.003162	0.035631
P.x_tomentosa40616	0.34804	0.594468	0.53384	3.09393	7.3869	1.8038	0.492116	4.09488	3.05675	Up	1.55e-07	1.73e-05
P.x_tomentosa75915	1.23442	2.63586	2.14029	4.56807	28.5011	16.8961	2.00352	16.6551	3.05535	Up	3.5e-07	3.33e-05
P.x_tomentosa60866	7.23255	6.36991	7.80443	75.4174	75.4427	26.7429	7.13563	59.201	3.05	Up	6.28e-11	2.69e-08
P.x_tomentosa82715	1.31233	1.5641	1.20496	4.33129	27.9817	1.53169	1.36047	11.2815	3.05	Up	0.00020464	0.0049329
P.x_tomentosa17228	1.39761	2.12122	1.08308	10.1458	22.7043	5.26966	1.53397	12.7066	3.05024	Up	1.5e-07	1.69e-05
P.x_tomentosa14903	0.104566	0.129182	0.23355	0.836878	1.45951	1.56209	0.155766	1.28616	3.05	Up	3.16e-08	4.57e-06
P.x_tomentosa67459	0.609067	0.735998	0.396984	5.54863	8.00812	0.82264	0.580683	4.79313	3.05	Up	1.8e-05	0.00076619
P.x_tomentosa13567	0.758051	2.35102	2.02123	11.4865	22.7184	8.13952	1.7101	14.1148	3.05	Up	2.57e-08	3.89e-06
P.x_tomentosa15409	0.113886	0.182022	0.093653	0.183991	0.898563	2.1306	0.129854	1.07105	3.04	Up	0.0011171	0.017265
P.x_tomentosa41162	0.990198	2.97947	3.92608	6.83198	54.5362	3.62602	2.63192	21.6647	3.04116	Up	0.00038709	0.0080053
P.x_tomentosa60465	2.10762	1.08203	1.34131	8.65018	20.9788	7.65692	1.51032	12.4286	3.04	Up	2.91e-09	6.7e-07
P.x_tomentosa78887	1.91498	2.56987	2.26213	17.8255	33.7091	3.96579	2.24899	18.5001	3.04018	Up	4.05e-06	0.00023524
P.x_tomentosa90889	1.25682	0.845782	1.24837	16.8057	10.0743	0.668325	1.11699	9.18277	3.04	Up	0.00019521	0.0047622
P.x_tomentosa24888	0.300642	0.557035	0.759865	2.07451	8.07618	3.13404	0.539181	4.42824	3.04	Up	2.23e-07	2.29e-05
P.x_tomentosa13711	0.873797	1.20079	1.26625	2.53464	15.1998	9.68641	1.11361	9.14029	3.03699	Up	1.27e-07	1.48e-05
P.x_tomentosa25497	2.06584	2.26951	1.03441	4.15339	25.1354	14.7542	1.78992	14.681	3.03598	Up	1.83e-06	0.00012481
P.x_tomentosa18147	0.557209	0.8138	0.412707	2.18391	6.52326	5.91518	0.594572	4.87412	3.03522	Up	1.93e-08	3.11e-06
P.x_tomentosa14982	0.502948	0.380294	0.147188	3.98994	4.17875	0.274498	0.343477	2.8144	3.03454	Up	0.00021591	0.0051359
P.x_tomentosa53049	9.94832	8.01995	2.99286	24.8991	108.467	38.1778	6.98704	57.1813	3.03	Up	1.49e-06	0.00010547
P.x_tomentosa19051	0.544964	0.101798	0.217468	1.15412	3.86532	2.05186	0.288077	2.3571	3.03249	Up	4.52e-05	0.0015538
P.x_tomentosa05754	1e-05	0.049607	0.036453	0.107493	0.224704	0.371934	0.02869	0.23471	3.03226	Up	0.0016131	0.02248
P.x_tomentosa02908	0.027933	0.06309	0.077885	0.376521	0.92635	0.077731	0.0563027	0.460201	3.03	Up	0.00032672	0.0070381
P.x_tomentosa61162	0.413703	0.85	1.53784	5.38261	14.7499	2.75524	0.933847	7.62924	3.03028	Up	1.25e-05	0.00057291
P.x_tomentosa54367	0.642537	0.625819	1.0608	2.59786	15.879	0.548536	0.776385	6.3418	3.03	Up	0.00079006	0.01345
P.x_tomentosa74671	0.031879	0.044882	0.173493	0.168649	0.833033	1.04005	0.083418	0.680578	3.02833	Up	0.001588	0.022213
P.x_tomentosa60152	3.30297	0.994538	1.3218	16.2024	27.5594	2.07807	1.8731	15.2799	3.03	Up	0.00014103	0.0037184
P.x_tomentosa34790	2.19991	2.80943	2.62947	8.58275	39.0987	14.6182	2.54627	20.7665	3.03	Up	2.55e-08	3.87e-06
P.x_tomentosa25539	1.24172	1.15289	0.675119	0.89055	2.7151	21.4265	1.02325	8.34407	3.0276	Up	0.001357	0.019805
P.x_tomentosa77517	2.9065	5.01679	2.53749	9.83612	49.7726	25.4252	3.48692	28.3446	3.02	Up	1.08e-07	1.3e-05
P.x_tomentosa40347	0.942309	2.61038	2.80342	8.89176	39.0079	3.72994	2.1187	17.2099	3.02198	Up	6.61e-05	0.002083
P.x_tomentosa60288	0.643938	1.01839	0.860858	3.41644	14.6111	2.46641	0.841063	6.83132	3.02	Up	1.01e-05	0.00048582
P.x_tomentosa80482	0.028597	0.17304	0.122368	0.552417	0.681608	1.39707	0.108002	0.87703	3.02	Up	9.87e-07	7.61e-05
P.x_tomentosa63719	2.70275	4.21626	3.27633	22.896	52.5031	7.38035	3.39845	27.5931	3.02	Up	1.06e-06	8.02e-05
P.x_tomentosa03372	0.90622	2.03038	1.18162	1.49778	9.77417	22.0758	1.37274	11.1159	3.02	Up	4.56e-05	0.0015626
P.x_tomentosa80150	0.525746	3.26899	2.89337	1.66385	9.78875	42.7047	2.22937	18.0524	3.01749	Up	0.0011104	0.017197
P.x_tomentosa49140	1.20483	0.896973	1.11844	3.49451	6.89023	15.6831	1.07341	8.68929	3.01703	Up	1.74e-09	4.29e-07
P.x_tomentosa24380	0.616573	0.552678	0.857871	4.14418	10.6674	1.58649	0.675707	5.46604	3.02	Up	2.47e-06	0.00015901
P.x_tomentosa22940	0.051701	0.048832	1e-05	0.342321	0.304272	0.166352	0.0335143	0.270982	3.02	Up	0.0019141	0.025179
P.x_tomentosa79994	1.50981	1.33075	0.938638	6.3429	20.6432	3.56673	1.25973	10.1843	3.02	Up	2.84e-06	0.00017866
P.x_tomentosa69784	2.64954	1.69312	2.86084	12.6337	40.8873	4.7067	2.40117	19.4092	3.01	Up	9.32e-06	0.0004565
P.x_tomentosa71461	0.395068	0.324826	0.667411	0.457429	2.17782	8.56685	0.462435	3.73403	3.01	Up	0.00054906	0.010307
P.x_tomentosa81825	0.014703	0.019434	0.037762	0.155208	0.367742	0.057553	0.0239663	0.193501	3.01	Up	0.0016363	0.022665
P.x_tomentosa70991	0.096813	0.137459	0.157407	0.573002	1.95739	0.631378	0.13056	1.05392	3.01299	Up	3.32e-05	0.0012179
P.x_tomentosa38520	0.311922	0.419989	0.043342	0.622807	3.29677	2.33835	0.258418	2.08598	3.01295	Up	0.0002839	0.0063512
P.x_tomentosa29698	0.325209	0.936386	1.08073	2.01975	12.7134	4.16328	0.780774	6.2988	3.01	Up	6.05e-06	0.00032465
P.x_tomentosa61837	0.171573	0.165923	0.022133	0.400911	1.15683	1.33698	0.119876	0.964908	3.00884	Up	1.81e-05	0.00076967
P.x_tomentosa05894	2.95308	5.06871	4.28851	38.1169	55.0812	5.64837	4.10343	32.9488	3.00532	Up	8.25e-06	0.00041526
P.x_tomentosa50842	1e-05	0.107705	0.071791	0.26137	0.673022	0.506747	0.0598353	0.48038	3.01	Up	0.0040217	0.042117
P.x_tomentosa10126	0.018673	0.104342	0.114685	0.641036	0.876262	0.390328	0.0792333	0.635875	3	Up	2.3e-05	0.00091856
P.x_tomentosa43767	0.073347	0.279956	0.548868	1.16947	4.03787	2.01915	0.300724	2.40883	3.00182	Up	1.64e-05	0.00070964
P.x_tomentosa12194	2.3317	3.08946	3.88723	9.97957	58.779	5.77656	3.1028	24.845	3.00132	Up	4.97e-05	0.0016659
P.x_tomentosa52413	0.073955	0.073647	0.342932	0.765863	2.21284	0.948765	0.163511	1.30916	3	Up	6.57e-05	0.0020736
P.x_tomentosa26755	1.10951	1.2293	1.39713	7.17285	17.7637	4.88216	1.24531	9.93956	3	Up	4.6e-08	6.34e-06
P.x_tomentosa37440	0.071628	0.33509	0.271448	0.547444	3.73998	1.12365	0.226055	1.80369	3	Up	0.00021994	0.0051953
P.x_tomentosa64833	0.121572	1.00469	1.15724	4.04546	6.75713	7.41597	0.761165	6.07285	3	Up	3.64e-06	0.00021553
P.x_tomentosa77678	2.0916	5.75007	4.71488	15.3611	79.2131	5.41448	4.18551	33.3296	2.99	Up	0.00015266	0.0039598
P.x_tomentosa65166	4.48652	3.73964	3.81976	6.14086	12.0243	77.6025	4.01531	31.9225	2.99099	Up	6.42e-05	0.0020346
P.x_tomentosa26251	1.81906	1.93912	2.67274	11.8032	30.8569	8.40691	2.14364	17.0223	2.98929	Up	1.32e-08	2.29e-06
P.x_tomentosa66503	5.32217	2.63857	4.57136	30.8559	61.8017	6.82144	4.17737	33.1597	2.99	Up	9.55e-06	0.0004644
P.x_tomentosa67711	0.358142	1e-05	1e-05	0.473986	1.51934	0.840567	0.119387	0.944632	2.9841	Up	4.93e-05	0.0016565
P.x_tomentosa17649	0.061004	0.312047	0.199204	1.21929	2.76082	0.546506	0.190752	1.50887	2.9837	Up	8.5e-05	0.0025177
P.x_tomentosa06891	0.23366	0.123067	0.260854	1.52077	2.49522	0.857199	0.20586	1.6244	2.98017	Up	2.1e-06	0.00013854
P.x_tomentosa79026	0.032471	1.9409	1.52382	9.87671	9.9473	7.73219	1.16573	9.1854	2.98	Up	0.00044212	0.0088198
P.x_tomentosa17140	0.114301	0.152551	0.315222	0.862404	2.57999	1.14317	0.194025	1.52852	2.98	Up	5.94e-06	0.00032084
P.x_tomentosa32642	0.045603	0.063704	0.07645	0.591012	0.632692	0.238734	0.061919	0.487479	2.97689	Up	0.00016586	0.0042171
P.x_tomentosa44454	3.20745	2.49734	2.03304	13.3897	38.6794	8.82816	2.57928	20.2991	2.98	Up	2.13e-07	2.21e-05
P.x_tomentosa31942	0.24847	0.226276	0.367793	2.06186	3.63805	0.924173	0.280846	2.20803	2.97	Up	4.3e-07	3.92e-05
P.x_tomentosa26108	1.67238	2.25449	2.03436	11.4705	31.3696	3.86123	1.98708	15.5671	2.97	Up	9.16e-06	0.00045101
P.x_tomentosa10173	1.16662	1.28324	1.33162	2.89011	16.5996	10.1268	1.2605	9.87218	2.96938	Up	1.13e-07	1.35e-05
P.x_tomentosa72209	0.159392	0.195197	0.273501	1.62515	2.68938	0.604549	0.209363	1.63969	2.96935	Up	2.17e-06	0.00014261
P.x_tomentosa61548	5.10695	5.8401	5.20981	36.6064	78.1232	11.7068	5.38562	42.1455	2.97	Up	6.94e-07	5.8e-05
P.x_tomentosa58849	8.65469	7.16404	8.82908	83.8362	88.139	20.8037	8.21594	64.2596	2.96742	Up	4.2e-08	5.87e-06
P.x_tomentosa67111	4.63504	4.84088	3.81715	7.47947	16.9121	79.4971	4.43102	34.6296	2.96629	Up	1.6e-05	0.00069935
P.x_tomentosa17157	0.837971	1.85098	1.1657	2.72137	18.4959	8.89511	1.28488	10.0375	2.96568	Up	2.13e-06	0.00014071
P.x_tomentosa89123	0.13131	0.202345	0.231833	0.553815	2.1677	1.69338	0.188496	1.47163	2.96481	Up	1.83e-06	0.00012481
P.x_tomentosa53654	0.481466	0.507603	0.666605	1.85133	3.77229	7.29944	0.551891	4.30769	2.96	Up	7.46e-09	1.43e-06
P.x_tomentosa88740	1.24951	0.618498	0.805507	12.384	6.33593	2.14081	0.891173	6.95359	2.96398	Up	2.97e-06	0.000184
P.x_tomentosa26343	0.419748	1.10335	0.778812	2.96687	11.8607	3.08878	0.767304	5.97212	2.96	Up	4.35e-06	0.00024901
P.x_tomentosa19867	0.057163	0.135786	0.094691	0.232237	1.72462	0.276668	0.09588	0.744509	2.95699	Up	0.00088843	0.014691
P.x_tomentosa44687	0.415596	1.01713	2.03008	4.65521	20.8455	1.38708	1.15427	8.9626	2.96	Up	0.00042601	0.008579
P.x_tomentosa56746	0.587511	0.340266	0.402775	7.56679	2.59215	0.167613	0.443517	3.44218	2.96	Up	0.0012906	0.019121
P.x_tomentosa13668	0.069296	0.090377	0.070663	0.53165	1.09198	0.163973	0.0767787	0.595867	2.95621	Up	0.00019916	0.0048301
P.x_tomentosa81566	0.0278	0.258065	0.233155	0.257205	1.86258	1.90656	0.173007	1.34212	2.96	Up	0.00061278	0.011149
P.x_tomentosa45492	0.231577	0.13595	0.048063	2.06117	0.926793	0.234698	0.13853	1.07422	2.96	Up	0.0014953	0.021235
P.x_tomentosa77115	0.073307	1e-05	0.044985	0.26791	0.358488	0.290904	0.039434	0.305767	2.95	Up	0.0021865	0.02767
P.x_tomentosa79063	0.461185	0.987349	1.25796	5.35412	13.5604	2.0648	0.902164	6.9931	2.95	Up	1.01e-05	0.00048349
P.x_tomentosa74374	0.256893	0.108567	0.102281	2.10709	1.24744	0.270625	0.155914	1.20839	2.95426	Up	0.0023249	0.028802
P.x_tomentosa89064	0.051928	0.173364	0.320532	0.395931	1.92861	1.90348	0.181941	1.40934	2.95	Up	2.6e-05	0.0010111
P.x_tomentosa71255	0.05311	0.270676	0.119523	0.540899	0.842039	2.04645	0.14777	1.14313	2.95	Up	0.00021731	0.0051575
P.x_tomentosa68213	0.11449	0.061429	0.131677	0.225222	1.18693	0.966603	0.102532	0.792919	2.9511	Up	3.95e-05	0.0014008
P.x_tomentosa21281	1e-05	0.334684	0.364361	0.749708	3.84318	0.801101	0.233018	1.798	2.95	Up	0.0037522	0.040063
P.x_tomentosa62788	5.26328	1.24876	0.989242	11.2925	15.8515	30.7164	2.50043	19.2868	2.94737	Up	7.57e-06	0.00038968
P.x_tomentosa86236	0.100807	0.188676	0.125284	0.188937	1.67519	1.33236	0.138256	1.0655	2.95	Up	0.00027613	0.0062204
P.x_tomentosa50841	0.058936	0.244601	0.483301	0.664412	2.93713	2.46137	0.262279	2.02097	2.95	Up	6.87e-05	0.0021443
P.x_tomentosa88301	1.21837	0.135642	0.449668	7.06562	4.9576	1.8693	0.601227	4.63084	2.95	Up	0.00012982	0.0034843
P.x_tomentosa76394	0.502996	0.177635	0.179324	1.82851	3.96481	0.822506	0.286652	2.20528	2.94	Up	4.71e-05	0.0015966
P.x_tomentosa42158	1.66059	1.79052	1.34328	16.8508	16.4642	3.55349	1.59813	12.2895	2.94297	Up	3.85e-07	3.6e-05
P.x_tomentosa04703	14.5057	6.44615	6.70855	53.444	91.3321	67.9123	9.22014	70.8961	2.94	Up	1.48e-11	7.36e-09
P.x_tomentosa80191	0.29079	0.249481	0.481049	3.7219	3.15387	0.969492	0.34044	2.61509	2.94139	Up	2.39e-07	2.43e-05
P.x_tomentosa08920	1.03599	0.951971	0.718164	1.31529	12.627	6.84226	0.902043	6.92817	2.94121	Up	3.66e-05	0.0013143
P.x_tomentosa62460	0.35189	0.653331	0.688335	1.99502	9.38631	1.62201	0.564519	4.33445	2.94075	Up	4.56e-05	0.001563
P.x_tomentosa53184	1e-05	1.11295	0.685816	1.29772	5.93832	6.56857	0.599593	4.60154	2.94	Up	0.0032039	0.035952
P.x_tomentosa79693	1e-05	0.09809	0.171199	0.350189	1.30264	0.410991	0.0897663	0.687939	2.93803	Up	0.0035142	0.038358
P.x_tomentosa09523	0.038835	0.316713	0.096536	0.473262	2.58001	0.409357	0.150695	1.15421	2.94	Up	0.0013457	0.019721
P.x_tomentosa80728	0.240938	0.066661	0.035623	0.268063	0.778066	1.57783	0.114407	0.874654	2.93	Up	0.0012857	0.019074
P.x_tomentosa73364	0.370269	0.761429	0.997974	5.12436	9.84351	1.30022	0.709891	5.4227	2.93	Up	4.6e-05	0.001573
P.x_tomentosa74079	1.50556	0.920283	1.28405	11.3114	13.3622	3.55888	1.23663	9.41084	2.92791	Up	7.27e-07	6.06e-05
P.x_tomentosa06368	7.50991	6.36845	6.25438	34.2693	64.3365	54.5368	6.71091	51.0476	2.93	Up	9.58e-20	2.3e-16
P.x_tomentosa68570	0.222415	0.397669	0.098422	1.15064	3.41308	0.898908	0.239502	1.82087	2.92652	Up	3.26e-05	0.0012037
P.x_tomentosa83945	0.081529	0.104058	0.238037	0.757819	1.21084	1.25135	0.141208	1.07334	2.92621	Up	6.61e-08	8.63e-06
P.x_tomentosa54470	0.349994	0.167689	0.321496	2.41734	3.50221	0.454018	0.279726	2.12452	2.93	Up	2.47e-05	0.00096976
P.x_tomentosa70705	0.013338	0.242822	0.356905	0.517417	0.764235	3.37302	0.204355	1.55156	2.92	Up	0.0027502	0.032358
P.x_tomentosa38087	14.0825	16.5847	15.0074	93.4996	225.479	27.3179	15.2249	115.432	2.92	Up	3.92e-06	0.00022874
P.x_tomentosa61757	1.58587	2.26539	1.34372	1.61645	17.2722	20.4791	1.73166	13.1226	2.92	Up	3.28e-05	0.0012084
P.x_tomentosa75585	0.504357	0.461622	0.354264	1.67561	7.85273	0.472693	0.440081	3.33368	2.92	Up	0.00059822	0.010953
P.x_tomentosa23392	0.049194	0.205783	0.569352	1.95281	1.19509	3.0956	0.274776	2.08117	2.92	Up	8.6e-05	0.0025376
P.x_tomentosa06275	1.10776	1.94565	1.91765	9.81525	20.5124	7.25669	1.65702	12.5281	2.92	Up	1.62e-09	4.06e-07
P.x_tomentosa04674	2.98802	2.76976	2.5085	23.3155	33.1141	6.04261	2.75542	20.8241	2.92	Up	3.8e-07	3.58e-05
P.x_tomentosa75861	0.956205	0.744706	0.962084	3.88955	11.6877	4.54541	0.887665	6.70755	2.92	Up	7.78e-09	1.49e-06
P.x_tomentosa59970	2.62398	2.35023	2.12806	12.0168	39.2743	2.32189	2.36742	17.871	2.92	Up	0.00012218	0.0033319
P.x_tomentosa11770	0.880221	0.788915	0.801264	7.04519	11.0953	0.48587	0.823467	6.2088	2.91	Up	0.0002783	0.006258
P.x_tomentosa73976	0.298914	0.134191	0.181177	0.832771	3.53216	0.266345	0.204761	1.54376	2.91444	Up	0.0006742	0.011939
P.x_tomentosa53139	0.075482	0.048066	0.020635	0.139064	0.316683	0.630122	0.048061	0.361956	2.91	Up	0.0012719	0.018943
P.x_tomentosa68341	8.35385	5.22609	5.7993	58.3251	73.1444	14.4531	6.45974	48.6409	2.91	Up	4.69e-07	4.22e-05
P.x_tomentosa45076	1.04158	1.85876	2.13383	5.70545	18.1188	14.0382	1.67805	12.6208	2.91	Up	1.24e-09	3.29e-07
P.x_tomentosa78726	4.43797	1.70538	2.15982	2.58206	5.20471	54.6554	2.76772	20.814	2.91079	Up	0.0015252	0.02157
P.x_tomentosa55928	6.75801	7.31813	6.52159	67.6208	80.6087	6.61562	6.86591	51.615	2.91	Up	3.28e-05	0.0012084
P.x_tomentosa75720	0.212961	0.177015	0.176235	0.645879	2.48705	1.11843	0.188737	1.41712	2.91	Up	2.59e-06	0.00016514
P.x_tomentosa40765	1.85899	3.13396	3.34716	15.2407	36.5817	10.7939	2.78004	20.8721	2.91	Up	1.48e-08	2.51e-06
P.x_tomentosa53647	0.133985	0.3111	0.344458	1.19633	1.42672	3.30439	0.263181	1.97581	2.90832	Up	2.47e-08	3.77e-06
P.x_tomentosa30818	2.31148	1.76049	1.35215	11.0403	26.1797	3.48335	1.80804	13.5678	2.90768	Up	1.05e-05	0.00050083
P.x_tomentosa12132	0.286267	0.240843	0.291511	3.23876	2.29523	0.600635	0.272874	2.04487	2.90571	Up	2.8e-05	0.0010727
P.x_tomentosa52212	0.879797	2.02686	0.954831	3.31179	11.5764	14.0267	1.28716	9.63829	2.9	Up	1.35e-07	1.55e-05
P.x_tomentosa07719	20.1189	9.90006	11.179	75.1258	131.484	101.707	13.7326	102.772	2.9	Up	5.24e-13	3.94e-10
P.x_tomentosa02057	0.254957	0.233135	0.406327	0.898254	2.36999	3.41693	0.29814	2.22839	2.90194	Up	3.56e-05	0.001286
P.x_tomentosa76442	0.272809	0.302508	0.460498	2.1601	4.71356	0.865391	0.345272	2.57968	2.9	Up	1.06e-06	8.02e-05
P.x_tomentosa10836	1e-05	0.153464	0.030999	0.390403	0.511658	0.47531	0.061491	0.459124	2.90044	Up	0.0039158	0.041318
P.x_tomentosa05579	0.007868	0.032131	0.027199	0.040223	0.135365	0.325142	0.0223993	0.16691	2.9	Up	0.0014927	0.021206
P.x_tomentosa28014	4.56153	2.74749	3.27236	29.1221	42.7857	6.85027	3.52712	26.2527	2.8959	Up	2.18e-06	0.00014314
P.x_tomentosa37142	3.54653	5.31809	4.54945	15.1779	58.6495	25.8138	4.47136	33.2138	2.893	Up	9.48e-09	1.72e-06
P.x_tomentosa08351	1.69812	1.35417	1.49154	6.07198	24.6753	2.99605	1.51461	11.2478	2.89262	Up	1.94e-05	0.0008117
P.x_tomentosa69119	0.103186	0.395536	0.427171	1.09529	3.98384	1.79078	0.308631	2.28997	2.89137	Up	4.6e-05	0.001573
P.x_tomentosa69085	10.0227	3.10242	4.95881	111.62	18.0667	4.361	6.02798	44.6825	2.88996	Up	0.0011884	0.01803
P.x_tomentosa41056	0.213222	0.126045	0.49779	1.94976	3.9996	0.252756	0.279019	2.06737	2.88936	Up	0.001266	0.018872
P.x_tomentosa18370	3.19921	4.28159	4.90376	31.8991	55.7764	4.07509	4.12819	30.5835	2.89	Up	4.71e-05	0.0015968
P.x_tomentosa79551	0.28538	0.504852	0.535288	2.51334	6.501	0.804765	0.44184	3.27304	2.88903	Up	5.03e-05	0.0016817
P.x_tomentosa04547	0.352239	0.339073	0.140528	1.00599	4.84202	0.307681	0.27728	2.0519	2.89	Up	0.0006583	0.011747
P.x_tomentosa37037	1.65102	1.99637	1.37119	4.03138	21.3157	11.6858	1.67286	12.3443	2.88	Up	1.73e-07	1.89e-05
P.x_tomentosa82271	3.46787	1.43643	1.26234	7.69385	11.6774	26.1162	2.05555	15.1625	2.88	Up	1.38e-07	1.58e-05
P.x_tomentosa82053	2.17439	1.13784	1.32652	5.31546	9.36501	19.5121	1.54625	11.3975	2.88187	Up	4.06e-09	8.64e-07
P.x_tomentosa01717	0.037396	0.06861	0.045969	0.192505	0.671783	0.255851	0.0506583	0.37338	2.88	Up	8.05e-07	6.53e-05
P.x_tomentosa26752	0.515963	0.468914	0.433415	2.23065	4.81815	3.39938	0.472764	3.48273	2.88103	Up	7.44e-12	4.13e-09
P.x_tomentosa13936	0.09538	0.209783	0.055212	0.91815	0.819396	0.914599	0.120125	0.884048	2.87959	Up	4.66e-05	0.0015831
P.x_tomentosa77294	0.077115	0.079996	0.022236	0.960987	0.227905	0.12802	0.0597823	0.438971	2.88	Up	0.0029175	0.033713
P.x_tomentosa39922	0.201054	1.38744	1.35672	6.4161	5.85554	9.34872	0.981739	7.20679	2.88	Up	8.46e-07	6.73e-05
P.x_tomentosa81148	0.488398	0.364493	0.432463	5.76874	3.40692	0.257074	0.428451	3.14424	2.87551	Up	0.00039055	0.0080651
P.x_tomentosa55061	0.489543	0.489397	0.682339	3.92729	7.03116	1.22898	0.55376	4.06248	2.88	Up	2.09e-06	0.00013838
P.x_tomentosa86468	1.25879	0.595004	0.368389	5.21369	9.38507	1.69477	0.740729	5.43117	2.87	Up	2.68e-05	0.0010342
P.x_tomentosa70359	0.093618	0.35405	0.479156	0.319141	1.03898	5.43348	0.308941	2.26387	2.87339	Up	0.0036041	0.039059
P.x_tomentosa56064	2.36649	1.44326	2.28271	5.46058	37.7929	1.37591	2.03082	14.8765	2.8729	Up	0.0011225	0.017311
P.x_tomentosa27754	0.090993	0.277204	0.144825	0.291174	2.07466	1.38758	0.171007	1.25114	2.87	Up	5.84e-05	0.0018909
P.x_tomentosa38205	7.88712	12.9299	14.1013	78.9854	158.851	17.457	11.6394	85.0978	2.87	Up	1.18e-05	0.00054859
P.x_tomentosa19013	0.154215	0.023713	0.13395	0.188545	0.528685	1.56293	0.103959	0.760054	2.87008	Up	0.0022399	0.028143
P.x_tomentosa21001	4.98195	1.64041	2.2669	45.278	17.3379	2.37184	2.96309	21.6626	2.87003	Up	0.0004988	0.0096279
P.x_tomentosa08182	1.91567	3.93758	3.76585	10.1937	48.6539	11.4677	3.20637	23.4384	2.87	Up	5.66e-06	0.0003098
P.x_tomentosa43329	0.859578	0.442429	0.619071	2.08255	7.84023	4.10958	0.640359	4.67745	2.87	Up	4.09e-07	3.79e-05
P.x_tomentosa34998	1e-05	1.20584	1.40675	7.7638	6.91316	4.39155	0.870865	6.35617	2.87	Up	0.0020031	0.026015
P.x_tomentosa73192	0.350867	1.03227	0.890602	0.781957	5.89204	9.91576	0.757914	5.52992	2.87	Up	0.0001223	0.0033319
P.x_tomentosa52000	0.480543	0.728487	0.867554	1.64584	12.9861	0.505354	0.692195	5.04575	2.87	Up	0.0013155	0.019393
P.x_tomentosa61793	0.053583	0.050521	0.076191	0.601745	0.472203	0.239064	0.0600983	0.437671	2.86445	Up	2.84e-05	0.0010838
P.x_tomentosa51807	1.1744	0.770268	0.729375	12.5395	6.23668	0.696071	0.891347	6.49075	2.86433	Up	0.00035031	0.0074326
P.x_tomentosa91571	0.752172	0.399368	0.147388	1.97656	6.02174	1.45695	0.432976	3.15175	2.8638	Up	7.17e-05	0.0022164
P.x_tomentosa46870	4.16351	8.00789	8.1494	57.3589	75.0994	15.4434	6.7736	49.3006	2.86	Up	6.12e-07	5.22e-05
P.x_tomentosa64376	0.473669	0.187861	0.200073	0.767893	3.91335	1.58748	0.287201	2.08957	2.86308	Up	8.45e-05	0.0025081
P.x_tomentosa56236	11.3635	12.1341	14.5601	77.025	163.394	36.4668	12.6859	92.2954	2.86	Up	7.38e-08	9.41e-06
P.x_tomentosa90703	0.87931	0.909504	0.682149	4.50896	8.84074	4.62365	0.823654	5.99111	2.86	Up	4.38e-12	2.61e-09
P.x_tomentosa44938	7.14734	5.93966	6.43941	54.2347	79.7802	7.96947	6.5088	47.3281	2.86223	Up	1.65e-05	0.00071688
P.x_tomentosa70734	0.653767	1.33551	1.22103	1.88936	6.48966	14.9631	1.0701	7.7807	2.86	Up	7.48e-06	0.00038579
P.x_tomentosa16388	4.83826	4.92225	3.15807	53.4594	36.1199	4.09109	4.30619	31.2235	2.86	Up	8e-05	0.0024043
P.x_tomentosa07806	0.155963	0.895336	0.780651	0.829124	6.87927	5.5421	0.61065	4.41683	2.85	Up	0.00020533	0.0049475
P.x_tomentosa58195	4.74445	2.29708	1.85499	10.0425	20.4976	33.7621	2.9655	21.4341	2.85	Up	2.06e-08	3.24e-06
P.x_tomentosa62644	1.88948	1.30399	1.61648	7.9097	18.8029	8.0472	1.60332	11.5866	2.85333	Up	4.04e-10	1.35e-07
P.x_tomentosa80077	0.800972	1.27772	1.15746	4.04484	14.9868	4.33357	1.07872	7.78839	2.85	Up	3.3e-07	3.18e-05
P.x_tomentosa16444	0.953792	0.856864	1.14947	2.46645	6.06984	12.8313	0.986708	7.12253	2.85	Up	1.22e-07	1.43e-05
P.x_tomentosa41612	0.106246	0.085521	0.387791	0.439348	2.15612	1.58648	0.193186	1.39398	2.85	Up	6.51e-05	0.0020591
P.x_tomentosa41279	3.65852	2.3778	2.49955	5.64576	38.3423	17.5785	2.84529	20.5222	2.85054	Up	3.24e-06	0.00019765
P.x_tomentosa42110	2.52091	4.90745	3.74237	6.46479	21.4882	52.6011	3.72357	26.8514	2.85023	Up	4e-06	0.00023293
P.x_tomentosa39576	1.65777	2.49009	1.30707	9.34696	24.7196	5.26257	1.81831	13.1097	2.85	Up	1.18e-06	8.67e-05
P.x_tomentosa21024	1.05863	1.0346	0.78588	5.5964	10.1854	4.96517	0.959704	6.91564	2.8492	Up	6.89e-11	2.91e-08
P.x_tomentosa53563	14.6919	17.1443	6.27195	32.415	157.567	84.5498	12.7027	91.5107	2.85	Up	1.31e-06	9.51e-05
P.x_tomentosa77231	0.096913	0.297485	0.075579	0.190759	0.374685	2.81724	0.156659	1.12756	2.84751	Up	0.0048804	0.04796
P.x_tomentosa17688	0.038988	0.279902	0.373612	0.974823	2.62075	1.38719	0.230834	1.66092	2.85	Up	5.16e-05	0.0017162
P.x_tomentosa48019	7.23617	11.2407	11.3562	87.908	99.5999	26.9622	9.94436	71.49	2.84579	Up	3.39e-08	4.84e-06
P.x_tomentosa70768	0.826296	1.18466	0.917232	7.21712	10.8822	2.93684	0.976062	7.01204	2.84	Up	1.16e-07	1.37e-05
P.x_tomentosa32410	4.84636	6.16193	5.9937	28.8722	66.1379	27.0885	5.66733	40.6995	2.84	Up	4.3e-11	1.95e-08
P.x_tomentosa64334	3.11719	3.86614	2.31392	8.32035	26.9737	31.4674	3.09908	22.2538	2.84	Up	1.06e-08	1.89e-06
P.x_tomentosa48157	0.636911	0.827842	1.88035	3.8287	6.33944	13.8396	1.11503	8.00259	2.84	Up	1.74e-07	1.9e-05
P.x_tomentosa29317	8.67201	4.36743	3.83068	48.247	66.4759	6.35121	5.62337	40.358	2.84	Up	6.98e-05	0.0021728
P.x_tomentosa55039	0.615928	0.270776	0.481291	6.61219	2.92251	0.274733	0.455998	3.26981	2.84	Up	0.00086212	0.014391
P.x_tomentosa64696	0.16309	0.103517	0.145664	0.47522	2.03518	0.44566	0.137424	0.985353	2.84201	Up	9.81e-05	0.0028195
P.x_tomentosa38931	0.193092	0.058643	0.058996	1.17595	0.865059	0.182658	0.103577	0.741221	2.84	Up	0.00086503	0.014426
P.x_tomentosa72370	0.104527	0.19684	1e-05	0.628834	0.490256	1.03708	0.100459	0.718724	2.84	Up	0.0028941	0.033557
P.x_tomentosa45829	4.29141	3.82987	3.7391	14.6532	63.3601	6.82113	3.95346	28.2782	2.84	Up	4.61e-05	0.001573
P.x_tomentosa51924	0.10217	0.069447	0.127286	0.519225	1.4501	0.16842	0.0996343	0.712583	2.83834	Up	0.00092301	0.015095
P.x_tomentosa19884	0.06524	0.126723	0.076179	0.282177	1.11992	0.514658	0.0893807	0.638917	2.84	Up	0.00026089	0.005942
P.x_tomentosa06920	0.169186	0.299695	0.29308	0.737724	0.872936	3.83451	0.253987	1.81506	2.84	Up	7.87e-06	0.00040008
P.x_tomentosa43847	7.52276	8.54273	8.81145	65.7994	99.3661	12.5987	8.29231	59.2547	2.84	Up	5.17e-06	0.00028664
P.x_tomentosa15453	0.619198	2.62641	1.63576	5.50883	22.8142	6.54519	1.62712	11.6227	2.84	Up	1.71e-05	0.00073493
P.x_tomentosa15413	0.988383	0.829796	0.883247	2.48467	12.6171	4.17744	0.900475	6.42639	2.84	Up	8.65e-07	6.82e-05
P.x_tomentosa81884	0.194557	0.638226	0.840613	4.91281	6.67055	0.358071	0.557799	3.98048	2.84	Up	0.0011574	0.017689
P.x_tomentosa82396	1.07283	0.305088	0.621217	2.82942	9.49899	1.93556	0.666379	4.75466	2.83493	Up	2.73e-05	0.0010503
P.x_tomentosa59039	0.580224	0.512226	0.765929	2.69656	8.46884	2.08959	0.61946	4.41833	2.83	Up	6.02e-07	5.15e-05
P.x_tomentosa88716	0.124126	0.036372	0.054959	0.246896	0.975863	0.313879	0.071819	0.512213	2.83	Up	0.00026826	0.0060763
P.x_tomentosa03673	1.64466	1.97806	1.08985	2.98409	7.5884	23.0224	1.57086	11.1983	2.83	Up	1.57e-05	0.00069061
P.x_tomentosa33481	1e-05	0.140718	0.091747	0.465826	0.523898	0.667324	0.0774917	0.552349	2.83	Up	0.0031583	0.035602
P.x_tomentosa31724	1.07014	0.702686	0.612348	4.25064	9.30692	3.42435	0.795059	5.66064	2.83	Up	1.69e-08	2.78e-06
P.x_tomentosa81284	0.106099	0.107645	0.137706	0.23126	1.75087	0.518583	0.11715	0.833572	2.83	Up	0.00054055	0.010201
P.x_tomentosa84946	1.36528	1.14908	1.22487	6.35033	14.2914	5.96292	1.24641	8.86821	2.83087	Up	2.63e-10	9.35e-08
P.x_tomentosa63650	0.23255	0.129162	0.376502	2.11589	2.50936	0.627016	0.246071	1.75076	2.83083	Up	1.21e-05	0.00055934
P.x_tomentosa79062	0.130359	0.506734	0.29158	1.13142	4.82652	0.647666	0.309558	2.20187	2.83045	Up	0.00036403	0.0076509
P.x_tomentosa42887	4.2716	4.30726	5.12327	38.5721	37.299	21.5687	4.56738	32.4799	2.83	Up	4.32e-15	4.66e-12
P.x_tomentosa10014	0.119462	0.3626	0.433879	0.532405	3.70697	2.27079	0.305314	2.17005	2.83	Up	0.0010261	0.016278
P.x_tomentosa68927	1.38051	4.13575	4.6369	11.9112	43.1853	17.0655	3.38439	24.054	2.82931	Up	1.55e-06	0.0001091
P.x_tomentosa38967	1.84529	1.91953	1.6656	7.60672	21.0887	9.9005	1.81014	12.8653	2.82931	Up	2.76e-10	9.68e-08
P.x_tomentosa76603	0.123849	0.23783	0.357378	1.31305	2.84312	0.944796	0.239686	1.70032	2.83	Up	5.94e-07	5.08e-05
P.x_tomentosa32952	0.084163	0.368289	0.326379	0.398688	3.29307	1.83273	0.25961	1.8415	2.83	Up	0.00048189	0.0094038
P.x_tomentosa18438	0.007533	0.066782	0.051673	0.146929	0.416815	0.329824	0.041996	0.297856	2.82629	Up	0.00062828	0.011358
P.x_tomentosa63731	0.043854	0.115108	0.13455	0.244917	1.61194	0.215124	0.0978373	0.69066	2.81952	Up	0.0013517	0.019766
P.x_tomentosa73597	0.791523	0.49629	0.516533	3.31148	8.77694	0.64813	0.601449	4.24552	2.82	Up	0.00018695	0.0046074
P.x_tomentosa11891	9.43717	13.6291	14.2864	18.1194	59.0832	185.996	12.4509	87.733	2.82	Up	1.31e-05	0.00059468
P.x_tomentosa25165	0.151841	0.141471	0.012487	0.218079	0.348961	1.58348	0.101933	0.716841	2.81403	Up	0.0024253	0.029739
P.x_tomentosa80313	0.602333	0.911978	0.98425	2.42203	10.5538	4.58057	0.832854	5.85212	2.81	Up	3.99e-07	3.71e-05
P.x_tomentosa02167	2.41735	1.69281	1.88631	21.2868	18.2997	2.39529	1.99882	13.9939	2.80758	Up	3.05e-05	0.0011427
P.x_tomentosa19419	4.20713	3.20903	3.34917	22.783	47.3193	5.22557	3.58844	25.1093	2.80679	Up	2.11e-05	0.00086188
P.x_tomentosa72369	0.25074	0.296545	0.236101	0.957094	1.741	2.78335	0.261129	1.82715	2.80676	Up	4.06e-09	8.64e-07
P.x_tomentosa69064	8.23961	8.29409	8.32845	44.4988	75.6464	53.8163	8.28738	57.9872	2.80675	Up	7.56e-20	1.94e-16
P.x_tomentosa58447	0.627539	0.576346	0.852768	9.45146	4.71106	0.218448	0.685551	4.79366	2.80579	Up	0.0014899	0.021182
P.x_tomentosa28302	0.033282	0.068981	0.014988	0.159526	0.411027	0.249158	0.0390837	0.273237	2.81	Up	0.001266	0.018872
P.x_tomentosa12909	7.76881	3.79966	5.03754	72.7825	38.5581	4.56553	5.53534	38.6354	2.8	Up	0.00022391	0.0052726
P.x_tomentosa78364	0.100776	0.140342	0.102049	0.567475	1.31782	0.50975	0.114389	0.79835	2.80307	Up	1.22e-05	0.00056207
P.x_tomentosa15898	0.036938	0.056465	0.126856	0.233947	1.06502	0.237977	0.0734197	0.512316	2.80279	Up	0.0047405	0.046995
P.x_tomentosa07917	2.58918	2.31867	3.2264	13.5846	38.843	4.32923	2.71141	18.9189	2.80271	Up	2.25e-05	0.00090644
P.x_tomentosa43981	0.603711	1.52366	1.95755	4.04639	15.288	9.15728	1.36164	9.49722	2.8	Up	8.29e-07	6.66e-05
P.x_tomentosa43475	0.171576	0.113458	0.110456	0.426952	1.5459	0.7856	0.13183	0.919485	2.80215	Up	8.52e-06	0.0004249
P.x_tomentosa42101	2.25775	3.27653	3.54141	12.9262	40.2628	10.0994	3.02523	21.0962	2.8	Up	3.78e-07	3.57e-05
P.x_tomentosa82067	0.402054	0.181258	0.598563	1.51063	5.35574	1.36767	0.393958	2.74468	2.80052	Up	6.09e-05	0.0019522
P.x_tomentosa43622	0.173014	0.048517	0.131937	0.642232	1.17819	0.638757	0.117823	0.819725	2.8	Up	5.32e-05	0.0017572
P.x_tomentosa52933	0.258457	0.62623	0.388508	1.45309	6.4394	0.955437	0.424398	2.94931	2.8	Up	0.00012647	0.0034185
P.x_tomentosa71479	0.225837	0.168956	0.200254	0.468513	2.13157	1.52894	0.198349	1.37634	2.79472	Up	1.4e-06	0.00010001
P.x_tomentosa14737	1.21914	1.43884	1.44437	5.45882	18.7988	4.19754	1.36745	9.48506	2.79	Up	2.66e-06	0.00016844
P.x_tomentosa59308	2.39736	0.440359	0.769911	10.8121	13.3554	0.839759	1.20254	8.33575	2.79322	Up	0.001678	0.02303
P.x_tomentosa43326	1.439	0.867627	1.26233	2.93486	17.3682	4.41178	1.18965	8.23829	2.79	Up	2.05e-05	0.00084341
P.x_tomentosa14931	4.51178	5.43477	6.50671	39.6498	71.2806	2.98043	5.48442	37.9703	2.79146	Up	0.00034266	0.007312
P.x_tomentosa11816	2.22223	1.7041	1.70558	4.32809	14.8031	19.7328	1.8773	12.9547	2.79	Up	8.12e-08	1.02e-05
P.x_tomentosa10715	0.060544	0.12562	0.265458	0.621689	1.46029	1.03286	0.150541	1.03828	2.78597	Up	2.14e-05	0.00086944
P.x_tomentosa54538	5.96241	6.73645	7.55567	37.1277	85.1565	17.3407	6.75151	46.5416	2.78524	Up	4.34e-07	3.96e-05
P.x_tomentosa62370	0.212266	0.207403	0.424639	2.45684	2.54756	0.812482	0.281436	1.93896	2.78	Up	2.83e-05	0.0010825
P.x_tomentosa03861	0.356099	0.42199	0.070172	3.79803	1.40557	0.63307	0.282754	1.94556	2.78	Up	0.00045719	0.0090261
P.x_tomentosa62730	1.30562	1.83621	1.65672	6.30873	23.3052	3.38407	1.59951	10.9993	2.78171	Up	1.84e-05	0.0007761
P.x_tomentosa22694	0.278179	0.138589	0.40592	1.92707	2.6196	1.09937	0.274229	1.88201	2.78	Up	1.12e-06	8.32e-05
P.x_tomentosa04679	0.882763	1.65126	2.017	9.32158	20.744	1.1547	1.51701	10.4068	2.78	Up	0.00034715	0.0073804
P.x_tomentosa19950	1.12531	0.994184	0.835572	6.09418	10.47	3.7032	0.985023	6.75579	2.78	Up	1.54e-08	2.6e-06
P.x_tomentosa70530	0.071281	0.049764	0.190417	0.245278	1.46848	0.421711	0.103821	0.711822	2.77742	Up	0.0012582	0.018783
P.x_tomentosa50120	1.34492	0.654746	0.807579	13.2659	5.16426	0.789605	0.935749	6.40658	2.78	Up	0.00056243	0.010473
P.x_tomentosa49463	0.036774	0.06939	0.028009	0.2667	0.526898	0.1246	0.0447243	0.306066	2.77	Up	0.0019339	0.025371
P.x_tomentosa23294	0.468982	0.587434	0.312784	1.58013	4.85009	2.93476	0.4564	3.12166	2.77394	Up	2.54e-07	2.55e-05
P.x_tomentosa56672	0.336346	1.47839	1.70872	3.0892	19.3101	1.69608	1.17448	8.03181	2.77	Up	0.00091128	0.014963
P.x_tomentosa40554	2.52956	2.38362	2.75737	21.814	25.7139	4.88523	2.55685	17.471	2.77	Up	1.43e-06	0.00010197
P.x_tomentosa51448	1.8059	1.20127	1.36557	6.5424	19.1027	4.23028	1.45758	9.95846	2.77	Up	1.73e-06	0.00011962
P.x_tomentosa69089	1.21998	0.461243	0.490734	12.2411	2.20227	0.384869	0.723987	4.94276	2.77128	Up	0.0039242	0.04137
P.x_tomentosa56725	0.169863	0.270809	0.543104	0.453862	0.90115	5.35958	0.327925	2.2382	2.7709	Up	0.004112	0.042727
P.x_tomentosa22897	1.22024	1.2985	1.49995	4.28244	14.0859	9.05981	1.33956	9.14272	2.77086	Up	3.33e-09	7.41e-07
P.x_tomentosa51973	0.438535	0.464795	0.062808	2.25835	4.0068	0.325254	0.322046	2.1968	2.77006	Up	0.0019472	0.025498
P.x_tomentosa22723	0.188688	0.128486	0.318745	0.789044	1.99129	1.55719	0.211973	1.44584	2.76996	Up	2.63e-06	0.00016684
P.x_tomentosa39186	8.87372	13.1662	11.4343	14.2108	23.1483	190.652	11.1581	76.0039	2.77	Up	0.0004996	0.0096339
P.x_tomentosa79819	0.354407	0.285173	0.446778	1.90515	4.17629	1.31278	0.362119	2.46474	2.7669	Up	1.41e-07	1.61e-05
P.x_tomentosa86358	5.94394	5.99738	6.25104	40.6211	62.8336	20.3022	6.06412	41.2523	2.77	Up	1.45e-09	3.73e-07
P.x_tomentosa24355	0.177968	0.061614	0.109884	0.538735	0.860184	0.977916	0.116489	0.792278	2.77	Up	2.2e-06	0.00014411
P.x_tomentosa72985	0.571504	0.406019	0.954178	3.75313	8.01151	1.37006	0.6439	4.37823	2.77	Up	5.23e-05	0.0017316
P.x_tomentosa77673	0.047684	0.073842	0.165517	0.199635	1.3759	0.375428	0.095681	0.650322	2.76	Up	0.0028919	0.033538
P.x_tomentosa31604	0.610436	1.47369	1.22189	5.19836	16.2413	1.0284	1.10201	7.48936	2.76	Up	0.00044001	0.0087848
P.x_tomentosa78272	0.38592	0.539183	0.815994	3.52577	7.1676	1.13543	0.580366	3.94293	2.76	Up	3.84e-05	0.0013665
P.x_tomentosa57633	14.6057	18.5557	18.5208	154.914	179.922	15.9045	17.2274	116.913	2.76	Up	5.81e-05	0.0018828
P.x_tomentosa75132	2.15755	0.87313	1.501	6.53994	16.9899	7.21708	1.51056	10.249	2.76	Up	1.29e-07	1.49e-05
P.x_tomentosa81565	0.068693	0.188166	0.18454	0.436927	1.58612	0.968909	0.147133	0.997318	2.76	Up	1.71e-06	0.0001184
P.x_tomentosa66111	1.04097	0.561162	0.816829	5.12895	9.8498	1.40578	0.806321	5.46151	2.76	Up	2.24e-05	0.0009011
P.x_tomentosa76347	17.3746	25.9771	12.2333	45.7224	223.173	107.518	18.5283	125.471	2.75955	Up	8.51e-07	6.74e-05
P.x_tomentosa09146	0.077932	0.040914	0.054494	0.690096	0.248875	0.234688	0.05778	0.39122	2.76	Up	0.00032517	0.0070233
P.x_tomentosa68070	3.48194	3.75382	3.74357	32.2111	37.8174	4.31013	3.65978	24.7795	2.76	Up	2.51e-05	0.00098503
P.x_tomentosa85883	0.317639	0.321642	0.081492	1.79664	2.593	0.487717	0.240258	1.62578	2.76	Up	0.00015325	0.0039688
P.x_tomentosa07797	13.6813	12.3408	15.1795	155.848	108.325	14.6204	13.7339	92.9313	2.76	Up	3.81e-05	0.0013598
P.x_tomentosa33750	0.699058	2.19657	1.59037	2.01538	3.69823	24.6386	1.49533	10.1174	2.76	Up	0.00047235	0.0092494
P.x_tomentosa80646	0.141365	0.152737	0.16287	0.219889	2.15827	0.712993	0.152324	1.03038	2.75797	Up	0.00032213	0.0069819
P.x_tomentosa79550	0.462973	0.424052	0.42206	2.50609	5.72573	0.623109	0.436362	2.95164	2.76	Up	0.00019114	0.0046858
P.x_tomentosa34868	0.104484	0.125363	0.098659	0.439243	1.57642	0.205488	0.109502	0.740384	2.76	Up	6.56e-05	0.0020723
P.x_tomentosa59326	4.54961	5.57442	6.85132	25.7059	79.6854	9.24969	5.65845	38.2137	2.76	Up	2.87e-05	0.0010923
P.x_tomentosa43544	2.33115	2.85138	3.28609	14.6267	14.6283	27.929	2.82287	19.0613	2.76	Up	2.39e-20	6.6e-17
P.x_tomentosa73215	0.092363	0.270625	0.148977	0.721344	2.52753	0.206669	0.170655	1.15185	2.7548	Up	0.0020421	0.026366
P.x_tomentosa04447	0.237744	0.048809	0.174781	0.32181	2.26101	0.528672	0.153778	1.03716	2.75	Up	0.0015922	0.022259
P.x_tomentosa36660	0.111901	0.280742	0.22669	0.46049	3.07798	0.635516	0.206444	1.39133	2.75264	Up	0.00037202	0.0077724
P.x_tomentosa67191	0.310681	0.587296	0.236276	1.34198	3.02469	3.27751	0.378084	2.54806	2.75262	Up	1.55e-06	0.0001091
P.x_tomentosa40122	0.615565	0.558816	0.364045	6.65356	2.81505	0.894275	0.512809	3.4543	2.75	Up	6.81e-05	0.0021283
P.x_tomentosa11413	1.4831	2.7092	3.28271	17.5002	31.0102	1.83543	2.49167	16.782	2.75	Up	0.00026127	0.0059488
P.x_tomentosa71472	0.038901	0.036819	0.033161	0.145514	0.395211	0.192255	0.0362937	0.244327	2.75	Up	0.0010643	0.016716
P.x_tomentosa22324	0.845031	0.943901	0.786748	2.15919	4.48307	10.6849	0.85856	5.77571	2.75001	Up	1.93e-07	2.04e-05
P.x_tomentosa67855	3.28513	1.99503	2.63654	13.3883	35.7485	4.10341	2.6389	17.7467	2.75	Up	3.71e-05	0.0013288
P.x_tomentosa15506	1.39133	1.53098	1.72422	5.93866	18.506	6.79682	1.54884	10.4138	2.75	Up	9.87e-08	1.2e-05
P.x_tomentosa03886	0.406915	0.142564	0.035905	0.425714	2.8073	0.700765	0.195128	1.31126	2.75	Up	0.0027959	0.032751
P.x_tomentosa08431	4.1616	2.84252	3.78432	24.3395	38.7745	9.3269	3.59615	24.147	2.75	Up	2.14e-07	2.22e-05
P.x_tomentosa21384	0.356246	0.838799	1.35619	2.17045	4.87762	10.0582	0.850413	5.70208	2.75	Up	1.59e-05	0.00069672
P.x_tomentosa69037	0.1309	0.110037	0.422519	0.30294	1.70837	2.43559	0.221152	1.4823	2.74	Up	0.0011783	0.017924
P.x_tomentosa45539	1.63093	2.4134	2.52586	2.59678	13.3375	28.0686	2.19006	14.6676	2.74359	Up	2.72e-05	0.0010478
P.x_tomentosa68395	8.16696	5.99396	2.80548	15.5775	45.2494	52.7298	5.65547	37.8522	2.74	Up	2.35e-07	2.4e-05
P.x_tomentosa32808	1.08556	0.326834	0.327637	3.17967	7.0675	1.39344	0.580012	3.8802	2.74	Up	8.86e-05	0.0025945
P.x_tomentosa17007	0.251694	0.227566	0.835988	1.13903	5.08497	2.57162	0.438416	2.93187	2.74	Up	0.00044977	0.0089395
P.x_tomentosa42788	2.04332	1.8033	2.1473	8.41179	23.8335	7.83639	1.99797	13.3605	2.74137	Up	3.2e-08	4.61e-06
P.x_tomentosa87297	13.0167	22.7037	18.7622	27.6744	120.602	215.989	18.1609	121.422	2.74	Up	3.2e-06	0.00019524
P.x_tomentosa09375	3.66604	4.41623	3.44349	51.5202	23.3561	2.18211	3.84192	25.6861	2.74	Up	0.00055367	0.010359
P.x_tomentosa31113	3.68038	4.84881	4.04282	17.4155	51.7854	14.8422	4.19067	28.0144	2.74	Up	1.54e-07	1.72e-05
P.x_tomentosa59725	0.625943	0.410642	0.424916	1.33938	3.5914	4.83205	0.487167	3.25428	2.73985	Up	4.81e-09	9.92e-07
P.x_tomentosa74419	0.631355	0.444063	0.512847	1.76032	6.10762	2.73743	0.529422	3.53512	2.73927	Up	9.91e-07	7.62e-05
P.x_tomentosa47555	0.023373	0.124945	0.114623	0.092836	0.860715	0.802047	0.087647	0.585199	2.73915	Up	0.0032131	0.036037
P.x_tomentosa63602	0.341116	0.258826	0.256897	1.26915	2.38818	2.0611	0.285613	1.90614	2.73852	Up	1.03e-09	2.85e-07
P.x_tomentosa07535	0.343756	1.32013	0.546051	1.22328	6.96609	6.55919	0.736644	4.91619	2.74	Up	0.00011322	0.0031422
P.x_tomentosa32412	0.370237	0.479715	0.376455	1.997	4.3506	1.82072	0.408802	2.72277	2.74	Up	3.2e-10	1.11e-07
P.x_tomentosa18024	0.916607	1.75793	1.57975	2.75937	14.1136	11.4402	1.41809	9.43775	2.73449	Up	8.16e-07	6.59e-05
P.x_tomentosa81266	0.438161	2.61978	2.14498	2.5141	11.9017	20.1975	1.73431	11.5378	2.73	Up	0.0002338	0.0054518
P.x_tomentosa79687	13.4802	16.7535	15.0021	40.3332	196.777	63.614	15.0786	100.241	2.7329	Up	1.1e-06	8.2e-05
P.x_tomentosa57947	5.89807	4.21127	5.40538	30.079	57.4483	15.605	5.17157	34.3774	2.73	Up	6.25e-08	8.22e-06
P.x_tomentosa03804	0.053939	0.293471	0.039662	1.28027	0.644172	0.646633	0.129024	0.857025	2.73	Up	0.0017232	0.02346
P.x_tomentosa51640	0.152408	0.309802	0.468798	0.465944	4.83885	0.876555	0.310336	2.06045	2.73	Up	0.0017638	0.023838
P.x_tomentosa64542	0.532437	0.074441	0.320486	2.96237	2.12019	1.07319	0.309121	2.05192	2.73073	Up	0.00018935	0.0046497
P.x_tomentosa11851	4.00711	4.93857	4.31796	29.4181	45.1674	13.3109	4.42121	29.2988	2.73	Up	1.18e-08	2.06e-06
P.x_tomentosa31275	0.080566	0.217412	0.12601	0.544961	1.05772	1.20507	0.141329	0.935917	2.73	Up	1.04e-05	0.00049682
P.x_tomentosa62830	0.920346	1.28478	0.785708	3.41013	15.9866	0.404718	0.996946	6.6005	2.72699	Up	0.0030142	0.034505
P.x_tomentosa06592	0.389626	0.311422	0.281859	0.354297	2.56272	3.59006	0.327636	2.16902	2.73	Up	0.0005036	0.0096931
P.x_tomentosa38693	4.98777	4.02137	4.53459	16.6139	42.4799	30.5325	4.51458	29.8754	2.7263	Up	1.3e-11	6.66e-09
P.x_tomentosa33479	10.2157	11.0293	12.0044	38.7249	143.581	37.5649	11.0831	73.2902	2.72525	Up	7.22e-07	6.02e-05
P.x_tomentosa39318	0.100053	0.046816	1e-05	0.319245	0.21281	0.438864	0.0489597	0.32364	2.72472	Up	0.0051787	0.049982
P.x_tomentosa75892	4.20147	3.63046	3.63181	21.9413	44.8853	8.86026	3.82124	25.2289	2.72	Up	8.65e-07	6.82e-05
P.x_tomentosa17276	0.151934	1.18836	2.46792	3.01611	16.8984	5.21394	1.2694	8.37614	2.72	Up	0.0010588	0.016668
P.x_tomentosa52417	0.024991	0.196287	0.082455	0.18047	1.10824	0.715445	0.101244	0.668052	2.72	Up	0.0016353	0.022661
P.x_tomentosa02186	0.050807	0.235195	0.177536	0.631591	0.747997	1.67586	0.154513	1.01848	2.72	Up	4.9e-06	0.00027405
P.x_tomentosa75037	0.190146	0.233185	0.604276	1.2884	2.50863	2.97358	0.342536	2.25687	2.72	Up	7.9e-05	0.0023815
P.x_tomentosa25918	0.227992	1.20202	1.20031	1.43332	4.27474	11.6079	0.876773	5.77199	2.71879	Up	0.00024056	0.0055726
P.x_tomentosa21177	1.13369	0.530302	0.469701	2.84315	8.15166	3.04924	0.711232	4.68135	2.71853	Up	8.36e-06	0.00041842
P.x_tomentosa49008	6.51657	10.4558	8.82748	69.8893	81.0755	18.7752	8.59996	56.58	2.71789	Up	5.12e-07	4.5e-05
P.x_tomentosa07936	0.047223	0.132585	0.111428	0.159021	0.484979	1.26789	0.0970787	0.637298	2.71474	Up	0.00087689	0.014573
P.x_tomentosa64481	0.884682	0.213864	0.755994	6.07558	5.49071	0.586566	0.61818	4.05095	2.71	Up	0.00081008	0.013706
P.x_tomentosa27721	0.140667	0.199913	1e-05	0.423807	0.775101	1.03287	0.11353	0.743926	2.71	Up	0.0039359	0.041448
P.x_tomentosa62165	4.0349	5.23711	5.03706	11.0589	36.2974	46.3885	4.76969	31.2483	2.71	Up	1.98e-08	3.14e-06
P.x_tomentosa79008	0.335856	0.254501	0.461456	2.29775	3.66652	0.922736	0.350604	2.29567	2.71	Up	3.59e-06	0.00021333
P.x_tomentosa48949	6.77407	16.1492	11.4103	16.7609	79.374	128.446	11.4445	74.8604	2.70954	Up	9.84e-06	0.00047539
P.x_tomentosa02440	0.42184	0.154047	0.180124	0.400372	2.87861	1.66608	0.252004	1.64835	2.71	Up	0.00054428	0.010258
P.x_tomentosa56467	0.183683	0.193611	0.183744	0.252311	2.62668	0.787659	0.187013	1.22222	2.71	Up	0.0031071	0.035226
P.x_tomentosa32554	0.593402	0.562653	0.160214	2.61767	5.51318	0.469025	0.438756	2.86662	2.71	Up	0.00089254	0.014743
P.x_tomentosa74862	0.046446	0.268906	0.168507	0.702533	2.02487	0.433561	0.161286	1.05365	2.71	Up	0.00049894	0.0096282
P.x_tomentosa18421	0.949962	0.386832	0.613051	7.3508	4.85512	0.496903	0.649948	4.23428	2.70372	Up	0.00041849	0.0084665
P.x_tomentosa68157	2.44945	2.10465	1.6589	10.2904	23.1612	6.97854	2.071	13.4767	2.70207	Up	1.92e-07	2.04e-05
P.x_tomentosa89958	0.467721	0.571092	0.713214	3.69321	6.51775	1.1745	0.584009	3.79516	2.7	Up	9.39e-06	0.00045855
[truncated: 2,811 more rows]
