# Supplementary material for: PtoNF-YC9-SRMT-PtoRD26 module regulates the high saline tolerance of a triploid poplar
Source: Genome Biol. 2022 Jul 7;23:148. doi: 10.1186/s13059-022-02718-7 (PMC9264554; doi:10.1186/s13059-022-02718-7)
Supplement: Supplementary file 4 — Additional file 4. Table S3. The information of the RNA-seq data for co-expression analysis. [file 13059_2022_2718_MOESM4_ESM.xlsx]

## Sheet: Sheet1
Table S3. The information of the RNA-seq data for co-expression analysis.
ID	Sample Name	DEGs Analysis	Co-expression Analysis	Database	Website	Accession	Data citation
1	Populus alba var. pyramidalis bud-1	No	Yes	Genome Warehouse in BIG Data Center	https://ngdc.cncb.ac.cn/	SAMC755204	This study
2	Populus alba var. pyramidalis bud-2	No	Yes	Genome Warehouse in BIG Data Center	https://ngdc.cncb.ac.cn/	SAMC755205	This study
3	Populus alba var. pyramidalis bud-3	No	Yes	Genome Warehouse in BIG Data Center	https://ngdc.cncb.ac.cn/	SAMC755206	This study
4	Populus alba var. pyramidalis phloem-1	No	Yes	Genome Warehouse in BIG Data Center	https://ngdc.cncb.ac.cn/	SAMC755207	This study
5	Populus alba var. pyramidalis phloem-2	No	Yes	Genome Warehouse in BIG Data Center	https://ngdc.cncb.ac.cn/	SAMC755208	This study
6	Populus alba var. pyramidalis phloem-3	No	Yes	Genome Warehouse in BIG Data Center	https://ngdc.cncb.ac.cn/	SAMC755209	This study
7	Populus alba var. pyramidalis xylem-1	No	Yes	Genome Warehouse in BIG Data Center	https://ngdc.cncb.ac.cn/	SAMC755210	This study
8	Populus alba var. pyramidalis xylem-2	No	Yes	Genome Warehouse in BIG Data Center	https://ngdc.cncb.ac.cn/	SAMC755211	This study
9	Populus alba var. pyramidalis xylem-3	No	Yes	Genome Warehouse in BIG Data Center	https://ngdc.cncb.ac.cn/	SAMC755212	This study
10	Populus tomentosa Carr. clone 741 CK-1	Yes	Yes	Genome Warehouse in BIG Data Center	https://ngdc.cncb.ac.cn/	SAMC755213	This study
11	Populus tomentosa Carr. clone 741 CK-2	Yes	Yes	Genome Warehouse in BIG Data Center	https://ngdc.cncb.ac.cn/	SAMC755214	This study
12	Populus tomentosa Carr. clone 741 CK-3	Yes	Yes	Genome Warehouse in BIG Data Center	https://ngdc.cncb.ac.cn/	SAMC755215	This study
13	Populus tomentosa Carr. clone 741 NaCl-1	Yes	Yes	Genome Warehouse in BIG Data Center	https://ngdc.cncb.ac.cn/	SAMC755216	This study
14	Populus tomentosa Carr. clone 741 NaCl-2	Yes	Yes	Genome Warehouse in BIG Data Center	https://ngdc.cncb.ac.cn/	SAMC755217	This study
15	Populus tomentosa Carr. clone 741 NaCl-3	Yes	Yes	Genome Warehouse in BIG Data Center	https://ngdc.cncb.ac.cn/	SAMC755218	This study
16	Populus tomentosa Carr. clone 741 NaCl-4	No	Yes	Genome Warehouse in BIG Data Center	https://ngdc.cncb.ac.cn/	SAMC755219	This study
17	Populus tomentosa Carr. clone 741 RNAI-MYB116-1	Yes	Yes	Genome Warehouse in BIG Data Center	https://ngdc.cncb.ac.cn/	SAMC755220	This study
18	Populus tomentosa Carr. clone 741 RNAI-MYB116-2	Yes	Yes	Genome Warehouse in BIG Data Center	https://ngdc.cncb.ac.cn/	SAMC755221	This study
19	Populus tomentosa Carr. clone 741 RNAI-RD26-1	Yes	Yes	Genome Warehouse in BIG Data Center	https://ngdc.cncb.ac.cn/	SAMC755222	This study
20	Populus tomentosa Carr. clone 741 RNAI-RD26-2	Yes	Yes	Genome Warehouse in BIG Data Center	https://ngdc.cncb.ac.cn/	SAMC755223	This study
21	Populus tomentosa Carr. clone 741 SRMT-OE-1	Yes	Yes	Genome Warehouse in BIG Data Center	https://ngdc.cncb.ac.cn/	SAMC755224	This study
22	Populus tomentosa Carr. clone 741 SRMT-OE-2	Yes	Yes	Genome Warehouse in BIG Data Center	https://ngdc.cncb.ac.cn/	SAMC755225	This study
23	Populus tomentosa Carr. clone 741 WT-1	Yes	Yes	Genome Warehouse in BIG Data Center	https://ngdc.cncb.ac.cn/	SAMC755226	This study
24	Populus tomentosa Carr. clone 741 WT-2	Yes	Yes	Genome Warehouse in BIG Data Center	https://ngdc.cncb.ac.cn/	SAMC755227	This study
25	Populus tomentosa Carr. clone 741 WT-3	Yes	Yes	Genome Warehouse in BIG Data Center	https://ngdc.cncb.ac.cn/	SAMC755228	This study
26	Populus tomentosa Carr. clone 741 WT-4	No	Yes	Genome Warehouse in BIG Data Center	https://ngdc.cncb.ac.cn/	SAMC755229	This study
27	Populus alba var. pyramidalis leaf under 0mM NaCl stress-1	No	Yes	NCBI Sequence Read Archive	https://www.ncbi.nlm.nih.gov/sra	SRX3504271	Ma J, Bai X, Luo W, et al. Genome-Wide Identification of Long Noncoding RNAs and Their Responses to Salt Stress in Two Closely Related Poplars. Front Genet. 2019;10:777. doi:10.3389/fgene.2019.00777
28	Populus alba var. pyramidalis leaf under 0mM NaCl stress-2	No	Yes	NCBI Sequence Read Archive	https://www.ncbi.nlm.nih.gov/sra	SRX3504272	Ma J, Bai X, Luo W, et al. Genome-Wide Identification of Long Noncoding RNAs and Their Responses to Salt Stress in Two Closely Related Poplars. Front Genet. 2019;10:777. doi:10.3389/fgene.2019.00778
29	Populus alba var. pyramidalis leaf under 0mM NaCl stress-3	No	Yes	NCBI Sequence Read Archive	https://www.ncbi.nlm.nih.gov/sra	SRX3504269	Ma J, Bai X, Luo W, et al. Genome-Wide Identification of Long Noncoding RNAs and Their Responses to Salt Stress in Two Closely Related Poplars. Front Genet. 2019;10:777. doi:10.3389/fgene.2019.00779
30	Populus alba var. pyramidalis leaf under 150mM NaCl stress-1	No	Yes	NCBI Sequence Read Archive	https://www.ncbi.nlm.nih.gov/sra	SRX3504270	Ma J, Bai X, Luo W, et al. Genome-Wide Identification of Long Noncoding RNAs and Their Responses to Salt Stress in Two Closely Related Poplars. Front Genet. 2019;10:777. doi:10.3389/fgene.2019.00780
31	Populus alba var. pyramidalis leaf under 150mM NaCl stress-2	No	Yes	NCBI Sequence Read Archive	https://www.ncbi.nlm.nih.gov/sra	SRX3504267	Ma J, Bai X, Luo W, et al. Genome-Wide Identification of Long Noncoding RNAs and Their Responses to Salt Stress in Two Closely Related Poplars. Front Genet. 2019;10:777. doi:10.3389/fgene.2019.00781
32	Populus alba var. pyramidalis leaf under 150mM NaCl stress-3	No	Yes	NCBI Sequence Read Archive	https://www.ncbi.nlm.nih.gov/sra	SRX3504268	Ma J, Bai X, Luo W, et al. Genome-Wide Identification of Long Noncoding RNAs and Their Responses to Salt Stress in Two Closely Related Poplars. Front Genet. 2019;10:777. doi:10.3389/fgene.2019.00782
33	Populus alba var. pyramidalis leaf under 300mM NaCl stress-1	No	Yes	NCBI Sequence Read Archive	https://www.ncbi.nlm.nih.gov/sra	SRX3504265	Ma J, Bai X, Luo W, et al. Genome-Wide Identification of Long Noncoding RNAs and Their Responses to Salt Stress in Two Closely Related Poplars. Front Genet. 2019;10:777. doi:10.3389/fgene.2019.00783
34	Populus alba var. pyramidalis leaf under 300mM NaCl stress-2	No	Yes	NCBI Sequence Read Archive	https://www.ncbi.nlm.nih.gov/sra	SRX3504283	Ma J, Bai X, Luo W, et al. Genome-Wide Identification of Long Noncoding RNAs and Their Responses to Salt Stress in Two Closely Related Poplars. Front Genet. 2019;10:777. doi:10.3389/fgene.2019.00784
35	Populus alba var. pyramidalis leaf under 300mM NaCl stress-3	No	Yes	NCBI Sequence Read Archive	https://www.ncbi.nlm.nih.gov/sra	SRX3504263	Ma J, Bai X, Luo W, et al. Genome-Wide Identification of Long Noncoding RNAs and Their Responses to Salt Stress in Two Closely Related Poplars. Front Genet. 2019;10:777. doi:10.3389/fgene.2019.00785
36	Populus alba var. pyramidalis phloem under 0mM NaCl stress-1	No	Yes	NCBI Sequence Read Archive	https://www.ncbi.nlm.nih.gov/sra	SRX3504264	Ma J, Bai X, Luo W, et al. Genome-Wide Identification of Long Noncoding RNAs and Their Responses to Salt Stress in Two Closely Related Poplars. Front Genet. 2019;10:777. doi:10.3389/fgene.2019.00786
37	Populus alba var. pyramidalis phloem under 0mM NaCl stress-2	No	Yes	NCBI Sequence Read Archive	https://www.ncbi.nlm.nih.gov/sra	SRX3504253	Ma J, Bai X, Luo W, et al. Genome-Wide Identification of Long Noncoding RNAs and Their Responses to Salt Stress in Two Closely Related Poplars. Front Genet. 2019;10:777. doi:10.3389/fgene.2019.00787
38	Populus alba var. pyramidalis phloem under 0mM NaCl stress-3	No	Yes	NCBI Sequence Read Archive	https://www.ncbi.nlm.nih.gov/sra	SRX3504254	Ma J, Bai X, Luo W, et al. Genome-Wide Identification of Long Noncoding RNAs and Their Responses to Salt Stress in Two Closely Related Poplars. Front Genet. 2019;10:777. doi:10.3389/fgene.2019.00788
39	Populus alba var. pyramidalis phloem under 150mM NaCl stress-1	No	Yes	NCBI Sequence Read Archive	https://www.ncbi.nlm.nih.gov/sra	SRX3504255	Ma J, Bai X, Luo W, et al. Genome-Wide Identification of Long Noncoding RNAs and Their Responses to Salt Stress in Two Closely Related Poplars. Front Genet. 2019;10:777. doi:10.3389/fgene.2019.00789
40	Populus alba var. pyramidalis phloem under 150mM NaCl stress-2	No	Yes	NCBI Sequence Read Archive	https://www.ncbi.nlm.nih.gov/sra	SRX3504256	Ma J, Bai X, Luo W, et al. Genome-Wide Identification of Long Noncoding RNAs and Their Responses to Salt Stress in Two Closely Related Poplars. Front Genet. 2019;10:777. doi:10.3389/fgene.2019.00790
41	Populus alba var. pyramidalis phloem under 150mM NaCl stress-3	No	Yes	NCBI Sequence Read Archive	https://www.ncbi.nlm.nih.gov/sra	SRX3504249	Ma J, Bai X, Luo W, et al. Genome-Wide Identification of Long Noncoding RNAs and Their Responses to Salt Stress in Two Closely Related Poplars. Front Genet. 2019;10:777. doi:10.3389/fgene.2019.00791
42	Populus alba var. pyramidalis phloem under 300mM NaCl stress-1	No	Yes	NCBI Sequence Read Archive	https://www.ncbi.nlm.nih.gov/sra	SRX3504250	Ma J, Bai X, Luo W, et al. Genome-Wide Identification of Long Noncoding RNAs and Their Responses to Salt Stress in Two Closely Related Poplars. Front Genet. 2019;10:777. doi:10.3389/fgene.2019.00792
43	Populus alba var. pyramidalis phloem under 300mM NaCl stress-2	No	Yes	NCBI Sequence Read Archive	https://www.ncbi.nlm.nih.gov/sra	SRX3504251	Ma J, Bai X, Luo W, et al. Genome-Wide Identification of Long Noncoding RNAs and Their Responses to Salt Stress in Two Closely Related Poplars. Front Genet. 2019;10:777. doi:10.3389/fgene.2019.00793
44	Populus alba var. pyramidalis phloem under 300mM NaCl stress-3	No	Yes	NCBI Sequence Read Archive	https://www.ncbi.nlm.nih.gov/sra	SRX3504252	Ma J, Bai X, Luo W, et al. Genome-Wide Identification of Long Noncoding RNAs and Their Responses to Salt Stress in Two Closely Related Poplars. Front Genet. 2019;10:777. doi:10.3389/fgene.2019.00794
45	Populus alba var. pyramidalis root under 0mM NaCl stress-1	No	Yes	NCBI Sequence Read Archive	https://www.ncbi.nlm.nih.gov/sra	SRX3504277	Ma J, Bai X, Luo W, et al. Genome-Wide Identification of Long Noncoding RNAs and Their Responses to Salt Stress in Two Closely Related Poplars. Front Genet. 2019;10:777. doi:10.3389/fgene.2019.00795
46	Populus alba var. pyramidalis root under 0mM NaCl stress-2	No	Yes	NCBI Sequence Read Archive	https://www.ncbi.nlm.nih.gov/sra	SRX3504274	Ma J, Bai X, Luo W, et al. Genome-Wide Identification of Long Noncoding RNAs and Their Responses to Salt Stress in Two Closely Related Poplars. Front Genet. 2019;10:777. doi:10.3389/fgene.2019.00796
47	Populus alba var. pyramidalis root under 0mM NaCl stress-3	No	Yes	NCBI Sequence Read Archive	https://www.ncbi.nlm.nih.gov/sra	SRX3504273	Ma J, Bai X, Luo W, et al. Genome-Wide Identification of Long Noncoding RNAs and Their Responses to Salt Stress in Two Closely Related Poplars. Front Genet. 2019;10:777. doi:10.3389/fgene.2019.00797
48	Populus alba var. pyramidalis root under 150mM NaCl stress-1	No	Yes	NCBI Sequence Read Archive	https://www.ncbi.nlm.nih.gov/sra	SRX3504261	Ma J, Bai X, Luo W, et al. Genome-Wide Identification of Long Noncoding RNAs and Their Responses to Salt Stress in Two Closely Related Poplars. Front Genet. 2019;10:777. doi:10.3389/fgene.2019.00798
49	Populus alba var. pyramidalis root under 150mM NaCl stress-2	No	Yes	NCBI Sequence Read Archive	https://www.ncbi.nlm.nih.gov/sra	SRX3504262	Ma J, Bai X, Luo W, et al. Genome-Wide Identification of Long Noncoding RNAs and Their Responses to Salt Stress in Two Closely Related Poplars. Front Genet. 2019;10:777. doi:10.3389/fgene.2019.00799
50	Populus alba var. pyramidalis root under 150mM NaCl stress-3	No	Yes	NCBI Sequence Read Archive	https://www.ncbi.nlm.nih.gov/sra	SRX3504266	Ma J, Bai X, Luo W, et al. Genome-Wide Identification of Long Noncoding RNAs and Their Responses to Salt Stress in Two Closely Related Poplars. Front Genet. 2019;10:777. doi:10.3389/fgene.2019.00800
51	Populus alba var. pyramidalis root under 300mM NaCl stress-1	No	Yes	NCBI Sequence Read Archive	https://www.ncbi.nlm.nih.gov/sra	SRX3504248	Ma J, Bai X, Luo W, et al. Genome-Wide Identification of Long Noncoding RNAs and Their Responses to Salt Stress in Two Closely Related Poplars. Front Genet. 2019;10:777. doi:10.3389/fgene.2019.00801
52	Populus alba var. pyramidalis root under 300mM NaCl stress-2	No	Yes	NCBI Sequence Read Archive	https://www.ncbi.nlm.nih.gov/sra	SRX3504257	Ma J, Bai X, Luo W, et al. Genome-Wide Identification of Long Noncoding RNAs and Their Responses to Salt Stress in Two Closely Related Poplars. Front Genet. 2019;10:777. doi:10.3389/fgene.2019.00802
53	Populus alba var. pyramidalis root under 300mM NaCl stress-3	No	Yes	NCBI Sequence Read Archive	https://www.ncbi.nlm.nih.gov/sra	SRX3504258	Ma J, Bai X, Luo W, et al. Genome-Wide Identification of Long Noncoding RNAs and Their Responses to Salt Stress in Two Closely Related Poplars. Front Genet. 2019;10:777. doi:10.3389/fgene.2019.00803
54	Populus alba var. pyramidalis xylem under 0mM NaCl stress-1	No	Yes	NCBI Sequence Read Archive	https://www.ncbi.nlm.nih.gov/sra	SRX3504259	Ma J, Bai X, Luo W, et al. Genome-Wide Identification of Long Noncoding RNAs and Their Responses to Salt Stress in Two Closely Related Poplars. Front Genet. 2019;10:777. doi:10.3389/fgene.2019.00804
55	Populus alba var. pyramidalis xylem under 0mM NaCl stress-2	No	Yes	NCBI Sequence Read Archive	https://www.ncbi.nlm.nih.gov/sra	SRX3504260	Ma J, Bai X, Luo W, et al. Genome-Wide Identification of Long Noncoding RNAs and Their Responses to Salt Stress in Two Closely Related Poplars. Front Genet. 2019;10:777. doi:10.3389/fgene.2019.00805
56	Populus alba var. pyramidalis xylem under 0mM NaCl stress-3	No	Yes	NCBI Sequence Read Archive	https://www.ncbi.nlm.nih.gov/sra	SRX3504280	Ma J, Bai X, Luo W, et al. Genome-Wide Identification of Long Noncoding RNAs and Their Responses to Salt Stress in Two Closely Related Poplars. Front Genet. 2019;10:777. doi:10.3389/fgene.2019.00806
57	Populus alba var. pyramidalis xylem under 150mM NaCl stress-1	No	Yes	NCBI Sequence Read Archive	https://www.ncbi.nlm.nih.gov/sra	SRX3504279	Ma J, Bai X, Luo W, et al. Genome-Wide Identification of Long Noncoding RNAs and Their Responses to Salt Stress in Two Closely Related Poplars. Front Genet. 2019;10:777. doi:10.3389/fgene.2019.00807
58	Populus alba var. pyramidalis xylem under 150mM NaCl stress-2	No	Yes	NCBI Sequence Read Archive	https://www.ncbi.nlm.nih.gov/sra	SRX3504282	Ma J, Bai X, Luo W, et al. Genome-Wide Identification of Long Noncoding RNAs and Their Responses to Salt Stress in Two Closely Related Poplars. Front Genet. 2019;10:777. doi:10.3389/fgene.2019.00808
59	Populus alba var. pyramidalis xylem under 150mM NaCl stress-3	No	Yes	NCBI Sequence Read Archive	https://www.ncbi.nlm.nih.gov/sra	SRX3504281	Ma J, Bai X, Luo W, et al. Genome-Wide Identification of Long Noncoding RNAs and Their Responses to Salt Stress in Two Closely Related Poplars. Front Genet. 2019;10:777. doi:10.3389/fgene.2019.00809
60	Populus alba var. pyramidalis xylem under 300mM NaCl stress-1	No	Yes	NCBI Sequence Read Archive	https://www.ncbi.nlm.nih.gov/sra	SRX3504276	Ma J, Bai X, Luo W, et al. Genome-Wide Identification of Long Noncoding RNAs and Their Responses to Salt Stress in Two Closely Related Poplars. Front Genet. 2019;10:777. doi:10.3389/fgene.2019.00810
61	Populus alba var. pyramidalis xylem under 300mM NaCl stress-2	No	Yes	NCBI Sequence Read Archive	https://www.ncbi.nlm.nih.gov/sra	SRX3504275	Ma J, Bai X, Luo W, et al. Genome-Wide Identification of Long Noncoding RNAs and Their Responses to Salt Stress in Two Closely Related Poplars. Front Genet. 2019;10:777. doi:10.3389/fgene.2019.00811
62	Populus alba var. pyramidalis xylem under 300mM NaCl stress-3	No	Yes	NCBI Sequence Read Archive	https://www.ncbi.nlm.nih.gov/sra	SRX3504278	Ma J, Bai X, Luo W, et al. Genome-Wide Identification of Long Noncoding RNAs and Their Responses to Salt Stress in Two Closely Related Poplars. Front Genet. 2019;10:777. doi:10.3389/fgene.2019.00812
