# Supplementary material for: PtoNF-YC9-SRMT-PtoRD26 module regulates the high saline tolerance of a triploid poplar
Source: Genome Biol. 2022 Jul 7;23:148. doi: 10.1186/s13059-022-02718-7 (PMC9264554; doi:10.1186/s13059-022-02718-7)
Supplement: Supplementary file 5 — Additional file 5. Table S4. The genes co-expressed with PtoRD26. [file 13059_2022_2718_MOESM5_ESM.xlsx]

## Sheet: sheet1
Table S4. The genes co-expressed with PtoRD26.
gene_id	Ath ID	Ath name	Description
P.x_tomentosa60336	AT1G01170.1	-	ozone-responsive stress-like protein (DUF1138);(source:Araport11)
P.x_tomentosa03460	AT1G01350.1	-	Zinc finger (CCCH-type/C3HC4-type RING finger) family protein;(source:Araport11)
P.x_tomentosa83861	AT1G01350.1	-	Zinc finger (CCCH-type/C3HC4-type RING finger) family protein;(source:Araport11)
P.x_tomentosa83664	AT1G01350.1	-	Zinc finger (CCCH-type/C3HC4-type RING finger) family protein;(source:Araport11)
P.x_tomentosa03403	AT1G01490.4	-	Heavy metal transport/detoxification superfamily protein;(source:Araport11)
P.x_tomentosa00572	AT1G01490.4	-	Heavy metal transport/detoxification superfamily protein;(source:Araport11)
P.x_tomentosa01963	AT1G01490.4	-	Heavy metal transport/detoxification superfamily protein;(source:Araport11)
P.x_tomentosa03402	AT1G01500.1	-	Erythronate-4-phosphate dehydrogenase family protein;(source:Araport11)
P.x_tomentosa00571	AT1G01500.1	-	Erythronate-4-phosphate dehydrogenase family protein;(source:Araport11)
P.x_tomentosa07922	AT1G01550.2	BYPASS 1 (BPS1)	Encodes a protein with no functionally characterized domains that to prevent the synthesis of a novel substance that moves from the root to the shoot, where it modifies shoot growth by interfering with auxin signaling. Synthesis and delivery of this substance requires neither phloem nor endodermis.
P.x_tomentosa04909	AT1G01550.2	BYPASS 1 (BPS1)	Encodes a protein with no functionally characterized domains that to prevent the synthesis of a novel substance that moves from the root to the shoot, where it modifies shoot growth by interfering with auxin signaling. Synthesis and delivery of this substance requires neither phloem nor endodermis.
P.x_tomentosa03363	AT1G01650.1	SIGNAL PEPTIDE PEPTIDASE-LIKE 4 (SPPL4)	SIGNAL PEPTIDE PEPTIDASE-LIKE 4;(source:Araport11)
P.x_tomentosa01924	AT1G01650.1	SIGNAL PEPTIDE PEPTIDASE-LIKE 4 (SPPL4)	SIGNAL PEPTIDE PEPTIDASE-LIKE 4;(source:Araport11)
P.x_tomentosa67848	AT1G01720.1	(ATAF1)	Belongs to a large family of putative transcriptional activators with NAC domain. Transcript level increases in response to wounding and abscisic acid. ATAF1 attentuates ABA signaling and sythesis. Mutants are hyposensitive to ABA. The mRNA is cell-to-cell mobile.
P.x_tomentosa67847	AT1G01720.1	(ATAF1)	Belongs to a large family of putative transcriptional activators with NAC domain. Transcript level increases in response to wounding and abscisic acid. ATAF1 attentuates ABA signaling and sythesis. Mutants are hyposensitive to ABA. The mRNA is cell-to-cell mobile.
P.x_tomentosa43003	AT1G01720.1	(ATAF1)	Belongs to a large family of putative transcriptional activators with NAC domain. Transcript level increases in response to wounding and abscisic acid. ATAF1 attentuates ABA signaling and sythesis. Mutants are hyposensitive to ABA. The mRNA is cell-to-cell mobile.
P.x_tomentosa68971	AT1G01720.1	(ATAF1)	Belongs to a large family of putative transcriptional activators with NAC domain. Transcript level increases in response to wounding and abscisic acid. ATAF1 attentuates ABA signaling and sythesis. Mutants are hyposensitive to ABA. The mRNA is cell-to-cell mobile.
P.x_tomentosa88219	AT1G01720.1	(ATAF1)	Belongs to a large family of putative transcriptional activators with NAC domain. Transcript level increases in response to wounding and abscisic acid. ATAF1 attentuates ABA signaling and sythesis. Mutants are hyposensitive to ABA. The mRNA is cell-to-cell mobile.
P.x_tomentosa71257	AT1G01730.1	-	hypothetical protein;(source:Araport11)
P.x_tomentosa42403	AT1G01770.1	-	propionyl-CoA carboxylase;(source:Araport11)
P.x_tomentosa00504	AT1G01790.1	K+ EFFLUX ANTIPORTER 1 (KEA1)	Encodes a member of the cation/proton antiporters-2 antiporter superfamily, the K efflux antiporter KEA1 that is localized to the chloroplast envelope.
P.x_tomentosa03313	AT1G01910.2	GUIDED ENTRY OF TAIL-ANCHORED PROTEIN 3A (GET3A)	P-loop containing nucleoside triphosphate hydrolases superfamily protein;(source:Araport11)
P.x_tomentosa01877	AT1G01910.2	GUIDED ENTRY OF TAIL-ANCHORED PROTEIN 3A (GET3A)	P-loop containing nucleoside triphosphate hydrolases superfamily protein;(source:Araport11)
P.x_tomentosa47685	AT1G01980.1	(ATBBE1)	Encodes an oligogalacturonide oxidase that inactivates the elicitor-active oligogalacturonides (OGs).
P.x_tomentosa48673	AT1G01980.1	(ATBBE1)	Encodes an oligogalacturonide oxidase that inactivates the elicitor-active oligogalacturonides (OGs).
P.x_tomentosa67191	AT1G02070.1	-	zinc ion-binding protein;(source:Araport11)
P.x_tomentosa65839	AT1G02070.1	-	zinc ion-binding protein;(source:Araport11)
P.x_tomentosa14843	AT1G02130.1	RAS 5 (RA-5)	Belongs to the Rab1 GTPase subfamily. This small GTP-binding protein is required in ER to Golgi transportation.
P.x_tomentosa11328	AT1G02130.1	RAS 5 (RA-5)	Belongs to the Rab1 GTPase subfamily. This small GTP-binding protein is required in ER to Golgi transportation.
P.x_tomentosa42554	AT1G02130.1	RAS 5 (RA-5)	Belongs to the Rab1 GTPase subfamily. This small GTP-binding protein is required in ER to Golgi transportation.
P.x_tomentosa72388	AT1G02260.2	-	Divalent ion symporter;(source:Araport11)
P.x_tomentosa71272	AT1G02260.2	-	Divalent ion symporter;(source:Araport11)
P.x_tomentosa15447	AT1G02410.2	CYTOCHROME C OXIDASE 11 (COX11)	Encodes a member of the cytochrome c oxidase 11 protein family. It is an integral mitochondrial protein and likely plays an important role as a mitochondrial chaperone in COX complex assembly, affecting plant growth and pollen germination.
P.x_tomentosa00824	AT1G02610.1	-	RING/FYVE/PHD zinc finger superfamily protein;(source:Araport11)
P.x_tomentosa03651	AT1G02610.1	-	RING/FYVE/PHD zinc finger superfamily protein;(source:Araport11)
P.x_tomentosa40499	AT1G02660.1	PLASTID LIPASE2 (PLIP2)	PLIP2 is a glycerolipid A1 lipase with substrate preference for monogalactosyldiacylglycerol. Expression is induced by ABA.
P.x_tomentosa42101	AT1G02660.1	PLASTID LIPASE2 (PLIP2)	PLIP2 is a glycerolipid A1 lipase with substrate preference for monogalactosyldiacylglycerol. Expression is induced by ABA.
P.x_tomentosa42058	AT1G02816.1	-	pectinesterase (Protein of unknown function, DUF538);(source:Araport11)
P.x_tomentosa00865	AT1G02816.1	-	pectinesterase (Protein of unknown function, DUF538);(source:Araport11)
P.x_tomentosa40456	AT1G02816.1	-	pectinesterase (Protein of unknown function, DUF538);(source:Araport11)
P.x_tomentosa03692	AT1G02816.1	-	pectinesterase (Protein of unknown function, DUF538);(source:Araport11)
P.x_tomentosa40404	AT1G02930.1	GLUTATHIONE S-TRANSFERASE 6 (GSTF6)	Encodes glutathione transferase belonging to the phi class of GSTs. Naming convention according to Wagner et al. (2002).
P.x_tomentosa39626	AT1G03070.3	LIFEGUARD 4 (LFG4)	Bax inhibitor-1 family protein;(source:Araport11)
P.x_tomentosa82587	AT1G03090.2	(MCCA)	MCCA is the biotinylated subunit of the dimer MCCase, which is involved in leucine degradation. Both subunits are nuclear coded and the active enzyme is located in the mitochondrion.
P.x_tomentosa41162	AT1G03220.1	-	Eukaryotic aspartyl protease family protein;(source:Araport11)
P.x_tomentosa07087	AT1G03350.1	-	BSD domain-containing protein;(source:Araport11)
P.x_tomentosa60700	AT1G03370.1	-	C2 calcium/lipid-binding and GRAM domain containing protein;(source:Araport11)
P.x_tomentosa39727	AT1G03905.1	ATP-BINDING CASSETTE I19 (ABCI19)	P-loop containing nucleoside triphosphate hydrolases superfamily protein;(source:Araport11)
P.x_tomentosa39731	AT1G03950.1	VACUOLAR PROTEIN SORTING-ASSOCIATED PROTEIN 2.3 (VPS2.3)	vacuolar protein sorting-associated protein 2.3;(source:Araport11)
P.x_tomentosa23256	AT1G04230.1	-	rRNA-processing EFG1-like protein (DUF2361);(source:Araport11)
P.x_tomentosa05484	AT1G04230.1	-	rRNA-processing EFG1-like protein (DUF2361);(source:Araport11)
P.x_tomentosa72413	AT1G04635.1	EMBRYO DEFECTIVE 1687 (EMB1687)	ribonuclease P family protein / Rpp14 family protein;(source:Araport11)
P.x_tomentosa03968	AT1G04960.2	-	golgin family A protein (DUF1664);(source:Araport11)
P.x_tomentosa09728	AT1G04970.1	(LBR-1)	Encodes one of the two LBP/BPI related proteins (AT1G04970/LBR-1, AT3G20270/LBR-2) that bind to LPS directly and regulate PR1 expression.
P.x_tomentosa01118	AT1G05010.1	ETHYLENE-FORMING ENZYME (EFE)	Encodes 1-aminocyclopropane-1-carboxylate oxidase
P.x_tomentosa02508	AT1G05010.1	ETHYLENE-FORMING ENZYME (EFE)	Encodes 1-aminocyclopropane-1-carboxylate oxidase
P.x_tomentosa53158	AT1G05010.1	ETHYLENE-FORMING ENZYME (EFE)	Encodes 1-aminocyclopropane-1-carboxylate oxidase
P.x_tomentosa03953	AT1G05010.1	ETHYLENE-FORMING ENZYME (EFE)	Encodes 1-aminocyclopropane-1-carboxylate oxidase
P.x_tomentosa20373	AT1G05270.1	-	TraB family protein;(source:Araport11)
P.x_tomentosa81475	AT1G05270.1	-	TraB family protein;(source:Araport11)
P.x_tomentosa87008	AT1G05270.1	-	TraB family protein;(source:Araport11)
P.x_tomentosa13065	AT1G05680.1	URIDINE DIPHOSPHATE GLYCOSYLTRANSFERASE 74E2 (UGT74E2)	Encodes a UDP-glucosyltransferase, UGT74E2, that acts on IBA (indole-3-butyric acid) and affects auxin homeostasis. The transcript and protein levels of this enzyme are strongly induced by H2O2 and may allow integration of ROS (reactive oxygen species) and auxin signaling. This enzyme can also transfer glycosyl groups to several compounds related to the explosive TNT when this synthetic compound …
P.x_tomentosa09518	AT1G05680.1	URIDINE DIPHOSPHATE GLYCOSYLTRANSFERASE 74E2 (UGT74E2)	Encodes a UDP-glucosyltransferase, UGT74E2, that acts on IBA (indole-3-butyric acid) and affects auxin homeostasis. The transcript and protein levels of this enzyme are strongly induced by H2O2 and may allow integration of ROS (reactive oxygen species) and auxin signaling. This enzyme can also transfer glycosyl groups to several compounds related to the explosive TNT when this synthetic compound …
P.x_tomentosa01024	AT1G05840.1	-	Eukaryotic aspartyl protease family protein;(source:Araport11)
P.x_tomentosa81510	AT1G05870.1	-	hypothetical protein (DUF1685);(source:Araport11)
P.x_tomentosa20284	AT1G06050.1	-	ENHANCED DISEASE RESISTANCE-like protein (DUF1336);(source:Araport11)
P.x_tomentosa77364	AT1G06050.1	-	ENHANCED DISEASE RESISTANCE-like protein (DUF1336);(source:Araport11)
P.x_tomentosa81540	AT1G06050.1	-	ENHANCED DISEASE RESISTANCE-like protein (DUF1336);(source:Araport11)
P.x_tomentosa38028	AT1G06290.1	ACYL-COA OXIDASE 3 (ACX3)	Encodes an acyl-CoA oxidase with specificity for medium chain fatty acids. The mRNA is cell-to-cell mobile.
P.x_tomentosa35690	AT1G06290.1	ACYL-COA OXIDASE 3 (ACX3)	Encodes an acyl-CoA oxidase with specificity for medium chain fatty acids. The mRNA is cell-to-cell mobile.
P.x_tomentosa68808	AT1G06510.1	-	forkhead-associated domain protein;(source:Araport11)
P.x_tomentosa90378	AT1G06570.1	PHYTOENE DESATURATION 1 (PDS1)	Mutation of the PDS1 locus disrupts the activity of p-hydroxyphenylpyruvate dioxygenase (HPPDase), the first committed step in the synthesis of both plastoquinone and tocopherols in plants.
P.x_tomentosa86703	AT1G06570.1	PHYTOENE DESATURATION 1 (PDS1)	Mutation of the PDS1 locus disrupts the activity of p-hydroxyphenylpyruvate dioxygenase (HPPDase), the first committed step in the synthesis of both plastoquinone and tocopherols in plants.
P.x_tomentosa24995	AT1G06620.1	-	encodes a protein whose sequence is similar to a 2-oxoglutarate-dependent dioxygenase The mRNA is cell-to-cell mobile.
P.x_tomentosa23029	AT1G06620.1	-	encodes a protein whose sequence is similar to a 2-oxoglutarate-dependent dioxygenase The mRNA is cell-to-cell mobile.
P.x_tomentosa39662	AT1G06790.1	NUCLEAR RNA POLYMERASE C, SUBUNIT 7 (NRPC7)	Encodes a subunit of RNA polymerase III involved in maintaining global RNA homeostasis, not just that of genes transcribed by RNA pol III.
P.x_tomentosa43297	AT1G06790.1	NUCLEAR RNA POLYMERASE C, SUBUNIT 7 (NRPC7)	Encodes a subunit of RNA polymerase III involved in maintaining global RNA homeostasis, not just that of genes transcribed by RNA pol III.
P.x_tomentosa03016	AT1G06870.1	PLASTIDIC TYPE I SIGNAL PEPTIDASE 2A (PLSP2A)	Peptidase S24/S26A/S26B/S26C family protein;(source:Araport11)
P.x_tomentosa07055	AT1G07040.1	-	plant/protein;(source:Araport11)
P.x_tomentosa28085	AT1G07170.3	-	Similar to human splicing factor 3b, 14 kda subunit, SF3b14b.
P.x_tomentosa29386	AT1G07170.3	-	Similar to human splicing factor 3b, 14 kda subunit, SF3b14b.
P.x_tomentosa30679	AT1G07170.3	-	Similar to human splicing factor 3b, 14 kda subunit, SF3b14b.
P.x_tomentosa14131	AT1G07230.1	NON-SPECIFIC PHOSPHOLIPASE C1 (NPC1)	non-specific phospholipase C1;(source:Araport11)
P.x_tomentosa10602	AT1G07230.1	NON-SPECIFIC PHOSPHOLIPASE C1 (NPC1)	non-specific phospholipase C1;(source:Araport11)
P.x_tomentosa14151	AT1G07350.1	SERINE/ARGININE RICH-LIKE PROTEIN 45A (SR45a)	Encodes a serine/arginine rich-like protein, SR45a. Involved in the regulation of stress-responsive alternative splicing.
P.x_tomentosa10621	AT1G07350.1	SERINE/ARGININE RICH-LIKE PROTEIN 45A (SR45a)	Encodes a serine/arginine rich-like protein, SR45a. Involved in the regulation of stress-responsive alternative splicing.
P.x_tomentosa27793	AT1G07430.1	HIGHLY ABA-INDUCED PP2C GENE 2 (HAI2)	Encodes a member of the group A protein phosphatase 2C (PP2C) family that is responsible for negatively regulating seed dormancy.
P.x_tomentosa30403	AT1G07430.1	HIGHLY ABA-INDUCED PP2C GENE 2 (HAI2)	Encodes a member of the group A protein phosphatase 2C (PP2C) family that is responsible for negatively regulating seed dormancy.
P.x_tomentosa27773	AT1G07510.1	FTSH PROTEASE 10 (ftsh10)	encodes an FtsH protease that is localized to the mitochondrion
P.x_tomentosa22292	AT1G07570.3	(APK1A)	Protein kinase capable of phosphorylating tyrosine, serine, and threonine residues
P.x_tomentosa24261	AT1G07570.3	(APK1A)	Protein kinase capable of phosphorylating tyrosine, serine, and threonine residues
P.x_tomentosa09815	AT1G07705.2	NEGATIVE ON TATA LESS2A (NOT2A)	NOT2 / NOT3 / NOT5 family;(source:Araport11)
P.x_tomentosa09429	AT1G07750.1	-	RmlC-like cupins superfamily protein;(source:Araport11)
P.x_tomentosa12974	AT1G07750.1	-	RmlC-like cupins superfamily protein;(source:Araport11)
P.x_tomentosa27715	AT1G07870.2	-	Protein kinase superfamily protein;(source:Araport11)
P.x_tomentosa29032	AT1G07870.2	-	Protein kinase superfamily protein;(source:Araport11)
P.x_tomentosa07591	AT1G07900.1	LOB DOMAIN-CONTAINING PROTEIN 1 (LBD1)	LOB domain-containing protein 1;(source:Araport11)
P.x_tomentosa04574	AT1G07900.1	LOB DOMAIN-CONTAINING PROTEIN 1 (LBD1)	LOB domain-containing protein 1;(source:Araport11)
P.x_tomentosa12281	AT1G08315.1	-	ARM repeat superfamily protein;(source:Araport11)
P.x_tomentosa18744	AT1G08315.1	-	ARM repeat superfamily protein;(source:Araport11)
P.x_tomentosa15777	AT1G08315.1	-	ARM repeat superfamily protein;(source:Araport11)
P.x_tomentosa34864	AT1G09140.1	SERINE/ARGININE-RICH PROTEIN SPLICING FACTOR 30 (SR30)	Encodes a serine-arginine rich RNA binding protein involved in regulation of splicing (including splicing of itself). Exists as 3 alternative spliced forms that are differentially expressed. AT1G09140.1 predominantly accumulates in the cytosol in light grown plants.Barta et al (2010) have proposed a nomenclature for Serine/Arginine-Rich Protein Splicing Factors (SR proteins): Plant Cell. 2010, 22…
P.x_tomentosa37216	AT1G09140.1	SERINE/ARGININE-RICH PROTEIN SPLICING FACTOR 30 (SR30)	Encodes a serine-arginine rich RNA binding protein involved in regulation of splicing (including splicing of itself). Exists as 3 alternative spliced forms that are differentially expressed. AT1G09140.1 predominantly accumulates in the cytosol in light grown plants.Barta et al (2010) have proposed a nomenclature for Serine/Arginine-Rich Protein Splicing Factors (SR proteins): Plant Cell. 2010, 22…
P.x_tomentosa40945	AT1G09580.1	-	emp24/gp25L/p24 family/GOLD family protein;(source:Araport11)
P.x_tomentosa49913	AT1G09600.1	-	Protein kinase superfamily protein;(source:Araport11)
P.x_tomentosa51617	AT1G09600.1	-	Protein kinase superfamily protein;(source:Araport11)
P.x_tomentosa65264	AT1G09850.1	XYLEM BARK CYSTEINE PEPTIDASE 3 (XBCP3)	Arabidopsis thaliana papain-like cysteine peptidase
P.x_tomentosa68566	AT1G09850.1	XYLEM BARK CYSTEINE PEPTIDASE 3 (XBCP3)	Arabidopsis thaliana papain-like cysteine peptidase
P.x_tomentosa84400	AT1G09850.1	XYLEM BARK CYSTEINE PEPTIDASE 3 (XBCP3)	Arabidopsis thaliana papain-like cysteine peptidase
P.x_tomentosa87005	AT1G09850.1	XYLEM BARK CYSTEINE PEPTIDASE 3 (XBCP3)	Arabidopsis thaliana papain-like cysteine peptidase
P.x_tomentosa40740	AT1G09880.3	-	Rhamnogalacturonate lyase family protein;(source:Araport11)
P.x_tomentosa28163	AT1G09970.2	(LRR XI-23)	RLK7 belongs to a leucine-rich repeat class of receptor-likekinase (LRR-RLKs). It is involved in the control of germination speed and the tolerance to oxidant stress. The mRNA is cell-to-cell mobile.
P.x_tomentosa76091	AT1G10155.1	PHLOEM PROTEIN 2-A10 (PP2-A10)	phloem protein 2-A10;(source:Araport11)
P.x_tomentosa74320	AT1G10155.1	PHLOEM PROTEIN 2-A10 (PP2-A10)	phloem protein 2-A10;(source:Araport11)
P.x_tomentosa40680	AT1G10220.2	-	ZCF37;(source:Araport11)
P.x_tomentosa07027	AT1G10430.1	PROTEIN PHOSPHATASE 2A-2 (PP2A-2)	Encodes one of the isoforms of the catalytic subunit of protein phosphatase 2A: AT1G59830/PP2A-1, AT1G10430/PP2A-2, At2g42500/PP2A-3, At3g58500/PP2A-4 [Plant Molecular Biology (1993) 21:475-485 and (1994) 26:523-528; Note that in more recent publications, there is mixed use of gene names for PP2A-3 and PP2A-4 - some refer to At2g42500 as PP2A-3 and some as PP2A-4]. It regulates the activation of …
P.x_tomentosa78667	AT1G10500.1	CHLOROPLAST-LOCALIZED ISCA-LIKE PROTEIN (CPISCA)	Involved in chloroplast Fe-S cluster assembly. Located in the chloroplast stroma. Expressed preferentially in green tissues.
P.x_tomentosa27262	AT1G10660.2	-	transmembrane protein;(source:Araport11)
P.x_tomentosa23535	AT1G10660.2	-	transmembrane protein;(source:Araport11)
P.x_tomentosa08744	AT1G10740.1	-	alpha/beta-Hydrolases superfamily protein;(source:Araport11)
P.x_tomentosa27250	AT1G10740.1	-	alpha/beta-Hydrolases superfamily protein;(source:Araport11)
P.x_tomentosa07002	AT1G10740.1	-	alpha/beta-Hydrolases superfamily protein;(source:Araport11)
P.x_tomentosa23524	AT1G10740.1	-	alpha/beta-Hydrolases superfamily protein;(source:Araport11)
P.x_tomentosa19964	AT1G11050.1	-	Protein kinase superfamily protein;(source:Araport11)
P.x_tomentosa57532	AT1G11290.1	CHLORORESPIRATORY REDUCTION22 (CRR22)	Pentatricopeptide Repeat Protein containing the DYW motif. Required for editing of multiple plastid transcripts. Endonuclease activity.
P.x_tomentosa49545	AT1G11330.2	RESISTANT TO DFPM INHIBITION OF ABA SIGNALING 2 (RDA2)	S-locus lectin protein kinase family protein;(source:Araport11)
P.x_tomentosa12765	AT1G11330.2	RESISTANT TO DFPM INHIBITION OF ABA SIGNALING 2 (RDA2)	S-locus lectin protein kinase family protein;(source:Araport11)
P.x_tomentosa20397	AT1G11480.1	-	eukaryotic translation initiation factor-like protein;(source:Araport11)
P.x_tomentosa15108	AT1G12200.1	FLAVIN MONOOXYGENASE (FMO)	Putative flavin monooxygenase.
P.x_tomentosa11581	AT1G12200.1	FLAVIN MONOOXYGENASE (FMO)	Putative flavin monooxygenase.
P.x_tomentosa56488	AT1G12240.1	(ATBETAFRUCT4)	Encodes a vacuolar invertase betaFruct4. betaFruct4 is transported from the endoplasmic reticulum through the intermediate compartments as a membrane protein. The N-terminal cytoplasmic domain contains multiple sequence motifs that are involved at various stages in the trafficking of betaFruct4 from the ER to the central vacuole. The mRNA is cell-to-cell mobile.
P.x_tomentosa56461	AT1G12360.1	KEULE (KEU)	encodes a Sec1 protein and expressed throughout the plant. physically interacts with Syntaxin1 and is required for cytokinesis.
P.x_tomentosa54753	AT1G12360.1	KEULE (KEU)	encodes a Sec1 protein and expressed throughout the plant. physically interacts with Syntaxin1 and is required for cytokinesis.
P.x_tomentosa58151	AT1G12450.1	-	SNARE associated Golgi protein family;(source:Araport11)
P.x_tomentosa54738	AT1G12450.1	-	SNARE associated Golgi protein family;(source:Araport11)
P.x_tomentosa15172	AT1G12550.1	HYDROXYPYRUVATE REDUCTASE 3 (HPR3)	Encodes a hydroxypyruvate reductase that reduces HP to glycerate and shows even more activity with glyoxylate, a more upstream intermediate of the photorespiratory cycle. It is likely targeted to the chloroplast where it could provide a compensatory bypass for the reduction of HP and glyoxylate within this compartment. Together with HPPR2 and TAT1 involved in the biosynthesis of pHPL from tyrosin…
P.x_tomentosa11651	AT1G12550.1	HYDROXYPYRUVATE REDUCTASE 3 (HPR3)	Encodes a hydroxypyruvate reductase that reduces HP to glycerate and shows even more activity with glyoxylate, a more upstream intermediate of the photorespiratory cycle. It is likely targeted to the chloroplast where it could provide a compensatory bypass for the reduction of HP and glyoxylate within this compartment. Together with HPPR2 and TAT1 involved in the biosynthesis of pHPL from tyrosin…
P.x_tomentosa82298	AT1G12600.1	-	UDP-N-acetylglucosamine (UAA) transporter family;(source:Araport11)
P.x_tomentosa67054	AT1G12680.1	PHOSPHOENOLPYRUVATE CARBOXYLASE-RELATED KINASE 2 (PEPKR2)	phosphoenolpyruvate carboxylase-related kinase 2;(source:Araport11)
P.x_tomentosa50813	AT1G13340.1	IST1-LIKE 6 (ISTL6)	Regulator of Vps4 activity in the MVB pathway protein;(source:Araport11)
P.x_tomentosa52458	AT1G13340.1	IST1-LIKE 6 (ISTL6)	Regulator of Vps4 activity in the MVB pathway protein;(source:Araport11)
P.x_tomentosa08206	AT1G13360.1	-	hypothetical protein;(source:Araport11)
P.x_tomentosa05101	AT1G13480.1	-	hypothetical protein (DUF1262);(source:Araport11)
P.x_tomentosa47792	AT1G13680.1	-	PLC-like phosphodiesterases superfamily protein;(source:Araport11)
P.x_tomentosa48786	AT1G13680.1	-	PLC-like phosphodiesterases superfamily protein;(source:Araport11)
P.x_tomentosa05000	AT1G13740.1	ABI FIVE BINDING PROTEIN 2 (AFP2)	Encodes a member of a small plant-specific gene family whose members interact with ABI5 and appear to be involved in mediating stress responses. AFP2 mutants affect a number of ABA mediated processes such as germination and response to osmotic and sugar stress. AFP2 nuclear localization is stress dependent.
P.x_tomentosa24581	AT1G13960.1	WRKY DNA-BINDING PROTEIN 4 (WRKY4)	Encodes WRKY DNA-binding protein 4 (WRKY4).
P.x_tomentosa22611	AT1G13960.1	WRKY DNA-BINDING PROTEIN 4 (WRKY4)	Encodes WRKY DNA-binding protein 4 (WRKY4).
P.x_tomentosa26354	AT1G13990.3	-	plant/protein;(source:Araport11)
P.x_tomentosa24572	AT1G13990.3	-	plant/protein;(source:Araport11)
P.x_tomentosa22600	AT1G13990.3	-	plant/protein;(source:Araport11)
P.x_tomentosa37914	AT1G14060.1	-	GCK domain-containing protein;(source:Araport11)
P.x_tomentosa24546	AT1G14190.2	-	Glucose-methanol-choline (GMC) oxidoreductase family protein;(source:Araport11)
P.x_tomentosa22575	AT1G14190.2	-	Glucose-methanol-choline (GMC) oxidoreductase family protein;(source:Araport11)
P.x_tomentosa27672	AT1G14370.1	PROTEIN KINASE 2A (APK2A)	Encodes protein kinase APK2a. Protein is N-myristoylated.
P.x_tomentosa25052	AT1G14600.1	-	Homeodomain-like superfamily protein;(source:Araport11)
P.x_tomentosa23084	AT1G14600.1	-	Homeodomain-like superfamily protein;(source:Araport11)
P.x_tomentosa68789	AT1G14600.1	-	Homeodomain-like superfamily protein;(source:Araport11)
P.x_tomentosa23047	AT1G14780.1	-	MAC/Perforin domain-containing protein;(source:Araport11)
P.x_tomentosa26788	AT1G14780.1	-	MAC/Perforin domain-containing protein;(source:Araport11)
P.x_tomentosa24984	AT1G14870.1	PLANT CADMIUM RESISTANCE 2 (PCR2)	PCR2 encodes a membrane protein involved in zinc transport and detoxification.
P.x_tomentosa05274	AT1G14870.1	PLANT CADMIUM RESISTANCE 2 (PCR2)	PCR2 encodes a membrane protein involved in zinc transport and detoxification.
P.x_tomentosa52537	AT1G14900.1	HIGH MOBILITY GROUP A (HMGA)	Encodes a protein belonging to the subgroup of HMGA (high mobility group A) proteins that interact with A/T-rich stretches of DNA.
P.x_tomentosa74853	AT1G15060.1	-	alpha/beta hydrolase family protein;(source:Araport11)
P.x_tomentosa22935	AT1G15060.1	-	alpha/beta hydrolase family protein;(source:Araport11)
P.x_tomentosa24899	AT1G15060.1	-	alpha/beta hydrolase family protein;(source:Araport11)
P.x_tomentosa75570	AT1G15060.1	-	alpha/beta hydrolase family protein;(source:Araport11)
P.x_tomentosa22946	AT1G15100.1	RING-H2 FINGER A2A (RHA2A)	Encodes a putative RING-H2 finger protein RHA2a.
P.x_tomentosa05218	AT1G15110.2	PHOSPHATIDYLSERINE SYNTHASE 1 (PSS1)	PSS1 encodes a base-exchange-type Phosphatidylserine (PS) synthase. Mutant analysis revealed its role in pollen maturation.
P.x_tomentosa62366	AT1G15340.1	METHYL-CPG-BINDING DOMAIN 10 (MBD10)	Protein containing methyl-CpG-binding domain.Has sequence similarity to human MBD proteins.
P.x_tomentosa18916	AT1G15670.1	KISS ME DEADLY 2 (KMD2)	Encodes a member of a family of F-box proteins, called the KISS ME DEADLY (KMD) family, that targets type-B ARR proteins for degradation and is involved in the negative regulation of the cytokinin response. Also named as KFB1, a member of a group of Kelch repeat F-box proteins that negatively regulate phenylpropanoid biosynthesis by targeting the phenypropanoid biosynthesis enzyme phenylalanine a…
P.x_tomentosa57645	AT1G15910.1	FACTOR OF DNA METHYLATION 1 (FDM1)	Belongs to a subgroup of SGS3-like proteins that act redundantly in RNA-directed DNA methylation: AT1G15910 (FDM1), AT4G00380 (FDM2), AT3G12550 (FDM3), AT1G13790 (FDM4), AT1G80790 (FDM5).
P.x_tomentosa16044	AT1G16220.1	-	Protein phosphatase 2C family protein;(source:Araport11)
P.x_tomentosa09252	AT1G16670.1	COLD-RESPONSIVE PROTEIN KINASE 1 (CRPK1)	Encodes a cold-activated plasma membrane protein cold-responsive protein kinase that phosphorylates 14-3-3 proteins. The phosphorylated 14-3-3 proteins shuttle from the cytosol to the nucleus, where they interact with and destabilize the key cold-responsive C-repeat-binding factor (CBF) proteins, modulate CBF stability and the response to cold stress.
P.x_tomentosa47811	AT1G16670.1	COLD-RESPONSIVE PROTEIN KINASE 1 (CRPK1)	Encodes a cold-activated plasma membrane protein cold-responsive protein kinase that phosphorylates 14-3-3 proteins. The phosphorylated 14-3-3 proteins shuttle from the cytosol to the nucleus, where they interact with and destabilize the key cold-responsive C-repeat-binding factor (CBF) proteins, modulate CBF stability and the response to cold stress.
P.x_tomentosa49034	AT1G16670.1	COLD-RESPONSIVE PROTEIN KINASE 1 (CRPK1)	Encodes a cold-activated plasma membrane protein cold-responsive protein kinase that phosphorylates 14-3-3 proteins. The phosphorylated 14-3-3 proteins shuttle from the cytosol to the nucleus, where they interact with and destabilize the key cold-responsive C-repeat-binding factor (CBF) proteins, modulate CBF stability and the response to cold stress.
P.x_tomentosa48804	AT1G16670.1	COLD-RESPONSIVE PROTEIN KINASE 1 (CRPK1)	Encodes a cold-activated plasma membrane protein cold-responsive protein kinase that phosphorylates 14-3-3 proteins. The phosphorylated 14-3-3 proteins shuttle from the cytosol to the nucleus, where they interact with and destabilize the key cold-responsive C-repeat-binding factor (CBF) proteins, modulate CBF stability and the response to cold stress.
P.x_tomentosa12780	AT1G16670.1	COLD-RESPONSIVE PROTEIN KINASE 1 (CRPK1)	Encodes a cold-activated plasma membrane protein cold-responsive protein kinase that phosphorylates 14-3-3 proteins. The phosphorylated 14-3-3 proteins shuttle from the cytosol to the nucleus, where they interact with and destabilize the key cold-responsive C-repeat-binding factor (CBF) proteins, modulate CBF stability and the response to cold stress.
P.x_tomentosa48049	AT1G16670.1	COLD-RESPONSIVE PROTEIN KINASE 1 (CRPK1)	Encodes a cold-activated plasma membrane protein cold-responsive protein kinase that phosphorylates 14-3-3 proteins. The phosphorylated 14-3-3 proteins shuttle from the cytosol to the nucleus, where they interact with and destabilize the key cold-responsive C-repeat-binding factor (CBF) proteins, modulate CBF stability and the response to cold stress.
P.x_tomentosa56882	AT1G17455.1	ELF4-LIKE 4 (ELF4-L4)	ELF4-like 4;(source:Araport11)
P.x_tomentosa55179	AT1G17455.1	ELF4-LIKE 4 (ELF4-L4)	ELF4-like 4;(source:Araport11)
P.x_tomentosa10997	AT1G17640.1	RNA-BINDING GLYCINE-RICH PROTEIN D1 (RBGD1)	Belongs to a member of the RNA-binding glycine-rich (RBG) gene superfamily.
P.x_tomentosa14527	AT1G17640.1	RNA-BINDING GLYCINE-RICH PROTEIN D1 (RBGD1)	Belongs to a member of the RNA-binding glycine-rich (RBG) gene superfamily.
P.x_tomentosa19923	AT1G18210.1	-	Calcium-binding EF-hand family protein;(source:Araport11)
P.x_tomentosa72683	AT1G18270.3	-	ketose-bisphosphate aldolase class-II family protein;(source:Araport11)
P.x_tomentosa72746	AT1G18390.2	LEAF RUST 10 DISEASE-RESISTANCE LOCUS RECEPTOR- LIKE PROTEIN KINASE-LIKE 1.2 (LRK10L1.2)	Serine/Threonine kinase family catalytic domain protein;(source:Araport11)
P.x_tomentosa38060	AT1G18480.1	SHEWENELLA-LIKE PROTEIN PHOSPHATASE 2 (SLP2)	Calcineurin-like metallo-phosphoesterase superfamily protein;(source:Araport11)
P.x_tomentosa35723	AT1G18480.1	SHEWENELLA-LIKE PROTEIN PHOSPHATASE 2 (SLP2)	Calcineurin-like metallo-phosphoesterase superfamily protein;(source:Araport11)
P.x_tomentosa06645	AT1G18650.1	PLASMODESMATA CALLOSE-BINDING PROTEIN 3 (PDCB3)	Encodes a member of the X8-GPI family of proteins. It localizes to the plasmodesmata and is predicted to bind callose.
P.x_tomentosa74962	AT1G18660.4	IAN9-ASSOCIATED PROTEIN1 (IAP1)	Membrane localized protein of unknown function. Involved in negative regulation of immune response. Mutants have increased resistance to pathogens.
P.x_tomentosa63967	AT1G19140.2	(COQ9)	ubiquinone biosynthesis COQ9-like protein;(source:Araport11)
P.x_tomentosa01605	AT1G19270.1	DA (LARGE IN CHINESE) 1 (DA1)	Encodes a ubiquitin-activated peptidase that is a member of a small (7 member) ubiquitin binding protein family. It appears to play a role in regulation of endoreduplication in leaf epidermal tissue.
P.x_tomentosa65233	AT1G19860.2	-	Zinc finger C-x8-C-x5-C-x3-H type family protein;(source:Araport11)
P.x_tomentosa39815	AT1G19860.2	-	Zinc finger C-x8-C-x5-C-x3-H type family protein;(source:Araport11)
P.x_tomentosa67059	AT1G20560.1	ACYL ACTIVATING ENZYME 1 (AAE1)	acyl activating enzyme 1;(source:Araport11)
P.x_tomentosa41589	AT1G20980.1	SQUAMOSA PROMOTER BINDING PROTEIN-LIKE 14 (SPL14)	Encodes a nuclear plant-specific protein with features characteristic of a transcriptional regulator, including a nuclear localization signal sequence, a plant-specific DNA binding domain (the SBP box), and a protein interaction motif (ankyrin repeats). It unctions as a transcriptional regulator that plays a role not only in sensitivity to FB1, but also in the development of normal plant architec…
P.x_tomentosa41590	AT1G21000.1	-	PLATZ transcription factor family protein;(source:Araport11)
P.x_tomentosa39999	AT1G21000.1	-	PLATZ transcription factor family protein;(source:Araport11)
P.x_tomentosa65047	AT1G21010.1	-	poly polymerase;(source:Araport11)
P.x_tomentosa66991	AT1G21010.1	-	poly polymerase;(source:Araport11)
P.x_tomentosa68330	AT1G21010.1	-	poly polymerase;(source:Araport11)
P.x_tomentosa65643	AT1G21380.1	-	Target of Myb protein 1;(source:Araport11)
P.x_tomentosa68938	AT1G21380.1	-	Target of Myb protein 1;(source:Araport11)
P.x_tomentosa68960	AT1G21695.1	-	hydroxyproline-rich glycoprotein family protein;(source:Araport11)
P.x_tomentosa82416	AT1G21695.1	-	hydroxyproline-rich glycoprotein family protein;(source:Araport11)
P.x_tomentosa82400	AT1G21695.1	-	hydroxyproline-rich glycoprotein family protein;(source:Araport11)
P.x_tomentosa68980	AT1G21740.1	-	DUF630 family protein, putative (DUF630 and DUF632);(source:Araport11)
P.x_tomentosa86763	AT1G21740.1	-	DUF630 family protein, putative (DUF630 and DUF632);(source:Araport11)
P.x_tomentosa88515	AT1G21740.1	-	DUF630 family protein, putative (DUF630 and DUF632);(source:Araport11)
P.x_tomentosa87563	AT1G21740.1	-	DUF630 family protein, putative (DUF630 and DUF632);(source:Araport11)
P.x_tomentosa40884	AT1G22150.1	SULFATE TRANSPORTER 1;3 (SULTR1;3)	sulfate transporter Sultr1;3
P.x_tomentosa42899	AT1G22150.1	SULFATE TRANSPORTER 1;3 (SULTR1;3)	sulfate transporter Sultr1;3
P.x_tomentosa19333	AT1G22360.1	UDP-GLUCOSYL TRANSFERASE 85A2 (UGT85A2)	UDP-glucosyl transferase 85A2;(source:Araport11)
P.x_tomentosa20464	AT1G22360.1	UDP-GLUCOSYL TRANSFERASE 85A2 (UGT85A2)	UDP-glucosyl transferase 85A2;(source:Araport11)
P.x_tomentosa67809	AT1G22360.1	UDP-GLUCOSYL TRANSFERASE 85A2 (UGT85A2)	UDP-glucosyl transferase 85A2;(source:Araport11)
P.x_tomentosa37900	AT1G22540.1	(NPF5.10)	Major facilitator superfamily protein;(source:Araport11)
P.x_tomentosa35565	AT1G22540.1	(NPF5.10)	Major facilitator superfamily protein;(source:Araport11)
P.x_tomentosa81173	AT1G22640.1	MYB DOMAIN PROTEIN 3 (MYB3)	MYB-type transcription factor (MYB3) that represses phenylpropanoid biosynthesis gene expression
P.x_tomentosa42279	AT1G22640.1	MYB DOMAIN PROTEIN 3 (MYB3)	MYB-type transcription factor (MYB3) that represses phenylpropanoid biosynthesis gene expression
P.x_tomentosa68856	AT1G22790.2	-	Low affinity potassium transport system protein;(source:Araport11)
P.x_tomentosa81131	AT1G22840.1	CYTOCHROME C-1 (CYTC-1)	Encodes cytochrome c. Contains two site II (TGGGCC/T) elements, which interact with a TCP-domain transcription factor, and a downstream internal telomeric repeat, and are required for expression of the Cytc-1 gene. Promoter directs preferential expression in root and shoot meristems and in anthers. Double mutants with CYTC-2 accumulate starch during the day, have delayed growth and development an…
P.x_tomentosa81132	AT1G22840.1	CYTOCHROME C-1 (CYTC-1)	Encodes cytochrome c. Contains two site II (TGGGCC/T) elements, which interact with a TCP-domain transcription factor, and a downstream internal telomeric repeat, and are required for expression of the Cytc-1 gene. Promoter directs preferential expression in root and shoot meristems and in anthers. Double mutants with CYTC-2 accumulate starch during the day, have delayed growth and development an…
P.x_tomentosa35525	AT1G22840.1	CYTOCHROME C-1 (CYTC-1)	Encodes cytochrome c. Contains two site II (TGGGCC/T) elements, which interact with a TCP-domain transcription factor, and a downstream internal telomeric repeat, and are required for expression of the Cytc-1 gene. Promoter directs preferential expression in root and shoot meristems and in anthers. Double mutants with CYTC-2 accumulate starch during the day, have delayed growth and development an…
P.x_tomentosa37856	AT1G22840.1	CYTOCHROME C-1 (CYTC-1)	Encodes cytochrome c. Contains two site II (TGGGCC/T) elements, which interact with a TCP-domain transcription factor, and a downstream internal telomeric repeat, and are required for expression of the Cytc-1 gene. Promoter directs preferential expression in root and shoot meristems and in anthers. Double mutants with CYTC-2 accumulate starch during the day, have delayed growth and development an…
P.x_tomentosa24993	AT1G23260.1	MMS ZWEI HOMOLOGUE 1 (MMZ1)	MMZ1/UEV1A encodes a protein that may play a role in DNA damage responses and error-free post-replicative DNA repair by participating in lysine-63-based polyubiquitination reactions. UEV1A can form diubiquitin and triubiquitin chains in combination with UBC13A/UBC35 in vitro. It can also functionally complement an mms2 mutation in budding yeast, both by increasing mms2 mutant viability in the pre…
P.x_tomentosa75979	AT1G24140.1	(AT3-MMP)	Matrixin family protein;(source:Araport11)
P.x_tomentosa56029	AT1G24267.2	-	bZIP transcription factor, putative (DUF1664);(source:Araport11)
P.x_tomentosa54332	AT1G24267.2	-	bZIP transcription factor, putative (DUF1664);(source:Araport11)
P.x_tomentosa15571	AT1G24267.2	-	bZIP transcription factor, putative (DUF1664);(source:Araport11)
P.x_tomentosa27185	AT1G24440.1	-	RING/U-box superfamily protein;(source:Araport11)
P.x_tomentosa71644	AT1G25340.3	MYB DOMAIN PROTEIN 116 (MYB116)	putative transcription factor (MYB116)
P.x_tomentosa05195	AT1G25370.2	-	hypothetical protein (DUF1639);(source:Araport11)
P.x_tomentosa82067	AT1G25370.2	-	hypothetical protein (DUF1639);(source:Araport11)
P.x_tomentosa05189	AT1G25400.1	-	transmembrane protein;(source:Araport11)
P.x_tomentosa24831	AT1G25520.1	-	Uncharacterized protein family (UPF0016);(source:Araport11)
P.x_tomentosa24633	AT1G26340.1	CYTOCHROME B5 ISOFORM A (CB5-A)	encodes a member of the cytochromes b5 family of proteins that localizes to the outer envelope of the chloroplast. The C-terminal portion of the protein appears to be capable of inserting into a plant microsomal membrane in vitro.
P.x_tomentosa50697	AT1G26580.1	-	ELM2 domain protein;(source:Araport11)
P.x_tomentosa74970	AT1G26850.2	-	S-adenosyl-L-methionine-dependent methyltransferases superfamily protein;(source:Araport11)
P.x_tomentosa23588	AT1G27100.1	-	Actin cross-linking protein;(source:Araport11)
P.x_tomentosa27317	AT1G27100.1	-	Actin cross-linking protein;(source:Araport11)
P.x_tomentosa56018	AT1G27330.1	-	Ribosome associated membrane protein RAMP4;(source:Araport11)
P.x_tomentosa12078	AT1G27340.1	LEAF CURLING RESPONSIVENESS (LCR)	Encodes a putative F-box protein that is involved in the regulation of leaf morphology.
P.x_tomentosa54315	AT1G27385.4	-	phosphoribosylformylglycinamidine synthase;(source:Araport11)
P.x_tomentosa42782	AT1G27530.1	-	ubiquitin-fold modifier-conjugating enzyme;(source:Araport11)
P.x_tomentosa40759	AT1G27530.1	-	ubiquitin-fold modifier-conjugating enzyme;(source:Araport11)
P.x_tomentosa39749	AT1G27680.1	ADPGLC-PPASE LARGE SUBUNIT (APL2)	ADP-glucose pyrophosphorylase catalyzes the first, rate limiting step in starch biosynthesis. The large subunit plays a regulatory role whereas the small subunit (ApS) is the catalytic isoform. Four isoforms of the large subunit (ApL1-4) have been described.Mutational analysis of APS1 suggests that APL1 and APL2 can compensate for loss of APS1 catalytic activity,suggesting both have catalytic as …
P.x_tomentosa43381	AT1G27680.1	ADPGLC-PPASE LARGE SUBUNIT (APL2)	ADP-glucose pyrophosphorylase catalyzes the first, rate limiting step in starch biosynthesis. The large subunit plays a regulatory role whereas the small subunit (ApS) is the catalytic isoform. Four isoforms of the large subunit (ApL1-4) have been described.Mutational analysis of APS1 suggests that APL1 and APL2 can compensate for loss of APS1 catalytic activity,suggesting both have catalytic as …
P.x_tomentosa02875	AT1G27760.3	SALT-TOLERANCE 32 (SAT32)	Encodes a protein with similarity to human interferon-related developmental regulator (IFRD)that is involved in salt tolerance. Loss of function mutations are hypersensitive to salt stress and have reduced fertility. SAT32 is found in the cytoplasm but appears to translocate to the nucleus when plants are subject to salt stress.
P.x_tomentosa01428	AT1G27760.3	SALT-TOLERANCE 32 (SAT32)	Encodes a protein with similarity to human interferon-related developmental regulator (IFRD)that is involved in salt tolerance. Loss of function mutations are hypersensitive to salt stress and have reduced fertility. SAT32 is found in the cytoplasm but appears to translocate to the nucleus when plants are subject to salt stress.
P.x_tomentosa40672	AT1G27760.3	SALT-TOLERANCE 32 (SAT32)	Encodes a protein with similarity to human interferon-related developmental regulator (IFRD)that is involved in salt tolerance. Loss of function mutations are hypersensitive to salt stress and have reduced fertility. SAT32 is found in the cytoplasm but appears to translocate to the nucleus when plants are subject to salt stress.
P.x_tomentosa42668	AT1G27760.3	SALT-TOLERANCE 32 (SAT32)	Encodes a protein with similarity to human interferon-related developmental regulator (IFRD)that is involved in salt tolerance. Loss of function mutations are hypersensitive to salt stress and have reduced fertility. SAT32 is found in the cytoplasm but appears to translocate to the nucleus when plants are subject to salt stress.
P.x_tomentosa56033	AT1G27980.1	DIHYDROSPHINGOSINE PHOSPHATE LYASE (DPL1)	dihydrosphingosine phosphate lyase;(source:Araport11)
P.x_tomentosa54336	AT1G27980.1	DIHYDROSPHINGOSINE PHOSPHATE LYASE (DPL1)	dihydrosphingosine phosphate lyase;(source:Araport11)
P.x_tomentosa56104	AT1G28190.1	-	hypothetical protein;(source:Araport11)
P.x_tomentosa48430	AT1G28380.1	NECROTIC SPOTTED LESIONS 1 (NSL1)	This gene is predicted to encode a protein involved in negatively regulating salicylic acid-related defense responses and cell death programs. nsl1 mutants develop necrotic lesions spontaneously and show other features of a defense response, such as higher levels of SA and disease resistance-related transcripts, in the absence of a biotic stimulus. The NSL1 protein is predicted to have a MACPF do…
P.x_tomentosa51208	AT1G28380.1	NECROTIC SPOTTED LESIONS 1 (NSL1)	This gene is predicted to encode a protein involved in negatively regulating salicylic acid-related defense responses and cell death programs. nsl1 mutants develop necrotic lesions spontaneously and show other features of a defense response, such as higher levels of SA and disease resistance-related transcripts, in the absence of a biotic stimulus. The NSL1 protein is predicted to have a MACPF do…
P.x_tomentosa49415	AT1G28380.1	NECROTIC SPOTTED LESIONS 1 (NSL1)	This gene is predicted to encode a protein involved in negatively regulating salicylic acid-related defense responses and cell death programs. nsl1 mutants develop necrotic lesions spontaneously and show other features of a defense response, such as higher levels of SA and disease resistance-related transcripts, in the absence of a biotic stimulus. The NSL1 protein is predicted to have a MACPF do…
P.x_tomentosa52845	AT1G28380.1	NECROTIC SPOTTED LESIONS 1 (NSL1)	This gene is predicted to encode a protein involved in negatively regulating salicylic acid-related defense responses and cell death programs. nsl1 mutants develop necrotic lesions spontaneously and show other features of a defense response, such as higher levels of SA and disease resistance-related transcripts, in the absence of a biotic stimulus. The NSL1 protein is predicted to have a MACPF do…
P.x_tomentosa48416	AT1G28480.1	(GRX480)	Encodes GRX480, a member of the glutaredoxin family that regulates protein redox state. GRX480 interacts with TGA factors and suppresses JA-responsive PDF1.2 transcription. GRX480 transcription is SA-inducible and requires NPR1. Maybe involved in SA/JA cross-talk. It has also been shown to interact with the transcription factor TGA2 and suppress ORA59 promoter activity.
P.x_tomentosa49401	AT1G28480.1	(GRX480)	Encodes GRX480, a member of the glutaredoxin family that regulates protein redox state. GRX480 interacts with TGA factors and suppresses JA-responsive PDF1.2 transcription. GRX480 transcription is SA-inducible and requires NPR1. Maybe involved in SA/JA cross-talk. It has also been shown to interact with the transcription factor TGA2 and suppress ORA59 promoter activity.
P.x_tomentosa42542	AT1G28710.3	-	Nucleotide-diphospho-sugar transferase family protein;(source:Araport11)
P.x_tomentosa48369	AT1G29120.8	UP9 (UP9)	Hydrolase-like protein family;(source:Araport11)
P.x_tomentosa52749	AT1G29220.2	-	transcriptional regulator family protein;(source:Araport11)
P.x_tomentosa51092	AT1G29340.1	PLANT U-BOX 17 (PUB17)	Encodes a protein containing a UND, a U-box, and an ARM domain. This protein has E3 ubiquitin ligase activity. It is required for cell death and full resistance specified by Arabidopsis RPM1 and RPS4 resistance proteins against Pseudomonas syringae pv tomato. The mRNA is cell-to-cell mobile.
P.x_tomentosa48326	AT1G29800.1	-	RING/FYVE/PHD-type zinc finger family protein;(source:Araport11)
P.x_tomentosa51081	AT1G29800.1	-	RING/FYVE/PHD-type zinc finger family protein;(source:Araport11)
P.x_tomentosa52714	AT1G29800.1	-	RING/FYVE/PHD-type zinc finger family protein;(source:Araport11)
P.x_tomentosa85352	AT1G29800.1	-	RING/FYVE/PHD-type zinc finger family protein;(source:Araport11)
P.x_tomentosa16780	AT1G29860.1	WRKY DNA-BINDING PROTEIN 71 (WRKY71)	member of WRKY Transcription Factor; Group II-c
P.x_tomentosa13331	AT1G29860.1	WRKY DNA-BINDING PROTEIN 71 (WRKY71)	member of WRKY Transcription Factor; Group II-c
P.x_tomentosa09783	AT1G29860.1	WRKY DNA-BINDING PROTEIN 71 (WRKY71)	member of WRKY Transcription Factor; Group II-c
P.x_tomentosa41430	AT1G30755.1	PSK SIMULATOR 2 (PSI2)	elongation factor G, putative (DUF668);(source:Araport11)
P.x_tomentosa68515	AT1G30755.1	PSK SIMULATOR 2 (PSI2)	elongation factor G, putative (DUF668);(source:Araport11)
P.x_tomentosa77368	AT1G30890.1	-	Integral membrane HRF1 family protein;(source:Araport11)
P.x_tomentosa81536	AT1G30890.1	-	Integral membrane HRF1 family protein;(source:Araport11)
P.x_tomentosa68927	AT1G31130.1	-	polyadenylate-binding protein 1-B-binding protein;(source:Araport11)
P.x_tomentosa15421	AT1G31320.1	LOB DOMAIN-CONTAINING PROTEIN 4 (LBD4)	LOB domain-containing protein 4;(source:Araport11)
P.x_tomentosa68840	AT1G31340.1	RELATED TO UBIQUITIN 1 (RUB1)	Encodes a ubiquitin-related protein that is conjugated to target proteins by neddylation. It has been shown to be conjugated to the cullin AtCUL1. The RUB-conjugation pathway has been implicated in in auxin response.
P.x_tomentosa67614	AT1G31340.1	RELATED TO UBIQUITIN 1 (RUB1)	Encodes a ubiquitin-related protein that is conjugated to target proteins by neddylation. It has been shown to be conjugated to the cullin AtCUL1. The RUB-conjugation pathway has been implicated in in auxin response.
P.x_tomentosa14993	AT1G31940.1	-	cystic fibrosis transmembrane conductance regulator;(source:Araport11)
P.x_tomentosa14983	AT1G32170.1	XYLOGLUCAN ENDOTRANSGLUCOSYLASE/HYDROLASE 30 (XTH30)	xyloglucan endotransglycosylase-related protein (XTR4) The mRNA is cell-to-cell mobile.
P.x_tomentosa56619	AT1G32170.1	XYLOGLUCAN ENDOTRANSGLUCOSYLASE/HYDROLASE 30 (XTH30)	xyloglucan endotransglycosylase-related protein (XTR4) The mRNA is cell-to-cell mobile.
P.x_tomentosa54908	AT1G32170.1	XYLOGLUCAN ENDOTRANSGLUCOSYLASE/HYDROLASE 30 (XTH30)	xyloglucan endotransglycosylase-related protein (XTR4) The mRNA is cell-to-cell mobile.
P.x_tomentosa11463	AT1G32170.1	XYLOGLUCAN ENDOTRANSGLUCOSYLASE/HYDROLASE 30 (XTH30)	xyloglucan endotransglycosylase-related protein (XTR4) The mRNA is cell-to-cell mobile.
P.x_tomentosa58269	AT1G32350.1	ALTERNATIVE OXIDASE 1D (AOX1D)	alternative oxidase 1D;(source:Araport11)
P.x_tomentosa56568	AT1G32350.1	ALTERNATIVE OXIDASE 1D (AOX1D)	alternative oxidase 1D;(source:Araport11)
P.x_tomentosa01280	AT1G32450.1	NRT1/ PTR FAMILY 7.3 (NPF7.3)	Transmembrane nitrate transporter. Involved in xylem transport of nitrate from root to shoot. Induced in response to high and low concentrations of nitrate. Not involved in nitrate uptake. Expressed in root pericycle cells under the control of MYB59. Also functions as a proton-coupled H+/K+ antiporter for K+ loading into the xylem.
P.x_tomentosa56653	AT1G32690.1	-	DUF740 family protein;(source:Araport11)
P.x_tomentosa58357	AT1G32690.1	-	DUF740 family protein;(source:Araport11)
P.x_tomentosa54947	AT1G32690.1	-	DUF740 family protein;(source:Araport11)
P.x_tomentosa56711	AT1G32740.1	-	SBP (S-ribonuclease binding protein) family protein;(source:Araport11)
P.x_tomentosa55005	AT1G32740.1	-	SBP (S-ribonuclease binding protein) family protein;(source:Araport11)
P.x_tomentosa48766	AT1G33240.1	GT-2-LIKE 1 (GTL1)	Encodes a plant transcriptional activator that contains two separate, but similar, trihelix DNA-binding domains, similar to GT-2. Gene is expressed in all aerial parts of the plant, with higher level of expression in siliques. At-GTL2 was thought to be a duplicated copy of this gene but is likely to be a cloning artefact, the result of a chimeric clone. Regulates ploidy-dependent cell growth in t…
P.x_tomentosa48767	AT1G33250.1	-	beta-1,3-n-acetylglucosaminyltransferase radical fringe protein, putative (DUF604);(source:Araport11)
P.x_tomentosa10908	AT1G33270.1	-	Acyl transferase/acyl hydrolase/lysophospholipase superfamily protein;(source:Araport11)
P.x_tomentosa55466	AT1G33270.1	-	Acyl transferase/acyl hydrolase/lysophospholipase superfamily protein;(source:Araport11)
P.x_tomentosa57159	AT1G33270.1	-	Acyl transferase/acyl hydrolase/lysophospholipase superfamily protein;(source:Araport11)
P.x_tomentosa14437	AT1G33270.1	-	Acyl transferase/acyl hydrolase/lysophospholipase superfamily protein;(source:Araport11)
P.x_tomentosa56995	AT1G33490.1	-	E3 ubiquitin-protein ligase;(source:Araport11)
P.x_tomentosa55288	AT1G33490.1	-	E3 ubiquitin-protein ligase;(source:Araport11)
P.x_tomentosa71086	AT1G33920.1	PHLOEM PROTEIN 2-A4 (PP2-A4)	phloem protein 2-A4;(source:Araport11)
P.x_tomentosa37984	AT1G34260.1	FORMS APLOID AND BINUCLEATE CELLS 1A (FAB1D)	Encodes a protein that is predicted to act as a phosphatidylinositol-3P 5-kinase, but, because it lacks a FYVE domain, it is unlikely to be efficiently targeted to membranes containing the porposed phosphatidylinositol-3P substrate. Therefore, its molecular function remains unknown. The mRNA is cell-to-cell mobile.
P.x_tomentosa27882	AT1G34470.1	(ENOR3L5)	magnesium transporter, putative (DUF803);(source:Araport11)
P.x_tomentosa18777	AT1G34570.1	-	Essential protein Yae1, N-terminal;(source:Araport11)
P.x_tomentosa45610	AT1G35190.1	-	2-oxoglutarate (2OG) and Fe(II)-dependent oxygenase superfamily protein;(source:Araport11)
P.x_tomentosa37902	AT1G35460.1	FLOWERING BHLH 1 (FBH1)	Encodes a bHLH transcription factor involved in CFL1-mediated regulation of cuticle development. Overexpression leads to abnormal cuticle development.
P.x_tomentosa80060	AT1G35620.1	PDI-LIKE 5-2 (PDIL5-2)	Encodes a protein disulfide isomerase-like (PDIL) protein, a member of a multigene family within the thioredoxin (TRX) superfamily. Unlike several other PDI family members, transcript levels for this gene are not up-regulated in response to three different chemical inducers of ER stress (dithiothreitol, beta-mercaptoethanol, and tunicamycin). However, the level of transcripts for this gene is sli…
P.x_tomentosa77965	AT1G42960.1	-	expressed protein localized to the inner membrane of the chloroplast.
P.x_tomentosa67895	AT1G43890.1	RAB GTPASE HOMOLOG B18 (RAB18)	ras-related small GTPase
P.x_tomentosa69825	AT1G43890.1	RAB GTPASE HOMOLOG B18 (RAB18)	ras-related small GTPase
P.x_tomentosa40979	AT1G44130.1	-	Eukaryotic aspartyl protease family protein;(source:Araport11)
P.x_tomentosa42999	AT1G44130.1	-	Eukaryotic aspartyl protease family protein;(source:Araport11)
P.x_tomentosa40969	AT1G44350.1	IAA-LEUCINE RESISTANT (ILR)-LIKE GENE 6 (ILL6)	encodes a protein similar to IAA amino acid conjugate hydrolase.
P.x_tomentosa42989	AT1G44350.1	IAA-LEUCINE RESISTANT (ILR)-LIKE GENE 6 (ILL6)	encodes a protein similar to IAA amino acid conjugate hydrolase.
P.x_tomentosa11992	AT1G44960.1	-	SNARE associated Golgi protein family;(source:Araport11)
P.x_tomentosa15502	AT1G44960.1	-	SNARE associated Golgi protein family;(source:Araport11)
P.x_tomentosa82076	AT1G44960.1	-	SNARE associated Golgi protein family;(source:Araport11)
P.x_tomentosa91123	AT1G44960.1	-	SNARE associated Golgi protein family;(source:Araport11)
P.x_tomentosa01515	AT1G45249.6	ABSCISIC ACID RESPONSIVE ELEMENTS-BINDING FACTOR 2 (ABF2)	Leucine zipper transcription factor that binds to the abscisic acid (ABA)?responsive element (ABRE) motif in the promoter region of ABA-inducible genes. Enhances drought tolerance in vegetative tissues. Required for normal glucose response. Localized in the nucleus. Expressed constitutively in roots, leaf vascular tissues, and hydathodes or in all tissues under stress conditions. It's phosphoryla…
P.x_tomentosa02938	AT1G46768.1	RELATED TO AP2 1 (RAP2.1)	encodes a member of the DREB subfamily A-5 of ERF/AP2 transcription factor family (RAP2.1). The protein contains one AP2 domain. There are 16 members in this subfamily including RAP2.9 and RAP2.10.
P.x_tomentosa01492	AT1G46768.1	RELATED TO AP2 1 (RAP2.1)	encodes a member of the DREB subfamily A-5 of ERF/AP2 transcription factor family (RAP2.1). The protein contains one AP2 domain. There are 16 members in this subfamily including RAP2.9 and RAP2.10.
P.x_tomentosa28287	AT1G47128.1	RESPONSIVE TO DEHYDRATION 21A (RD21A)	cysteine proteinase precursor-like protein/ dehydration stress-responsive gene (RD21). Has been shown to have peptide ligase activity and protease activity in vitro. RD21 is involved in immunity to the necrotrophic fungal pathogen Botrytis cinerea.Activity detected in root, leaf, flower and cell culture.
P.x_tomentosa30928	AT1G47480.1	-	alpha/beta-Hydrolases superfamily protein;(source:Araport11)
P.x_tomentosa29639	AT1G47480.1	-	alpha/beta-Hydrolases superfamily protein;(source:Araport11)
P.x_tomentosa01543	AT1G47480.1	-	alpha/beta-Hydrolases superfamily protein;(source:Araport11)
P.x_tomentosa41415	AT1G47830.1	ADAPTOR 55 PROTEIN 2 SMALL SUBUNIT (AP2S)	SNARE-like superfamily protein;(source:Araport11)
P.x_tomentosa24665	AT1G48040.1	-	Protein phosphatase 2C family protein;(source:Araport11)
P.x_tomentosa22694	AT1G48040.1	-	Protein phosphatase 2C family protein;(source:Araport11)
P.x_tomentosa27517	AT1G48210.3	-	Protein kinase superfamily protein;(source:Araport11)
P.x_tomentosa23814	AT1G48210.3	-	Protein kinase superfamily protein;(source:Araport11)
P.x_tomentosa27498	AT1G48320.1	DHNA-COA THIOESTERASE 1 (DHNAT1)	Encodes one of the two functional DHNA-CoA (1,4-dihydroxy-2-naphthoyl-CoA) thioesterases found in Arabidopsis.
P.x_tomentosa23792	AT1G48320.1	DHNA-COA THIOESTERASE 1 (DHNAT1)	Encodes one of the two functional DHNA-CoA (1,4-dihydroxy-2-naphthoyl-CoA) thioesterases found in Arabidopsis.
P.x_tomentosa71521	AT1G48450.1	-	alanine-tRNA ligase, putative (DUF760);(source:Araport11)
P.x_tomentosa70416	AT1G48450.1	-	alanine-tRNA ligase, putative (DUF760);(source:Araport11)
P.x_tomentosa72631	AT1G48450.1	-	alanine-tRNA ligase, putative (DUF760);(source:Araport11)
P.x_tomentosa30915	AT1G49670.2	(NQR)	molecular function has not been defined. Was shown involved in oxidative stress tolerance.
P.x_tomentosa29625	AT1G49670.2	(NQR)	molecular function has not been defined. Was shown involved in oxidative stress tolerance.
P.x_tomentosa40668	AT1G49890.1	QWRF DOMAIN CONTAINING 2 (QWRF2)	QWRF motif protein (DUF566);(source:Araport11)
P.x_tomentosa42664	AT1G49890.1	QWRF DOMAIN CONTAINING 2 (QWRF2)	QWRF motif protein (DUF566);(source:Araport11)
P.x_tomentosa28201	AT1G49950.3	TELOMERE REPEAT BINDING FACTOR 1 (TRB1)	Encodes a telomeric DNA binding protein and Single Myb Histone (SMH) gene family member. In vitro, an N-terminal Myb domain enables it to interact with double-stranded telomeric repeats.Mutations in TRB1 and TRB3 enhance the lhp1 mutant phenotype. Triple mutants are more strongly affected than the respective double mutants with lhp1. TRB1 binds non-H3K27me3 target genes predominantly at the trans…
P.x_tomentosa28222	AT1G49970.1	CLP PROTEASE PROTEOLYTIC SUBUNIT 1 (CLPR1)	Encodes a ClpP-related sequence. Though similar to ClpP proteins, this does not contains the highly conserved catalytic triad of Ser-type proteases (Ser-His-Asp). The name reflects nomenclature described in Adam et. al (2001).
P.x_tomentosa13802	AT1G49980.1	-	DNA/RNA polymerases superfamily protein;(source:Araport11)
P.x_tomentosa09290	AT1G50740.1	-	Transmembrane proteins 14C;(source:Araport11)
P.x_tomentosa48842	AT1G50740.1	-	Transmembrane proteins 14C;(source:Araport11)
P.x_tomentosa47859	AT1G50910.1	-	hypothetical protein;(source:Araport11)
P.x_tomentosa32206	AT1G51130.1	-	Nse4, component of Smc5/6 DNA repair complex;(source:Araport11)
P.x_tomentosa33281	AT1G51130.1	-	Nse4, component of Smc5/6 DNA repair complex;(source:Araport11)
P.x_tomentosa27930	AT1G51340.2	MULTI-DRUG AND TOXIC COMPOUND EXTRUSION (MATE)	Encodes a root citrate transporter which together with the root malate transporter ALMT1 are the primary mechanism of aluminum tolerance.
P.x_tomentosa14078	AT1G51410.1	-	similar to Eucalyptus gunnii alcohol dehydrogenase of unknown physiological function (GI:1143445), apple tree, PIR:T16995; NOT a cinnamyl-alcohol dehydrogenase
P.x_tomentosa11029	AT1G52080.1	(AR791)	actin binding protein family;(source:Araport11)
P.x_tomentosa14555	AT1G52080.1	(AR791)	actin binding protein family;(source:Araport11)
P.x_tomentosa56945	AT1G52343.1	-	transmembrane protein;(source:Araport11)
P.x_tomentosa43849	AT1G52740.1	HISTONE H2A PROTEIN 9 (HTA9)	Encodes HTA9, a histone H2A protein. Loss of all H2A.Z (triple mutant with HTA8 and HTA11) results in a reduction in DNA methylation of transposons but not that of genes. Loss of H2A.Z causes misregulation of many genes involved in the response to developmental and environmental cues, and that these genes tend to have high levels of gene-body H2A.Z.
P.x_tomentosa44940	AT1G52740.1	HISTONE H2A PROTEIN 9 (HTA9)	Encodes HTA9, a histone H2A protein. Loss of all H2A.Z (triple mutant with HTA8 and HTA11) results in a reduction in DNA methylation of transposons but not that of genes. Loss of H2A.Z causes misregulation of many genes involved in the response to developmental and environmental cues, and that these genes tend to have high levels of gene-body H2A.Z.
P.x_tomentosa49117	AT1G53190.1	TIE1-ASSOCIATED 33 RING-TYPE E3 LIGASE 1 (TEAR1)	Encodes a RING-type E3 ligase that positively regulates CIN-like TCP activity to promote leaf development by mediating the degradation of the TCP repressor TIE1.
P.x_tomentosa48138	AT1G53190.1	TIE1-ASSOCIATED 33 RING-TYPE E3 LIGASE 1 (TEAR1)	Encodes a RING-type E3 ligase that positively regulates CIN-like TCP activity to promote leaf development by mediating the degradation of the TCP repressor TIE1.
P.x_tomentosa56818	AT1G53820.1	-	RING/U-box superfamily protein;(source:Araport11)
P.x_tomentosa56841	AT1G54070.1	-	Dormancy/auxin associated family protein;(source:Araport11)
P.x_tomentosa56862	AT1G54100.2	ALDEHYDE DEHYDROGENASE 7B4 (ALDH7B4)	Aldehyde dehydrogenase
P.x_tomentosa14736	AT1G54100.2	ALDEHYDE DEHYDROGENASE 7B4 (ALDH7B4)	Aldehyde dehydrogenase
P.x_tomentosa11220	AT1G54100.2	ALDEHYDE DEHYDROGENASE 7B4 (ALDH7B4)	Aldehyde dehydrogenase
P.x_tomentosa14727	AT1G54130.1	RELA/SPOT HOMOLOG 3 (RSH3)	This gene appears to be at least partially redundant with RSH2 (At3g14050). Guanosine tetraphosphate synthesized by RSH2/RSH3 (and CRSH At3g17470) to an unknown extent can repress chloroplast gene expression, and also reduce chloroplast size.
P.x_tomentosa14716	AT1G54210.1	AUTOPHAGY 12 A (ATG12A)	Ubiquitin-like superfamily protein;(source:Araport11)
P.x_tomentosa37350	AT1G54570.1	PHYTYL ESTER SYNTHASE 1 (PES1)	Encodes a protein with phytyl ester synthesis and diacylglycerol acyltransferase activities that is involved in the deposition of free phytol and free fatty acids in the form of phytyl esters in chloroplasts, a process involved in maintaining the integrity of the photosynthetic membrane during abiotic stress and senescence.
P.x_tomentosa37352	AT1G54570.1	PHYTYL ESTER SYNTHASE 1 (PES1)	Encodes a protein with phytyl ester synthesis and diacylglycerol acyltransferase activities that is involved in the deposition of free phytol and free fatty acids in the form of phytyl esters in chloroplasts, a process involved in maintaining the integrity of the photosynthetic membrane during abiotic stress and senescence.
P.x_tomentosa37323	AT1G54710.1	HOMOLOG OF YEAST AUTOPHAGY 18 (ATG18) H (ATG18H)	autophagy 18h-like protein;(source:Araport11)
P.x_tomentosa68044	AT1G54710.1	HOMOLOG OF YEAST AUTOPHAGY 18 (ATG18) H (ATG18H)	autophagy 18h-like protein;(source:Araport11)
P.x_tomentosa34967	AT1G54710.1	HOMOLOG OF YEAST AUTOPHAGY 18 (ATG18) H (ATG18H)	autophagy 18h-like protein;(source:Araport11)
P.x_tomentosa23148	AT1G54870.2	-	ChlADR is an aldehyde reductase that catalyzes the reduction of the aldehyde carbonyl groups on saturated and alpha,beta-unsaturated aldehydes with more than 5 carbons in vitro. The N-terminal region of this protein directs GFP to the chloroplast where where ChlADR likely helps to maintain the photosynthetic process by detoxifying reactive carbonyls formed during lipid peroxidation. In addition, …
P.x_tomentosa05397	AT1G54870.2	-	ChlADR is an aldehyde reductase that catalyzes the reduction of the aldehyde carbonyl groups on saturated and alpha,beta-unsaturated aldehydes with more than 5 carbons in vitro. The N-terminal region of this protein directs GFP to the chloroplast where where ChlADR likely helps to maintain the photosynthetic process by detoxifying reactive carbonyls formed during lipid peroxidation. In addition, …
P.x_tomentosa82302	AT1G54870.2	-	ChlADR is an aldehyde reductase that catalyzes the reduction of the aldehyde carbonyl groups on saturated and alpha,beta-unsaturated aldehydes with more than 5 carbons in vitro. The N-terminal region of this protein directs GFP to the chloroplast where where ChlADR likely helps to maintain the photosynthetic process by detoxifying reactive carbonyls formed during lipid peroxidation. In addition, …
P.x_tomentosa91095	AT1G54870.2	-	ChlADR is an aldehyde reductase that catalyzes the reduction of the aldehyde carbonyl groups on saturated and alpha,beta-unsaturated aldehydes with more than 5 carbons in vitro. The N-terminal region of this protein directs GFP to the chloroplast where where ChlADR likely helps to maintain the photosynthetic process by detoxifying reactive carbonyls formed during lipid peroxidation. In addition, …
P.x_tomentosa54522	AT1G55090.1	-	carbon-nitrogen hydrolase family protein;(source:Araport11)
P.x_tomentosa56220	AT1G55090.1	-	carbon-nitrogen hydrolase family protein;(source:Araport11)
P.x_tomentosa81447	AT1G55150.2	RNA HELICASE 20 (RH20)	DEA(D/H)-box RNA helicase family protein;(source:Araport11)
P.x_tomentosa57061	AT1G55170.1	-	DNA double-strand break repair protein;(source:Araport11)
P.x_tomentosa55363	AT1G55170.1	-	DNA double-strand break repair protein;(source:Araport11)
P.x_tomentosa53947	AT1G55230.1	-	proteinase inhibitor I4, serpin (DUF716);(source:Araport11)
P.x_tomentosa15929	AT1G55265.1	-	DUF538 family protein, putative (Protein of unknown function, DUF538);(source:Araport11)
P.x_tomentosa80784	AT1G55340.1	-	hypothetical protein (DUF1639);(source:Araport11)
P.x_tomentosa55629	AT1G55510.1	BRANCHED-CHAIN ALPHA-KETO ACID DECARBOXYLASE E1 BETA SUBUNIT (BCDH BETA1)	branched-chain alpha-keto acid decarboxylase E1 beta
P.x_tomentosa37551	AT1G55520.1	TATA BINDING PROTEIN 2 (TBP2)	TATA-box binding protein. Required for basal transcription. Acts facilitating the recruitment of TFIID to the promoter, which together with the RNA polymerase form the preinitiation complex.
P.x_tomentosa16050	AT1G55810.5	URIDINE KINASE-LIKE 3 (UKL3)	One of the homologous genes predicted to encode proteins with UPRT domains (Uracil phosphoribosyltransferase). Five of these genes (At5g40870, At3g27190, At1g55810, At4g26510 and At3g27440) show a high level of identity, and are annotated as also containing a N-terminal uracil kinase (UK) domain. These genes are referred to as UKL1 (UK-like 1), UKL2, UKL3, UKL4 and UKL5, respectively.
P.x_tomentosa77974	AT1G56010.2	NAC DOMAIN CONTAINING PROTEIN 1 (NAC1)	Encodes a transcription factor involved in shoot apical meristem formation and auxin-mediated lateral root formation. The gene is thought not to be involved in stress responses (NaCl, auxins, ethylene). NAC1 (NAC1)
P.x_tomentosa76825	AT1G56010.2	NAC DOMAIN CONTAINING PROTEIN 1 (NAC1)	Encodes a transcription factor involved in shoot apical meristem formation and auxin-mediated lateral root formation. The gene is thought not to be involved in stress responses (NaCl, auxins, ethylene). NAC1 (NAC1)
P.x_tomentosa67599	AT1G56010.2	NAC DOMAIN CONTAINING PROTEIN 1 (NAC1)	Encodes a transcription factor involved in shoot apical meristem formation and auxin-mediated lateral root formation. The gene is thought not to be involved in stress responses (NaCl, auxins, ethylene). NAC1 (NAC1)
P.x_tomentosa54484	AT1G56130.2	-	Leucine-rich repeat transmembrane protein kinase;(source:Araport11)
P.x_tomentosa56182	AT1G56130.2	-	Leucine-rich repeat transmembrane protein kinase;(source:Araport11)
P.x_tomentosa77989	AT1G56160.1	MYB DOMAIN PROTEIN 72 (MYB72)	Encodes a member of the R2R3 transcription factor gene family that is involved in mediating induced systemic resistance. Genetic analysis of loss of function mutants and overexpressor lines indicates MYB72 is necessary but not sufficient for ISR.Interacts in vivo with EIL3.
P.x_tomentosa09640	AT1G56200.1	EMBRYO DEFECTIVE 1303 (emb1303)	Encodes a chloroplast localized protein that is essential for chloroplast development.
P.x_tomentosa34810	AT1G56420.1	-	antigenic heat-stable protein;(source:Araport11)
P.x_tomentosa37163	AT1G56420.1	-	antigenic heat-stable protein;(source:Araport11)
P.x_tomentosa61268	AT1G57790.1	-	F-box family protein;(source:Araport11)
P.x_tomentosa59240	AT1G57790.1	-	F-box family protein;(source:Araport11)
P.x_tomentosa59241	AT1G57790.1	-	F-box family protein;(source:Araport11)
P.x_tomentosa85257	AT1G57790.1	-	F-box family protein;(source:Araport11)
P.x_tomentosa90494	AT1G57790.1	-	F-box family protein;(source:Araport11)
P.x_tomentosa42796	AT1G58200.2	MSCS-LIKE 3 (MSL3)	A member of MscS-like gene family, structurally very similar to MSL2, comprising of an N-terminal chloroplast transit peptide, five trans-membrane helices and a C-terminal cytoplasmic domain. Mutant plants showed abnormalities in the size and shape of plastids. MSL3-GFP was localized to discrete foci on the plastid envelope and co-localize with the plastid division protein AtMinE. MSL3 was capabl…
P.x_tomentosa40773	AT1G58200.2	MSCS-LIKE 3 (MSL3)	A member of MscS-like gene family, structurally very similar to MSL2, comprising of an N-terminal chloroplast transit peptide, five trans-membrane helices and a C-terminal cytoplasmic domain. Mutant plants showed abnormalities in the size and shape of plastids. MSL3-GFP was localized to discrete foci on the plastid envelope and co-localize with the plastid division protein AtMinE. MSL3 was capabl…
P.x_tomentosa13855	AT1G58290.1	(HEMA1)	Encodes a protein with glutamyl-tRNA reductase (GluTR) activity, catalyzing the NADPH-dependent reduction of Glu-tRNA(Glu) to glutamate 1-semialdehyde (GSA) with the release of free tRNA(Glu). It is involved in the early steps of chlorophyll biosynthesis.
P.x_tomentosa42785	AT1G58340.1	(ZF14)	Encodes a plant MATE (multidrug and toxic compound extrusion) transporter that is localized to the Golgi complex and small organelles and is involved in determining the rate of organ initiation. It is also involved in iron homeostasis when plants are under osmotic stress.
P.x_tomentosa40762	AT1G58340.1	(ZF14)	Encodes a plant MATE (multidrug and toxic compound extrusion) transporter that is localized to the Golgi complex and small organelles and is involved in determining the rate of organ initiation. It is also involved in iron homeostasis when plants are under osmotic stress.
P.x_tomentosa40699	AT1G58470.2	RNA-BINDING PROTEIN 1 (RBP1)	Encodes an mRNA-binding protein that contains two RNA recognition motifs (RRMs) and is expressed in proliferating tissues. Preferentially binds UUAGG, GUAGG and/or UUAGU. Loss of function of RBP1 causes decreased root length.
P.x_tomentosa42695	AT1G58470.2	RNA-BINDING PROTEIN 1 (RBP1)	Encodes an mRNA-binding protein that contains two RNA recognition motifs (RRMs) and is expressed in proliferating tissues. Preferentially binds UUAGG, GUAGG and/or UUAGU. Loss of function of RBP1 causes decreased root length.
P.x_tomentosa42734	AT1G58520.2	(RXW8)	GDSL-like lipase/acylhydrolase superfamily protein;(source:Araport11)
P.x_tomentosa40710	AT1G58520.2	(RXW8)	GDSL-like lipase/acylhydrolase superfamily protein;(source:Araport11)
P.x_tomentosa20639	AT1G59650.1	(CW14)	Encodes CW14.
P.x_tomentosa25370	AT1G59650.1	(CW14)	Encodes CW14.
P.x_tomentosa27282	AT1G59650.1	(CW14)	Encodes CW14.
P.x_tomentosa23557	AT1G59650.1	(CW14)	Encodes CW14.
P.x_tomentosa11049	AT1G59870.1	PENETRATION 3 (PEN3)	ATP binding cassette transporter. Localized to the plasma membrane in uninfected cells. In infected leaves, the protein concentrated at infection sites. Contributes to nonhost resistance to inappropriate pathogens that enter by direct penetration in a salicylic acid?dependent manner. Required for mlo resistance. Has Cd transporter activity (Cd2+ extrusion pump) and contributes to heavy metal resi…
P.x_tomentosa14575	AT1G59870.1	PENETRATION 3 (PEN3)	ATP binding cassette transporter. Localized to the plasma membrane in uninfected cells. In infected leaves, the protein concentrated at infection sites. Contributes to nonhost resistance to inappropriate pathogens that enter by direct penetration in a salicylic acid?dependent manner. Required for mlo resistance. Has Cd transporter activity (Cd2+ extrusion pump) and contributes to heavy metal resi…
P.x_tomentosa27296	AT1G59900.1	PYRUVATE DEHYDROGENASE COMPLEX E1 ALPHA SUBUNIT (E1 ALPHA)	encodes the e1 alpha subunit of the pyruvate dehydrogenase complex (PDC) The mRNA is cell-to-cell mobile.
P.x_tomentosa23568	AT1G59900.1	PYRUVATE DEHYDROGENASE COMPLEX E1 ALPHA SUBUNIT (E1 ALPHA)	encodes the e1 alpha subunit of the pyruvate dehydrogenase complex (PDC) The mRNA is cell-to-cell mobile.
P.x_tomentosa67111	AT1G60420.1	NUCLEOREDOXIN 1 (NRX1)	Reduce transmission through pollen. The mRNA is cell-to-cell mobile.
P.x_tomentosa41470	AT1G60420.1	NUCLEOREDOXIN 1 (NRX1)	Reduce transmission through pollen. The mRNA is cell-to-cell mobile.
P.x_tomentosa63155	AT1G60560.1	-	SWIM zinc finger family protein;(source:Araport11)
P.x_tomentosa48476	AT1G60900.1	(U2AF65B)	Putative U2A65 splicing factor which functions in abscisic acid mediated flowering via regulating the precursor messenger RNA splicing of ABI5 and FLC in shoot apex.
P.x_tomentosa49460	AT1G60900.1	(U2AF65B)	Putative U2A65 splicing factor which functions in abscisic acid mediated flowering via regulating the precursor messenger RNA splicing of ABI5 and FLC in shoot apex.
P.x_tomentosa43698	AT1G60960.1	IRON REGULATED TRANSPORTER 3 (IRT3)	Encodes a plasma membrane localized zinc/iron transporter.
P.x_tomentosa51277	AT1G61110.1	NAC DOMAIN CONTAINING PROTEIN 25 (NAC025)	NAC transcription regulator. Regulates endosperm cell expansion during germination.
P.x_tomentosa52916	AT1G61110.1	NAC DOMAIN CONTAINING PROTEIN 25 (NAC025)	NAC transcription regulator. Regulates endosperm cell expansion during germination.
P.x_tomentosa49489	AT1G61140.1	EMBRYO SAC DEVELOPMENT ARREST 16 (EDA16)	SNF2 domain-containing protein / helicase domain-containing protein / zinc finger protein-like protein;(source:Araport11)
P.x_tomentosa48512	AT1G61240.6	-	lysine ketoglutarate reductase trans-splicing-like protein (DUF707);(source:Araport11)
P.x_tomentosa49497	AT1G61240.6	-	lysine ketoglutarate reductase trans-splicing-like protein (DUF707);(source:Araport11)
P.x_tomentosa49498	AT1G61250.1	SECRETORY CARRIER 3 (SC3)	Encodes a putative secretory carrier membrane protein (SC3). The mRNA is cell-to-cell mobile.
P.x_tomentosa49506	AT1G61260.1	-	cotton fiber (DUF761);(source:Araport11)
P.x_tomentosa04554	AT1G61560.1	MILDEW RESISTANCE LOCUS O 6 (MLO6)	A member of a large family of seven-transmembrane domain proteins specific to plants, homologs of the barley mildew resistance locus o (MLO) protein. The Arabidopsis genome contains 15 genes encoding MLO proteins, with localization in plasma membrane. Phylogenetic analysis revealed four clades of closely-related AtMLO genes. ATMLO6 belongs to the clade IV, with AtMLO2, AtMLO3 and AtMLO12. The gen…
P.x_tomentosa51414	AT1G61800.2	GLUCOSE-6-PHOSPHATE/PHOSPHATE TRANSLOCATOR 2 (GPT2)	glucose6-Phosphate/phosphate transporter 2. Expression is upregulated in the shoot of cax1/cax3 mutant. The mRNA is cell-to-cell mobile.
P.x_tomentosa56505	AT1G62040.1	AUTOPHAGY 8C (ATG8C)	Ubiquitin-like superfamily protein;(source:Araport11)
P.x_tomentosa51488	AT1G62300.1	(WRKY6)	Encodes a transcription factor WRKY6. Regulates Phosphate1 (Pho1) expression in response to low phosphate (Pi) stress.
P.x_tomentosa53126	AT1G62300.1	(WRKY6)	Encodes a transcription factor WRKY6. Regulates Phosphate1 (Pho1) expression in response to low phosphate (Pi) stress.
P.x_tomentosa49749	AT1G62300.1	(WRKY6)	Encodes a transcription factor WRKY6. Regulates Phosphate1 (Pho1) expression in response to low phosphate (Pi) stress.
P.x_tomentosa90526	AT1G62300.1	(WRKY6)	Encodes a transcription factor WRKY6. Regulates Phosphate1 (Pho1) expression in response to low phosphate (Pi) stress.
P.x_tomentosa89958	AT1G62300.1	(WRKY6)	Encodes a transcription factor WRKY6. Regulates Phosphate1 (Pho1) expression in response to low phosphate (Pi) stress.
P.x_tomentosa15123	AT1G62790.1	-	Bifunctional inhibitor/lipid-transfer protein/seed storage 2S albumin superfamily protein;(source:Araport11)
P.x_tomentosa11595	AT1G62790.1	-	Bifunctional inhibitor/lipid-transfer protein/seed storage 2S albumin superfamily protein;(source:Araport11)
P.x_tomentosa56443	AT1G62960.1	ACC SYNTHASE 10 (ACS10)	Encodes an aminotransferase with broad specificity for aspartate and aromatic amino aids such as tyrosine and phenylalanine. It does not act on branched chain amino acids and does not have ACC synthase activity.
P.x_tomentosa56394	AT1G63120.1	RHOMBOID-LIKE 2 (RBL2)	AtRBL2 has been identified as a rhomboid protein involved in regulated intramembrane proteolysis (RIP). The enzyme has the proteolytic activity and substrate specificity comparable to the Drosophila Rho-1 protein.
P.x_tomentosa54689	AT1G63120.1	RHOMBOID-LIKE 2 (RBL2)	AtRBL2 has been identified as a rhomboid protein involved in regulated intramembrane proteolysis (RIP). The enzyme has the proteolytic activity and substrate specificity comparable to the Drosophila Rho-1 protein.
P.x_tomentosa58102	AT1G63120.1	RHOMBOID-LIKE 2 (RBL2)	AtRBL2 has been identified as a rhomboid protein involved in regulated intramembrane proteolysis (RIP). The enzyme has the proteolytic activity and substrate specificity comparable to the Drosophila Rho-1 protein.
P.x_tomentosa11738	AT1G63670.3	TON1 RECRUITING MOTIF 12 (TRM12)	hypothetical protein (DUF3741);(source:Araport11)
P.x_tomentosa15257	AT1G63670.3	TON1 RECRUITING MOTIF 12 (TRM12)	hypothetical protein (DUF3741);(source:Araport11)
P.x_tomentosa57456	AT1G63780.1	(IMP4)	Small nucleolar ribonucleoprotein protein involved in ribosomal RNA processing. Located in nucleolus and cajal bodies.
P.x_tomentosa03374	AT1G63800.1	UBIQUITIN-CONJUGATING ENZYME 5 (UBC5)	ubiquitin-conjugating enzyme 5;(source:Araport11)
P.x_tomentosa42375	AT1G63800.1	UBIQUITIN-CONJUGATING ENZYME 5 (UBC5)	ubiquitin-conjugating enzyme 5;(source:Araport11)
P.x_tomentosa01935	AT1G63800.1	UBIQUITIN-CONJUGATING ENZYME 5 (UBC5)	ubiquitin-conjugating enzyme 5;(source:Araport11)
P.x_tomentosa56309	AT1G64050.1	-	hypothetical protein;(source:Araport11)
P.x_tomentosa54608	AT1G64050.1	-	hypothetical protein;(source:Araport11)
P.x_tomentosa54592	AT1G64160.1	DIRIGENT PROTEIN 5 (DIR5)	Encodes a dirigent protein involved in the synthesis of (-)pinoresinol. Dirigent proteins impart stereoselectivity on the phenoxy radical coupling reaction yielding optically active lignans from two molecules of coniferyl alcohol.
P.x_tomentosa67574	AT1G64160.1	DIRIGENT PROTEIN 5 (DIR5)	Encodes a dirigent protein involved in the synthesis of (-)pinoresinol. Dirigent proteins impart stereoselectivity on the phenoxy radical coupling reaction yielding optically active lignans from two molecules of coniferyl alcohol.
P.x_tomentosa69514	AT1G64160.1	DIRIGENT PROTEIN 5 (DIR5)	Encodes a dirigent protein involved in the synthesis of (-)pinoresinol. Dirigent proteins impart stereoselectivity on the phenoxy radical coupling reaction yielding optically active lignans from two molecules of coniferyl alcohol.
P.x_tomentosa56292	AT1G64160.1	DIRIGENT PROTEIN 5 (DIR5)	Encodes a dirigent protein involved in the synthesis of (-)pinoresinol. Dirigent proteins impart stereoselectivity on the phenoxy radical coupling reaction yielding optically active lignans from two molecules of coniferyl alcohol.
P.x_tomentosa72440	AT1G64720.1	(CP5)	membrane related protein CP5
P.x_tomentosa47591	AT1G65790.1	RECEPTOR KINASE 1 (RK1)	An alternatively spliced gene that encodes a functional transmembrane receptor serine/threonine kinase, alternate form may not have transmembrane domain.
P.x_tomentosa20050	AT1G65930.1	CYTOSOLIC NADP+-DEPENDENT ISOCITRATE DEHYDROGENASE (cICDH)	Encodes a NADP+-isocitrate dehydrogenase that is believed to function in the cytosol. It appears to contribute to NADPH production under oxidative stress, and thereby to participate in redox signalling linked to defense responses. The mRNA is cell-to-cell mobile.
P.x_tomentosa04874	AT1G65930.1	CYTOSOLIC NADP+-DEPENDENT ISOCITRATE DEHYDROGENASE (cICDH)	Encodes a NADP+-isocitrate dehydrogenase that is believed to function in the cytosol. It appears to contribute to NADPH production under oxidative stress, and thereby to participate in redox signalling linked to defense responses. The mRNA is cell-to-cell mobile.
P.x_tomentosa21125	AT1G65930.1	CYTOSOLIC NADP+-DEPENDENT ISOCITRATE DEHYDROGENASE (cICDH)	Encodes a NADP+-isocitrate dehydrogenase that is believed to function in the cytosol. It appears to contribute to NADPH production under oxidative stress, and thereby to participate in redox signalling linked to defense responses. The mRNA is cell-to-cell mobile.
P.x_tomentosa19865	AT1G66880.1	-	Protein kinase superfamily protein;(source:Araport11)
P.x_tomentosa19869	AT1G66930.2	LEAF RUST 10 DISEASE-RESISTANCE LOCUS RECEPTOR- LIKE PROTEIN KINASE-LIKE2 (LRK10L2)	Protein kinase superfamily protein;(source:Araport11)
P.x_tomentosa19815	AT1G67250.1	-	Proteasome maturation factor UMP1;(source:Araport11)
P.x_tomentosa58933	AT1G67250.1	-	Proteasome maturation factor UMP1;(source:Araport11)
P.x_tomentosa44560	AT1G67280.1	GLYOXALASEI 6 (ATGLYI6)	Encodes a Ni+ dependent glyoxylase.
P.x_tomentosa23429	AT1G67600.1	-	Acid phosphatase/vanadium-dependent haloperoxidase-related protein;(source:Araport11)
P.x_tomentosa27151	AT1G67600.1	-	Acid phosphatase/vanadium-dependent haloperoxidase-related protein;(source:Araport11)
P.x_tomentosa81899	AT1G67600.1	-	Acid phosphatase/vanadium-dependent haloperoxidase-related protein;(source:Araport11)
P.x_tomentosa84421	AT1G67600.1	-	Acid phosphatase/vanadium-dependent haloperoxidase-related protein;(source:Araport11)
P.x_tomentosa08728	AT1G67850.3	-	lysine ketoglutarate reductase trans-splicing protein (DUF707);(source:Araport11)
P.x_tomentosa06981	AT1G67850.3	-	lysine ketoglutarate reductase trans-splicing protein (DUF707);(source:Araport11)
P.x_tomentosa79571	AT1G68040.1	-	S-adenosyl-L-methionine-dependent methyltransferases superfamily protein;(source:Araport11)
P.x_tomentosa79569	AT1G68040.1	-	S-adenosyl-L-methionine-dependent methyltransferases superfamily protein;(source:Araport11)
P.x_tomentosa80665	AT1G68040.1	-	S-adenosyl-L-methionine-dependent methyltransferases superfamily protein;(source:Araport11)
P.x_tomentosa80660	AT1G68040.1	-	S-adenosyl-L-methionine-dependent methyltransferases superfamily protein;(source:Araport11)
P.x_tomentosa74773	AT1G68090.1	ANNEXIN 5 (ANN5)	Encodes a calcium-binding protein annexin (AnnAt5). Plays a vital role in pollen development via Ca2+ dependent membrane trafficking.
P.x_tomentosa75491	AT1G68090.1	ANNEXIN 5 (ANN5)	Encodes a calcium-binding protein annexin (AnnAt5). Plays a vital role in pollen development via Ca2+ dependent membrane trafficking.
P.x_tomentosa10915	AT1G68140.3	-	zinc finger/BTB domain protein, putative (DUF1644);(source:Araport11)
P.x_tomentosa14444	AT1G68140.3	-	zinc finger/BTB domain protein, putative (DUF1644);(source:Araport11)
P.x_tomentosa05191	AT1G68300.1	-	Adenine nucleotide alpha hydrolases-like superfamily protein;(source:Araport11)
P.x_tomentosa14987	AT1G68310.1	AS1/2 ENHANCER7 (AE7)	Encodes a protein that has been shown to specifically interact with a sequence motif, PIEPPPHH, in the cytoplasmic tail of a membrane protein that directs the protein from the ER to vacuoles where it is internalized. Required for both leaf adaxial?abaxial polarity formation and normal cell proliferation. It is part of a protein complex with CIA1, NAR1, and MET18, which are highly conserved in euk…
P.x_tomentosa74871	AT1G68320.1	MYB DOMAIN PROTEIN 62 (MYB62)	putative transcription factor: R2R3-MYB transcription family. Involved in regulation of phosphate starvation responses and gibberellic acid biosynthesis.
P.x_tomentosa70538	AT1G68320.1	MYB DOMAIN PROTEIN 62 (MYB62)	putative transcription factor: R2R3-MYB transcription family. Involved in regulation of phosphate starvation responses and gibberellic acid biosynthesis.
P.x_tomentosa75585	AT1G68320.1	MYB DOMAIN PROTEIN 62 (MYB62)	putative transcription factor: R2R3-MYB transcription family. Involved in regulation of phosphate starvation responses and gibberellic acid biosynthesis.
P.x_tomentosa05192	AT1G68320.1	MYB DOMAIN PROTEIN 62 (MYB62)	putative transcription factor: R2R3-MYB transcription family. Involved in regulation of phosphate starvation responses and gibberellic acid biosynthesis.
P.x_tomentosa22896	AT1G68450.1	PIGMENT DEFECTIVE 337 (PDE337)	VQ motif-containing protein;(source:Araport11)
P.x_tomentosa24864	AT1G68450.1	PIGMENT DEFECTIVE 337 (PDE337)	VQ motif-containing protein;(source:Araport11)
P.x_tomentosa05183	AT1G68490.1	-	translocase subunit seca;(source:Araport11)
P.x_tomentosa24844	AT1G68580.2	-	Agenet and bromo-adjacent homology (BAH) domain-containing protein;(source:Araport11)
P.x_tomentosa91464	AT1G68580.2	-	Agenet and bromo-adjacent homology (BAH) domain-containing protein;(source:Araport11)
P.x_tomentosa83124	AT1G68580.2	-	Agenet and bromo-adjacent homology (BAH) domain-containing protein;(source:Araport11)
P.x_tomentosa75076	AT1G69040.2	ACT DOMAIN REPEAT 4 (ACR4)	ACT-domain containing protein involved in feedback regulation of amino acid metabolism
P.x_tomentosa05099	AT1G69040.2	ACT DOMAIN REPEAT 4 (ACR4)	ACT-domain containing protein involved in feedback regulation of amino acid metabolism
P.x_tomentosa04966	AT1G69380.1	RETARDED ROOT GROWTH (RRG)	Encodes a mitochondria-localized protein that is required for cell division in the root meristem.
P.x_tomentosa22615	AT1G69390.1	HOMOLOGUE OF BACTERIAL MINE 1 (MINE1)	Encodes an Arabidopsis homologue of the bacterial MinE topological specificity factor ensuring correct division site placement. It is an essential integral component of the plastid division machinery.
P.x_tomentosa07951	AT1G69490.1	NAC-LIKE, ACTIVATED BY AP3/PI (NAP)	Encodes a member of the NAC transcription factor gene family. It is expressed in floral primordia and upregulated by AP3 and PI. Its expression is associated with leaf senescence. The mRNA is cell-to-cell mobile.
P.x_tomentosa04936	AT1G69490.1	NAC-LIKE, ACTIVATED BY AP3/PI (NAP)	Encodes a member of the NAC transcription factor gene family. It is expressed in floral primordia and upregulated by AP3 and PI. Its expression is associated with leaf senescence. The mRNA is cell-to-cell mobile.
P.x_tomentosa24555	AT1G69510.2	-	cAMP-regulated phosphoprotein 19-related protein;(source:Araport11)
P.x_tomentosa27254	AT1G70530.1	CYSTEINE-RICH RLK (RECEPTOR-LIKE PROTEIN KINASE) 3 (CRK3)	Encodes a cysteine-rich receptor-like protein kinase.
P.x_tomentosa23529	AT1G70530.1	CYSTEINE-RICH RLK (RECEPTOR-LIKE PROTEIN KINASE) 3 (CRK3)	Encodes a cysteine-rich receptor-like protein kinase.
P.x_tomentosa23512	AT1G70610.1	ATP-BINDING CASSETTE B26 (ABCB26)	member of TAP subfamily
P.x_tomentosa27235	AT1G70610.1	ATP-BINDING CASSETTE B26 (ABCB26)	member of TAP subfamily
P.x_tomentosa24992	AT1G70670.1	CALEOSIN 4 (CLO4)	The gene encodes a stress-responsive and OB-associated non-seed caleosin-like protein. It plays a negative regulator role in ABA signaling.
P.x_tomentosa23026	AT1G70670.1	CALEOSIN 4 (CLO4)	The gene encodes a stress-responsive and OB-associated non-seed caleosin-like protein. It plays a negative regulator role in ABA signaling.
P.x_tomentosa05261	AT1G70780.1	-	hypothetical protein;(source:Araport11)
P.x_tomentosa19894	AT1G71090.1	PIN-LIKES 2 (PILS2)	Auxin efflux carrier family protein;(source:Araport11)
P.x_tomentosa10903	AT1G71240.1	-	chromosome-partitioning protein, putative (DUF639);(source:Araport11)
P.x_tomentosa14431	AT1G71240.1	-	chromosome-partitioning protein, putative (DUF639);(source:Araport11)
P.x_tomentosa90241	AT1G71697.1	CHOLINE KINASE 1 (CK1)	Encodes choline kinase. mRNA levels are increased in response to wounding. The mRNA is cell-to-cell mobile.
P.x_tomentosa87222	AT1G71697.1	CHOLINE KINASE 1 (CK1)	Encodes choline kinase. mRNA levels are increased in response to wounding. The mRNA is cell-to-cell mobile.
P.x_tomentosa41109	AT1G71710.1	-	DNAse I-like superfamily protein;(source:Araport11)
P.x_tomentosa35648	AT1G71840.1	-	transducin family protein / WD-40 repeat family protein;(source:Araport11)
P.x_tomentosa09274	AT1G72280.1	ENDOPLASMIC RETICULUM OXIDOREDUCTINS 1 (ERO1)	endoplasmic reticulum oxidoreductin
P.x_tomentosa12801	AT1G72280.1	ENDOPLASMIC RETICULUM OXIDOREDUCTINS 1 (ERO1)	endoplasmic reticulum oxidoreductin
P.x_tomentosa56825	AT1G72330.3	ALANINE AMINOTRANSFERASE 2 (ALAAT2)	Encodes for alanine aminotransferase ALAAT2.
P.x_tomentosa56853	AT1G72450.1	JASMONATE-ZIM-DOMAIN PROTEIN 6 (JAZ6)	JAZ6 transcript levels rise in response to a jasmonate stimulus and a GFP:JAZ6 fusion protein localizes to the nucleus. Application of jasmonate methyl ester to Arabidopsis roots reduces the levels of a JAZ6:GUS fusion protein, presumably by stimulating ubiquitin-proteasome-mediated degradation.
P.x_tomentosa61207	AT1G72510.1	-	DUF1677 family protein (DUF1677);(source:Araport11)
P.x_tomentosa59181	AT1G72510.1	-	DUF1677 family protein (DUF1677);(source:Araport11)
P.x_tomentosa10979	AT1G72750.1	TRANSLOCASE INNER MEMBRANE SUBUNIT 23-2 (TIM23-2)	translocase inner membrane subunit 23-2;(source:Araport11)
P.x_tomentosa81415	AT1G73325.1	-	Kunitz family trypsin and protease inhibitor protein;(source:Araport11)
P.x_tomentosa50952	AT1G73370.1	SUCROSE SYNTHASE 6 (SUS6)	Encodes a protein with sucrose synthase activity (SUS6).
P.x_tomentosa52579	AT1G73370.1	SUCROSE SYNTHASE 6 (SUS6)	Encodes a protein with sucrose synthase activity (SUS6).
P.x_tomentosa52677	AT1G73390.5	-	Endosomal targeting BRO1-like domain-containing protein;(source:Araport11)
P.x_tomentosa74772	AT1G73480.1	(MAGL4)	alpha/beta-Hydrolases superfamily protein;(source:Araport11)
P.x_tomentosa74854	AT1G73760.1	-	RING/U-box superfamily protein;(source:Araport11)
P.x_tomentosa75571	AT1G73760.1	-	RING/U-box superfamily protein;(source:Araport11)
P.x_tomentosa74863	AT1G73805.1	SAR DEFICIENT 1 (SARD1)	Encodes SAR Deficient 1 (SARD1), a key regulator for ICS1 (Isochorismate Synthase 1) induction and salicylic acid (SA) synthesis.
P.x_tomentosa75578	AT1G73805.1	SAR DEFICIENT 1 (SARD1)	Encodes SAR Deficient 1 (SARD1), a key regulator for ICS1 (Isochorismate Synthase 1) induction and salicylic acid (SA) synthesis.
P.x_tomentosa74910	AT1G73920.1	-	alpha/beta-Hydrolases superfamily protein;(source:Araport11)
P.x_tomentosa54301	AT1G74110.1	CYTOCHROME P450, FAMILY 78, SUBFAMILY A, POLYPEPTIDE 10 (CYP78A10)	member of CYP78A
P.x_tomentosa03056	AT1G75020.2	LYSOPHOSPHATIDYL ACYLTRANSFERASE 4 (LPAT4)	lysophosphatidyl acyltransferase 4;(source:Araport11)
P.x_tomentosa01612	AT1G75020.2	LYSOPHOSPHATIDYL ACYLTRANSFERASE 4 (LPAT4)	lysophosphatidyl acyltransferase 4;(source:Araport11)
P.x_tomentosa77651	AT1G75220.1	ERD6-LIKE 6 (ERDL6)	Encodes a vacuolar glucose exporter that is induced in response to factors that activate vacuolar glucose pools like darkness, heat stress and wounding and repressed during conditions that trigger glucose accumulation in the vacuole like cold stress and external sugar supply.
P.x_tomentosa44287	AT1G75400.1	-	RING/U-box superfamily protein;(source:Araport11)
P.x_tomentosa65256	AT1G75510.1	-	Transcription initiation factor IIF, beta subunit;(source:Araport11)
P.x_tomentosa68593	AT1G75510.1	-	Transcription initiation factor IIF, beta subunit;(source:Araport11)
P.x_tomentosa39818	AT1G75670.2	-	DNA-directed RNA polymerase;(source:Araport11)
P.x_tomentosa41438	AT1G75800.1	-	Pathogenesis-related thaumatin superfamily protein;(source:Araport11)
P.x_tomentosa67106	AT1G76050.2	-	Pseudouridine synthase family protein;(source:Araport11)
P.x_tomentosa41475	AT1G76060.1	EMBRYO DEFECTIVE 1793 (EMB1793)	mutant has Embryo defect
P.x_tomentosa41476	AT1G76070.1	-	hypothetical protein;(source:Araport11)
P.x_tomentosa67083	AT1G76150.1	ENOYL-COA HYDRATASE 2 (ECH2)	Encodes a monofunctional enoyl-CoA hydratase 2, involved in the degradation of even cis-unsaturated fatty acids, gene expression is enhanced during the first 2 days of germination, as well as in senescent leaves.
P.x_tomentosa50260	AT1G76160.1	SKU5 SIMILAR 5 (sks5)	SKU5 similar 5;(source:Araport11)
P.x_tomentosa84993	AT1G76160.1	SKU5 SIMILAR 5 (sks5)	SKU5 similar 5;(source:Araport11)
P.x_tomentosa50241	AT1G76270.1	-	O-fucosyltransferase family protein;(source:Araport11)
P.x_tomentosa67047	AT1G76360.1	-	Protein kinase superfamily protein;(source:Araport11)
P.x_tomentosa42264	AT1G76390.2	PLANT U-BOX 43 (PUB43)	ARM repeat superfamily protein;(source:Araport11)
P.x_tomentosa12657	AT1G76520.2	PIN-LIKES 3 (PILS3)	Auxin efflux carrier family protein;(source:Araport11)
P.x_tomentosa37869	AT1G76690.1	12-OXOPHYTODIENOATE REDUCTASE 2 (OPR2)	Encodes one of the closely related 12-oxophytodienoic acid reductases. This enzyme is not expected to participate in jasmonic acid biosynthesis because during in vitro assays, it shows very little activity with the naturally occurring OPDA isomer. Shows activity towards 2,4,6-trinitrotoluene. Expressed predominately in root. Predicted to be a cytosolic protein.
P.x_tomentosa86177	AT1G76690.1	12-OXOPHYTODIENOATE REDUCTASE 2 (OPR2)	Encodes one of the closely related 12-oxophytodienoic acid reductases. This enzyme is not expected to participate in jasmonic acid biosynthesis because during in vitro assays, it shows very little activity with the naturally occurring OPDA isomer. Shows activity towards 2,4,6-trinitrotoluene. Expressed predominately in root. Predicted to be a cytosolic protein.
P.x_tomentosa10145	AT1G76890.2	(GT2)	encodes a plant trihelix DNA-binding protein
P.x_tomentosa13685	AT1G76890.2	(GT2)	encodes a plant trihelix DNA-binding protein
P.x_tomentosa17128	AT1G76890.2	(GT2)	encodes a plant trihelix DNA-binding protein
P.x_tomentosa43087	AT1G76940.1	-	RNA-binding (RRM/RBD/RNP motifs) family protein;(source:Araport11)
P.x_tomentosa41058	AT1G76940.1	-	RNA-binding (RRM/RBD/RNP motifs) family protein;(source:Araport11)
P.x_tomentosa43076	AT1G77220.1	LAZ1 HOMOLOG1 (LAZ1H1)	LAZ1H1 is a DUF300 that is localized to the tonoplast. Along with LAZ1 it appears to play a role in maintaining the structural integrity of vacuoles and regulating BR signaling by modulating downstream subcellular distribution of BAK1.
P.x_tomentosa41047	AT1G77220.1	LAZ1 HOMOLOG1 (LAZ1H1)	LAZ1H1 is a DUF300 that is localized to the tonoplast. Along with LAZ1 it appears to play a role in maintaining the structural integrity of vacuoles and regulating BR signaling by modulating downstream subcellular distribution of BAK1.
P.x_tomentosa65670	AT1G77380.1	AMINO ACID PERMEASE 3 (AAP3)	Amino acid permease which transports basic amino acids.
P.x_tomentosa86778	AT1G77380.1	AMINO ACID PERMEASE 3 (AAP3)	Amino acid permease which transports basic amino acids.
P.x_tomentosa14430	AT1G77700.1	-	Pathogenesis-related thaumatin superfamily protein;(source:Araport11)
P.x_tomentosa40909	AT1G77810.1	-	Galactosyltransferase family protein;(source:Araport11)
P.x_tomentosa69037	AT1G77810.1	-	Galactosyltransferase family protein;(source:Araport11)
P.x_tomentosa39568	AT1G77920.1	TGACG SEQUENCE-SPECIFIC BINDING PROTEIN 7 (TGA7)	bZIP transcription factor family protein;(source:Araport11)
P.x_tomentosa40899	AT1G77920.1	TGACG SEQUENCE-SPECIFIC BINDING PROTEIN 7 (TGA7)	bZIP transcription factor family protein;(source:Araport11)
P.x_tomentosa42915	AT1G77920.1	TGACG SEQUENCE-SPECIFIC BINDING PROTEIN 7 (TGA7)	bZIP transcription factor family protein;(source:Araport11)
P.x_tomentosa39569	AT1G77930.2	DNA J PROTEIN C65 (DJC65)	Chaperone DnaJ-domain superfamily protein;(source:Araport11)
P.x_tomentosa40900	AT1G77930.2	DNA J PROTEIN C65 (DJC65)	Chaperone DnaJ-domain superfamily protein;(source:Araport11)
P.x_tomentosa42916	AT1G77930.2	DNA J PROTEIN C65 (DJC65)	Chaperone DnaJ-domain superfamily protein;(source:Araport11)
P.x_tomentosa39509	AT1G78230.1	-	Outer arm dynein light chain 1 protein;(source:Araport11)
P.x_tomentosa40842	AT1G78230.1	-	Outer arm dynein light chain 1 protein;(source:Araport11)
P.x_tomentosa42860	AT1G78230.1	-	Outer arm dynein light chain 1 protein;(source:Araport11)
P.x_tomentosa40831	AT1G78280.1	-	transferases, transferring glycosyl groups;(source:Araport11)
P.x_tomentosa40828	AT1G78290.2	SNF1-RELATED PROTEIN KINASE 2-8 (SNRK2-8)	encodes a member of SNF1-related protein kinase (SnRK2) family whose activity is activated by ionic (salt) and non-ionic (mannitol) osmotic stress and dehydration.
P.x_tomentosa42845	AT1G78290.2	SNF1-RELATED PROTEIN KINASE 2-8 (SNRK2-8)	encodes a member of SNF1-related protein kinase (SnRK2) family whose activity is activated by ionic (salt) and non-ionic (mannitol) osmotic stress and dehydration.
P.x_tomentosa09585	AT1G78420.1	DA (LARGE IN CHINESE) 2 (DA2)	RING/U-box superfamily protein;(source:Araport11)
P.x_tomentosa47728	AT1G79160.1	-	filamentous hemagglutinin transporter;(source:Araport11)
P.x_tomentosa67613	AT1G79160.1	-	filamentous hemagglutinin transporter;(source:Araport11)
P.x_tomentosa48719	AT1G79160.1	-	filamentous hemagglutinin transporter;(source:Araport11)
P.x_tomentosa24484	AT1G79270.1	EVOLUTIONARILY CONSERVED C-TERMINAL REGION 8 (ECT8)	evolutionarily conserved C-terminal region 8;(source:Araport11)
P.x_tomentosa04877	AT1G79270.1	EVOLUTIONARILY CONSERVED C-TERMINAL REGION 8 (ECT8)	evolutionarily conserved C-terminal region 8;(source:Araport11)
P.x_tomentosa22514	AT1G79270.1	EVOLUTIONARILY CONSERVED C-TERMINAL REGION 8 (ECT8)	evolutionarily conserved C-terminal region 8;(source:Araport11)
P.x_tomentosa78002	AT1G79570.1	-	kinase superfamily with octicosapeptide/Phox/Bem1p domain-containing protein;(source:Araport11)
P.x_tomentosa76853	AT1G79570.1	-	kinase superfamily with octicosapeptide/Phox/Bem1p domain-containing protein;(source:Araport11)
P.x_tomentosa41607	AT1G79600.1	ABC1-LIKE KINASE 3 (ABC1K3)	Encodes a chloroplast ABC1-like kinase that regulates vitamin E metabolism.
P.x_tomentosa11048	AT1G79750.1	NADP-MALIC ENZYME 4 (NADP-ME4)	The malic enzyme (EC 1.1.1.40) encoded by AtNADP-ME4 is localized to chloroplasts. The gene is expressed throughout the whole plant and during embryogenesis and germination. A possible involvement in the fatty acid biosynthesis has been proposed.
P.x_tomentosa14572	AT1G79750.1	NADP-MALIC ENZYME 4 (NADP-ME4)	The malic enzyme (EC 1.1.1.40) encoded by AtNADP-ME4 is localized to chloroplasts. The gene is expressed throughout the whole plant and during embryogenesis and germination. A possible involvement in the fatty acid biosynthesis has been proposed.
P.x_tomentosa14599	AT1G79810.1	REVERSAL OF THE DET PHENOTYPE 3 (TED3)	Dominant suppressor of det1 phenotypes. Encodes a peroxisomal protein essential for Arabidopsis growth. Inserted directly from the cytosol into peroxisomes.
P.x_tomentosa67414	AT1G80040.1	-	ubiquitin system component Cue;(source:Araport11)
P.x_tomentosa55190	AT1G80160.3	GLYOXYLASE I 7 (GLYI7)	Vicinal oxygen chelate (VOC) superfamily member.
P.x_tomentosa56891	AT1G80160.3	GLYOXYLASE I 7 (GLYI7)	Vicinal oxygen chelate (VOC) superfamily member.
P.x_tomentosa11159	AT1G80300.1	NUCLEOTIDE TRANSPORTER 1 (NTT1)	Encodes an ATP/ADP transporter. The mRNA is cell-to-cell mobile.
P.x_tomentosa56917	AT1G80300.1	NUCLEOTIDE TRANSPORTER 1 (NTT1)	Encodes an ATP/ADP transporter. The mRNA is cell-to-cell mobile.
P.x_tomentosa14680	AT1G80300.1	NUCLEOTIDE TRANSPORTER 1 (NTT1)	Encodes an ATP/ADP transporter. The mRNA is cell-to-cell mobile.
P.x_tomentosa14663	AT1G80360.2	REVERSAL OF SAV3 PHENOTYPE 1 (VAS1)	Encodes a methionine-specific aminotransferase that uses the ethylene biosynthetic intermediate methionine as an amino donor and the auxin biosynthetic intermediate indole-3-pyruvic acid as an amino acceptor to produce L-tryptophan and 2-oxo-4-methylthiobutyric acid. These actions allow VAS1 to coordinate both auxin and ethylene biosynthesis. It functions downstream of TAA1/SAV3 but upstream of Y…
P.x_tomentosa43941	AT1G80840.1	WRKY DNA-BINDING PROTEIN 40 (WRKY40)	Pathogen-induced transcription factor. Binds W-box sequences in vitro. Forms protein complexes with itself and with WRKY40 and WRKY60. Coexpression with WRKY18 or WRKY60 made plants more susceptible to both P. syringae and B. cinerea. WRKY18, WRKY40, and WRKY60 have partially redundant roles in response to the hemibiotrophic bacterial pathogen Pseudomonas syringae and the necrotrophic fungal path…
P.x_tomentosa45035	AT1G80840.1	WRKY DNA-BINDING PROTEIN 40 (WRKY40)	Pathogen-induced transcription factor. Binds W-box sequences in vitro. Forms protein complexes with itself and with WRKY40 and WRKY60. Coexpression with WRKY18 or WRKY60 made plants more susceptible to both P. syringae and B. cinerea. WRKY18, WRKY40, and WRKY60 have partially redundant roles in response to the hemibiotrophic bacterial pathogen Pseudomonas syringae and the necrotrophic fungal path…
P.x_tomentosa55909	AT1G80940.1	-	Snf1 kinase interactor-like protein;(source:Araport11)
P.x_tomentosa54212	AT1G80940.1	-	Snf1 kinase interactor-like protein;(source:Araport11)
P.x_tomentosa15680	AT1G80940.1	-	Snf1 kinase interactor-like protein;(source:Araport11)
P.x_tomentosa31661	AT2G01060.1	-	myb-like HTH transcriptional regulator family protein;(source:Araport11)
P.x_tomentosa64269	AT2G01060.1	-	myb-like HTH transcriptional regulator family protein;(source:Araport11)
P.x_tomentosa77080	AT2G01170.1	BIDIRECTIONAL AMINO ACID TRANSPORTER 1 (BAT1)	Encodes a bidirectional amino acid transporter that can transport ala, arg, glu and lys, GABA but not pro with both export and import activity. Its expression is localized in the vascular tissues suggesting a function in amino acids export from the phloem into sink tissue.
P.x_tomentosa81553	AT2G01170.1	BIDIRECTIONAL AMINO ACID TRANSPORTER 1 (BAT1)	Encodes a bidirectional amino acid transporter that can transport ala, arg, glu and lys, GABA but not pro with both export and import activity. Its expression is localized in the vascular tissues suggesting a function in amino acids export from the phloem into sink tissue.
P.x_tomentosa24927	AT2G01275.3	-	RING/FYVE/PHD zinc finger superfamily protein;(source:Araport11)
P.x_tomentosa22964	AT2G01275.3	-	RING/FYVE/PHD zinc finger superfamily protein;(source:Araport11)
P.x_tomentosa24929	AT2G01290.1	RIBOSE-5-PHOSPHATE ISOMERASE 2 (RPI2)	Cytosolic ribose-5-phosphate isomerase. Knockout mutation causes chloroplast dysfunction, late flowering and premature cell death.
P.x_tomentosa22966	AT2G01290.1	RIBOSE-5-PHOSPHATE ISOMERASE 2 (RPI2)	Cytosolic ribose-5-phosphate isomerase. Knockout mutation causes chloroplast dysfunction, late flowering and premature cell death.
P.x_tomentosa05280	AT2G01650.2	PLANT UBX DOMAIN-CONTAINING PROTEIN 2 (PUX2)	encodes a peripheral membrane protein that contains UBX domain and interacts with AtCDC48 in vitro and co-fractionates with membrane-associated but not soluble AtCDC48 in vivo.
P.x_tomentosa89344	AT2G01650.2	PLANT UBX DOMAIN-CONTAINING PROTEIN 2 (PUX2)	encodes a peripheral membrane protein that contains UBX domain and interacts with AtCDC48 in vitro and co-fractionates with membrane-associated but not soluble AtCDC48 in vivo.
P.x_tomentosa81798	AT2G01650.2	PLANT UBX DOMAIN-CONTAINING PROTEIN 2 (PUX2)	encodes a peripheral membrane protein that contains UBX domain and interacts with AtCDC48 in vitro and co-fractionates with membrane-associated but not soluble AtCDC48 in vivo.
P.x_tomentosa50920	AT2G01670.1	NUDIX HYDROLASE HOMOLOG 17 (NUDT17)	nudix hydrolase homolog 17;(source:Araport11)
P.x_tomentosa25049	AT2G02040.1	NRT1/ PTR FAMILY 8.3 (NPF8.3)	Encodes a di- and tri-peptide transporter that recognizes a variety of different amino acid combinations. Expression of the transcripts for this gene can be detected in the embryo through in situ hybridization. This protein does not have nitrate transporter activity based on oocyte transport assays.
P.x_tomentosa23081	AT2G02040.1	NRT1/ PTR FAMILY 8.3 (NPF8.3)	Encodes a di- and tri-peptide transporter that recognizes a variety of different amino acid combinations. Expression of the transcripts for this gene can be detected in the embryo through in situ hybridization. This protein does not have nitrate transporter activity based on oocyte transport assays.
P.x_tomentosa85705	AT2G02040.1	NRT1/ PTR FAMILY 8.3 (NPF8.3)	Encodes a di- and tri-peptide transporter that recognizes a variety of different amino acid combinations. Expression of the transcripts for this gene can be detected in the embryo through in situ hybridization. This protein does not have nitrate transporter activity based on oocyte transport assays.
P.x_tomentosa87054	AT2G02040.1	NRT1/ PTR FAMILY 8.3 (NPF8.3)	Encodes a di- and tri-peptide transporter that recognizes a variety of different amino acid combinations. Expression of the transcripts for this gene can be detected in the embryo through in situ hybridization. This protein does not have nitrate transporter activity based on oocyte transport assays.
P.x_tomentosa88809	AT2G02040.1	NRT1/ PTR FAMILY 8.3 (NPF8.3)	Encodes a di- and tri-peptide transporter that recognizes a variety of different amino acid combinations. Expression of the transcripts for this gene can be detected in the embryo through in situ hybridization. This protein does not have nitrate transporter activity based on oocyte transport assays.
P.x_tomentosa87947	AT2G02040.1	NRT1/ PTR FAMILY 8.3 (NPF8.3)	Encodes a di- and tri-peptide transporter that recognizes a variety of different amino acid combinations. Expression of the transcripts for this gene can be detected in the embryo through in situ hybridization. This protein does not have nitrate transporter activity based on oocyte transport assays.
P.x_tomentosa23091	AT2G02090.1	(ETL1)	SNF2 domain-containing protein / helicase domain-containing protein;(source:Araport11)
P.x_tomentosa15445	AT2G02370.3	-	SNARE associated Golgi protein family;(source:Araport11)
P.x_tomentosa23135	AT2G02800.1	PROTEIN KINASE 2B (APK2B)	Encodes protein kinase APK2b.
P.x_tomentosa04929	AT2G03060.2	AGAMOUS-LIKE 30 (AGL30)	Encodes a member of the MIKC (MADS box, Keratin binding domain, and C terminal domain containing )family of transcriptional regulators. AGL30 is expressed in pollen.It forms heterodimers with other MICK family members.
P.x_tomentosa24553	AT2G03090.1	EXPANSIN A15 (EXPA15)	member of Alpha-Expansin Gene Family. Naming convention from the Expansin Working Group (Kende et al, 2004. Plant Mol Bio). Involved in the formation of nematode-induced syncytia in roots of Arabidopsis thaliana.
P.x_tomentosa22582	AT2G03090.1	EXPANSIN A15 (EXPA15)	member of Alpha-Expansin Gene Family. Naming convention from the Expansin Working Group (Kende et al, 2004. Plant Mol Bio). Involved in the formation of nematode-induced syncytia in roots of Arabidopsis thaliana.
P.x_tomentosa28078	AT2G03120.1	SIGNAL PEPTIDE PEPTIDASE (SPP)	homologous to Signal Peptide Peptidases (SPP), required for pollen development and pollen germination. No homozygotes could be recovered from a T-DNA insertion mutant. The mRNA is cell-to-cell mobile.
P.x_tomentosa29377	AT2G03120.1	SIGNAL PEPTIDE PEPTIDASE (SPP)	homologous to Signal Peptide Peptidases (SPP), required for pollen development and pollen germination. No homozygotes could be recovered from a T-DNA insertion mutant. The mRNA is cell-to-cell mobile.
P.x_tomentosa21811	AT2G03340.1	WRKY DNA-BINDING PROTEIN 3 (WRKY3)	Encodes WRKY DNA-binding protein 3 (WRKY3).
P.x_tomentosa19617	AT2G03340.1	WRKY DNA-BINDING PROTEIN 3 (WRKY3)	Encodes WRKY DNA-binding protein 3 (WRKY3).
P.x_tomentosa29634	AT2G03550.1	-	alpha/beta-Hydrolases superfamily protein;(source:Araport11)
P.x_tomentosa08002	AT2G03590.1	UREIDE PERMEASE 1 (UPS1)	Encodes a member of a class of allantoin transporters.
P.x_tomentosa04992	AT2G03590.1	UREIDE PERMEASE 1 (UPS1)	Encodes a member of a class of allantoin transporters.
P.x_tomentosa22654	AT2G03630.1	-	suppressor SRP40-like protein;(source:Araport11)
P.x_tomentosa73099	AT2G04410.1	-	RPM1-interacting protein 4 (RIN4) family protein;(source:Araport11)
P.x_tomentosa63360	AT2G06040.1	RADIATION SENSITIVE 7A (RAD7A)	Contributes to UV tolerance through nucleotide excision repair.
P.x_tomentosa64598	AT2G12550.1	HOMOLOG OF HUMAN NUB1 (NUB1)	ubiquitin-associated (UBA)/TS-N domain-containing protein;(source:Araport11)
P.x_tomentosa62429	AT2G12550.1	HOMOLOG OF HUMAN NUB1 (NUB1)	ubiquitin-associated (UBA)/TS-N domain-containing protein;(source:Araport11)
P.x_tomentosa19286	AT2G14110.1	-	Haloacid dehalogenase-like hydrolase (HAD) superfamily protein;(source:Araport11)
P.x_tomentosa28168	AT2G14520.1	-	CBS domain protein (DUF21);(source:Araport11)
P.x_tomentosa13839	AT2G14520.1	-	CBS domain protein (DUF21);(source:Araport11)
P.x_tomentosa10292	AT2G14520.1	-	CBS domain protein (DUF21);(source:Araport11)
P.x_tomentosa10237	AT2G14860.1	-	Peroxisomal membrane 22 kDa (Mpv17/PMP22) family protein;(source:Araport11)
P.x_tomentosa17220	AT2G14860.1	-	Peroxisomal membrane 22 kDa (Mpv17/PMP22) family protein;(source:Araport11)
P.x_tomentosa10222	AT2G14960.1	(GH3.1)	encodes a protein similar to IAA-amido synthases. Lines carrying an insertion in this gene are hypersensitive to auxin.
P.x_tomentosa13763	AT2G14960.1	(GH3.1)	encodes a protein similar to IAA-amido synthases. Lines carrying an insertion in this gene are hypersensitive to auxin.
P.x_tomentosa29620	AT2G15680.1	CALMODULIN-LIKE 30 (CML30)	Encodes a calmodulin-like protein.
P.x_tomentosa50534	AT2G15695.1	-	peptide methionine sulfoxide reductase (Protein of unknown function DUF829, transmembrane 53);(source:Araport11)
P.x_tomentosa01552	AT2G15730.1	-	P-loop containing nucleoside triphosphate hydrolases superfamily protein;(source:Araport11)
P.x_tomentosa29687	AT2G16050.1	-	Cysteine/Histidine-rich C1 domain family protein;(source:Araport11)
P.x_tomentosa50486	AT2G16050.1	-	Cysteine/Histidine-rich C1 domain family protein;(source:Araport11)
P.x_tomentosa26041	AT2G16050.1	-	Cysteine/Histidine-rich C1 domain family protein;(source:Araport11)
P.x_tomentosa53209	AT2G16050.1	-	Cysteine/Histidine-rich C1 domain family protein;(source:Araport11)
P.x_tomentosa28483	AT2G16460.1	-	coiled-coil 90B-like protein (DUF1640);(source:Araport11)
P.x_tomentosa76414	AT2G16460.1	-	coiled-coil 90B-like protein (DUF1640);(source:Araport11)
P.x_tomentosa29792	AT2G16460.1	-	coiled-coil 90B-like protein (DUF1640);(source:Araport11)
P.x_tomentosa77584	AT2G16460.1	-	coiled-coil 90B-like protein (DUF1640);(source:Araport11)
P.x_tomentosa76411	AT2G16485.1	NEEDED FOR RDR2-INDEPENDENT DNA METHYLATION (NERD)	Encodes NERD (Needed for RDR2-independent DNA methylation), a plant-specific GW repeat- and PHD finger-containing protein involved in siRNA-dependent DNA methylation.
P.x_tomentosa77581	AT2G16485.1	NEEDED FOR RDR2-INDEPENDENT DNA METHYLATION (NERD)	Encodes NERD (Needed for RDR2-independent DNA methylation), a plant-specific GW repeat- and PHD finger-containing protein involved in siRNA-dependent DNA methylation.
P.x_tomentosa41429	AT2G16600.1	ROTAMASE CYP 3 (ROC3)	Encodes cytosolic cyclophilin ROC3. The mRNA is cell-to-cell mobile.
P.x_tomentosa68516	AT2G16600.1	ROTAMASE CYP 3 (ROC3)	Encodes cytosolic cyclophilin ROC3. The mRNA is cell-to-cell mobile.
P.x_tomentosa04399	AT2G16710.3	-	Iron-sulfur cluster biosynthesis family protein;(source:Araport11)
P.x_tomentosa81987	AT2G16710.3	-	Iron-sulfur cluster biosynthesis family protein;(source:Araport11)
P.x_tomentosa67490	AT2G16720.1	MYB DOMAIN PROTEIN 7 (MYB7)	Encodes a member of MYB3R- and R2R3- type MYB- encoding gene family that acts as a repressor of flavonol biosynthesis. AtMYB7 gene expression is induced by salt treatment.
P.x_tomentosa29882	AT2G16750.2	-	kinase with adenine nucleotide alpha hydrolases-like domain-containing protein;(source:Araport11)
P.x_tomentosa28562	AT2G16750.2	-	kinase with adenine nucleotide alpha hydrolases-like domain-containing protein;(source:Araport11)
P.x_tomentosa50295	AT2G16900.6	-	phospholipase-like protein (PEARLI 4) family protein;(source:Araport11)
P.x_tomentosa31174	AT2G16900.6	-	phospholipase-like protein (PEARLI 4) family protein;(source:Araport11)
P.x_tomentosa29897	AT2G16900.6	-	phospholipase-like protein (PEARLI 4) family protein;(source:Araport11)
P.x_tomentosa64503	AT2G17220.1	KINASE 3 (KIN3)	Encodes a putative serine/threonine-specific protein kinase kin3. Protein is N-myristoylated.
P.x_tomentosa31415	AT2G17220.1	KINASE 3 (KIN3)	Encodes a putative serine/threonine-specific protein kinase kin3. Protein is N-myristoylated.
P.x_tomentosa91571	AT2G17220.1	KINASE 3 (KIN3)	Encodes a putative serine/threonine-specific protein kinase kin3. Protein is N-myristoylated.
P.x_tomentosa82048	AT2G17220.1	KINASE 3 (KIN3)	Encodes a putative serine/threonine-specific protein kinase kin3. Protein is N-myristoylated.
P.x_tomentosa67589	AT2G17500.2	PIN-LIKES 5 (PILS5)	Auxin efflux carrier family protein;(source:Araport11)
P.x_tomentosa67520	AT2G17760.1	-	Eukaryotic aspartyl protease family protein;(source:Araport11)
P.x_tomentosa31148	AT2G17840.1	EARLY-RESPONSIVE TO DEHYDRATION 7 (ERD7)	Identified as drought-inducible gene by differential hybridization. Upregulated by high light, drought, cold and salt stress determined by microarray analysis.
P.x_tomentosa29872	AT2G17840.1	EARLY-RESPONSIVE TO DEHYDRATION 7 (ERD7)	Identified as drought-inducible gene by differential hybridization. Upregulated by high light, drought, cold and salt stress determined by microarray analysis.
P.x_tomentosa28552	AT2G17840.1	EARLY-RESPONSIVE TO DEHYDRATION 7 (ERD7)	Identified as drought-inducible gene by differential hybridization. Upregulated by high light, drought, cold and salt stress determined by microarray analysis.
P.x_tomentosa67465	AT2G17975.1	STRESS ASSOCIATED RNA-BINDING PROTEIN 1 (SRP1)	SRP1 is a C2C2 type zinc finger protein that binds RNA. It has a role in response to ABA.. It can bind the 3'UTR of ABI2 and appears to be involved in RNA turnover.
P.x_tomentosa76390	AT2G18040.1	PEPTIDYLPROLYL CIS/TRANS ISOMERASE, NIMA-INTERACTING 1 (PIN1AT)	phosphorylation-specific peptidyl prolyl cis/trans isomerase (PPIase) with specificity for phosphoserine-proline bonds The mRNA is cell-to-cell mobile.
P.x_tomentosa77559	AT2G18040.1	PEPTIDYLPROLYL CIS/TRANS ISOMERASE, NIMA-INTERACTING 1 (PIN1AT)	phosphorylation-specific peptidyl prolyl cis/trans isomerase (PPIase) with specificity for phosphoserine-proline bonds The mRNA is cell-to-cell mobile.
P.x_tomentosa76472	AT2G18290.1	ANAPHASE PROMOTING COMPLEX 10 (APC10)	Encodes APC10 (anaphase promoting complex 10). Overexpression of APC10 likely mimics auxin and ethylene sensitive phenotypes. Plays an essential role in cell proliferation during leaf development.
P.x_tomentosa39837	AT2G18420.1	-	Encodes a Gibberellin-regulated GASA/GAST/Snakin family protein
P.x_tomentosa41418	AT2G18420.1	-	Encodes a Gibberellin-regulated GASA/GAST/Snakin family protein
P.x_tomentosa67394	AT2G18460.1	LIKE COV 3 (LCV3)	like COV 3;(source:Araport11)
P.x_tomentosa44437	AT2G18670.1	-	RING/U-box superfamily protein;(source:Araport11)
P.x_tomentosa63719	AT2G18700.1	TREHALOSE PHOSPHATASE/SYNTHASE 11 (TPS11)	Encodes an enzyme putatively involved in trehalose biosynthesis. The protein has a trehalose synthase (TPS)-like domain that may or may not be active as well as a trehalose phosphatase (TPP)-like domain.
P.x_tomentosa61548	AT2G18700.1	TREHALOSE PHOSPHATASE/SYNTHASE 11 (TPS11)	Encodes an enzyme putatively involved in trehalose biosynthesis. The protein has a trehalose synthase (TPS)-like domain that may or may not be active as well as a trehalose phosphatase (TPP)-like domain.
P.x_tomentosa44512	AT2G18950.1	HOMOGENTISATE PHYTYLTRANSFERASE 1 (HPT1)	Encodes homogentisate phytyltransferase involved in tocopherol biosynthesis. Has impact on seed longevity and plays a role in the adaptation to low temperature stress, notably phloem loading.
P.x_tomentosa58741	AT2G19260.2	-	RING/FYVE/PHD zinc finger superfamily protein;(source:Araport11)
P.x_tomentosa44194	AT2G19330.1	PLANT INTRACELLULAR RAS GROUP-RELATED LRR 6 (PIRL6)	Encodes PIRL6, a member of the Plant Intracellular Ras-group-related LRRs (Leucine rich repeat proteins). PIRLs are a distinct, plant-specific class of intracellular LRRs that likely mediate protein interactions, possibly in the context of signal transduction.
P.x_tomentosa61717	AT2G19710.1	IST1-LIKE 5 (ISTL5)	Regulator of Vps4 activity in the MVB pathway protein;(source:Araport11)
P.x_tomentosa59682	AT2G20280.1	-	Zinc finger C-x8-C-x5-C-x3-H type family protein;(source:Araport11)
P.x_tomentosa64019	AT2G20280.1	-	Zinc finger C-x8-C-x5-C-x3-H type family protein;(source:Araport11)
P.x_tomentosa61847	AT2G20280.1	-	Zinc finger C-x8-C-x5-C-x3-H type family protein;(source:Araport11)
P.x_tomentosa87825	AT2G20280.1	-	Zinc finger C-x8-C-x5-C-x3-H type family protein;(source:Araport11)
P.x_tomentosa40069	AT2G20390.1	-	cytochrome oxidase complex assembly protein;(source:Araport11)
P.x_tomentosa35780	AT2G20880.1	ERF DOMAIN 53 (ERF53)	Encodes ERF53, a drought-induced transcription factor. Belongs to the AP2/ERF superfamily, and has a highly conserved AP2 domain. Regulates drought-responsive gene expressions by binding to the GCC box and/or dehydration-responsive element (DRE) in the promoter of downstream genes. Overexpression of AtERF53 driven by the CaMV35S promoter resulted in an unstable drought-tolerant phenotype in T2 tr…
P.x_tomentosa50344	AT2G21120.1	ANTIVIRAL RNAI-DEFECTIVE 2 (AVI2)	Encodes a putative magnesium transporter that was identified through a forward genetic screen, directly isolating antiviral RNAi-defective (avi) mutant using a Cucumber Mosaic Virus (CMV) mutant. Compared to Wildtype Col-0, avi2 mutant showed severe disease symptom after viral infection and viral accumulation was significantly increased while viral siRNAs and virus-activated endogenous siRNAs (va…
P.x_tomentosa29802	AT2G21270.3	UBIQUITIN FUSION DEGRADATION 1 (UFD1)	ubiquitin fusion degradation 1;(source:Araport11)
P.x_tomentosa39756	AT2G21520.3	-	Sec14p-like phosphatidylinositol transfer family protein;(source:Araport11)
P.x_tomentosa50443	AT2G21620.2	RESPONSIVE TO DESICCATION 2 (RD2)	Encodes gene that is induced in response to desiccation; mRNA expression is seen 10 and 24 hrs after start of desiccation treatment.
P.x_tomentosa78775	AT2G22420.1	(PRX17)	Encodes a cell wall-localized class III peroxidase that is directly regulated by the MADS-box transcription factor AGL15 and is involved in lignified tissue formation.
P.x_tomentosa76361	AT2G22480.1	PHOSPHOFRUCTOKINASE 5 (PFK5)	phosphofructokinase 5;(source:Araport11)
P.x_tomentosa77530	AT2G22480.1	PHOSPHOFRUCTOKINASE 5 (PFK5)	phosphofructokinase 5;(source:Araport11)
P.x_tomentosa59186	AT2G22620.1	-	Rhamnogalacturonate lyase family protein;(source:Araport11)
P.x_tomentosa77500	AT2G22870.1	EMBRYO DEFECTIVE 2001 (EMB2001)	P-loop containing nucleoside triphosphate hydrolases superfamily protein;(source:Araport11)
P.x_tomentosa76592	AT2G23620.1	METHYL ESTERASE 1 (MES1)	Encodes a protein shown to have carboxylesterase activity, methyl salicylate esterase activity, methyl jasmonate esterase activity, and methyl IAA esterase activity in vitro. MES1 appears to be involved in MeSA hydrolysis in planta. Expression of MES1 can restore systemic acquired resistance in SAR-deficient tobacco plants. This protein does not act on MeGA4, or MEGA9 in vitro.
P.x_tomentosa67366	AT2G23770.1	LYSM-CONTAINING RECEPTOR-LIKE KINASE 4 (LYK4)	Encodes a putative LysM-containing receptor-like kinase LYK4. Shares overlapping function with LYK5 in mediating chitin-triggered immune responses. Based on protein sequence alignment analysis, it was determined as a pseudo kinase due to a lack of the ATP-binding P-loop in the kinase domain.
P.x_tomentosa26981	AT2G23770.1	LYSM-CONTAINING RECEPTOR-LIKE KINASE 4 (LYK4)	Encodes a putative LysM-containing receptor-like kinase LYK4. Shares overlapping function with LYK5 in mediating chitin-triggered immune responses. Based on protein sequence alignment analysis, it was determined as a pseudo kinase due to a lack of the ATP-binding P-loop in the kinase domain.
P.x_tomentosa23254	AT2G23770.1	LYSM-CONTAINING RECEPTOR-LIKE KINASE 4 (LYK4)	Encodes a putative LysM-containing receptor-like kinase LYK4. Shares overlapping function with LYK5 in mediating chitin-triggered immune responses. Based on protein sequence alignment analysis, it was determined as a pseudo kinase due to a lack of the ATP-binding P-loop in the kinase domain.
P.x_tomentosa77705	AT2G23790.1	-	calcium uniporter (DUF607);(source:Araport11)
P.x_tomentosa78270	AT2G23790.1	-	calcium uniporter (DUF607);(source:Araport11)
P.x_tomentosa76533	AT2G23790.1	-	calcium uniporter (DUF607);(source:Araport11)
P.x_tomentosa61529	AT2G23910.1	-	NAD(P)-binding Rossmann-fold superfamily protein;(source:Araport11)
P.x_tomentosa45142	AT2G24420.1	-	DNA repair ATPase-like protein;(source:Araport11)
P.x_tomentosa44052	AT2G24420.1	-	DNA repair ATPase-like protein;(source:Araport11)
P.x_tomentosa65984	AT2G24520.2	H(+)-ATPASE 5 (HA5)	plasma membrane H+-ATPase;(source:Araport11)
P.x_tomentosa60775	AT2G24520.2	H(+)-ATPASE 5 (HA5)	plasma membrane H+-ATPase;(source:Araport11)
P.x_tomentosa58764	AT2G24520.2	H(+)-ATPASE 5 (HA5)	plasma membrane H+-ATPase;(source:Araport11)
P.x_tomentosa62951	AT2G24520.2	H(+)-ATPASE 5 (HA5)	plasma membrane H+-ATPase;(source:Araport11)
P.x_tomentosa58787	AT2G24640.1	UBIQUITIN-SPECIFIC PROTEASE 19 (UBP19)	ubiquitin-specific protease 19;(source:Araport11)
P.x_tomentosa62971	AT2G24640.1	UBIQUITIN-SPECIFIC PROTEASE 19 (UBP19)	ubiquitin-specific protease 19;(source:Araport11)
P.x_tomentosa58800	AT2G24820.1	TRANSLOCON AT THE INNER ENVELOPE MEMBRANE OF CHLOROPLASTS 55-II (TIC55-II)	translocon at the inner envelope membrane of chloroplasts 55-II;(source:Araport11)
P.x_tomentosa62989	AT2G24820.1	TRANSLOCON AT THE INNER ENVELOPE MEMBRANE OF CHLOROPLASTS 55-II (TIC55-II)	translocon at the inner envelope membrane of chloroplasts 55-II;(source:Araport11)
P.x_tomentosa62990	AT2G24820.1	TRANSLOCON AT THE INNER ENVELOPE MEMBRANE OF CHLOROPLASTS 55-II (TIC55-II)	translocon at the inner envelope membrane of chloroplasts 55-II;(source:Araport11)
P.x_tomentosa58805	AT2G24860.1	-	DnaJ/Hsp40 cysteine-rich domain superfamily protein;(source:Araport11)
P.x_tomentosa43911	AT2G25290.4	PHOX1 (Phox1)	Encodes one of the 36 carboxylate clamp (CC)-tetratricopeptide repeat (TPR) proteins (Prasad 2010, Pubmed ID: 20856808) with potential to interact with Hsp90/Hsp70 as co-chaperones.
P.x_tomentosa44300	AT2G25290.4	PHOX1 (Phox1)	Encodes one of the 36 carboxylate clamp (CC)-tetratricopeptide repeat (TPR) proteins (Prasad 2010, Pubmed ID: 20856808) with potential to interact with Hsp90/Hsp70 as co-chaperones.
P.x_tomentosa45374	AT2G25290.4	PHOX1 (Phox1)	Encodes one of the 36 carboxylate clamp (CC)-tetratricopeptide repeat (TPR) proteins (Prasad 2010, Pubmed ID: 20856808) with potential to interact with Hsp90/Hsp70 as co-chaperones.
P.x_tomentosa58868	AT2G25310.1	-	ER membrane protein complex subunit-like protein (DUF2012);(source:Araport11)
P.x_tomentosa58938	AT2G25605.1	-	DNA-directed RNA polymerase subunit beta;(source:Araport11)
P.x_tomentosa43825	AT2G25660.4	EMBRYO DEFECTIVE 2410 (emb2410)	Translocon at the inner-envelope membrane of chloroplasts which binds to the outer-membrane channel TOC75.
P.x_tomentosa44918	AT2G25660.4	EMBRYO DEFECTIVE 2410 (emb2410)	Translocon at the inner-envelope membrane of chloroplasts which binds to the outer-membrane channel TOC75.
P.x_tomentosa58962	AT2G25680.1	MOLYBDATE TRANSPORTER 1 (MOT1)	Encodes a high-affinity molybdate transporter. Mutant has reduced concentrations of molybdate in roots and shoots, and reduced shoot and root length when growing on Mo-limited medium.
P.x_tomentosa42941	AT2G25710.1	HOLOCARBOXYLASE SYNTHASE 1 (HCS1)	Encodes a dual-targeted biotin holocarboxylase synthetase that can localize to the chloroplast and the cytosol. In vitro, it has been shown to catalyze the addition of biotin to the BCCP subunit of acetyl-CoA carboxylase and it can also biotinylate methylcrotonyl-CoA carboxylase. A small upstream ORF in the 5'UTR (uORF24) regulates the differential targeting of this enzyme.
P.x_tomentosa58985	AT2G25737.1	-	Sulfite exporter TauE/SafE family protein;(source:Araport11)
P.x_tomentosa42000	AT2G26060.1	EMBRYO DEFECTIVE 1345 (emb1345)	Encodes a homolog of the yeast Cytosolic Iron-sulfur protein Assembly protein CIA1.
P.x_tomentosa61203	AT2G26300.2	G PROTEIN ALPHA SUBUNIT 1 (GP ALPHA 1)	Encodes an alpha subunit of a heterotrimeric GTP-binding protein. The active GTP-bound form of GPA1 binds to the GTG1 and GTG2 abscisic acid (ABA) receptors and appears to affect their GTPase and GTP-binding activity, and hence, ABA binding abilities. GPA1 is a positive regulator in ABA-mediated inhibition of stomatal opening. Plants with recessive mutant alleles have complex phenotypes including…
P.x_tomentosa61202	AT2G26310.1	FATTY-ACID-BINDING PROTEIN 2 (FAP2)	Encodes a plastid stroma localized fatty acid binding protein.
P.x_tomentosa59176	AT2G26310.1	FATTY-ACID-BINDING PROTEIN 2 (FAP2)	Encodes a plastid stroma localized fatty acid binding protein.
P.x_tomentosa63368	AT2G26310.1	FATTY-ACID-BINDING PROTEIN 2 (FAP2)	Encodes a plastid stroma localized fatty acid binding protein.
P.x_tomentosa03038	AT2G26490.1	JINGUBANG (JGB)	JGB contains seven WD40 repeats and is highly conserved in flowering plants. Overexpression inhibits pollen germination. suggesting JGB is a negative regulator of pollen germination
P.x_tomentosa01594	AT2G26490.1	JINGUBANG (JGB)	JGB contains seven WD40 repeats and is highly conserved in flowering plants. Overexpression inhibits pollen germination. suggesting JGB is a negative regulator of pollen germination
P.x_tomentosa03005	AT2G26530.1	(AR781)	Pheromone receptor-like protein involved in the early elicitor signaling events which occur within minutes and include ion fluxes across the plasma membrane, activation of MPKs and the formation of ROS related to PGPS1 and WRKY33.
P.x_tomentosa01558	AT2G26530.1	(AR781)	Pheromone receptor-like protein involved in the early elicitor signaling events which occur within minutes and include ion fluxes across the plasma membrane, activation of MPKs and the formation of ROS related to PGPS1 and WRKY33.
P.x_tomentosa42715	AT2G26530.1	(AR781)	Pheromone receptor-like protein involved in the early elicitor signaling events which occur within minutes and include ion fluxes across the plasma membrane, activation of MPKs and the formation of ROS related to PGPS1 and WRKY33.
P.x_tomentosa64521	AT2G26670.1	REVERSAL OF THE DET PHENOTYPE 4 (TED4)	Encodes a plastid heme oxygenase necessary for phytochrome chromophore biosynthesis and for coupling the expression of some nuclear genes to the functional state of the chloroplast.
P.x_tomentosa28054	AT2G26800.2	-	Mutant has increased seed ile, leu and val as well as his and arg.
P.x_tomentosa64116	AT2G26830.1	EMBRYO DEFECTIVE 1187 (emb1187)	Encodes a member of a small family of choline/ethanolamine kinases that is localized to the plasma membrane. Homozygous loss of function alleles are embryo lethal. Overexpression results in altered phospholipid levels suggesting a critical role in phospholipid biosynthesis.
P.x_tomentosa14336	AT2G26980.4	CBL-INTERACTING PROTEIN KINASE 3 (CIPK3)	encodes a serine-threonine protein kinase whose expression increases in response to abscisic acid, cold, drought, high salt, and wounding conditions. The gene is expressed in developing seeds and seedlings. Lines carrying a T-DNA insertions have reduced germination efficiency and expression of cold, high-salt, and abscisic acid marker genes are altered, but not drought-response markers.
P.x_tomentosa30091	AT2G27310.1	-	F-box family protein;(source:Araport11)
P.x_tomentosa50093	AT2G27480.1	-	Calcium-binding EF-hand family protein;(source:Araport11)
P.x_tomentosa30109	AT2G27480.1	-	Calcium-binding EF-hand family protein;(source:Araport11)
P.x_tomentosa30110	AT2G27500.1	-	Glycosyl hydrolase superfamily protein;(source:Araport11)
P.x_tomentosa49984	AT2G28200.1	-	C2H2-type zinc finger family protein;(source:Araport11)
P.x_tomentosa51683	AT2G28200.1	-	C2H2-type zinc finger family protein;(source:Araport11)
P.x_tomentosa27615	AT2G28470.1	BETA-GALACTOSIDASE 8 (BGAL8)	putative beta-galactosidase (BGAL8 gene)
P.x_tomentosa24217	AT2G28710.1	-	C2H2-type zinc finger family protein;(source:Araport11)
P.x_tomentosa07667	AT2G28760.4	UDP-XYL SYNTHASE 6 (UXS6)	UDP-XYL synthase 6;(source:Araport11)
P.x_tomentosa04650	AT2G28760.4	UDP-XYL SYNTHASE 6 (UXS6)	UDP-XYL synthase 6;(source:Araport11)
P.x_tomentosa24115	AT2G28880.1	EMBRYO DEFECTIVE 1997 (emb1997)	ADCS encodes a protein that has two functional domains. The N-terminal domain has glutamine amidotransferase activity while the C-terminal domain has aminodeoxychorismate synthase (ADCS) activity. These two domains act together to catalyze the transformation of chorismate to 4-amino-4-deoxychorismate. This reaction is required for 4-aminobenzoate (pABA) production and ultimately for folate biosyn…
P.x_tomentosa14209	AT2G28940.2	-	Protein kinase superfamily protein;(source:Araport11)
P.x_tomentosa91526	AT2G28940.2	-	Protein kinase superfamily protein;(source:Araport11)
P.x_tomentosa83037	AT2G28940.2	-	Protein kinase superfamily protein;(source:Araport11)
P.x_tomentosa64384	AT2G29050.1	RHOMBOID-LIKE 1 (RBL1)	RHOMBOID-like 1;(source:Araport11)
P.x_tomentosa62215	AT2G29050.1	RHOMBOID-LIKE 1 (RBL1)	RHOMBOID-like 1;(source:Araport11)
P.x_tomentosa14176	AT2G29150.1	-	NAD(P)-binding Rossmann-fold superfamily protein;(source:Araport11)
P.x_tomentosa73650	AT2G29380.1	HIGHLY ABA-INDUCED PP2C GENE 3 (HAI3)	highly ABA-induced PP2C protein 3;(source:Araport11)
P.x_tomentosa75386	AT2G29380.1	HIGHLY ABA-INDUCED PP2C GENE 3 (HAI3)	highly ABA-induced PP2C protein 3;(source:Araport11)
P.x_tomentosa74663	AT2G29380.1	HIGHLY ABA-INDUCED PP2C GENE 3 (HAI3)	highly ABA-induced PP2C protein 3;(source:Araport11)
P.x_tomentosa06900	AT2G29420.1	GLUTATHIONE S-TRANSFERASE TAU 7 (GSTU7)	Encodes glutathione transferase belonging to the tau class of GSTs. Naming convention according to Wagner et al. (2002). Induced by Salicylic acid. Independent of NPR1 for their induction by salicylic acid.
P.x_tomentosa06898	AT2G29420.1	GLUTATHIONE S-TRANSFERASE TAU 7 (GSTU7)	Encodes glutathione transferase belonging to the tau class of GSTs. Naming convention according to Wagner et al. (2002). Induced by Salicylic acid. Independent of NPR1 for their induction by salicylic acid.
P.x_tomentosa29994	AT2G29500.1	-	HSP20-like chaperones superfamily protein;(source:Araport11)
P.x_tomentosa24355	AT2G29670.2	-	Tetratricopeptide repeat (TPR)-like superfamily protein;(source:Araport11)
P.x_tomentosa10371	AT2G30020.1	(AP2C1)	Encodes AP2C1. Belongs to the clade B of the PP2C-superfamily. Acts as a MAPK phosphatase that negatively regulates MPK4 and MPK6.
P.x_tomentosa13897	AT2G30105.1	-	LRR/ubiquitin-like domain protein;(source:Araport11)
P.x_tomentosa10354	AT2G30105.1	-	LRR/ubiquitin-like domain protein;(source:Araport11)
P.x_tomentosa13885	AT2G30150.2	-	UDP-Glycosyltransferase superfamily protein;(source:Araport11)
P.x_tomentosa81433	AT2G30360.1	SOS3-INTERACTING PROTEIN 4 (SIP4)	Encodes a SOS2-like protein kinase that is a member of the CBL-interacting protein kinase family.Loss of function mutants show a decrease in sensitivity to high pH.Phosphorylates AHA2, a plasma membrane H+ ATPase.This phosphorylation appears to regulate the activity of the proton transporter.
P.x_tomentosa80343	AT2G30360.1	SOS3-INTERACTING PROTEIN 4 (SIP4)	Encodes a SOS2-like protein kinase that is a member of the CBL-interacting protein kinase family.Loss of function mutants show a decrease in sensitivity to high pH.Phosphorylates AHA2, a plasma membrane H+ ATPase.This phosphorylation appears to regulate the activity of the proton transporter.
P.x_tomentosa67055	AT2G30600.5	-	BTB/POZ domain-containing protein;(source:Araport11)
P.x_tomentosa65485	AT2G30880.1	(SWAP70)	Pleckstrin homology (PH) domain-containing protein;(source:Araport11)
P.x_tomentosa41145	AT2G30880.1	(SWAP70)	Pleckstrin homology (PH) domain-containing protein;(source:Araport11)
P.x_tomentosa68792	AT2G30880.1	(SWAP70)	Pleckstrin homology (PH) domain-containing protein;(source:Araport11)
P.x_tomentosa90377	AT2G30880.1	(SWAP70)	Pleckstrin homology (PH) domain-containing protein;(source:Araport11)
P.x_tomentosa00962	AT2G30950.4	VARIEGATED 2 (VAR2)	Metalloprotease that functions in thylakoid membrane biogenesis. Involved in the repair of PSII following damaged incurred during photoinhibition. Forms a complex with VAR1. Mutants show a variegated phenotype, which decreases during development. Transcript and protein levels increase with light intensity. In plsp1-1 mutant plastids, the nonmature form of the protein localizes in the membrane.
P.x_tomentosa02390	AT2G30970.1	ASPARTATE AMINOTRANSFERASE 1 (ASP1)	ASPARTATE AMINOTRANSFERASE 1
P.x_tomentosa00998	AT2G30970.1	ASPARTATE AMINOTRANSFERASE 1 (ASP1)	ASPARTATE AMINOTRANSFERASE 1
P.x_tomentosa03833	AT2G30970.1	ASPARTATE AMINOTRANSFERASE 1 (ASP1)	ASPARTATE AMINOTRANSFERASE 1
P.x_tomentosa64542	AT2G31050.1	-	Cupredoxin superfamily protein;(source:Araport11)
P.x_tomentosa81235	AT2G31130.3	-	hypothetical protein;(source:Araport11)
P.x_tomentosa59327	AT2G31220.2	BASIC HELIX LOOP HELIX PROTEIN 10 (BHLH010)	Encodes a bHLH transcription factor that together with bHLH089 and bHLH091 is important for the normal transcriptome of the developing Arabidopsis anther, possibly by forming a feed-forward loop with DYT1.
P.x_tomentosa65353	AT2G31260.1	AUTOPHAGY 9 (APG9)	Involved in autophagy, the process of vacuolar bulk degradation of cytoplasmic components. Mutant shows accelerated bolting and senescence.
P.x_tomentosa68657	AT2G31260.1	AUTOPHAGY 9 (APG9)	Involved in autophagy, the process of vacuolar bulk degradation of cytoplasmic components. Mutant shows accelerated bolting and senescence.
P.x_tomentosa77392	AT2G31510.1	ARIADNE 7 (ARI7)	IBR domain-containing protein;(source:Araport11)
P.x_tomentosa81512	AT2G31510.1	ARIADNE 7 (ARI7)	IBR domain-containing protein;(source:Araport11)
P.x_tomentosa77395	AT2G31570.1	GLUTATHIONE PEROXIDASE 2 (GPX2)	glutathione peroxidase GPx
P.x_tomentosa81509	AT2G31570.1	GLUTATHIONE PEROXIDASE 2 (GPX2)	glutathione peroxidase GPx
P.x_tomentosa20169	AT2G31820.1	-	Ankyrin repeat family protein;(source:Araport11)
P.x_tomentosa27696	AT2G31955.1	COFACTOR OF NITRATE REDUCTASE AND XANTHINE DEHYDROGENASE 2 (CNX2)	COFACTOR OF NITRATE REDUCTASE AND XANTHINE DEHYDROGENASE 2. Encodes a protein involved in molybdenum cofactor biosynthesis. Homologous to E.coli moaA. Expression is abundant in all tissues examined, particularly in roots. Appears to have targeting signals for chloroplast or mitochondria.
P.x_tomentosa23201	AT2G32030.1	-	Acyl-CoA N-acyltransferases (NAT) superfamily protein;(source:Araport11)
P.x_tomentosa19370	AT2G32760.1	VACUOLAR SORTING RECEPTOR 38 (VPS38)	Homolog of yeast VPS38P. Interacts with PI3K.Mutants have defects in late endosome morphology and retromer function.
P.x_tomentosa20502	AT2G32760.1	VACUOLAR SORTING RECEPTOR 38 (VPS38)	Homolog of yeast VPS38P. Interacts with PI3K.Mutants have defects in late endosome morphology and retromer function.
P.x_tomentosa12118	AT2G33150.1	PEROXISOMAL 3-KETOACYL-COA THIOLASE 3 (PKT3)	Encodes an organellar (peroxisome, glyoxysome) 3-ketoacyl-CoA thiolase, involved in fatty acid b-oxidation during germination and subsequent seedling growth. Mutants have defects in glyoxysomal fatty acid beta-oxidation. EC2.3.1.16 thiolase.
P.x_tomentosa12117	AT2G33150.1	PEROXISOMAL 3-KETOACYL-COA THIOLASE 3 (PKT3)	Encodes an organellar (peroxisome, glyoxysome) 3-ketoacyl-CoA thiolase, involved in fatty acid b-oxidation during germination and subsequent seedling growth. Mutants have defects in glyoxysomal fatty acid beta-oxidation. EC2.3.1.16 thiolase.
P.x_tomentosa15617	AT2G33150.1	PEROXISOMAL 3-KETOACYL-COA THIOLASE 3 (PKT3)	Encodes an organellar (peroxisome, glyoxysome) 3-ketoacyl-CoA thiolase, involved in fatty acid b-oxidation during germination and subsequent seedling growth. Mutants have defects in glyoxysomal fatty acid beta-oxidation. EC2.3.1.16 thiolase.
P.x_tomentosa06848	AT2G33470.1	GLYCOLIPID TRANSFER PROTEIN 1 (GLTP1)	glycolipid transfer protein 1;(source:Araport11)
P.x_tomentosa24753	AT2G34630.2	GERANYL DIPHOSPHATE SYNTHASE 1 (GPS1)	Encodes a geranyl diphosphate synthase. RNAi lines are dwarf. T-DNA knock-out lines are embryo lethal.
P.x_tomentosa60337	AT2G34690.1	ACCELERATED CELL DEATH 11 (ACD11)	Gene product transports the glycolipid precursor sphingosine between membranes in vitro. Mutant constitutively expresses defense-related genes that accompany the hypersensitive response normally triggered by avirulent pathogens. The mRNA is cell-to-cell mobile.
P.x_tomentosa34330	AT2G34690.1	ACCELERATED CELL DEATH 11 (ACD11)	Gene product transports the glycolipid precursor sphingosine between membranes in vitro. Mutant constitutively expresses defense-related genes that accompany the hypersensitive response normally triggered by avirulent pathogens. The mRNA is cell-to-cell mobile.
P.x_tomentosa32143	AT2G34690.1	ACCELERATED CELL DEATH 11 (ACD11)	Gene product transports the glycolipid precursor sphingosine between membranes in vitro. Mutant constitutively expresses defense-related genes that accompany the hypersensitive response normally triggered by avirulent pathogens. The mRNA is cell-to-cell mobile.
P.x_tomentosa33217	AT2G34690.1	ACCELERATED CELL DEATH 11 (ACD11)	Gene product transports the glycolipid precursor sphingosine between membranes in vitro. Mutant constitutively expresses defense-related genes that accompany the hypersensitive response normally triggered by avirulent pathogens. The mRNA is cell-to-cell mobile.
P.x_tomentosa47644	AT2G34730.1	-	myosin heavy chain-like protein;(source:Araport11)
P.x_tomentosa48636	AT2G34730.1	-	myosin heavy chain-like protein;(source:Araport11)
P.x_tomentosa15477	AT2G34900.1	IMBIBITION-INDUCIBLE 1 (IMB1)	Encodes a member of the BET subgroup of bromodomain proteins, a novel class of putative transcription factors. Its expression is induced during seed imbibition and downregulated during germination. Seeds of a loss-of-function mutant allele, imb1, show impaired cotyledon greening during germination in abscisic acid (ABA) and express higher levels of ABI5 protein than the wild type. Moreover, imb1 …
P.x_tomentosa25000	AT2G34930.1	-	disease resistance family protein / LRR family protein;(source:Araport11)
P.x_tomentosa56515	AT2G35060.2	K+ UPTAKE PERMEASE 11 (KUP11)	potassium transporter
P.x_tomentosa11561	AT2G35060.2	K+ UPTAKE PERMEASE 11 (KUP11)	potassium transporter
P.x_tomentosa76055	AT2G35160.3	SU(VAR)3-9 HOMOLOG 5 (SUVH5)	Encodes SU(var)3-9 homologue 5 (SUVH5). SUVH5 has histone methyltransferase (MTase) activity in vitro and contributes to the maintenance of H3 mK9 (methylation of histone H3 at Lys-9) and CMT3-mediated non-CG methylation in vivo. This is a member of a subfamily of SET proteins that shares a conserved SRA domain.
P.x_tomentosa42745	AT2G35510.3	SIMILAR TO RCD ONE 1 (SRO1)	Encodes a WWE domain-containing protein with 76% similarity to RCD1. The protein also contains a PARP signature upstream of the C-terminal protein interaction domain. The PARP signature may bind NAD+ and attach the ADP-ribose-moiety from NAD+ to the target molecule. Its presence suggests a role for the protein in ADP ribosylation.
P.x_tomentosa01651	AT2G35680.1	PROTEIN TYROSINE PHOSPHATASE LOCALIZED TO MITOCHONDRION 1 (PTPMT1)	Encodes a phosphatidylglycerophosphate (PGP) phosphatase involved in the synthesis of plastidial Phosphatidylglycerol (PG) in conjunction with PGPP1 and PTPMT2 in root. PTPMT1 levels were higher in node, cauline leaf, and flower than in root, leaf, and stem.
P.x_tomentosa03092	AT2G35680.1	PROTEIN TYROSINE PHOSPHATASE LOCALIZED TO MITOCHONDRION 1 (PTPMT1)	Encodes a phosphatidylglycerophosphate (PGP) phosphatase involved in the synthesis of plastidial Phosphatidylglycerol (PG) in conjunction with PGPP1 and PTPMT2 in root. PTPMT1 levels were higher in node, cauline leaf, and flower than in root, leaf, and stem.
P.x_tomentosa89276	AT2G35680.1	PROTEIN TYROSINE PHOSPHATASE LOCALIZED TO MITOCHONDRION 1 (PTPMT1)	Encodes a phosphatidylglycerophosphate (PGP) phosphatase involved in the synthesis of plastidial Phosphatidylglycerol (PG) in conjunction with PGPP1 and PTPMT2 in root. PTPMT1 levels were higher in node, cauline leaf, and flower than in root, leaf, and stem.
P.x_tomentosa90532	AT2G35680.1	PROTEIN TYROSINE PHOSPHATASE LOCALIZED TO MITOCHONDRION 1 (PTPMT1)	Encodes a phosphatidylglycerophosphate (PGP) phosphatase involved in the synthesis of plastidial Phosphatidylglycerol (PG) in conjunction with PGPP1 and PTPMT2 in root. PTPMT1 levels were higher in node, cauline leaf, and flower than in root, leaf, and stem.
P.x_tomentosa32054	AT2G35840.4	-	Sucrose-6F-phosphate phosphohydrolase family protein;(source:Araport11)
P.x_tomentosa34233	AT2G35900.1	-	Mal d 1-associated protein;(source:Araport11)
P.x_tomentosa32048	AT2G35900.1	-	Mal d 1-associated protein;(source:Araport11)
P.x_tomentosa33078	AT2G35980.1	YELLOW-LEAF-SPECIFIC GENE 9 (YLS9)	Encodes a protein whose sequence is similar to tobacco hairpin-induced gene (HIN1) and Arabidopsis non-race specific disease resistance gene (NDR1). Expression of this gene is induced by cucumber mosaic virus, spermine and during senescence. The gene product is localized to the chloroplast. The mRNA is cell-to-cell mobile.
P.x_tomentosa32005	AT2G35980.1	YELLOW-LEAF-SPECIFIC GENE 9 (YLS9)	Encodes a protein whose sequence is similar to tobacco hairpin-induced gene (HIN1) and Arabidopsis non-race specific disease resistance gene (NDR1). Expression of this gene is induced by cucumber mosaic virus, spermine and during senescence. The gene product is localized to the chloroplast. The mRNA is cell-to-cell mobile.
P.x_tomentosa65336	AT2G36070.1	TRANSLOCASE INNER MEMBRANE SUBUNIT 44-2 (TIM44-2)	One of two genes in Arabidopsis that encode a putative subunit of the mitochondrial inner membrane translocase complex. TIM44 subunit is thought to provide the energy for translocation via hydrolysis of ATP.
P.x_tomentosa68639	AT2G36070.1	TRANSLOCASE INNER MEMBRANE SUBUNIT 44-2 (TIM44-2)	One of two genes in Arabidopsis that encode a putative subunit of the mitochondrial inner membrane translocase complex. TIM44 subunit is thought to provide the energy for translocation via hydrolysis of ATP.
P.x_tomentosa12700	AT2G36090.1	-	F-box family protein;(source:Araport11)
P.x_tomentosa64410	AT2G36310.1	URIDINE-RIBOHYDROLASE 1 (URH1)	Encodes a cytoplasmic nucleoside hydrolase. It has the highest levels of activity with uridine followed by xanthosine. It shows little activity with inosine and none with cytidine. Mutant analyses indicate that it plays a role in purine and pyrimidine catabolism.
P.x_tomentosa62243	AT2G36310.1	URIDINE-RIBOHYDROLASE 1 (URH1)	Encodes a cytoplasmic nucleoside hydrolase. It has the highest levels of activity with uridine followed by xanthosine. It shows little activity with inosine and none with cytidine. Mutant analyses indicate that it plays a role in purine and pyrimidine catabolism.
P.x_tomentosa29987	AT2G36380.1	ATP-BINDING CASSETTE G34 (ABCG34)	pleiotropic drug resistance 6;(source:Araport11)
P.x_tomentosa64139	AT2G36630.1	-	Sulfite exporter TauE/SafE family protein;(source:Araport11)
P.x_tomentosa61967	AT2G36630.1	-	Sulfite exporter TauE/SafE family protein;(source:Araport11)
P.x_tomentosa09377	AT2G36740.1	(SWC2)	DNA binding protein SWC2;(source:Araport11)
P.x_tomentosa37574	AT2G36900.1	MEMBRIN 11 (MEMB11)	member of Membrin Gene Family
P.x_tomentosa34040	AT2G36950.1	-	Heavy metal transport/detoxification superfamily protein;(source:Araport11)
P.x_tomentosa31846	AT2G36950.1	-	Heavy metal transport/detoxification superfamily protein;(source:Araport11)
P.x_tomentosa24122	AT2G37150.3	-	RING/U-box superfamily protein;(source:Araport11)
P.x_tomentosa22151	AT2G37150.3	-	RING/U-box superfamily protein;(source:Araport11)
P.x_tomentosa64060	AT2G37170.2	PLASMA MEMBRANE INTRINSIC PROTEIN 2 (PIP2B)	a member of the plasma membrane intrinsic protein subfamily PIP2. localizes to the plasma membrane and exhibits water transport activity in Xenopus oocyte. expressed specifically in the vascular bundles and protein level increases slightly during leaf dev
P.x_tomentosa07610	AT2G37250.1	ADENOSINE KINASE (ADK)	encodes adenylate kinase that is located in the chloroplast involved in the coordination of metabolism and growth
P.x_tomentosa04592	AT2G37250.1	ADENOSINE KINASE (ADK)	encodes adenylate kinase that is located in the chloroplast involved in the coordination of metabolism and growth
P.x_tomentosa10722	AT2G37390.1	SODIUM POTASSIUM ROOT DEFECTIVE 2 (NAKR2)	Chloroplast-targeted copper chaperone protein;(source:Araport11)
P.x_tomentosa22244	AT2G37430.1	ZINC FINGER OF ARABIDOPSIS THALIANA 11 (ZAT11)	Encodes a member of the zinc finger family of transcriptional regulators. It is expressed in many root tips, primary roots, cotyledons and hypocotyl. The protein is localized to the nucleus. Overexpression of ZAT11 causes increased root growth and increased sensitivity to nickel ions. The mRNA is cell-to-cell mobile.
P.x_tomentosa64408	AT2G37520.1	-	Acyl-CoA N-acyltransferase with RING/FYVE/PHD-type zinc finger domain-containing protein;(source:Araport11)
P.x_tomentosa62241	AT2G37520.1	-	Acyl-CoA N-acyltransferase with RING/FYVE/PHD-type zinc finger domain-containing protein;(source:Araport11)
P.x_tomentosa64348	AT2G37770.2	CHLOROPLASTIC ALDO-KETO REDUCTASE (ChlAKR)	Encodes an NADPH-dependent aldo-keto reductase that can act on a wide variety of substrates in vitro including saturated and unsaturated aldehydes, steroids, and sugars. GFP-tagged AKR4C9 localizes to the chloroplast where it may play a role in detoxifying reactive carbonyl compounds that threaten to impair the photosynthetic process. Transcript levels for this gene are up-regulated in response t…
P.x_tomentosa60026	AT2G37770.2	CHLOROPLASTIC ALDO-KETO REDUCTASE (ChlAKR)	Encodes an NADPH-dependent aldo-keto reductase that can act on a wide variety of substrates in vitro including saturated and unsaturated aldehydes, steroids, and sugars. GFP-tagged AKR4C9 localizes to the chloroplast where it may play a role in detoxifying reactive carbonyl compounds that threaten to impair the photosynthetic process. Transcript levels for this gene are up-regulated in response t…
P.x_tomentosa62179	AT2G37770.2	CHLOROPLASTIC ALDO-KETO REDUCTASE (ChlAKR)	Encodes an NADPH-dependent aldo-keto reductase that can act on a wide variety of substrates in vitro including saturated and unsaturated aldehydes, steroids, and sugars. GFP-tagged AKR4C9 localizes to the chloroplast where it may play a role in detoxifying reactive carbonyl compounds that threaten to impair the photosynthetic process. Transcript levels for this gene are up-regulated in response t…
P.x_tomentosa64330	AT2G37840.1	-	Protein kinase superfamily protein;(source:Araport11)
P.x_tomentosa62162	AT2G37840.1	-	Protein kinase superfamily protein;(source:Araport11)
P.x_tomentosa64323	AT2G37940.1	ARABIDOPSIS INOSITOL PHOSPHORYLCERAMIDE SYNTHASE 2 (AtIPCS2)	Inositol phosphorylceramide synthase 2;(source:Araport11)
P.x_tomentosa33924	AT2G37970.1	(SOUL-1)	SOUL heme-binding family protein;(source:Araport11)
P.x_tomentosa04736	AT2G37975.1	-	Yos1-like protein;(source:Araport11)
P.x_tomentosa33922	AT2G37980.1	-	O-fucosyltransferase family protein;(source:Araport11)
P.x_tomentosa32808	AT2G37980.1	-	O-fucosyltransferase family protein;(source:Araport11)
P.x_tomentosa31724	AT2G37980.1	-	O-fucosyltransferase family protein;(source:Araport11)
P.x_tomentosa07775	AT2G38120.1	AUXIN RESISTANT 1 (AUX1)	Encodes an auxin influx transporter. AUX1 resides at the apical plasma membrane of protophloem cells and at highly dynamic subpopulations of Golgi apparatus and endosomes in all cell types. AUX1 action in the lateral root cap and/or epidermal cells influences lateral root initiation and positioning. Shoot supplied ammonium targets AUX1 and inhibits lateral root emergence. The mRNA is cell-to-cell…
P.x_tomentosa04757	AT2G38120.1	AUXIN RESISTANT 1 (AUX1)	Encodes an auxin influx transporter. AUX1 resides at the apical plasma membrane of protophloem cells and at highly dynamic subpopulations of Golgi apparatus and endosomes in all cell types. AUX1 action in the lateral root cap and/or epidermal cells influences lateral root initiation and positioning. Shoot supplied ammonium targets AUX1 and inhibits lateral root emergence. The mRNA is cell-to-cell…
P.x_tomentosa31670	AT2G38170.3	CATION EXCHANGER 1 (CAX1)	Encodes a high affinity vacuolar calcium antiporter. The residue His 338 is critical to Ca2+ transport activity. Disruption of CAX1 reduces manganese and zinc of shoot tissue and results in a decrease in the activity of vacuolar V-type proton ATPase.
P.x_tomentosa15038	AT2G38250.1	-	Homeodomain-like superfamily protein;(source:Araport11)
P.x_tomentosa11514	AT2G38250.1	-	Homeodomain-like superfamily protein;(source:Araport11)
P.x_tomentosa35859	AT2G38470.1	WRKY DNA-BINDING PROTEIN 33 (WRKY33)	Member of the plant WRKY transcription factor family. Regulates the antagonistic relationship between defense pathways mediating responses to P. syringae and necrotrophic fungal pathogens. Located in nucleus. Involved in response to various abiotic stresses - especially salt stress.
P.x_tomentosa38205	AT2G38470.1	WRKY DNA-BINDING PROTEIN 33 (WRKY33)	Member of the plant WRKY transcription factor family. Regulates the antagonistic relationship between defense pathways mediating responses to P. syringae and necrotrophic fungal pathogens. Located in nucleus. Involved in response to various abiotic stresses - especially salt stress.
P.x_tomentosa80313	AT2G38470.1	WRKY DNA-BINDING PROTEIN 33 (WRKY33)	Member of the plant WRKY transcription factor family. Regulates the antagonistic relationship between defense pathways mediating responses to P. syringae and necrotrophic fungal pathogens. Located in nucleus. Involved in response to various abiotic stresses - especially salt stress.
P.x_tomentosa81406	AT2G38470.1	WRKY DNA-BINDING PROTEIN 33 (WRKY33)	Member of the plant WRKY transcription factor family. Regulates the antagonistic relationship between defense pathways mediating responses to P. syringae and necrotrophic fungal pathogens. Located in nucleus. Involved in response to various abiotic stresses - especially salt stress.
P.x_tomentosa64209	AT2G38560.1	TRANSCRIPT ELONGATION FACTOR IIS (TFIIS)	Encodes RNA polymerase II transcript elongation factor TFIIS. Complements yeast TFIIS mutation. Mutant plants display essentially normal development, but they flower slightly earlier than the wild type and show clearly reduced seed dormancy.
P.x_tomentosa62039	AT2G38560.1	TRANSCRIPT ELONGATION FACTOR IIS (TFIIS)	Encodes RNA polymerase II transcript elongation factor TFIIS. Complements yeast TFIIS mutation. Mutant plants display essentially normal development, but they flower slightly earlier than the wild type and show clearly reduced seed dormancy.
P.x_tomentosa62030	AT2G38580.1	-	Mitochondrial ATP synthase D chain-related protein;(source:Araport11)
P.x_tomentosa81458	AT2G38610.2	-	RNA-binding KH domain-containing protein;(source:Araport11)
P.x_tomentosa31464	AT2G38640.1	-	LURP-one-like protein (DUF567);(source:Araport11)
P.x_tomentosa64511	AT2G38670.1	PHOSPHORYLETHANOLAMINE CYTIDYLYLTRANSFERASE 1 (PECT1)	Encodes a mitochondrial ethanolamine-phosphate cytidylyltransferase, involved in phosphatidylethanolamine (PE) biosynthesis.
P.x_tomentosa62341	AT2G38670.1	PHOSPHORYLETHANOLAMINE CYTIDYLYLTRANSFERASE 1 (PECT1)	Encodes a mitochondrial ethanolamine-phosphate cytidylyltransferase, involved in phosphatidylethanolamine (PE) biosynthesis.
P.x_tomentosa23971	AT2G38710.3	-	AMMECR1 family;(source:Araport11)
P.x_tomentosa56701	AT2G38740.1	-	Haloacid dehalogenase-like hydrolase (HAD) superfamily protein;(source:Araport11)
P.x_tomentosa58403	AT2G38740.1	-	Haloacid dehalogenase-like hydrolase (HAD) superfamily protein;(source:Araport11)
P.x_tomentosa54995	AT2G38740.1	-	Haloacid dehalogenase-like hydrolase (HAD) superfamily protein;(source:Araport11)
P.x_tomentosa11373	AT2G38740.1	-	Haloacid dehalogenase-like hydrolase (HAD) superfamily protein;(source:Araport11)
P.x_tomentosa11374	AT2G38740.1	-	Haloacid dehalogenase-like hydrolase (HAD) superfamily protein;(source:Araport11)
P.x_tomentosa14890	AT2G38740.1	-	Haloacid dehalogenase-like hydrolase (HAD) superfamily protein;(source:Araport11)
P.x_tomentosa14891	AT2G38740.1	-	Haloacid dehalogenase-like hydrolase (HAD) superfamily protein;(source:Araport11)
P.x_tomentosa87046	AT2G38740.1	-	Haloacid dehalogenase-like hydrolase (HAD) superfamily protein;(source:Araport11)
P.x_tomentosa61381	AT2G38920.1	-	SPX (SYG1/Pho81/XPR1) domain-containing protein / zinc finger (C3HC4-type RING finger) protein-like protein;(source:Araport11)
P.x_tomentosa68647	AT2G38940.1	PHOSPHATE TRANSPORTER 1;4 (PHT1;4)	Encodes Pht1;4, a member of the Pht1 family of phosphate transporters which include: Pht1;1/At5g43350, Pht1;2/At5g43370, Pht1;3/At5g43360, Pht1;4/At2g38940, Pht1;5/At2g32830, Pht1;6/At5g43340, Pht1;7/At3g54700, Pht1;8/At1g20860, Pht1;9/At1g76430 (Plant Journal 2002, 31:341). Expression is upregulated in the shoot of cax1/cax3 mutant and is responsive to phosphate (Pi) and not phosphite (Phi) in r…
P.x_tomentosa86286	AT2G38940.1	PHOSPHATE TRANSPORTER 1;4 (PHT1;4)	Encodes Pht1;4, a member of the Pht1 family of phosphate transporters which include: Pht1;1/At5g43350, Pht1;2/At5g43370, Pht1;3/At5g43360, Pht1;4/At2g38940, Pht1;5/At2g32830, Pht1;6/At5g43340, Pht1;7/At3g54700, Pht1;8/At1g20860, Pht1;9/At1g76430 (Plant Journal 2002, 31:341). Expression is upregulated in the shoot of cax1/cax3 mutant and is responsive to phosphate (Pi) and not phosphite (Phi) in r…
P.x_tomentosa85643	AT2G38940.1	PHOSPHATE TRANSPORTER 1;4 (PHT1;4)	Encodes Pht1;4, a member of the Pht1 family of phosphate transporters which include: Pht1;1/At5g43350, Pht1;2/At5g43370, Pht1;3/At5g43360, Pht1;4/At2g38940, Pht1;5/At2g32830, Pht1;6/At5g43340, Pht1;7/At3g54700, Pht1;8/At1g20860, Pht1;9/At1g76430 (Plant Journal 2002, 31:341). Expression is upregulated in the shoot of cax1/cax3 mutant and is responsive to phosphate (Pi) and not phosphite (Phi) in r…
P.x_tomentosa24083	AT2G39110.1	-	Protein kinase superfamily protein;(source:Araport11)
P.x_tomentosa22109	AT2G39110.1	-	Protein kinase superfamily protein;(source:Araport11)
P.x_tomentosa24123	AT2G39200.1	MILDEW RESISTANCE LOCUS O 12 (MLO12)	A member of a large family of seven-transmembrane domain proteins specific to plants, homologs of the barley mildew resistance locus o (MLO) protein. The Arabidopsis genome contains 15 genes encoding MLO proteins, with localization in plasma membrane. Phylogenetic analysis revealed four clades of closely-related AtMLO genes. ATMLO6 belongs to the clade IV, with AtMLO2, AtMLO3 and AtMLO12. The gen…
P.x_tomentosa22153	AT2G39200.1	MILDEW RESISTANCE LOCUS O 12 (MLO12)	A member of a large family of seven-transmembrane domain proteins specific to plants, homologs of the barley mildew resistance locus o (MLO) protein. The Arabidopsis genome contains 15 genes encoding MLO proteins, with localization in plasma membrane. Phylogenetic analysis revealed four clades of closely-related AtMLO genes. ATMLO6 belongs to the clade IV, with AtMLO2, AtMLO3 and AtMLO12. The gen…
P.x_tomentosa07566	AT2G39220.1	PATATIN-LIKE PROTEIN 6 (PLP6)	PATATIN-like protein 6;(source:Araport11)
P.x_tomentosa04547	AT2G39220.1	PATATIN-LIKE PROTEIN 6 (PLP6)	PATATIN-like protein 6;(source:Araport11)
P.x_tomentosa07689	AT2G39630.1	-	Encodes a putative dolichyl-phosphate &beta;-glucosyltransferase.
P.x_tomentosa04672	AT2G39630.1	-	Encodes a putative dolichyl-phosphate &beta;-glucosyltransferase.
P.x_tomentosa22300	AT2G39700.1	EXPANSIN A4 (EXPA4)	putative expansin. Naming convention from the Expansin Working Group (Kende et al, 2004. Plant Mol Bio). Involved in the formation of nematode-induced syncytia in roots of Arabidopsis thaliana.
P.x_tomentosa24269	AT2G39700.1	EXPANSIN A4 (EXPA4)	putative expansin. Naming convention from the Expansin Working Group (Kende et al, 2004. Plant Mol Bio). Involved in the formation of nematode-induced syncytia in roots of Arabidopsis thaliana.
P.x_tomentosa22328	AT2G39760.1	(BPM3)	Encodes a member of the MATH-BTB domain proteins (BPMs) that directly interact with and target for proteasomal degradation the class I homeobox-leucine zipper (HD-ZIP) transcription factor ATHB6. Known members include AT5G19000 (BPM1), AT3G06190 (BPM2), AT2G39760 (BPM3), AT3G03740 (BPM4), AT5G21010 (BPM5) and AT3G43700 (BPM6).
P.x_tomentosa24299	AT2G39760.1	(BPM3)	Encodes a member of the MATH-BTB domain proteins (BPMs) that directly interact with and target for proteasomal degradation the class I homeobox-leucine zipper (HD-ZIP) transcription factor ATHB6. Known members include AT5G19000 (BPM1), AT3G06190 (BPM2), AT2G39760 (BPM3), AT3G03740 (BPM4), AT5G21010 (BPM5) and AT3G43700 (BPM6).
P.x_tomentosa07750	AT2G39890.1	PROLINE TRANSPORTER 1 (PROT1)	Encodes a proline transporter with affinity for gly betaine, proline and GABA. Protein is expressed in the vascular tissue, specifically the phloem.
P.x_tomentosa04735	AT2G39890.1	PROLINE TRANSPORTER 1 (PROT1)	Encodes a proline transporter with affinity for gly betaine, proline and GABA. Protein is expressed in the vascular tissue, specifically the phloem.
P.x_tomentosa22375	AT2G39960.1	-	Microsomal signal peptidase 25 kDa subunit (SPC25);(source:Araport11)
P.x_tomentosa26134	AT2G39970.1	PEROXISOMAL NAD CARRIER (PXN)	Encodes peroxisomal membrane protein 38 (PMP38). Mutation in this protein results in enlargement of peroxisomes. Delivers NAD+ for optimal fatty acid degradation during storage oil mobilization.
P.x_tomentosa22376	AT2G39970.1	PEROXISOMAL NAD CARRIER (PXN)	Encodes peroxisomal membrane protein 38 (PMP38). Mutation in this protein results in enlargement of peroxisomes. Delivers NAD+ for optimal fatty acid degradation during storage oil mobilization.
P.x_tomentosa24346	AT2G39970.1	PEROXISOMAL NAD CARRIER (PXN)	Encodes peroxisomal membrane protein 38 (PMP38). Mutation in this protein results in enlargement of peroxisomes. Delivers NAD+ for optimal fatty acid degradation during storage oil mobilization.
P.x_tomentosa22395	AT2G40060.1	CLATHRIN LIGHT CHAIN 2 (CLC2)	Encodes a clathrin that is localized to the cortical division zone and the cell plate and colocalizes with TPLATE during cell plate anchoring. The mRNA is cell-to-cell mobile.
P.x_tomentosa24365	AT2G40060.1	CLATHRIN LIGHT CHAIN 2 (CLC2)	Encodes a clathrin that is localized to the cortical division zone and the cell plate and colocalizes with TPLATE during cell plate anchoring. The mRNA is cell-to-cell mobile.
P.x_tomentosa07785	AT2G40090.1	ABC2 HOMOLOG 9 (ATH9)	member of ATH subfamily
P.x_tomentosa22402	AT2G40095.2	-	Alpha/beta hydrolase related protein;(source:Araport11)
P.x_tomentosa04763	AT2G40110.1	-	Yippee family putative zinc-binding protein;(source:Araport11)
P.x_tomentosa24368	AT2G40110.1	-	Yippee family putative zinc-binding protein;(source:Araport11)
P.x_tomentosa22464	AT2G40410.2	CA2+-DEPENDENT NUCLEASE (ATCAN2)	Encodes a Ca(2+)-dependent nuclease that can degrade both DNA and RNA.
P.x_tomentosa24437	AT2G40410.2	CA2+-DEPENDENT NUCLEASE (ATCAN2)	Encodes a Ca(2+)-dependent nuclease that can degrade both DNA and RNA.
P.x_tomentosa80997	AT2G40780.1	-	Nucleic acid-binding, OB-fold-like protein;(source:Araport11)
P.x_tomentosa81010	AT2G40810.1	HOMOLOG OF YEAST AUTOPHAGY 18C (ATG18C)	yeast autophagy-like protein;(source:Araport11)
P.x_tomentosa60473	AT2G40950.1	(BZIP17)	bZIP17 appears to regulate transcription as part of a salt and osmotic stress response. zip17 mutants show enhanced inhibition of primary root elongation in response to NaCl. Several salt-responsive genes, such as ATHB-7 show a reduced transcriptional response to a salt treatment in zip17 mutant seedlings. myc:bZIP17 undergoes proteolytic processing in salt-treated wild type seedlings, but not in…
P.x_tomentosa62652	AT2G40950.1	(BZIP17)	bZIP17 appears to regulate transcription as part of a salt and osmotic stress response. zip17 mutants show enhanced inhibition of primary root elongation in response to NaCl. Several salt-responsive genes, such as ATHB-7 show a reduced transcriptional response to a salt treatment in zip17 mutant seedlings. myc:bZIP17 undergoes proteolytic processing in salt-treated wild type seedlings, but not in…
P.x_tomentosa64608	AT2G41040.1	-	S-adenosyl-L-methionine-dependent methyltransferases superfamily protein;(source:Araport11)
P.x_tomentosa44315	AT2G41040.1	-	S-adenosyl-L-methionine-dependent methyltransferases superfamily protein;(source:Araport11)
P.x_tomentosa10823	AT2G41070.4	ENHANCED EM LEVEL (EEL)	Transcription factor homologous to ABI5. Regulates AtEm1 expression by binding directly at the AtEm1 promoter. Located in the nucleus and expressed during seed maturation in the cotyledons and later in the whole embryo.
P.x_tomentosa60445	AT2G41190.1	-	Transmembrane amino acid transporter family protein;(source:Araport11)
P.x_tomentosa60444	AT2G41190.1	-	Transmembrane amino acid transporter family protein;(source:Araport11)
P.x_tomentosa62621	AT2G41190.1	-	Transmembrane amino acid transporter family protein;(source:Araport11)
P.x_tomentosa32522	AT2G41250.1	-	Haloacid dehalogenase-like hydrolase (HAD) superfamily protein;(source:Araport11)
P.x_tomentosa33602	AT2G41250.1	-	Haloacid dehalogenase-like hydrolase (HAD) superfamily protein;(source:Araport11)
P.x_tomentosa32523	AT2G41290.1	STRICTOSIDINE SYNTHASE-LIKE 2 (SSL2)	Although this enzyme is predicted to encode a strictosidine synthase (SS), it lacks a conserved catalytic glutamate residue found in active SS enzymes and it is not expected to have SS activity.
P.x_tomentosa60384	AT2G41560.1	AUTOINHIBITED CA(2+)-ATPASE, ISOFORM 4 (ACA4)	Encodes a calmodulin-regulated Ca(2+)-ATPase that improves salt tolerance in yeast. Localized to the vacuole. Lesion mimic phenotype when mutation in the gene is combined with a mutation in ACA11. Lesion mimic phenotype of double knockout can be suppressed by nutritional supplements that increase anion levels (e.g. 15 mM Nitrate, Chloride, or Phosphate).
P.x_tomentosa60365	AT2G41640.1	-	Glycosyltransferase family 61 protein;(source:Araport11)
P.x_tomentosa62540	AT2G41640.1	-	Glycosyltransferase family 61 protein;(source:Araport11)
P.x_tomentosa60359	AT2G41690.1	HEAT SHOCK TRANSCRIPTION FACTOR B3 (HSFB3)	member of Heat Stress Transcription Factor (Hsf) family
P.x_tomentosa34316	AT2G41690.1	HEAT SHOCK TRANSCRIPTION FACTOR B3 (HSFB3)	member of Heat Stress Transcription Factor (Hsf) family
P.x_tomentosa69013	AT2G41705.3	FLUORIDE EXPORT PROTEIN (FEX)	Encodes a fluoride export protein.
P.x_tomentosa81243	AT2G42360.1	-	RING/U-box superfamily protein;(source:Araport11)
P.x_tomentosa68663	AT2G42450.1	-	alpha/beta-Hydrolases superfamily protein;(source:Araport11)
P.x_tomentosa49323	AT2G42760.1	-	DUF1685 family protein;(source:Araport11)
P.x_tomentosa65471	AT2G43020.1	POLYAMINE OXIDASE 2 (PAO2)	Encodes a polyamine oxidase.
P.x_tomentosa68775	AT2G43020.1	POLYAMINE OXIDASE 2 (PAO2)	Encodes a polyamine oxidase.
P.x_tomentosa41158	AT2G43020.1	POLYAMINE OXIDASE 2 (PAO2)	Encodes a polyamine oxidase.
P.x_tomentosa01055	AT2G43120.2	PIRIN2 (PRN2)	Encodes a member of the functionally diverse cupin protein superfamily that is involved in susceptibility to the bacterial plant pathogen Ralstonia solanacearum. It stabilizes the papain-like cysteine protease XCP2. The mRNA is cell-to-cell mobile.
P.x_tomentosa41800	AT2G43280.1	FAR1-RELATED SEQUENCES-RELATED FACTOR4 (FRF4)	Encodes one of four FRS (FAR1-RELATED SEQUENCE) factor-like genes in Arabidopsis. FRS factors are characterized by having an N-terminal C2H2-type chelating motif of the WRKY- Glial Cell Missing1 family, a central core transposase domain of Mutator-like element transposases, and a C-terminal SWIM domain. The four FRF-like genes in Arabidopsis share only the N-terminal motif with FRS proteins.
P.x_tomentosa20300	AT2G43280.1	FAR1-RELATED SEQUENCES-RELATED FACTOR4 (FRF4)	Encodes one of four FRS (FAR1-RELATED SEQUENCE) factor-like genes in Arabidopsis. FRS factors are characterized by having an N-terminal C2H2-type chelating motif of the WRKY- Glial Cell Missing1 family, a central core transposase domain of Mutator-like element transposases, and a C-terminal SWIM domain. The four FRF-like genes in Arabidopsis share only the N-terminal motif with FRS proteins.
P.x_tomentosa20327	AT2G43330.1	INOSITOL TRANSPORTER 1 (INT1)	Encodes a tonoplast-localized myo-inositol exporter, involved in efflux of myo-inositol from the vacuole to the cytosol. The gene is ubiquitously expressed. Reduced root growth in knock-out mutants grown on low inositol agar medium.
P.x_tomentosa19201	AT2G43330.1	INOSITOL TRANSPORTER 1 (INT1)	Encodes a tonoplast-localized myo-inositol exporter, involved in efflux of myo-inositol from the vacuole to the cytosol. The gene is ubiquitously expressed. Reduced root growth in knock-out mutants grown on low inositol agar medium.
P.x_tomentosa77393	AT2G43330.1	INOSITOL TRANSPORTER 1 (INT1)	Encodes a tonoplast-localized myo-inositol exporter, involved in efflux of myo-inositol from the vacuole to the cytosol. The gene is ubiquitously expressed. Reduced root growth in knock-out mutants grown on low inositol agar medium.
P.x_tomentosa81511	AT2G43330.1	INOSITOL TRANSPORTER 1 (INT1)	Encodes a tonoplast-localized myo-inositol exporter, involved in efflux of myo-inositol from the vacuole to the cytosol. The gene is ubiquitously expressed. Reduced root growth in knock-out mutants grown on low inositol agar medium.
P.x_tomentosa19147	AT2G43400.1	ELECTRON-TRANSFER FLAVOPROTEIN:UBIQUINONE OXIDOREDUCTASE (ETFQO)	Encodes a unique electron-transfer flavoprotein:ubiquinone oxidoreductase that is localized to the mitochondrion. Mutants are more sensitive to sugar starvation when plants are kept in the dark for long periods.
P.x_tomentosa20281	AT2G43400.1	ELECTRON-TRANSFER FLAVOPROTEIN:UBIQUINONE OXIDOREDUCTASE (ETFQO)	Encodes a unique electron-transfer flavoprotein:ubiquinone oxidoreductase that is localized to the mitochondrion. Mutants are more sensitive to sugar starvation when plants are kept in the dark for long periods.
P.x_tomentosa77282	AT2G43820.1	UDP-GLUCOSYLTRANSFERASE 74F2 (UGT74F2)	Encodes a nicotinate-O-glycosyltransferase. Induced by Salicylic acid, virus, fungus and bacteria. Also involved in the tryptophan synthesis pathway. Independent of NPR1 for their induction by salicylic acid. UGT74F1 transfers UDP:glucose to salicylic acid (forming a glucoside (SAG) and a glucose ester (SGE)), benzoic acid, and anthranilate in vitro. UGT74F2 shows a weak ability to catalyze the f…
P.x_tomentosa18994	AT2G44140.1	AUTOPHAGY 4A (ATG4A)	Peptidase family C54 protein;(source:Araport11)
P.x_tomentosa20131	AT2G44140.1	AUTOPHAGY 4A (ATG4A)	Peptidase family C54 protein;(source:Araport11)
P.x_tomentosa77229	AT2G44140.1	AUTOPHAGY 4A (ATG4A)	Peptidase family C54 protein;(source:Araport11)
P.x_tomentosa62893	AT2G44200.1	-	pre-mRNA splicing factor domain-containing protein;(source:Araport11)
P.x_tomentosa27699	AT2G44280.1	-	Major facilitator superfamily protein;(source:Araport11)
P.x_tomentosa10753	AT2G44350.2	(ATCS)	encodes a mitochrondrion targeted citrate synthase, the first enzyme of the tricarboxylic acid cycle, catalyzing the condensation of acetyl-CoA and oxaloacetate, finally yielding citrate and CoA.
P.x_tomentosa14288	AT2G44350.2	(ATCS)	encodes a mitochrondrion targeted citrate synthase, the first enzyme of the tricarboxylic acid cycle, catalyzing the condensation of acetyl-CoA and oxaloacetate, finally yielding citrate and CoA.
P.x_tomentosa00278	AT2G44900.2	ARABIDILLO-1 (ARABIDILLO-1)	ARABIDILLO-1 and its homolog, ARABIDILLO -2, are unique among Arabidopsis Arm-repeat proteins in having an F-box motif and fall into a phylogenetically distinct subgroup from other plant Arm-repeat proteins Similar to arm repeat protein in rice and armadillo/beta-catenin repeat family protein / F-box family protein in Dictyostelium. ARABIDILLO-1 promote lateral root development. Mutant plants for…
P.x_tomentosa01653	AT2G44900.2	ARABIDILLO-1 (ARABIDILLO-1)	ARABIDILLO-1 and its homolog, ARABIDILLO -2, are unique among Arabidopsis Arm-repeat proteins in having an F-box motif and fall into a phylogenetically distinct subgroup from other plant Arm-repeat proteins Similar to arm repeat protein in rice and armadillo/beta-catenin repeat family protein / F-box family protein in Dictyostelium. ARABIDILLO-1 promote lateral root development. Mutant plants for…
P.x_tomentosa03095	AT2G44900.2	ARABIDILLO-1 (ARABIDILLO-1)	ARABIDILLO-1 and its homolog, ARABIDILLO -2, are unique among Arabidopsis Arm-repeat proteins in having an F-box motif and fall into a phylogenetically distinct subgroup from other plant Arm-repeat proteins Similar to arm repeat protein in rice and armadillo/beta-catenin repeat family protein / F-box family protein in Dictyostelium. ARABIDILLO-1 promote lateral root development. Mutant plants for…
P.x_tomentosa03223	AT2G45240.1	METHIONINE AMINOPEPTIDASE 1A (MAP1A)	Encodes a cytoplasmic MAP1 like methionine aminopeptidase which is involved in removing the N-terminal methionine from proteins. Induced mutants using RNAi technology which knocks out both MAP1 and MAP2 like genes show abnormal development.
P.x_tomentosa42481	AT2G45360.1	-	ankyrin repeat/KH domain protein (DUF1442);(source:Araport11)
P.x_tomentosa01797	AT2G45380.1	-	myeloid leukemia factor;(source:Araport11)
P.x_tomentosa03238	AT2G45380.1	-	myeloid leukemia factor;(source:Araport11)
P.x_tomentosa64375	AT2G45400.1	BRI1-5 ENHANCED 1 (BEN1)	involved in the regulation of brassinosteroid metabolic pathway
P.x_tomentosa62206	AT2G45400.1	BRI1-5 ENHANCED 1 (BEN1)	involved in the regulation of brassinosteroid metabolic pathway
P.x_tomentosa15166	AT2G45550.1	CYTOCHROME P450, FAMILY 76, SUBFAMILY C, POLYPEPTIDE 4 (CYP76C4)	member of CYP76C
P.x_tomentosa11645	AT2G45550.1	CYTOCHROME P450, FAMILY 76, SUBFAMILY C, POLYPEPTIDE 4 (CYP76C4)	member of CYP76C
P.x_tomentosa39105	AT2G45620.1	UTP:RNA URIDYLYLTRANSFERASE 1 (URT1)	Nucleotidyltransferase family protein;(source:Araport11)
P.x_tomentosa03298	AT2G45740.2	PEROXIN 11D (PEX11D)	member of the peroxin11 (PEX11) gene family, integral to peroxisome membrane, controls peroxisome proliferation. The mRNA is cell-to-cell mobile.
P.x_tomentosa42420	AT2G45760.1	BON ASSOCIATION PROTEIN 2 (BAP2)	encodes a protein that is similar to BONZAI1-binding protein BAP1.
P.x_tomentosa13180	AT2G45880.1	BETA-AMYLASE 7 (BAM7)	Encodes a beta-amylase-like protein present in the nucleus rather than targeted to the chloroplast. Contains BRASSINAZOLE RESISTANT1 (BZR1)-type DNA binding domains. Activates gene expression in protoplast transactivation assays.
P.x_tomentosa16635	AT2G45880.1	BETA-AMYLASE 7 (BAM7)	Encodes a beta-amylase-like protein present in the nucleus rather than targeted to the chloroplast. Contains BRASSINAZOLE RESISTANT1 (BZR1)-type DNA binding domains. Activates gene expression in protoplast transactivation assays.
P.x_tomentosa01931	AT2G45990.2	-	ribosomal RNA small subunit methyltransferase G;(source:Araport11)
P.x_tomentosa01941	AT2G46060.1	-	transmembrane protein-like protein;(source:Araport11)
P.x_tomentosa06570	AT2G46080.1	BYPASS 2 (BPS2)	Encodes a protein related to BYPASS1 (BPS1). Regulates production of mobile compound: bps signal.
P.x_tomentosa01969	AT2G46110.1	KETOPANTOATE HYDROXYMETHYLTRANSFERASE 1 (KPHMT1)	Encodes a ketopentoate hydroxymethyltransferase that appears to localize to the mitochondria. This protein is expected to play a role in pantothenate (vitamin B5) biosynthesis.
P.x_tomentosa42343	AT2G46140.1	LATE EMBRYOGENESIS ABUNDANT 27 (LEA27)	Late embryogenesis abundant protein;(source:Araport11)
P.x_tomentosa03437	AT2G46270.1	G-BOX BINDING FACTOR 3 (GBF3)	encodes a bZIP G-box binding protein whose expression is induced by ABA. It has been shown to bind to Adh that contains the G-box and is induced by cold and water deprivation. GBF3 has been shown to be expressed mostly in the root and dark-grown leaves. GBF3 can act as homodimers and as heterodimers with GFB1, GBF2 and GBF4. In addition, GBF3!?s DNA binding activity is enhanced by GIP1, GPRI1 and…
P.x_tomentosa01998	AT2G46270.1	G-BOX BINDING FACTOR 3 (GBF3)	encodes a bZIP G-box binding protein whose expression is induced by ABA. It has been shown to bind to Adh that contains the G-box and is induced by cold and water deprivation. GBF3 has been shown to be expressed mostly in the root and dark-grown leaves. GBF3 can act as homodimers and as heterodimers with GFB1, GBF2 and GBF4. In addition, GBF3!?s DNA binding activity is enhanced by GIP1, GPRI1 and…
P.x_tomentosa42320	AT2G46320.1	-	Mitochondrial substrate carrier family protein;(source:Araport11)
P.x_tomentosa78785	AT2G46550.1	-	transmembrane protein;(source:Araport11)
P.x_tomentosa42280	AT2G46580.1	-	Pyridoxamine 5-phosphate oxidase family protein;(source:Araport11)
P.x_tomentosa82182	AT2G46580.1	-	Pyridoxamine 5-phosphate oxidase family protein;(source:Araport11)
P.x_tomentosa38920	AT2G46580.1	-	Pyridoxamine 5-phosphate oxidase family protein;(source:Araport11)
P.x_tomentosa03502	AT2G46620.1	-	P-loop containing nucleoside triphosphate hydrolases superfamily protein;(source:Araport11)
P.x_tomentosa00675	AT2G46620.1	-	P-loop containing nucleoside triphosphate hydrolases superfamily protein;(source:Araport11)
P.x_tomentosa02063	AT2G46620.1	-	P-loop containing nucleoside triphosphate hydrolases superfamily protein;(source:Araport11)
P.x_tomentosa38931	AT2G46620.1	-	P-loop containing nucleoside triphosphate hydrolases superfamily protein;(source:Araport11)
P.x_tomentosa42266	AT2G46620.1	-	P-loop containing nucleoside triphosphate hydrolases superfamily protein;(source:Araport11)
P.x_tomentosa85883	AT2G46620.1	-	P-loop containing nucleoside triphosphate hydrolases superfamily protein;(source:Araport11)
P.x_tomentosa03508	AT2G46680.1	HOMEOBOX 7 (HB-7)	encodes a putative transcription factor that contains a homeodomain closely linked to a leucine zipper motif. Transcript is detected in all tissues examined. Is transcriptionally regulated in an ABA-dependent manner and may act in a signal transduction pathway which mediates a drought response.
P.x_tomentosa00681	AT2G46680.1	HOMEOBOX 7 (HB-7)	encodes a putative transcription factor that contains a homeodomain closely linked to a leucine zipper motif. Transcript is detected in all tissues examined. Is transcriptionally regulated in an ABA-dependent manner and may act in a signal transduction pathway which mediates a drought response.
P.x_tomentosa02069	AT2G46680.1	HOMEOBOX 7 (HB-7)	encodes a putative transcription factor that contains a homeodomain closely linked to a leucine zipper motif. Transcript is detected in all tissues examined. Is transcriptionally regulated in an ABA-dependent manner and may act in a signal transduction pathway which mediates a drought response.
P.x_tomentosa40657	AT2G46680.1	HOMEOBOX 7 (HB-7)	encodes a putative transcription factor that contains a homeodomain closely linked to a leucine zipper motif. Transcript is detected in all tissues examined. Is transcriptionally regulated in an ABA-dependent manner and may act in a signal transduction pathway which mediates a drought response.
P.x_tomentosa75283	AT2G46680.1	HOMEOBOX 7 (HB-7)	encodes a putative transcription factor that contains a homeodomain closely linked to a leucine zipper motif. Transcript is detected in all tissues examined. Is transcriptionally regulated in an ABA-dependent manner and may act in a signal transduction pathway which mediates a drought response.
P.x_tomentosa42259	AT2G46680.1	HOMEOBOX 7 (HB-7)	encodes a putative transcription factor that contains a homeodomain closely linked to a leucine zipper motif. Transcript is detected in all tissues examined. Is transcriptionally regulated in an ABA-dependent manner and may act in a signal transduction pathway which mediates a drought response.
P.x_tomentosa74567	AT2G46680.1	HOMEOBOX 7 (HB-7)	encodes a putative transcription factor that contains a homeodomain closely linked to a leucine zipper motif. Transcript is detected in all tissues examined. Is transcriptionally regulated in an ABA-dependent manner and may act in a signal transduction pathway which mediates a drought response.
P.x_tomentosa72454	AT2G46690.1	SMALL AUXIN UPREGULATED RNA 32 (SAUR32)	SAUR-like auxin-responsive protein family;(source:Araport11)
P.x_tomentosa75285	AT2G46690.1	SMALL AUXIN UPREGULATED RNA 32 (SAUR32)	SAUR-like auxin-responsive protein family;(source:Araport11)
P.x_tomentosa74569	AT2G46690.1	SMALL AUXIN UPREGULATED RNA 32 (SAUR32)	SAUR-like auxin-responsive protein family;(source:Araport11)
P.x_tomentosa03540	AT2G46870.1	NGATHA1 (NGA1)	Member of the RAV family of DNA binding proteins. Contains B3 domain. Recognizes 5'-CACCTG-'3 motif.
P.x_tomentosa47756	AT2G46870.1	NGATHA1 (NGA1)	Member of the RAV family of DNA binding proteins. Contains B3 domain. Recognizes 5'-CACCTG-'3 motif.
P.x_tomentosa02102	AT2G46870.1	NGATHA1 (NGA1)	Member of the RAV family of DNA binding proteins. Contains B3 domain. Recognizes 5'-CACCTG-'3 motif.
P.x_tomentosa48748	AT2G46870.1	NGATHA1 (NGA1)	Member of the RAV family of DNA binding proteins. Contains B3 domain. Recognizes 5'-CACCTG-'3 motif.
P.x_tomentosa40544	AT2G47180.1	GALACTINOL SYNTHASE 1 (GolS1)	GolS1 is a galactinol synthase that catalyzes the formation of galactinol from UDP-galactose and myo-inositol. GolS1 transcript levels rise in response to methyl viologen, an oxidative damage-inducing agent. Plants over-expressing GolS1 have increased tolerance to salt, chilling, and high-light stress.
P.x_tomentosa42148	AT2G47180.1	GALACTINOL SYNTHASE 1 (GolS1)	GolS1 is a galactinol synthase that catalyzes the formation of galactinol from UDP-galactose and myo-inositol. GolS1 transcript levels rise in response to methyl viologen, an oxidative damage-inducing agent. Plants over-expressing GolS1 have increased tolerance to salt, chilling, and high-light stress.
P.x_tomentosa42123	AT2G47350.1	-	HIT zinc finger and PAPA-1-like domain-containing protein;(source:Araport11)
P.x_tomentosa00873	AT2G47600.1	MAGNESIUM/PROTON EXCHANGER (MHX)	Encodes a magnesium/proton exchanger, member of putative Na+/Ca2+ antiporter gene family
P.x_tomentosa03701	AT2G47600.1	MAGNESIUM/PROTON EXCHANGER (MHX)	Encodes a magnesium/proton exchanger, member of putative Na+/Ca2+ antiporter gene family
P.x_tomentosa00884	AT2G47710.1	-	Adenine nucleotide alpha hydrolases-like superfamily protein;(source:Araport11)
P.x_tomentosa40398	AT2G48020.2	ZINC-INDUCED FACILITATOR 2 (ZIF2)	Encodes a zinc transporter ZIF2. Expression of ZIF2 is regulated by alternative splicing.
P.x_tomentosa41999	AT2G48020.2	ZINC-INDUCED FACILITATOR 2 (ZIF2)	Encodes a zinc transporter ZIF2. Expression of ZIF2 is regulated by alternative splicing.
P.x_tomentosa20710	AT3G01170.1	-	Ribosomal protein L34e superfamily protein;(source:Araport11)
P.x_tomentosa08799	AT3G01280.1	VOLTAGE DEPENDENT ANION CHANNEL 1 (VDAC1)	Encodes a voltage-dependent anion channel (VDAC: AT3G01280/VDAC1, AT5G67500/VDAC2, AT5G15090/VDAC3, AT5G57490/VDAC4, AT5G15090/VDAC5). VDACs are reported to be porin-type, beta-barrel diffusion pores. They are prominently localized in the outer mitochondrial membrane and are involved in metabolite exchange between the organelle and the cytosol. The mRNA is cell-to-cell mobile.
P.x_tomentosa07056	AT3G01280.1	VOLTAGE DEPENDENT ANION CHANNEL 1 (VDAC1)	Encodes a voltage-dependent anion channel (VDAC: AT3G01280/VDAC1, AT5G67500/VDAC2, AT5G15090/VDAC3, AT5G57490/VDAC4, AT5G15090/VDAC5). VDACs are reported to be porin-type, beta-barrel diffusion pores. They are prominently localized in the outer mitochondrial membrane and are involved in metabolite exchange between the organelle and the cytosol. The mRNA is cell-to-cell mobile.
P.x_tomentosa09869	AT3G01640.2	GLUCURONOKINASE G (GLCAK)	AtGlcAK is a sugar kinase able to phosphorylate D-GlcA to D-GlcA-1-phosphate in the presence of ATP.
P.x_tomentosa16860	AT3G01640.2	GLUCURONOKINASE G (GLCAK)	AtGlcAK is a sugar kinase able to phosphorylate D-GlcA to D-GlcA-1-phosphate in the presence of ATP.
P.x_tomentosa13416	AT3G01640.2	GLUCURONOKINASE G (GLCAK)	AtGlcAK is a sugar kinase able to phosphorylate D-GlcA to D-GlcA-1-phosphate in the presence of ATP.
P.x_tomentosa10000	AT3G01980.3	-	NAD(P)-binding Rossmann-fold superfamily protein;(source:Araport11)
P.x_tomentosa16988	AT3G01980.3	-	NAD(P)-binding Rossmann-fold superfamily protein;(source:Araport11)
P.x_tomentosa13545	AT3G01980.3	-	NAD(P)-binding Rossmann-fold superfamily protein;(source:Araport11)
P.x_tomentosa00969	AT3G02070.2	-	Cysteine proteinases superfamily protein;(source:Araport11)
P.x_tomentosa03806	AT3G02070.2	-	Cysteine proteinases superfamily protein;(source:Araport11)
P.x_tomentosa52365	AT3G02150.2	PLASTID TRANSCRIPTION FACTOR 1 (PTF1)	a chloroplast trans-acting factor of the psbD light-responsive promoter.TCP gene involved in heterochronic control of leaf differentiation.
P.x_tomentosa52351	AT3G02230.1	REVERSIBLY GLYCOSYLATED POLYPEPTIDE 1 (RGP1)	RGP1 is a UDP-arabinose mutase that catalyzes the interconversion between the pyranose and furanose forms of UDP-L-arabinose. It appears to be required for proper cell wall formation. rgp1/rgp2 (at5g15650) double mutants have a male gametophyte lethal phenotype. RGP1 fusion proteins can be found in the cytosol and peripherally associated with the Golgi apparatus. The mRNA is cell-to-cell mobile.
P.x_tomentosa19697	AT3G02300.2	-	Regulator of chromosome condensation (RCC1) family protein;(source:Araport11)
P.x_tomentosa19796	AT3G02470.1	S-ADENOSYLMETHIONINE DECARBOXYLASE (SAMDC)	Encodes a S-adenosylmethionine decarboxylase involved in polyamine biosynthesis.
P.x_tomentosa84026	AT3G02470.1	S-ADENOSYLMETHIONINE DECARBOXYLASE (SAMDC)	Encodes a S-adenosylmethionine decarboxylase involved in polyamine biosynthesis.
P.x_tomentosa89365	AT3G02470.1	S-ADENOSYLMETHIONINE DECARBOXYLASE (SAMDC)	Encodes a S-adenosylmethionine decarboxylase involved in polyamine biosynthesis.
P.x_tomentosa21106	AT3G02700.1	-	NC domain-containing protein-like protein;(source:Araport11)
P.x_tomentosa20023	AT3G02700.1	-	NC domain-containing protein-like protein;(source:Araport11)
P.x_tomentosa50937	AT3G02850.1	STELAR K+ OUTWARD RECTIFIER (SKOR)	Encodes SKOR, a member of Shaker family potassium ion (K+) channel. This family includes five groups based on phylogenetic analysis (FEBS Letters (2007) 581: 2357): I (inward rectifying channel): AKT1 (AT2G26650), AKT5 (AT4G32500) and SPIK (also known as AKT6, AT2G25600); II (inward rectifying channel): KAT1 (AT5G46240) and KAT2 (AT4G18290); III (weakly inward rectifying channel): AKT2 (AT4G22200…
P.x_tomentosa52564	AT3G02850.1	STELAR K+ OUTWARD RECTIFIER (SKOR)	Encodes SKOR, a member of Shaker family potassium ion (K+) channel. This family includes five groups based on phylogenetic analysis (FEBS Letters (2007) 581: 2357): I (inward rectifying channel): AKT1 (AT2G26650), AKT5 (AT4G32500) and SPIK (also known as AKT6, AT2G25600); II (inward rectifying channel): KAT1 (AT5G46240) and KAT2 (AT4G18290); III (weakly inward rectifying channel): AKT2 (AT4G22200…
P.x_tomentosa73768	AT3G02850.1	STELAR K+ OUTWARD RECTIFIER (SKOR)	Encodes SKOR, a member of Shaker family potassium ion (K+) channel. This family includes five groups based on phylogenetic analysis (FEBS Letters (2007) 581: 2357): I (inward rectifying channel): AKT1 (AT2G26650), AKT5 (AT4G32500) and SPIK (also known as AKT6, AT2G25600); II (inward rectifying channel): KAT1 (AT5G46240) and KAT2 (AT4G18290); III (weakly inward rectifying channel): AKT2 (AT4G22200…
P.x_tomentosa56666	AT3G02890.1	ASI1-IMMUNOPRECIPITATED PROTEIN 2 (AIPP2)	RING/FYVE/PHD zinc finger superfamily protein;(source:Araport11)
P.x_tomentosa54962	AT3G02890.1	ASI1-IMMUNOPRECIPITATED PROTEIN 2 (AIPP2)	RING/FYVE/PHD zinc finger superfamily protein;(source:Araport11)
P.x_tomentosa79733	AT3G02910.1	-	AIG2-like (avirulence induced gene) family protein;(source:Araport11)
P.x_tomentosa56629	AT3G03000.1	-	Calmodulin like protein localized in the plant vacuolar compartment with a function of binding and modifying the activity of a tonoplast transporter (AtNHX1) from within the vacuole in a Ca+2- and pH-dependent manner
P.x_tomentosa79303	AT3G03100.1	-	NADH:ubiquinone oxidoreductase, 17.2kDa subunit;(source:Araport11)
P.x_tomentosa37522	AT3G03790.3	-	ankyrin repeat family protein / regulator of chromosome condensation (RCC1) family protein;(source:Araport11)
P.x_tomentosa35188	AT3G03790.3	-	ankyrin repeat family protein / regulator of chromosome condensation (RCC1) family protein;(source:Araport11)
P.x_tomentosa79685	AT3G03890.1	-	FMN binding protein;(source:Araport11)
P.x_tomentosa35214	AT3G03980.1	-	NAD(P)-binding Rossmann-fold superfamily protein;(source:Araport11)
P.x_tomentosa37512	AT3G04070.1	NAC DOMAIN CONTAINING PROTEIN 47 (NAC047)	NAC domain containing protein 47;(source:Araport11)
P.x_tomentosa35179	AT3G04070.1	NAC DOMAIN CONTAINING PROTEIN 47 (NAC047)	NAC domain containing protein 47;(source:Araport11)
P.x_tomentosa06930	AT3G04120.1	GLYCERALDEHYDE-3-PHOSPHATE DEHYDROGENASE C SUBUNIT 1 (GAPC1)	encodes cytosolic GADPH (C subunit) involved in the glycolytic pathway but also interacts with H2O2 potentially placing it in a signalling cascade induced by ROS. The mRNA is cell-to-cell mobile.
P.x_tomentosa08680	AT3G04120.1	GLYCERALDEHYDE-3-PHOSPHATE DEHYDROGENASE C SUBUNIT 1 (GAPC1)	encodes cytosolic GADPH (C subunit) involved in the glycolytic pathway but also interacts with H2O2 potentially placing it in a signalling cascade induced by ROS. The mRNA is cell-to-cell mobile.
P.x_tomentosa80724	AT3G04240.1	SECRET AGENT (SEC)	Has O-linked N-acetyl glucosamine transferase activity. Similar to Arabidopsis SPY gene.
P.x_tomentosa79096	AT3G04240.1	SECRET AGENT (SEC)	Has O-linked N-acetyl glucosamine transferase activity. Similar to Arabidopsis SPY gene.
P.x_tomentosa79627	AT3G04240.1	SECRET AGENT (SEC)	Has O-linked N-acetyl glucosamine transferase activity. Similar to Arabidopsis SPY gene.
P.x_tomentosa41682	AT3G04300.1	-	RmlC-like cupins superfamily protein;(source:Araport11)
P.x_tomentosa79585	AT3G04500.1	-	RNA-binding (RRM/RBD/RNP motifs) family protein;(source:Araport11)
P.x_tomentosa79050	AT3G04500.1	-	RNA-binding (RRM/RBD/RNP motifs) family protein;(source:Araport11)
P.x_tomentosa66630	AT3G04830.1	-	Protein prenylyltransferase superfamily protein;(source:Araport11)
P.x_tomentosa67979	AT3G04830.1	-	Protein prenylyltransferase superfamily protein;(source:Araport11)
P.x_tomentosa69922	AT3G04830.1	-	Protein prenylyltransferase superfamily protein;(source:Araport11)
P.x_tomentosa37308	AT3G05030.4	SODIUM HYDROGEN EXCHANGER 2 (NHX2)	Encodes a vacuolar K+/H+ exchanger essential for active K+ uptake at the tonoplast and involved in regulating stomatal closure.
P.x_tomentosa00921	AT3G05030.4	SODIUM HYDROGEN EXCHANGER 2 (NHX2)	Encodes a vacuolar K+/H+ exchanger essential for active K+ uptake at the tonoplast and involved in regulating stomatal closure.
P.x_tomentosa68018	AT3G05030.4	SODIUM HYDROGEN EXCHANGER 2 (NHX2)	Encodes a vacuolar K+/H+ exchanger essential for active K+ uptake at the tonoplast and involved in regulating stomatal closure.
P.x_tomentosa34951	AT3G05030.4	SODIUM HYDROGEN EXCHANGER 2 (NHX2)	Encodes a vacuolar K+/H+ exchanger essential for active K+ uptake at the tonoplast and involved in regulating stomatal closure.
P.x_tomentosa03756	AT3G05030.4	SODIUM HYDROGEN EXCHANGER 2 (NHX2)	Encodes a vacuolar K+/H+ exchanger essential for active K+ uptake at the tonoplast and involved in regulating stomatal closure.
P.x_tomentosa66715	AT3G05170.1	-	Phosphoglycerate mutase family protein;(source:Araport11)
P.x_tomentosa68061	AT3G05170.1	-	Phosphoglycerate mutase family protein;(source:Araport11)
P.x_tomentosa68071	AT3G05210.1	(ERCC1)	encodes a homolog of human ERCC1 protein (yeast RAD10), which is a DNA repair endonuclease. Mutants are sensitive to UV-B and gamma radiation (G2 cell cycle phase arrest) and are defective in dark-repair of pyrimidine pyrimidone dimers. This protein incises the 5' end of damaged DNA, similar to ERCC1/RAD10.
P.x_tomentosa37277	AT3G05290.1	PEROXISOMAL ADENINE NUCLEOTIDE CARRIER 1 (PNC1)	encodes a peroxisomal adenine nucleotide transporter, involved in fatty acid beta-oxidation during early stage of postgerminative growth.
P.x_tomentosa34925	AT3G05290.1	PEROXISOMAL ADENINE NUCLEOTIDE CARRIER 1 (PNC1)	encodes a peroxisomal adenine nucleotide transporter, involved in fatty acid beta-oxidation during early stage of postgerminative growth.
P.x_tomentosa37259	AT3G05350.1	-	Metallopeptidase M24 family protein;(source:Araport11)
P.x_tomentosa40434	AT3G05500.1	LD-ASSOCIATED PROTEIN 3 (LDAP3)	Encodes a protein that associates with lipid droplet surfaces and shares sequence homology with family of small rubber particle proteins. The mRNA is cell-to-cell mobile.
P.x_tomentosa42082	AT3G05700.1	DROUGHT-INDUCED PROTEIN19 (DIL9-3)	Encodes a DNA binding protein with transcription activation activity. It is expressed in response to osmotic, drought and ABA stress.
P.x_tomentosa40479	AT3G05700.1	DROUGHT-INDUCED PROTEIN19 (DIL9-3)	Encodes a DNA binding protein with transcription activation activity. It is expressed in response to osmotic, drought and ABA stress.
P.x_tomentosa68294	AT3G05880.1	RARE-COLD-INDUCIBLE 2A (RCI2A)	Induced by low temperatures, dehydration and salt stress and ABA. Encodes a small (54 amino acids), highly hydrophobic protein that bears two potential transmembrane domains.
P.x_tomentosa23164	AT3G05970.1	LONG-CHAIN ACYL-COA SYNTHETASE 6 (LACS6)	encode peroxisomal long-chain acyl-CoA synthetase (LACS) isozymes
P.x_tomentosa66683	AT3G06350.1	MATERNAL EFFECT EMBRYO ARREST 32 (MEE32)	Encodes a bi-functional dehydroquinate-shikimate dehydrogenase enzyme that catalyzes two steps in the chorismate biosynthesis pathway.
P.x_tomentosa68032	AT3G06350.1	MATERNAL EFFECT EMBRYO ARREST 32 (MEE32)	Encodes a bi-functional dehydroquinate-shikimate dehydrogenase enzyme that catalyzes two steps in the chorismate biosynthesis pathway.
P.x_tomentosa07130	AT3G06390.1	CASP-LIKE PROTEIN 1D2 (CASPL1D2)	Uncharacterized protein family (UPF0497);(source:Araport11)
P.x_tomentosa24664	AT3G06440.1	(GALT3)	Encodes a Golgi-localized hydroxyproline-O-galactosyltransferase. Mutants display multiple phenotypes including reduced root hair growth and reduced seed coat mucilage.
P.x_tomentosa22693	AT3G06440.1	(GALT3)	Encodes a Golgi-localized hydroxyproline-O-galactosyltransferase. Mutants display multiple phenotypes including reduced root hair growth and reduced seed coat mucilage.
P.x_tomentosa24678	AT3G06490.1	MYB DOMAIN PROTEIN 108 (MYB108)	putative transcription factor MYB108 (MYB108) mRNA,
P.x_tomentosa05038	AT3G06490.1	MYB DOMAIN PROTEIN 108 (MYB108)	putative transcription factor MYB108 (MYB108) mRNA,
P.x_tomentosa26467	AT3G06580.1	(GALK)	Encodes a protein with galactose kinase activity. The gene was shown to complement the yeast Agal1 mutant defective in the galactokinase gene GAL1.
P.x_tomentosa24691	AT3G06580.1	(GALK)	Encodes a protein with galactose kinase activity. The gene was shown to complement the yeast Agal1 mutant defective in the galactokinase gene GAL1.
P.x_tomentosa05068	AT3G06610.1	-	DNA-binding enhancer protein-like protein;(source:Araport11)
P.x_tomentosa42109	AT3G06680.1	-	Ribosomal L29e protein family;(source:Araport11)
P.x_tomentosa27474	AT3G06780.1	-	glycine-rich protein;(source:Araport11)
P.x_tomentosa23768	AT3G06780.1	-	glycine-rich protein;(source:Araport11)
P.x_tomentosa07189	AT3G06780.1	-	glycine-rich protein;(source:Araport11)
P.x_tomentosa27460	AT3G06810.1	IBA-RESPONSE 3 (IBR3)	Encodes a protein with similarity to acyl-CoA dehydrogenases. Mutations in IBR3 render plants resistant to indole-3-butryic acid, a putative storage form of the biologically active auxin IAA (indole-3-acetic acid). IBR3 is hypothesized to carry out the second step in a &#946;-oxidation-like process of IBA metabolism in Arabidopsis. Though its subcellular location has not been determined, IBR3 has…
P.x_tomentosa23740	AT3G06850.1	(BCE2)	dihydrolipoamide branched chain acyltransferase
P.x_tomentosa25545	AT3G06850.1	(BCE2)	dihydrolipoamide branched chain acyltransferase
P.x_tomentosa27449	AT3G06850.1	(BCE2)	dihydrolipoamide branched chain acyltransferase
P.x_tomentosa23736	AT3G06860.1	MULTIFUNCTIONAL PROTEIN 2 (MFP2)	Encodes a multifunctional protein. Involved in peroxisomal fatty acid beta oxidation. Loss-of-function mutant lacks hydroxyacyl-CoA dehydrogenase activity and have reduced levels of long-chain enoyl-CoA hydratase activity. The mutant has fewer but larger peroxisomes. The mRNA is cell-to-cell mobile.
P.x_tomentosa14997	AT3G07040.1	RESISTANCE TO P. SYRINGAE PV MACULICOLA 1 (RPM1)	Contains an N-terminal tripartite nucleotide binding site and a C-terminal tandem array of leucine-rich repeats. Confers resistance to Pseudomonas syringae strains that carry the avirulence genes avrB and avrRpm1.
P.x_tomentosa11476	AT3G07040.1	RESISTANCE TO P. SYRINGAE PV MACULICOLA 1 (RPM1)	Contains an N-terminal tripartite nucleotide binding site and a C-terminal tandem array of leucine-rich repeats. Confers resistance to Pseudomonas syringae strains that carry the avirulence genes avrB and avrRpm1.
P.x_tomentosa41778	AT3G07090.1	-	PPPDE putative thiol peptidase family protein;(source:Araport11)
P.x_tomentosa40181	AT3G07090.1	-	PPPDE putative thiol peptidase family protein;(source:Araport11)
P.x_tomentosa41761	AT3G07130.2	PURPLE ACID PHOSPHATASE 15 (PAP15)	Encodes PAP15, a purple acid phosphatase with phytase activity. Expression of PAP15 is developmentally and temporally regulated, with strong expression at the early stages of seedling growth and pollen germination. The expression is also organ/tissue-specific, with strongest expression in the vasculature, pollen grains, and roots. Recombinant PAP protein exhibits broad substrate specificity with …
P.x_tomentosa40163	AT3G07130.2	PURPLE ACID PHOSPHATASE 15 (PAP15)	Encodes PAP15, a purple acid phosphatase with phytase activity. Expression of PAP15 is developmentally and temporally regulated, with strong expression at the early stages of seedling growth and pollen germination. The expression is also organ/tissue-specific, with strongest expression in the vasculature, pollen grains, and roots. Recombinant PAP protein exhibits broad substrate specificity with …
P.x_tomentosa40139	AT3G07270.1	-	GTP cyclohydrolase I;(source:Araport11)
P.x_tomentosa41736	AT3G07270.1	-	GTP cyclohydrolase I;(source:Araport11)
P.x_tomentosa40119	AT3G07390.1	AUXIN-INDUCED IN ROOT CULTURES 12 (AIR12)	isolated from differential screening of a cDNA library from auxin-treated root culture. sequence does not show homology to any known proteins and is predicted to be extracellular. The mRNA is cell-to-cell mobile.
P.x_tomentosa41717	AT3G07390.1	AUXIN-INDUCED IN ROOT CULTURES 12 (AIR12)	isolated from differential screening of a cDNA library from auxin-treated root culture. sequence does not show homology to any known proteins and is predicted to be extracellular. The mRNA is cell-to-cell mobile.
P.x_tomentosa84071	AT3G07390.1	AUXIN-INDUCED IN ROOT CULTURES 12 (AIR12)	isolated from differential screening of a cDNA library from auxin-treated root culture. sequence does not show homology to any known proteins and is predicted to be extracellular. The mRNA is cell-to-cell mobile.
P.x_tomentosa81746	AT3G07390.1	AUXIN-INDUCED IN ROOT CULTURES 12 (AIR12)	isolated from differential screening of a cDNA library from auxin-treated root culture. sequence does not show homology to any known proteins and is predicted to be extracellular. The mRNA is cell-to-cell mobile.
P.x_tomentosa19182	AT3G07490.1	ARF-GAP DOMAIN 11 (AGD11)	A member of ARF GAP domain (AGD), A thaliana has 15 members, grouped into four classes.
P.x_tomentosa20305	AT3G07490.1	ARF-GAP DOMAIN 11 (AGD11)	A member of ARF GAP domain (AGD), A thaliana has 15 members, grouped into four classes.
P.x_tomentosa20306	AT3G07490.1	ARF-GAP DOMAIN 11 (AGD11)	A member of ARF GAP domain (AGD), A thaliana has 15 members, grouped into four classes.
P.x_tomentosa21402	AT3G07490.1	ARF-GAP DOMAIN 11 (AGD11)	A member of ARF GAP domain (AGD), A thaliana has 15 members, grouped into four classes.
P.x_tomentosa01237	AT3G07560.1	PEROXIN 13 (PEX13)	Encodes peroxin 13 (PEX13) involved in protein transport into peroxisomes, for example, peroxisomal import of nitric oxide synthase.
P.x_tomentosa01236	AT3G07565.4	-	histone H2A deubiquitinase (DUF3755);(source:Araport11)
P.x_tomentosa08804	AT3G07630.3	AROGENATE DEHYDRATASE 2 (ADT2)	Encodes a plastid-localized arogenate dehydratase involved in phenylalanine biosynthesis. Not less than six genes encoding ADT were identi&#64257;ed in the Arabidopsis genome: ADT1 [At1g11790]; ADT2 [At3g07630]; ADT3 [At2g27820]; ADT4 [At3g44720]; ADT5 [At5g22630]; and ADT6 [At1g08250].
P.x_tomentosa07061	AT3G07630.3	AROGENATE DEHYDRATASE 2 (ADT2)	Encodes a plastid-localized arogenate dehydratase involved in phenylalanine biosynthesis. Not less than six genes encoding ADT were identi&#64257;ed in the Arabidopsis genome: ADT1 [At1g11790]; ADT2 [At3g07630]; ADT3 [At2g27820]; ADT4 [At3g44720]; ADT5 [At5g22630]; and ADT6 [At1g08250].
P.x_tomentosa04011	AT3G07740.4	HOMOLOG OF YEAST ADA2 2A (ADA2A)	encodes a transcriptional adaptor ADA2a that interacts with histone acetyltransferase GCN5 homolog and CBF1
P.x_tomentosa41489	AT3G07860.3	-	Ubiquitin-like superfamily protein;(source:Araport11)
P.x_tomentosa07576	AT3G07990.1	SERINE CARBOXYPEPTIDASE-LIKE 27 (SCPL27)	serine carboxypeptidase-like 27;(source:Araport11)
P.x_tomentosa04558	AT3G07990.1	SERINE CARBOXYPEPTIDASE-LIKE 27 (SCPL27)	serine carboxypeptidase-like 27;(source:Araport11)
P.x_tomentosa06214	AT3G07990.1	SERINE CARBOXYPEPTIDASE-LIKE 27 (SCPL27)	serine carboxypeptidase-like 27;(source:Araport11)
P.x_tomentosa27981	AT3G08020.1	-	PHD finger family protein;(source:Araport11)
P.x_tomentosa33706	AT3G08720.2	SERINE/THREONINE PROTEIN KINASE 2 (S6K2)	Encodes a ribosomal-protein S6 kinase. Gene expression is induced by cold and salt (NaCl). Activation of AtS6k is regulated by 1-naphthylacetic acid and kinetin, at least in part, via a lipid kinase-dependent pathway. Phosphorylates specifically mammalian and plant S6 at 25 degrees C but not at 37 degrees C. Involved in translational up-regulation of ribosomal proteins.
P.x_tomentosa31504	AT3G08720.2	SERINE/THREONINE PROTEIN KINASE 2 (S6K2)	Encodes a ribosomal-protein S6 kinase. Gene expression is induced by cold and salt (NaCl). Activation of AtS6k is regulated by 1-naphthylacetic acid and kinetin, at least in part, via a lipid kinase-dependent pathway. Phosphorylates specifically mammalian and plant S6 at 25 degrees C but not at 37 degrees C. Involved in translational up-regulation of ribosomal proteins.
P.x_tomentosa64207	AT3G08720.2	SERINE/THREONINE PROTEIN KINASE 2 (S6K2)	Encodes a ribosomal-protein S6 kinase. Gene expression is induced by cold and salt (NaCl). Activation of AtS6k is regulated by 1-naphthylacetic acid and kinetin, at least in part, via a lipid kinase-dependent pathway. Phosphorylates specifically mammalian and plant S6 at 25 degrees C but not at 37 degrees C. Involved in translational up-regulation of ribosomal proteins.
P.x_tomentosa32595	AT3G08720.2	SERINE/THREONINE PROTEIN KINASE 2 (S6K2)	Encodes a ribosomal-protein S6 kinase. Gene expression is induced by cold and salt (NaCl). Activation of AtS6k is regulated by 1-naphthylacetic acid and kinetin, at least in part, via a lipid kinase-dependent pathway. Phosphorylates specifically mammalian and plant S6 at 25 degrees C but not at 37 degrees C. Involved in translational up-regulation of ribosomal proteins.
P.x_tomentosa62036	AT3G08720.2	SERINE/THREONINE PROTEIN KINASE 2 (S6K2)	Encodes a ribosomal-protein S6 kinase. Gene expression is induced by cold and salt (NaCl). Activation of AtS6k is regulated by 1-naphthylacetic acid and kinetin, at least in part, via a lipid kinase-dependent pathway. Phosphorylates specifically mammalian and plant S6 at 25 degrees C but not at 37 degrees C. Involved in translational up-regulation of ribosomal proteins.
P.x_tomentosa33849	AT3G08950.1	HOMOLOGUE OF THE COPPER CHAPERONE SCO1 (HCC1)	Encodes HCC1, homologue of the copper chaperone SCO1 (synthesis of cytochrome c oxidase 1) from the yeast Saccharomyces cerevisiae. SCO1 encodes a mitochondrial protein that is essential for the correct assembly of complex IV in the respiratory chain. HCC1 is localized in the mitochondrion. A chimeric yeast Sco1-Arabidopsis HCC1 protein complements yeast Sco1 activity. Embryos of hcc1 mutants bec…
P.x_tomentosa31649	AT3G08950.1	HOMOLOGUE OF THE COPPER CHAPERONE SCO1 (HCC1)	Encodes HCC1, homologue of the copper chaperone SCO1 (synthesis of cytochrome c oxidase 1) from the yeast Saccharomyces cerevisiae. SCO1 encodes a mitochondrial protein that is essential for the correct assembly of complex IV in the respiratory chain. HCC1 is localized in the mitochondrion. A chimeric yeast Sco1-Arabidopsis HCC1 protein complements yeast Sco1 activity. Embryos of hcc1 mutants bec…
P.x_tomentosa31637	AT3G08970.2	(ATERDJ3A)	J domain protein localized in ER lumen. Can compensate for the growth defect in jem1 scj1 mutant yeast. Also shows similarity to HSP40 proteins and is induced by heat stress. At high temperatures, mutant alleles are not transmitted through the pollen due to defects in pollen tube growth.
P.x_tomentosa60599	AT3G08990.1	-	Yippee family putative zinc-binding protein;(source:Araport11)
P.x_tomentosa51259	AT3G09010.1	-	Protein kinase superfamily protein;(source:Araport11)
P.x_tomentosa52898	AT3G09010.1	-	Protein kinase superfamily protein;(source:Araport11)
P.x_tomentosa61249	AT3G09520.1	EXOCYST SUBUNIT EXO70 FAMILY PROTEIN H4 (EXO70H4)	A member of EXO70 gene family, putative exocyst subunits, conserved in land plants. Arabidopsis thaliana contains 23 putative EXO70 genes, which can be classified into eight clusters on the phylogenetic tree.
P.x_tomentosa59222	AT3G09520.1	EXOCYST SUBUNIT EXO70 FAMILY PROTEIN H4 (EXO70H4)	A member of EXO70 gene family, putative exocyst subunits, conserved in land plants. Arabidopsis thaliana contains 23 putative EXO70 genes, which can be classified into eight clusters on the phylogenetic tree.
P.x_tomentosa61244	AT3G09560.4	PHOSPHATIDIC ACID PHOSPHOHYDROLASE 1 (PAH1)	The PAH1 gene encodes a phosphatidate phosphohydrolase. Mutant analysis revealed its involvement in galactolipid synthesis pathway, and the membrane lipid remodeling. The pah1pah2 double-mutant showed enhanced Al-susceptibility under low-P conditions, but there was no significant differences in Al tolerance between pah1pah2 and wild type when they were grown in a solution containing 35 &#956;M Pi.
P.x_tomentosa59217	AT3G09560.4	PHOSPHATIDIC ACID PHOSPHOHYDROLASE 1 (PAH1)	The PAH1 gene encodes a phosphatidate phosphohydrolase. Mutant analysis revealed its involvement in galactolipid synthesis pathway, and the membrane lipid remodeling. The pah1pah2 double-mutant showed enhanced Al-susceptibility under low-P conditions, but there was no significant differences in Al tolerance between pah1pah2 and wild type when they were grown in a solution containing 35 &#956;M Pi.
P.x_tomentosa31939	AT3G09560.4	PHOSPHATIDIC ACID PHOSPHOHYDROLASE 1 (PAH1)	The PAH1 gene encodes a phosphatidate phosphohydrolase. Mutant analysis revealed its involvement in galactolipid synthesis pathway, and the membrane lipid remodeling. The pah1pah2 double-mutant showed enhanced Al-susceptibility under low-P conditions, but there was no significant differences in Al tolerance between pah1pah2 and wild type when they were grown in a solution containing 35 &#956;M Pi.
P.x_tomentosa64017	AT3G09600.7	REVEILLE 8 (RVE8)	Encodes a MYB-like transcription factor similar to CIRCADIAN CLOCK-ASSOCIATED1 (CCA1) and ELONGATED HYPOCOTYL (LHY). Involved in the regulation of circadian clock by modulating the pattern of histone 3 (H3) acetylation. Functions as a transcriptional activator of evening element containing clock genes.
P.x_tomentosa84139	AT3G09600.7	REVEILLE 8 (RVE8)	Encodes a MYB-like transcription factor similar to CIRCADIAN CLOCK-ASSOCIATED1 (CCA1) and ELONGATED HYPOCOTYL (LHY). Involved in the regulation of circadian clock by modulating the pattern of histone 3 (H3) acetylation. Functions as a transcriptional activator of evening element containing clock genes.
P.x_tomentosa84941	AT3G09600.7	REVEILLE 8 (RVE8)	Encodes a MYB-like transcription factor similar to CIRCADIAN CLOCK-ASSOCIATED1 (CCA1) and ELONGATED HYPOCOTYL (LHY). Involved in the regulation of circadian clock by modulating the pattern of histone 3 (H3) acetylation. Functions as a transcriptional activator of evening element containing clock genes.
P.x_tomentosa88275	AT3G09600.7	REVEILLE 8 (RVE8)	Encodes a MYB-like transcription factor similar to CIRCADIAN CLOCK-ASSOCIATED1 (CCA1) and ELONGATED HYPOCOTYL (LHY). Involved in the regulation of circadian clock by modulating the pattern of histone 3 (H3) acetylation. Functions as a transcriptional activator of evening element containing clock genes.
P.x_tomentosa39059	AT3G09970.1	RHIZOBIALE-LIKE PHOSPHATASE 2 (RLPH2)	Encodes a cytosolic tyrosine phosphatase.
P.x_tomentosa10348	AT3G10110.1	MATERNAL EFFECT EMBRYO ARREST 67 (MEE67)	Mitochondrial import inner membrane translocase subunit Tim17/Tim22/Tim23 family protein;(source:Araport11)
P.x_tomentosa32116	AT3G10140.1	RECA HOMOLOG 3 (RECA3)	Encodes a gene involved in plant mitochondrial recombination surveillance. Disruption of this gene in combination with a mutation in MSH1 results in extensive rearrangement of the mitochondrial genome and dramatic changes in plant growth.
P.x_tomentosa62541	AT3G10330.1	TRANSCRIPTION FACTOR IIB 2 (TFIIB2)	Cyclin-like family protein;(source:Araport11)
P.x_tomentosa32124	AT3G10330.1	TRANSCRIPTION FACTOR IIB 2 (TFIIB2)	Cyclin-like family protein;(source:Araport11)
P.x_tomentosa24085	AT3G10350.2	GUIDED ENTRY OF TAIL-ANCHORED PROTEINS 3B (GET3B)	One of 3 GET paralogs in Arabidopsis. GET3b is a chloroplast localized protein with no obvious role in Tail Anchored (TA) protein insertion.
P.x_tomentosa22111	AT3G10350.2	GUIDED ENTRY OF TAIL-ANCHORED PROTEINS 3B (GET3B)	One of 3 GET paralogs in Arabidopsis. GET3b is a chloroplast localized protein with no obvious role in Tail Anchored (TA) protein insertion.
P.x_tomentosa24074	AT3G10370.1	SUGAR-DEPENDENT 6 (SDP6)	mitochondrial FAD-dependent glycerol-3-phosphate dehydrogenase. possibly involved in storage lipid catabolism and glycerol assimilation, and in glycerol-3-phosphate shuttle which transports reducing power from cytosol to mitochondrion.
P.x_tomentosa22100	AT3G10370.1	SUGAR-DEPENDENT 6 (SDP6)	mitochondrial FAD-dependent glycerol-3-phosphate dehydrogenase. possibly involved in storage lipid catabolism and glycerol assimilation, and in glycerol-3-phosphate shuttle which transports reducing power from cytosol to mitochondrion.
P.x_tomentosa24059	AT3G10420.2	SEEDLING PLASTID DEVELOPMENT 1 (SPD1)	P-loop containing nucleoside triphosphate hydrolases superfamily protein;(source:Araport11)
P.x_tomentosa24022	AT3G10550.1	MYOTUBULARIN 1 (MTM1)	Has 3'-phosphatase activity against both phosphatidylinositol-3,5-bisphosphate (PtdIns3,5P2) and Phosphatidylinositol-3-phosphate (PtdIns3P). The in vitro activity was higher with PtdIns3,5P2 than with PtdIns3P.
P.x_tomentosa22049	AT3G10550.1	MYOTUBULARIN 1 (MTM1)	Has 3'-phosphatase activity against both phosphatidylinositol-3,5-bisphosphate (PtdIns3,5P2) and Phosphatidylinositol-3-phosphate (PtdIns3P). The in vitro activity was higher with PtdIns3,5P2 than with PtdIns3P.
P.x_tomentosa23956	AT3G10620.1	NUDIX HYDROLASE HOMOLOG 26 (NUDX26)	Encodes a ppGpp pyrophosphohydrolase.
P.x_tomentosa37732	AT3G10960.1	AZA-GUANINE RESISTANT1 (AZG1)	Encodes a homolog of the adenine-guanine-hypoxanthine transporter AzgA of Aspergillus nidulans. Function as a plant adenine-guanine transporter. Two closely related genes exist in Arabidopsis: AT3G10960 (Azg1) and AT5G50300 (Azg2).
P.x_tomentosa80902	AT3G10970.1	-	Haloacid dehalogenase-like hydrolase (HAD) superfamily protein;(source:Araport11)
P.x_tomentosa79806	AT3G10970.1	-	Haloacid dehalogenase-like hydrolase (HAD) superfamily protein;(source:Araport11)
P.x_tomentosa64276	AT3G11210.1	-	SGNH hydrolase-type esterase superfamily protein;(source:Araport11)
P.x_tomentosa22324	AT3G11410.1	PROTEIN PHOSPHATASE 2CA (PP2CA)	Encodes protein phosphatase 2C. Negative regulator of ABA signalling. Expressed in seeds during germination. mRNA up-regulated by drought and ABA.
P.x_tomentosa24295	AT3G11410.1	PROTEIN PHOSPHATASE 2CA (PP2CA)	Encodes protein phosphatase 2C. Negative regulator of ABA signalling. Expressed in seeds during germination. mRNA up-regulated by drought and ABA.
P.x_tomentosa61343	AT3G11670.1	DIGALACTOSYL DIACYLGLYCEROL DEFICIENT 1 (DGD1)	Responsible for the final assembly of galactolipids in photosynthetic membranes. Provides stability to the PS I core complex (e.g. subunits PsaD, PsaE).
P.x_tomentosa63507	AT3G11670.1	DIGALACTOSYL DIACYLGLYCEROL DEFICIENT 1 (DGD1)	Responsible for the final assembly of galactolipids in photosynthetic membranes. Provides stability to the PS I core complex (e.g. subunits PsaD, PsaE).
P.x_tomentosa59318	AT3G11670.1	DIGALACTOSYL DIACYLGLYCEROL DEFICIENT 1 (DGD1)	Responsible for the final assembly of galactolipids in photosynthetic membranes. Provides stability to the PS I core complex (e.g. subunits PsaD, PsaE).
P.x_tomentosa21971	AT3G11760.1	-	structural maintenance of chromosomes flexible hinge domain protein;(source:Araport11)
P.x_tomentosa25736	AT3G11760.1	-	structural maintenance of chromosomes flexible hinge domain protein;(source:Araport11)
P.x_tomentosa23943	AT3G11760.1	-	structural maintenance of chromosomes flexible hinge domain protein;(source:Araport11)
P.x_tomentosa32031	AT3G11820.1	SYNTAXIN OF PLANTS 121 (SYP121)	Encodes a syntaxin localized at the plasma membrane (SYR1, Syntaxin Related Protein 1, also known as SYP121, PENETRATION1/PEN1). SYR1/PEN1 is a member of the SNARE superfamily proteins. SNARE proteins are involved in cell signaling, vesicle traffic, growth and development. SYR1/PEN1 functions in positioning anchoring of the KAT1 K+ channel protein at the plasma membrane. Transcription is upregula…
P.x_tomentosa23104	AT3G11920.1	-	glutaredoxin-like protein;(source:Araport11)
P.x_tomentosa10459	AT3G12160.1	RAB GTPASE HOMOLOG A4D (RABA4D)	Encodes RABA4D, a member of the Arabidopsis RabA4 subfamily of Rab GTPase proteins. It is transported in exocytic vesicles to the apical tip of pollen tubes where it appears to promote tip growth. Proper localization of RabA4d depends on ROP1, RIC3, and RIC4 activity.
P.x_tomentosa49105	AT3G12290.1	METHYLENETETRAHYDROFOLATE DEHYDROGENASE/METHENYLTETRAHYDROFOLATE CYCLOHYDROLASE (MTHFD1)	MTHFD1 encodes a cytoplasmic bifunctional methylenetetrahydrofolate dehydrogenase/methenyltetrahydrofolate cyclohydrolase that is involved in one carbon metabolism and control of DNA methylation.
P.x_tomentosa27686	AT3G12490.2	CYSTATIN B (CYSB)	Encodes a protein with cysteine proteinase inhibitor activity. Overexpression increases tolerance to abiotic stressors (i.e.salt,osmotic, cold stress).
P.x_tomentosa10781	AT3G12490.2	CYSTATIN B (CYSB)	Encodes a protein with cysteine proteinase inhibitor activity. Overexpression increases tolerance to abiotic stressors (i.e.salt,osmotic, cold stress).
P.x_tomentosa14313	AT3G12490.2	CYSTATIN B (CYSB)	Encodes a protein with cysteine proteinase inhibitor activity. Overexpression increases tolerance to abiotic stressors (i.e.salt,osmotic, cold stress).
P.x_tomentosa50250	AT3G12500.1	BASIC CHITINASE (HCHIB)	encodes a basic chitinase involved in ethylene/jasmonic acid mediated signalling pathway during systemic acquired resistance based on expression analyses.
P.x_tomentosa22301	AT3G12560.2	TRF-LIKE 9 (TRFL9)	Encodes a telomeric DNA-binding protein.
P.x_tomentosa24270	AT3G12560.2	TRF-LIKE 9 (TRFL9)	Encodes a telomeric DNA-binding protein.
P.x_tomentosa60529	AT3G12800.1	SHORT-CHAIN DEHYDROGENASE-REDUCTASE B (SDRB)	short-chain dehydrogenase-reductase B;(source:Araport11)
P.x_tomentosa78562	AT3G12830.1	SMALL AUXIN UPREGULATED 72 (SAUR72)	SAUR-like auxin-responsive protein family;(source:Araport11)
P.x_tomentosa76842	AT3G12830.1	SMALL AUXIN UPREGULATED 72 (SAUR72)	SAUR-like auxin-responsive protein family;(source:Araport11)
P.x_tomentosa12084	AT3G13060.2	EVOLUTIONARILY CONSERVED C-TERMINAL REGION 5 (ECT5)	evolutionarily conserved C-terminal region 5;(source:Araport11)
P.x_tomentosa55648	AT3G13540.1	MYB DOMAIN PROTEIN 5 (MYB5)	Encodes a member of the MYB family of transcriptional regulators. MYB5 act as a negative regulator of trichome branching and play a role in the correct formation of the seed coat and possibly the formation the underlying endosperm layers. Loss of function mutations have defects in seed coat mucilage and columella cells as well as trichome defects (smaller and reduced number of branches).
P.x_tomentosa53920	AT3G13540.1	MYB DOMAIN PROTEIN 5 (MYB5)	Encodes a member of the MYB family of transcriptional regulators. MYB5 act as a negative regulator of trichome branching and play a role in the correct formation of the seed coat and possibly the formation the underlying endosperm layers. Loss of function mutations have defects in seed coat mucilage and columella cells as well as trichome defects (smaller and reduced number of branches).
P.x_tomentosa32085	AT3G13570.1	SC35-LIKE SPLICING FACTOR 30A (SCL30A)	encodes an SC35-like splicing factor of 30 kD that is localized to the nuclear specks. Barta et al (2010) have proposed a nomenclature for Serine/Arginine-Rich Protein Splicing Factors (SR proteins): Plant Cell. 2010, 22:2926.
P.x_tomentosa63929	AT3G13750.1	BETA GALACTOSIDASE 1 (BGAL1)	beta-galactosidase, glycosyl hydrolase family 35 The mRNA is cell-to-cell mobile.
P.x_tomentosa89342	AT3G13750.1	BETA GALACTOSIDASE 1 (BGAL1)	beta-galactosidase, glycosyl hydrolase family 35 The mRNA is cell-to-cell mobile.
P.x_tomentosa90606	AT3G13750.1	BETA GALACTOSIDASE 1 (BGAL1)	beta-galactosidase, glycosyl hydrolase family 35 The mRNA is cell-to-cell mobile.
P.x_tomentosa14524	AT3G13780.1	-	SMAD/FHA domain-containing protein;(source:Araport11)
P.x_tomentosa14756	AT3G14205.1	SUPPRESSOR OF ACTIN 2 (SAC2)	Phosphoinositide phosphatase family protein;(source:Araport11)
P.x_tomentosa11241	AT3G14205.1	SUPPRESSOR OF ACTIN 2 (SAC2)	Phosphoinositide phosphatase family protein;(source:Araport11)
P.x_tomentosa49071	AT3G14850.2	TRICHOME BIREFRINGENCE-LIKE 41 (TBL41)	Encodes a member of the TBL (TRICHOME BIREFRINGENCE-LIKE) gene family containing a plant-specific DUF231 (domain of unknown function) domain. TBL gene family has 46 members, two of which (TBR/AT5G06700 and TBL3/AT5G01360) have been shown to be involved in the synthesis and deposition of secondary wall cellulose, presumably by influencing the esterification state of pectic polymers. A nomenclature…
P.x_tomentosa46930	AT3G14850.2	TRICHOME BIREFRINGENCE-LIKE 41 (TBL41)	Encodes a member of the TBL (TRICHOME BIREFRINGENCE-LIKE) gene family containing a plant-specific DUF231 (domain of unknown function) domain. TBL gene family has 46 members, two of which (TBR/AT5G06700 and TBL3/AT5G01360) have been shown to be involved in the synthesis and deposition of secondary wall cellulose, presumably by influencing the esterification state of pectic polymers. A nomenclature…
P.x_tomentosa48086	AT3G14850.2	TRICHOME BIREFRINGENCE-LIKE 41 (TBL41)	Encodes a member of the TBL (TRICHOME BIREFRINGENCE-LIKE) gene family containing a plant-specific DUF231 (domain of unknown function) domain. TBL gene family has 46 members, two of which (TBR/AT5G06700 and TBL3/AT5G01360) have been shown to be involved in the synthesis and deposition of secondary wall cellulose, presumably by influencing the esterification state of pectic polymers. A nomenclature…
P.x_tomentosa13150	AT3G15020.1	MITOCHONDRIAL MALATE DEHYDROGENASE 2 (mMDH2)	Lactate/malate dehydrogenase family protein;(source:Araport11)
P.x_tomentosa12994	AT3G15350.2	-	Core-2/I-branching beta-1,6-N-acetylglucosaminyltransferase family protein;(source:Araport11)
P.x_tomentosa12965	AT3G15480.1	-	fiber (DUF1218);(source:Araport11)
P.x_tomentosa47951	AT3G15510.1	NAC DOMAIN CONTAINING PROTEIN 2 (NAC2)	Note of caution: not to be confused with another protein (AtNAC6 locus AT5G39610) which on occasion has also been referred to as AtNAC2.
P.x_tomentosa48939	AT3G15510.1	NAC DOMAIN CONTAINING PROTEIN 2 (NAC2)	Note of caution: not to be confused with another protein (AtNAC6 locus AT5G39610) which on occasion has also been referred to as AtNAC2.
P.x_tomentosa26428	AT3G15580.1	AUTOPHAGY 8H (APG8H)	Encodes APG8, a component of autophagy conjugation pathway. Delivered to the lumens of vacuole under nitrogen-starvation condition.
P.x_tomentosa11021	AT3G15800.1	-	Glycosyl hydrolase superfamily protein;(source:Araport11)
P.x_tomentosa14546	AT3G15800.1	-	Glycosyl hydrolase superfamily protein;(source:Araport11)
P.x_tomentosa56990	AT3G16350.1	-	Homeodomain-like superfamily protein;(source:Araport11)
P.x_tomentosa55283	AT3G16350.1	-	Homeodomain-like superfamily protein;(source:Araport11)
P.x_tomentosa37901	AT3G16510.1	-	Calcium-dependent lipid-binding (CaLB domain) family protein;(source:Araport11)
P.x_tomentosa66805	AT3G16640.1	TRANSLATIONALLY CONTROLLED TUMOR PROTEIN (TCTP1)	Encodes a protein homologous to translationally controlled tumor protein (TCTP) from Drosophila. In flies, TCTP functions guanine nucleotide exchange factor in the TOR signaling pathway. TCTP is expressed throughout the plant with highest levels seen in meristematic regions of the shoot and root. Loss of function alleles are not transmitted through the male gametophyte due to defects in pollen tu…
P.x_tomentosa68157	AT3G16640.1	TRANSLATIONALLY CONTROLLED TUMOR PROTEIN (TCTP1)	Encodes a protein homologous to translationally controlled tumor protein (TCTP) from Drosophila. In flies, TCTP functions guanine nucleotide exchange factor in the TOR signaling pathway. TCTP is expressed throughout the plant with highest levels seen in meristematic regions of the shoot and root. Loss of function alleles are not transmitted through the male gametophyte due to defects in pollen tu…
P.x_tomentosa27476	AT3G16785.4	PHOSPHOLIPASE D P1 (PLDP1)	Encodes a member of the PXPH-PLD subfamily of phospholipase D proteins. This subfamily is novel structurally different from the majority of plant PLDs by having phox homology (PX) and pleckstrin homology (PH) domains. Involved regulating root development in response to nutrient limitation. Does not appear to be involved in root hair patterning. Not induced upon Pi starvation.
P.x_tomentosa23772	AT3G16785.4	PHOSPHOLIPASE D P1 (PLDP1)	Encodes a member of the PXPH-PLD subfamily of phospholipase D proteins. This subfamily is novel structurally different from the majority of plant PLDs by having phox homology (PX) and pleckstrin homology (PH) domains. Involved regulating root development in response to nutrient limitation. Does not appear to be involved in root hair patterning. Not induced upon Pi starvation.
P.x_tomentosa05090	AT3G16910.1	ACYL-ACTIVATING ENZYME 7 (AAE7)	Encodes a peroxisomal protein with acetyl-CoA synthetase activity that is responsible for the activation of acetate for entry into the glyoxylate cycle.
P.x_tomentosa08106	AT3G16910.1	ACYL-ACTIVATING ENZYME 7 (AAE7)	Encodes a peroxisomal protein with acetyl-CoA synthetase activity that is responsible for the activation of acetate for entry into the glyoxylate cycle.
P.x_tomentosa05083	AT3G16980.1	(NRPB9A)	One of two highly similar, non-catalytic subunits common to nuclear DNA-directed RNA polymerases II, IV and V; homologous to budding yeast RPB9. Appears to be redundant with At4g16265
P.x_tomentosa05081	AT3G16990.1	-	heme oxygenase-like, multi-helical;(source:Araport11)
P.x_tomentosa24719	AT3G17000.1	UBIQUITIN-CONJUGATING ENZYME 32 (UBC32)	Group XIV ubiquitin-conjugating enzyme that functions negative regulation of drought stress.
P.x_tomentosa08092	AT3G17000.1	UBIQUITIN-CONJUGATING ENZYME 32 (UBC32)	Group XIV ubiquitin-conjugating enzyme that functions negative regulation of drought stress.
P.x_tomentosa22752	AT3G17000.1	UBIQUITIN-CONJUGATING ENZYME 32 (UBC32)	Group XIV ubiquitin-conjugating enzyme that functions negative regulation of drought stress.
P.x_tomentosa27510	AT3G17510.1	CBL-INTERACTING PROTEIN KINASE 1 (CIPK1)	Encodes a CBL-interacting protein kinase. Specifically interacts with ECT1 and ECT2.
P.x_tomentosa23805	AT3G17510.1	CBL-INTERACTING PROTEIN KINASE 1 (CIPK1)	Encodes a CBL-interacting protein kinase. Specifically interacts with ECT1 and ECT2.
P.x_tomentosa27496	AT3G17609.2	HY5-HOMOLOG (HYH)	Encodes a homolog of HY5 (HYH). Involved in phyB signaling pathway.
P.x_tomentosa72627	AT3G17810.1	PYRIMIDINE 1 (PYD1)	Encodes a protein predicted to have dihydropyrimidine dehydrogenase activity. Its activity has not been demonstrated in vivo, but, it is required for efficient uracil catabolism in Arabidopsis. It localizes to the plastid.
P.x_tomentosa74804	AT3G17950.1	-	transmembrane protein;(source:Araport11)
P.x_tomentosa75521	AT3G17950.1	-	transmembrane protein;(source:Araport11)
P.x_tomentosa50891	AT3G17980.1	C2 DOMAIN (C2)	Calcium-dependent lipid-binding (CaLB domain) family protein;(source:Araport11)
P.x_tomentosa49116	AT3G18380.2	SAWADEE HOMEODOMAIN HOMOLOG 2 (SHH2)	DNA-BINDING TRANSCRIPTION FACTOR 2;(source:Araport11)
P.x_tomentosa48136	AT3G18380.2	SAWADEE HOMEODOMAIN HOMOLOG 2 (SHH2)	DNA-BINDING TRANSCRIPTION FACTOR 2;(source:Araport11)
P.x_tomentosa50461	AT3G18820.1	RAB GTPASE HOMOLOG G3F (RAB7B)	RAB GTPase homolog G3F;(source:Araport11)
P.x_tomentosa52102	AT3G18820.1	RAB GTPASE HOMOLOG G3F (RAB7B)	RAB GTPase homolog G3F;(source:Araport11)
P.x_tomentosa28374	AT3G18950.1	-	Transducin/WD40 repeat-like superfamily protein;(source:Araport11)
P.x_tomentosa30970	AT3G18950.1	-	Transducin/WD40 repeat-like superfamily protein;(source:Araport11)
P.x_tomentosa29679	AT3G18950.1	-	Transducin/WD40 repeat-like superfamily protein;(source:Araport11)
P.x_tomentosa50502	AT3G18990.2	REDUCED VERNALIZATION RESPONSE 1 (VRN1)	Required for vernalization. Essential for the complete repression of FLC in vernalized plants. Required for the methylation of histone H3
P.x_tomentosa29624	AT3G19190.2	AUTOPHAGY 2 (ATG2)	Encodes autophagy-related 2 (ATG2). The mRNA is cell-to-cell mobile.
P.x_tomentosa28223	AT3G19580.1	ZINC-FINGER PROTEIN 2 (ZF2)	Encodes zinc finger protein. mRNA levels are upregulated in response to ABA, high salt, and mild desiccation. The protein is localized to the nucleus and acts as a transcriptional repressor.
P.x_tomentosa04905	AT3G19830.1	(NTMC2T5.2)	Calcium-dependent lipid-binding (CaLB domain) family protein;(source:Araport11)
P.x_tomentosa82534	AT3G19970.2	-	alpha/beta-Hydrolases superfamily protein;(source:Araport11)
P.x_tomentosa87130	AT3G19970.2	-	alpha/beta-Hydrolases superfamily protein;(source:Araport11)
P.x_tomentosa88160	AT3G19970.2	-	alpha/beta-Hydrolases superfamily protein;(source:Araport11)
P.x_tomentosa07571	AT3G20060.1	UBIQUITIN-CONJUGATING ENZYME19 (UBC19)	Encodes one of two ubiquitin-conjugating enzymes belonging to the E2-C gene family (the other being UBC19). Transcript is always found in dividing cells, but also in other non-dividing cells. Protein is localized to the cytoplasm as well as to the nucleus.
P.x_tomentosa09339	AT3G20740.1	FERTILIZATION-INDEPENDENT ENDOSPERM (FIE)	Encodes a protein similar to the transcriptional regular of the animal Polycomb group and is involved in regulation of establishment of anterior-posterior polar axis in the endosperm and repression of flowering during vegetative phase. Mutation leads endosperm to develop in the absence of fertilization and flowers to form in seedlings and non-reproductive organs. Also exhibits maternal effect gam…
P.x_tomentosa55718	AT3G20780.1	TOPOISOMERASE 6 SUBUNIT B (TOP6B)	Encodes putative eukaryotic homolog of archaebacterial topoisomerase VI subunit B, TOP6B. Is essential for endoreduplication and is involved in cell expansion and cell proliferation. The hlq (harlequin) dwarf mutant has fewer root hair and leaf trichome. It has abnormal epidermal cell and accumulates callose.
P.x_tomentosa57394	AT3G20780.1	TOPOISOMERASE 6 SUBUNIT B (TOP6B)	Encodes putative eukaryotic homolog of archaebacterial topoisomerase VI subunit B, TOP6B. Is essential for endoreduplication and is involved in cell expansion and cell proliferation. The hlq (harlequin) dwarf mutant has fewer root hair and leaf trichome. It has abnormal epidermal cell and accumulates callose.
P.x_tomentosa54008	AT3G20780.1	TOPOISOMERASE 6 SUBUNIT B (TOP6B)	Encodes putative eukaryotic homolog of archaebacterial topoisomerase VI subunit B, TOP6B. Is essential for endoreduplication and is involved in cell expansion and cell proliferation. The hlq (harlequin) dwarf mutant has fewer root hair and leaf trichome. It has abnormal epidermal cell and accumulates callose.
P.x_tomentosa23990	AT3G20970.1	NFU DOMAIN PROTEIN 4 (NFU4)	Encodes a protein containing the NFU domain that may be involved in iron-sulfur cluster assembly. Part of a five member gene family, more closely related to NFU5 than to NFU1,2, and 3. Targeted to the mitochondrion.
P.x_tomentosa22021	AT3G20970.1	NFU DOMAIN PROTEIN 4 (NFU4)	Encodes a protein containing the NFU domain that may be involved in iron-sulfur cluster assembly. Part of a five member gene family, more closely related to NFU5 than to NFU1,2, and 3. Targeted to the mitochondrion.
P.x_tomentosa07417	AT3G20970.1	NFU DOMAIN PROTEIN 4 (NFU4)	Encodes a protein containing the NFU domain that may be involved in iron-sulfur cluster assembly. Part of a five member gene family, more closely related to NFU5 than to NFU1,2, and 3. Targeted to the mitochondrion.
P.x_tomentosa21905	AT3G21150.1	B-BOX DOMAIN PROTEIN 32 (BBX32)	Encodes a protein with a B-box domain predicted to act as a transcription factor. Expression of the BBX32 gene is affected by monochromatic red light. Genetic analysis shows BBX32 is under circadian control; it is a morning gene under clock regulation.
P.x_tomentosa25671	AT3G21150.1	B-BOX DOMAIN PROTEIN 32 (BBX32)	Encodes a protein with a B-box domain predicted to act as a transcription factor. Expression of the BBX32 gene is affected by monochromatic red light. Genetic analysis shows BBX32 is under circadian control; it is a morning gene under clock regulation.
P.x_tomentosa23874	AT3G21150.1	B-BOX DOMAIN PROTEIN 32 (BBX32)	Encodes a protein with a B-box domain predicted to act as a transcription factor. Expression of the BBX32 gene is affected by monochromatic red light. Genetic analysis shows BBX32 is under circadian control; it is a morning gene under clock regulation.
P.x_tomentosa41912	AT3G21630.1	CHITIN ELICITOR RECEPTOR KINASE 1 (CERK1)	LysM receptor-like kinase, based on protein sequence alignment analysis, it has a typical RD signaling domain in its catalytic loop and possesses autophosphorylation activity. Involved in the perception and transduction of the chitin oligosaccharide elicitor. Located in the plasma membrane. CERK1 phosphorylates LIK1, a LLR-RLK that is involved in innate immunity,
P.x_tomentosa77211	AT3G22104.1	-	Phototropic-responsive NPH3 family protein;(source:Araport11)
P.x_tomentosa81691	AT3G22104.1	-	Phototropic-responsive NPH3 family protein;(source:Araport11)
P.x_tomentosa60566	AT3G22260.4	-	Cysteine proteinases superfamily protein;(source:Araport11)
P.x_tomentosa63813	AT3G22320.1	(NRPB5)	Non-catalytic subunit common to DNA-dependent RNA polymerases I, II, III and IV; homologous to budding yeast RPB5.
P.x_tomentosa61643	AT3G22320.1	(NRPB5)	Non-catalytic subunit common to DNA-dependent RNA polymerases I, II, III and IV; homologous to budding yeast RPB5.
P.x_tomentosa73659	AT3G22370.1	ALTERNATIVE OXIDASE 1A (AOX1A)	Encodes AOX1a, an isoform of alternative oxidase that is expressed in rosettes, flowers, and root. The alternative oxidase of plant mitochondria transfers electrons from the ubiquinone pool to oxygen without energy conservations. It is regulated through transcriptional control and by pyruvate. Plays a role in shoot acclimation to low temperature. Also is capable of ameliorating reactive oxygen sp…
P.x_tomentosa72557	AT3G22370.1	ALTERNATIVE OXIDASE 1A (AOX1A)	Encodes AOX1a, an isoform of alternative oxidase that is expressed in rosettes, flowers, and root. The alternative oxidase of plant mitochondria transfers electrons from the ubiquinone pool to oxygen without energy conservations. It is regulated through transcriptional control and by pyruvate. Plays a role in shoot acclimation to low temperature. Also is capable of ameliorating reactive oxygen sp…
P.x_tomentosa75394	AT3G22370.1	ALTERNATIVE OXIDASE 1A (AOX1A)	Encodes AOX1a, an isoform of alternative oxidase that is expressed in rosettes, flowers, and root. The alternative oxidase of plant mitochondria transfers electrons from the ubiquinone pool to oxygen without energy conservations. It is regulated through transcriptional control and by pyruvate. Plays a role in shoot acclimation to low temperature. Also is capable of ameliorating reactive oxygen sp…
P.x_tomentosa74672	AT3G22370.1	ALTERNATIVE OXIDASE 1A (AOX1A)	Encodes AOX1a, an isoform of alternative oxidase that is expressed in rosettes, flowers, and root. The alternative oxidase of plant mitochondria transfers electrons from the ubiquinone pool to oxygen without energy conservations. It is regulated through transcriptional control and by pyruvate. Plays a role in shoot acclimation to low temperature. Also is capable of ameliorating reactive oxygen sp…
P.x_tomentosa23194	AT3G22530.1	-	heat shock protein;(source:Araport11)
P.x_tomentosa43241	AT3G22550.1	-	NAD(P)H-quinone oxidoreductase subunit, putative (DUF581);(source:Araport11)
P.x_tomentosa41194	AT3G22550.1	-	NAD(P)H-quinone oxidoreductase subunit, putative (DUF581);(source:Araport11)
P.x_tomentosa05445	AT3G22740.1	HOMOCYSTEINE S-METHYLTRANSFERASE 3 (HMT3)	homocysteine S-methyltransferase (HMT3)
P.x_tomentosa23218	AT3G22740.1	HOMOCYSTEINE S-METHYLTRANSFERASE 3 (HMT3)	homocysteine S-methyltransferase (HMT3)
P.x_tomentosa65424	AT3G22750.1	-	Protein kinase superfamily protein;(source:Araport11)
P.x_tomentosa82588	AT3G22750.1	-	Protein kinase superfamily protein;(source:Araport11)
P.x_tomentosa68731	AT3G22750.1	-	Protein kinase superfamily protein;(source:Araport11)
P.x_tomentosa82654	AT3G22750.1	-	Protein kinase superfamily protein;(source:Araport11)
P.x_tomentosa68718	AT3G22830.1	HEAT SHOCK TRANSCRIPTION FACTOR A6B (HSFA6B)	member of Heat Stress Transcription Factor (Hsf) family
P.x_tomentosa26967	AT3G22890.1	ATP SULFURYLASE 1 (APS1)	encodes ATP sulfurylase, the first enzyme in the sulfate assimilation pathway of Arabidopsis. It may also participate in selenium metabolism. The mRNA is cell-to-cell mobile.
P.x_tomentosa23239	AT3G22890.1	ATP SULFURYLASE 1 (APS1)	encodes ATP sulfurylase, the first enzyme in the sulfate assimilation pathway of Arabidopsis. It may also participate in selenium metabolism. The mRNA is cell-to-cell mobile.
P.x_tomentosa23240	AT3G22910.1	AUTO-INHIBITED CA2+ ATPASE 13 (ACA13)	ATPase E1-E2 type family protein / haloacid dehalogenase-like hydrolase family protein;(source:Araport11)
P.x_tomentosa08526	AT3G22930.1	CALMODULIN-LIKE 11 (CML11)	Encodes a calmodulin-like protein.
P.x_tomentosa05473	AT3G22930.1	CALMODULIN-LIKE 11 (CML11)	Encodes a calmodulin-like protein.
P.x_tomentosa84475	AT3G22930.1	CALMODULIN-LIKE 11 (CML11)	Encodes a calmodulin-like protein.
P.x_tomentosa85345	AT3G22930.1	CALMODULIN-LIKE 11 (CML11)	Encodes a calmodulin-like protein.
P.x_tomentosa39703	AT3G23240.1	ETHYLENE RESPONSE FACTOR 1 (ERF1)	encodes a member of the ERF (ethylene response factor) subfamily B-3 of ERF/AP2 transcription factor family (ERF1). The protein contains one AP2 domain. There are 18 members in this subfamily including ATERF-1, ATERF-2, AND ATERF-5. EREBP like protein that binds GCC box of ethylene regulated promoters such as basic chitinases. Constitutive expression of ERF1 phenocopies ethylene over production. …
P.x_tomentosa43338	AT3G23240.1	ETHYLENE RESPONSE FACTOR 1 (ERF1)	encodes a member of the ERF (ethylene response factor) subfamily B-3 of ERF/AP2 transcription factor family (ERF1). The protein contains one AP2 domain. There are 18 members in this subfamily including ATERF-1, ATERF-2, AND ATERF-5. EREBP like protein that binds GCC box of ethylene regulated promoters such as basic chitinases. Constitutive expression of ERF1 phenocopies ethylene over production. …
P.x_tomentosa23311	AT3G23280.1	XB3 ORTHOLOG 5 IN ARABIDOPSIS THALIANA (XBAT35)	Encodes a ubiquitin ligase that is a novel player in ethylene signaling involved in negatively regulating apical hook curvature, with alternative splicing controlling dual targeting to the nuclear and cytoplasmic compartments.
P.x_tomentosa06846	AT3G23360.1	-	Protein phosphatase 2C family protein;(source:Araport11)
P.x_tomentosa08596	AT3G23360.1	-	Protein phosphatase 2C family protein;(source:Araport11)
P.x_tomentosa27063	AT3G23490.1	CYANASE (CYN)	Encodes a cyanase that catalyzes the bicarbonate-dependent breakdown of cyanate to ammonia and bicarbonate. CYN forms a hexadecamer and is believed to be a cytosolic protein. Long-term exposure to NaCl increases CYN transcript levels. It is also expressed at higher levels in flowers relative to stems, roots, and seedlings.
P.x_tomentosa48995	AT3G23560.1	ABERRANT LATERAL ROOT FORMATION 5 (ALF5)	Member of the multidrug and toxic compound extrusion (MATE) family, protects roots from inhibitory compounds.
P.x_tomentosa48003	AT3G23560.1	ABERRANT LATERAL ROOT FORMATION 5 (ALF5)	Member of the multidrug and toxic compound extrusion (MATE) family, protects roots from inhibitory compounds.
P.x_tomentosa77175	AT3G23600.1	-	alpha/beta-Hydrolases superfamily protein;(source:Araport11)
P.x_tomentosa81654	AT3G23600.1	-	alpha/beta-Hydrolases superfamily protein;(source:Araport11)
P.x_tomentosa73243	AT3G23760.1	-	transferring glycosyl group transferase;(source:Araport11)
P.x_tomentosa10048	AT3G23790.1	ACYL ACTIVATING ENZYME 16 (AAE16)	AMP-dependent synthetase and ligase family protein;(source:Araport11)
P.x_tomentosa13592	AT3G23790.1	ACYL ACTIVATING ENZYME 16 (AAE16)	AMP-dependent synthetase and ligase family protein;(source:Araport11)
P.x_tomentosa06891	AT3G23920.1	BETA-AMYLASE 1 (BAM1)	Encodes a chloroplast beta-amylase. Is necessary for leaf starch breakdown in the absence of BAM3.Activity of BAM1 increases 4 days after osmotic stress. BAM1 has a higher temperature optimum than BAM3 (PMID:25293962).
P.x_tomentosa06890	AT3G23920.1	BETA-AMYLASE 1 (BAM1)	Encodes a chloroplast beta-amylase. Is necessary for leaf starch breakdown in the absence of BAM3.Activity of BAM1 increases 4 days after osmotic stress. BAM1 has a higher temperature optimum than BAM3 (PMID:25293962).
P.x_tomentosa27111	AT3G23920.1	BETA-AMYLASE 1 (BAM1)	Encodes a chloroplast beta-amylase. Is necessary for leaf starch breakdown in the absence of BAM3.Activity of BAM1 increases 4 days after osmotic stress. BAM1 has a higher temperature optimum than BAM3 (PMID:25293962).
P.x_tomentosa79324	AT3G24090.1	L-GLUTAMINE D-FRUCTOSE-6-PHOSPHATE AMIDOTRANSFERASE (GFAT)	Encodes a glutamine-fructose-6-phosphate transaminase that likely plays a role in UDP-N-acetylglucosamine biosynthesis.
P.x_tomentosa55958	AT3G24170.1	GLUTATHIONE-DISULFIDE REDUCTASE (GR1)	Encodes a cytosolic glutathione reductase.
P.x_tomentosa54266	AT3G24170.1	GLUTATHIONE-DISULFIDE REDUCTASE (GR1)	Encodes a cytosolic glutathione reductase.
P.x_tomentosa45681	AT3G24500.1	MULTIPROTEIN BRIDGING FACTOR 1C (MBF1C)	One of three genes in A. thaliana encoding multiprotein bridging factor 1, a highly conserved transcriptional coactivator. May serve as a bridging factor between a bZIP factor and TBP. Its expression is specifically elevated in response to pathogen infection, salinity, drought, heat, hydrogen peroxide, and application of abscisic acid or salicylic acid. Constitutive expression enhances the tolera…
P.x_tomentosa54263	AT3G24800.1	PROTEOLYSIS 1 (PRT1)	Contains two ring finger domains and one ZZ domain. Weak similarity to yeast Rad18p. Putative component of the N-end rule pathway (ubiquitin-dependent proteolysis) that is involved in the response to pathogens.
P.x_tomentosa22828	AT3G25600.1	CALMODULIN LIKE 16 (CML16)	Calmodulin like protein. Paralog of CML15.
P.x_tomentosa24798	AT3G25600.1	CALMODULIN LIKE 16 (CML16)	Calmodulin like protein. Paralog of CML15.
P.x_tomentosa06927	AT3G25950.1	-	TRAM, LAG1 and CLN8 (TLC) lipid-sensing domain containing protein;(source:Araport11)
P.x_tomentosa27168	AT3G26000.1	RCAR3 INTERACTING F-BOX PROTEIN 1 (RIFP1)	RIPF1 is an F-Box E3 ligase that interacts with the ABA receptor RCAR3 and appears to be responsible for facilitating its turnover.
P.x_tomentosa90656	AT3G26000.1	RCAR3 INTERACTING F-BOX PROTEIN 1 (RIFP1)	RIPF1 is an F-Box E3 ligase that interacts with the ABA receptor RCAR3 and appears to be responsible for facilitating its turnover.
P.x_tomentosa83110	AT3G26000.1	RCAR3 INTERACTING F-BOX PROTEIN 1 (RIFP1)	RIPF1 is an F-Box E3 ligase that interacts with the ABA receptor RCAR3 and appears to be responsible for facilitating its turnover.
P.x_tomentosa72475	AT3G26100.5	-	Regulator of chromosome condensation (RCC1) family protein;(source:Araport11)
P.x_tomentosa75322	AT3G26100.5	-	Regulator of chromosome condensation (RCC1) family protein;(source:Araport11)
P.x_tomentosa74607	AT3G26100.5	-	Regulator of chromosome condensation (RCC1) family protein;(source:Araport11)
P.x_tomentosa47900	AT3G26300.1	CYTOCHROME P450, FAMILY 71, SUBFAMILY B, POLYPEPTIDE 34 (CYP71B34)	putative cytochrome P450
P.x_tomentosa48892	AT3G26300.1	CYTOCHROME P450, FAMILY 71, SUBFAMILY B, POLYPEPTIDE 34 (CYP71B34)	putative cytochrome P450
P.x_tomentosa23489	AT3G26320.1	CYTOCHROME P450, FAMILY 71, SUBFAMILY B, POLYPEPTIDE 36 (CYP71B36)	putative cytochrome P450
P.x_tomentosa27212	AT3G26320.1	CYTOCHROME P450, FAMILY 71, SUBFAMILY B, POLYPEPTIDE 36 (CYP71B36)	putative cytochrome P450
P.x_tomentosa68986	AT3G26430.1	-	Encodes a functioning member of the GDS(L) lipase family with preference for long chain substrates that does not hydrolyze choline esters.
P.x_tomentosa37784	AT3G26580.1	-	Tetratricopeptide repeat (TPR)-like superfamily protein;(source:Araport11)
P.x_tomentosa11983	AT3G26618.1	EUKARYOTIC RELEASE FACTOR 1-3 (ERF1-3)	eukaryotic release factor 1-3;(source:Araport11)
P.x_tomentosa15493	AT3G26618.1	EUKARYOTIC RELEASE FACTOR 1-3 (ERF1-3)	eukaryotic release factor 1-3;(source:Araport11)
P.x_tomentosa73211	AT3G26890.8	-	meiosis chromosome segregation family protein;(source:Araport11)
P.x_tomentosa72102	AT3G26890.8	-	meiosis chromosome segregation family protein;(source:Araport11)
P.x_tomentosa09975	AT3G27150.1	-	Target gene of MIR2111-5p.
P.x_tomentosa09945	AT3G27250.1	(AITR1)	hypothetical protein;(source:Araport11)
P.x_tomentosa27979	AT3G27310.1	PLANT UBX DOMAIN-CONTAINING PROTEIN 1 (PUX1)	encodes a protein that contains a UBX domain and regulates AtCDC48 by inhibiting its ATPase activity and by promoting the disassembly of the active hexamer. Phenotypic analysis of pux1 plants revealed that the loss of PUX1 accelerated the growth of various plant organs including roots and inflorescence shoots. AtCDC48 and SYP31 colocalize at the division plane during cytokinesis and to interact i…
P.x_tomentosa29289	AT3G27310.1	PLANT UBX DOMAIN-CONTAINING PROTEIN 1 (PUX1)	encodes a protein that contains a UBX domain and regulates AtCDC48 by inhibiting its ATPase activity and by promoting the disassembly of the active hexamer. Phenotypic analysis of pux1 plants revealed that the loss of PUX1 accelerated the growth of various plant organs including roots and inflorescence shoots. AtCDC48 and SYP31 colocalize at the division plane during cytokinesis and to interact i…
P.x_tomentosa09926	AT3G27340.1	-	Myb domain protein;(source:Araport11)
P.x_tomentosa13475	AT3G27340.1	-	Myb domain protein;(source:Araport11)
P.x_tomentosa19504	AT3G28150.1	TRICHOME BIREFRINGENCE-LIKE 22 (TBL22)	Encodes a member of the TBL (TRICHOME BIREFRINGENCE-LIKE) gene family containing a plant-specific DUF231 (domain of unknown function) domain. A putative xyloglucan O-acetyltransferase. TBL gene family has 46 members, two of which (TBR/AT5G06700 and TBL3/AT5G01360) have been shown to be involved in the synthesis and deposition of secondary wall cellulose, presumably by influencing the esterificati…
P.x_tomentosa47846	AT3G28210.2	(PMZ)	Encodes a putative zinc finger protein (PMZ).
P.x_tomentosa85324	AT3G28460.1	-	methyltransferase;(source:Araport11)
P.x_tomentosa20709	AT3G28970.1	ANTIAUXIN-RESISTANT 3 (AAR3)	Identified in a screen for mutants resistant to an anti-auxin. Encodes a protein with unknown function that shares homology with DCN protein family.
P.x_tomentosa50653	AT3G29270.2	-	RING/U-box superfamily protein;(source:Araport11)
P.x_tomentosa19661	AT3G29400.1	EXOCYST SUBUNIT EXO70 FAMILY PROTEIN E1 (EXO70E1)	A member of EXO70 gene family, putative exocyst subunits, conserved in land plants. Arabidopsis thaliana contains 23 putative EXO70 genes, which can be classified into eight clusters on the phylogenetic tree.
P.x_tomentosa20791	AT3G29400.1	EXOCYST SUBUNIT EXO70 FAMILY PROTEIN E1 (EXO70E1)	A member of EXO70 gene family, putative exocyst subunits, conserved in land plants. Arabidopsis thaliana contains 23 putative EXO70 genes, which can be classified into eight clusters on the phylogenetic tree.
P.x_tomentosa19692	AT3G30180.1	BRASSINOSTEROID-6-OXIDASE 2 (BR6OX2)	Encodes a cytochrome p450 enzyme that catalyzes the last reaction in the production of brassinolide. It is capable of converting 6-deoxocastasterone into castasterone, a C-6 oxidation, as well as the further conversion of castasterone into brassinolide by a Baeyer-Villinger oxidation reaction at C-6, resulting in the formation of an unusual seven-membered lactone ring. The enzyme possesses high a…
P.x_tomentosa85511	AT3G30380.1	-	alpha/beta-Hydrolases superfamily protein;(source:Araport11)
P.x_tomentosa39370	AT3G30390.2	-	Encodes a putative amino acid transporter.
P.x_tomentosa42730	AT3G30390.2	-	Encodes a putative amino acid transporter.
P.x_tomentosa40706	AT3G30390.2	-	Encodes a putative amino acid transporter.
P.x_tomentosa63995	AT3G43220.1	SUPPRESSOR OF ACTIN 3 (SAC3)	Phosphoinositide phosphatase family protein;(source:Araport11)
P.x_tomentosa61823	AT3G43220.1	SUPPRESSOR OF ACTIN 3 (SAC3)	Phosphoinositide phosphatase family protein;(source:Araport11)
P.x_tomentosa63996	AT3G43230.1	-	RING/FYVE/PHD-type zinc finger family protein;(source:Araport11)
P.x_tomentosa60520	AT3G43810.2	CALMODULIN 7 (CAM7)	EF hand domain protein encodes a calmodulin. Can functionally complement a yeast CaM mutant.
P.x_tomentosa30120	AT3G44510.2	-	alpha/beta-Hydrolases superfamily protein;(source:Araport11)
P.x_tomentosa49981	AT3G44880.1	ACCELERATED CELL DEATH 1 (ACD1)	Encodes a pheide a oxygenase (PAO). Accelerated cell death (acd1) mutants show rapid, spreading necrotic responses to both virulent and avirulent Pseudomonas syringae pv. maculicola or pv. tomato pathogens and to ethylene.
P.x_tomentosa51680	AT3G44880.1	ACCELERATED CELL DEATH 1 (ACD1)	Encodes a pheide a oxygenase (PAO). Accelerated cell death (acd1) mutants show rapid, spreading necrotic responses to both virulent and avirulent Pseudomonas syringae pv. maculicola or pv. tomato pathogens and to ethylene.
P.x_tomentosa27626	AT3G45210.1	-	transcription initiation factor TFIID subunit (Protein of unknown function, DUF584);(source:Araport11)
P.x_tomentosa55684	AT3G45240.1	GEMINIVIRUS REP INTERACTING KINASE 1 (GRIK1)	Encodes a geminivirus Rep interacting kinase (GRIK; GRIK1/AT3G45240, GRIK2/AT5G60550). GRIKs are SnRK1 (SNF1-related kinases) activating kinases. Both GRIKs specifically bind to the SnRK1 catalytic subunit and phosphorylate the equivalent threonine residue in its activation loop in vitro.
P.x_tomentosa53957	AT3G45240.1	GEMINIVIRUS REP INTERACTING KINASE 1 (GRIK1)	Encodes a geminivirus Rep interacting kinase (GRIK; GRIK1/AT3G45240, GRIK2/AT5G60550). GRIKs are SnRK1 (SNF1-related kinases) activating kinases. Both GRIKs specifically bind to the SnRK1 catalytic subunit and phosphorylate the equivalent threonine residue in its activation loop in vitro.
P.x_tomentosa27608	AT3G45300.1	ISOVALERYL-COA-DEHYDROGENASE (IVD)	Encodes isovaleryl-coenzyme a dehydrogenase. Mutants have increases in 12 seed free amino acids, accumulation of seed homomethionine and 3-isovaleroyloxypropyl-glucosinolate, with a concomitant decrease in seed 3-benzoyloxypropyl-glucosinolate. The mRNA is cell-to-cell mobile.
P.x_tomentosa60438	AT3G45940.1	-	Glycosyl hydrolases family 31 protein;(source:Araport11)
P.x_tomentosa62615	AT3G45940.1	-	Glycosyl hydrolases family 31 protein;(source:Araport11)
P.x_tomentosa56517	AT3G47420.2	GLYCEROL-3-PHOSPHATE PERMEASE 1 (G3Pp1)	Encodes a Pi starvation-responsive protein AtPS3. A member of the phosphate starvation-induced glycerol-3-phosphate permease gene family: AT3G47420(G3Pp1), AT4G25220(G3Pp2), AT1G30560(G3Pp3), AT4G17550(G3Pp4) and AT2G13100(G3Pp5). Its expression is responsive to phosphate (Pi) and not phosphite (Phi) in roots and shoots.
P.x_tomentosa54800	AT3G47420.2	GLYCEROL-3-PHOSPHATE PERMEASE 1 (G3Pp1)	Encodes a Pi starvation-responsive protein AtPS3. A member of the phosphate starvation-induced glycerol-3-phosphate permease gene family: AT3G47420(G3Pp1), AT4G25220(G3Pp2), AT1G30560(G3Pp3), AT4G17550(G3Pp4) and AT2G13100(G3Pp5). Its expression is responsive to phosphate (Pi) and not phosphite (Phi) in roots and shoots.
P.x_tomentosa19746	AT3G47520.1	MALATE DEHYDROGENASE (MDH)	Encodes a protein with NAD-dependent malate dehydrogenase activity, located in chloroplasts. The mRNA is cell-to-cell mobile.
P.x_tomentosa85454	AT3G47520.1	MALATE DEHYDROGENASE (MDH)	Encodes a protein with NAD-dependent malate dehydrogenase activity, located in chloroplasts. The mRNA is cell-to-cell mobile.
P.x_tomentosa20838	AT3G47520.1	MALATE DEHYDROGENASE (MDH)	Encodes a protein with NAD-dependent malate dehydrogenase activity, located in chloroplasts. The mRNA is cell-to-cell mobile.
P.x_tomentosa83089	AT3G47520.1	MALATE DEHYDROGENASE (MDH)	Encodes a protein with NAD-dependent malate dehydrogenase activity, located in chloroplasts. The mRNA is cell-to-cell mobile.
P.x_tomentosa88867	AT3G47520.1	MALATE DEHYDROGENASE (MDH)	Encodes a protein with NAD-dependent malate dehydrogenase activity, located in chloroplasts. The mRNA is cell-to-cell mobile.
P.x_tomentosa87356	AT3G47520.1	MALATE DEHYDROGENASE (MDH)	Encodes a protein with NAD-dependent malate dehydrogenase activity, located in chloroplasts. The mRNA is cell-to-cell mobile.
P.x_tomentosa20696	AT3G47600.1	MYB DOMAIN PROTEIN 94 (MYB94)	Encodes a putative transcription factor (MYB94).
P.x_tomentosa19573	AT3G47600.1	MYB DOMAIN PROTEIN 94 (MYB94)	Encodes a putative transcription factor (MYB94).
P.x_tomentosa20655	AT3G47960.1	NRT1/ PTR FAMILY 2.10 (NPF2.10)	Encodes a high-affinity, proton-dependent glucosinolate-specific transporter that is crucial for the transport of both methionine- and tryptophan-derived glucosinolates to seeds.
P.x_tomentosa19528	AT3G47960.1	NRT1/ PTR FAMILY 2.10 (NPF2.10)	Encodes a high-affinity, proton-dependent glucosinolate-specific transporter that is crucial for the transport of both methionine- and tryptophan-derived glucosinolates to seeds.
P.x_tomentosa75034	AT3G48030.1	HYPOXIA-INDUCED GENE DOMAIN 1 (ATHIGD1)	Mitochondria localized, hypoxia induced gene similar to rice HIGD.
P.x_tomentosa72974	AT3G48030.1	HYPOXIA-INDUCED GENE DOMAIN 1 (ATHIGD1)	Mitochondria localized, hypoxia induced gene similar to rice HIGD.
P.x_tomentosa70715	AT3G48070.2	-	RING/U-box superfamily protein;(source:Araport11)
P.x_tomentosa71825	AT3G48070.2	-	RING/U-box superfamily protein;(source:Araport11)
P.x_tomentosa06931	AT3G48140.1	-	B12D protein;(source:Araport11)
P.x_tomentosa08681	AT3G48140.1	-	B12D protein;(source:Araport11)
P.x_tomentosa86607	AT3G48520.1	CYTOCHROME P450, FAMILY 94, SUBFAMILY B, POLYPEPTIDE 3 (CYP94B3)	CYP94B3 is a jasmonoyl-isoleucine-12-hydroxylase that catalyzes the formation of 12-OH-JA-Ile from JA-Ile. By reducing the levels of this the biologically active phytohormone, CYP94B3 attenuates the jasmonic acid signaling cascade. CYP94B3 transcript levels rise in response to wounding.
P.x_tomentosa56023	AT3G48660.1	-	transmembrane protein, putative (DUF 3339);(source:Araport11)
P.x_tomentosa71266	AT3G49055.1	-	ATP-binding protein;(source:Araport11)
P.x_tomentosa72443	AT3G49390.1	CTC-INTERACTING DOMAIN 10 (CID10)	RNA-binding protein, putative, RNA-binding protein RBP37, Arabidopsis thaliana, PIR:T04196.Member of a family of PAB2 domain containing proteins.
P.x_tomentosa74581	AT3G49390.1	CTC-INTERACTING DOMAIN 10 (CID10)	RNA-binding protein, putative, RNA-binding protein RBP37, Arabidopsis thaliana, PIR:T04196.Member of a family of PAB2 domain containing proteins.
P.x_tomentosa77504	AT3G49780.1	PHYTOSULFOKINE 4 PRECURSOR (PSK4)	Phytosulfokine 3 precursor, coding for a unique plant peptide growth factor. Plants overexpressing this gene (under a 35S promoter), develop normal cotyledons and hypocotyls but their growth, in particular that of their roots, was faster than that of wildtype.
P.x_tomentosa28192	AT3G49780.1	PHYTOSULFOKINE 4 PRECURSOR (PSK4)	Phytosulfokine 3 precursor, coding for a unique plant peptide growth factor. Plants overexpressing this gene (under a 35S promoter), develop normal cotyledons and hypocotyls but their growth, in particular that of their roots, was faster than that of wildtype.
P.x_tomentosa76332	AT3G49780.1	PHYTOSULFOKINE 4 PRECURSOR (PSK4)	Phytosulfokine 3 precursor, coding for a unique plant peptide growth factor. Plants overexpressing this gene (under a 35S promoter), develop normal cotyledons and hypocotyls but their growth, in particular that of their roots, was faster than that of wildtype.
P.x_tomentosa40694	AT3G49780.1	PHYTOSULFOKINE 4 PRECURSOR (PSK4)	Phytosulfokine 3 precursor, coding for a unique plant peptide growth factor. Plants overexpressing this gene (under a 35S promoter), develop normal cotyledons and hypocotyls but their growth, in particular that of their roots, was faster than that of wildtype.
P.x_tomentosa76329	AT3G49800.1	-	BSD domain-containing protein;(source:Araport11)
P.x_tomentosa28204	AT3G49870.1	ADP-RIBOSYLATION FACTOR-LIKE A1C (ARLA1C)	A member of ARF-like GTPase family. A thaliana has 21 members, in two subfamilies, ARF and ARF-like (ARL) GTPases.
P.x_tomentosa30128	AT3G50360.1	CENTRIN2 (CEN2)	CAM like protein with four EF-hand domains. Binds calcium. Loss of function mutants affect ABA regulation of guard cell channels and accumulation of stress responsive transcripts(PMID:28603528).
P.x_tomentosa53211	AT3G50810.1	CASP-LIKE PROTEIN 5C2 (CASPL5C2)	Uncharacterized protein family (UPF0497);(source:Araport11)
P.x_tomentosa76462	AT3G50910.1	-	netrin receptor DCC;(source:Araport11)
P.x_tomentosa76410	AT3G51130.1	-	transmembrane protein;(source:Araport11)
P.x_tomentosa77580	AT3G51130.1	-	transmembrane protein;(source:Araport11)
P.x_tomentosa67588	AT3G51420.1	STRICTOSIDINE SYNTHASE-LIKE 4 (SSL4)	Although this enzyme is predicted to encode a strictosidine synthase (SS), it lacks a conserved catalytic glutamate residue found in active SS enzymes and it is not expected to have SS activity.
P.x_tomentosa67577	AT3G51460.1	ROOT HAIR DEFECTIVE4 (RHD4)	Encodes RHD4 (ROOT HAIR DEFECTIVE4), a phosphatidylinositol-4-phosphate phosphatase required for root hair development. The mRNA is cell-to-cell mobile.
P.x_tomentosa47784	AT3G51520.1	DIACYLGLYCEROL ACYLTRANSFERASE 2 (DGAT2)	Encodes a functional acyl-CoA:diacylglycerol acyltransferase with different acyl-CoA substrate preferences and shows higher DAG to TAG conversion rate than AtDGAT1. It increases both C18:2 and C18:3 polyunsaturated fatty acids at the expense of C16:0.
P.x_tomentosa48778	AT3G51520.1	DIACYLGLYCEROL ACYLTRANSFERASE 2 (DGAT2)	Encodes a functional acyl-CoA:diacylglycerol acyltransferase with different acyl-CoA substrate preferences and shows higher DAG to TAG conversion rate than AtDGAT1. It increases both C18:2 and C18:3 polyunsaturated fatty acids at the expense of C16:0.
P.x_tomentosa81438	AT3G51620.2	-	PAP/OAS1 substrate-binding domain superfamily;(source:Araport11)
P.x_tomentosa80347	AT3G51620.2	-	PAP/OAS1 substrate-binding domain superfamily;(source:Araport11)
P.x_tomentosa31561	AT3G51680.1	SHORT-CHAIN DEHYDROGENASE/REDUCTASE 2 (SDR2)	NAD(P)-binding Rossmann-fold superfamily protein;(source:Araport11)
P.x_tomentosa31539	AT3G51730.1	-	saposin B domain-containing protein;(source:Araport11)
P.x_tomentosa55749	AT3G51790.1	TRANSMEMBRANE PROTEIN G1P-RELATED 1 (G1)	Encodes a heme-binding protein located in the mitochondrial inner membrane that is involved in cytochrome c maturation.
P.x_tomentosa54043	AT3G51790.1	TRANSMEMBRANE PROTEIN G1P-RELATED 1 (G1)	Encodes a heme-binding protein located in the mitochondrial inner membrane that is involved in cytochrome c maturation.
P.x_tomentosa33852	AT3G51830.1	SAC DOMAIN-CONTAINING PROTEIN 8 (SAC8)	putative transmembrane protein G5p (AtG5) mRNA, complete. autophagy-related (ATG) gene
P.x_tomentosa31652	AT3G51830.1	SAC DOMAIN-CONTAINING PROTEIN 8 (SAC8)	putative transmembrane protein G5p (AtG5) mRNA, complete. autophagy-related (ATG) gene
P.x_tomentosa33853	AT3G51840.1	ACYL-COA OXIDASE 4 (ACX4)	Encodes a short-chain acyl-CoA oxidase, which catalyzes the first step of peroxisomal fatty acid beta-oxidation during early, post-germinative growth in oilseed species. Null mutants virtually lack short-chain acyl-CoA and are resistant to 2,4-dichlorophenoxybutyric acid, which is converted to the herbicide and auxin analogue 2,4-dichlorophenoxyacetic acid by beta-oxidation. Despite the almost co…
P.x_tomentosa31653	AT3G51840.1	ACYL-COA OXIDASE 4 (ACX4)	Encodes a short-chain acyl-CoA oxidase, which catalyzes the first step of peroxisomal fatty acid beta-oxidation during early, post-germinative growth in oilseed species. Null mutants virtually lack short-chain acyl-CoA and are resistant to 2,4-dichlorophenoxybutyric acid, which is converted to the herbicide and auxin analogue 2,4-dichlorophenoxyacetic acid by beta-oxidation. Despite the almost co…
P.x_tomentosa64263	AT3G51840.1	ACYL-COA OXIDASE 4 (ACX4)	Encodes a short-chain acyl-CoA oxidase, which catalyzes the first step of peroxisomal fatty acid beta-oxidation during early, post-germinative growth in oilseed species. Null mutants virtually lack short-chain acyl-CoA and are resistant to 2,4-dichlorophenoxybutyric acid, which is converted to the herbicide and auxin analogue 2,4-dichlorophenoxyacetic acid by beta-oxidation. Despite the almost co…
P.x_tomentosa62090	AT3G51840.1	ACYL-COA OXIDASE 4 (ACX4)	Encodes a short-chain acyl-CoA oxidase, which catalyzes the first step of peroxisomal fatty acid beta-oxidation during early, post-germinative growth in oilseed species. Null mutants virtually lack short-chain acyl-CoA and are resistant to 2,4-dichlorophenoxybutyric acid, which is converted to the herbicide and auxin analogue 2,4-dichlorophenoxyacetic acid by beta-oxidation. Despite the almost co…
P.x_tomentosa65421	AT3G51895.2	SULFATE TRANSPORTER 3;1 (SULTR3;1)	Encodes a chloroplast-localized sulfate transporter.
P.x_tomentosa39622	AT3G51895.2	SULFATE TRANSPORTER 3;1 (SULTR3;1)	Encodes a chloroplast-localized sulfate transporter.
P.x_tomentosa68728	AT3G51895.2	SULFATE TRANSPORTER 3;1 (SULTR3;1)	Encodes a chloroplast-localized sulfate transporter.
P.x_tomentosa18796	AT3G51940.2	-	oxidoreductase/transition metal ion-binding protein;(source:Araport11)
P.x_tomentosa27944	AT3G51970.1	ACYL-COA STEROL ACYL TRANSFERASE 1 (ASAT1)	acyl-CoA sterol acyl transferase 1;(source:Araport11)
P.x_tomentosa10524	AT3G51990.1	-	Protein kinase superfamily protein;(source:Araport11)
P.x_tomentosa17491	AT3G51990.1	-	Protein kinase superfamily protein;(source:Araport11)
P.x_tomentosa24032	AT3G52190.1	PHOSPHATE TRANSPORTER TRAFFIC FACILITATOR1 (PHF1)	Encodes a plant specific protein structurally related to the SEC12 proteins of the early secretory pathway. Mutation of PHF1 impairs Pi transport. Expression was detected in all tissues, and was induced by Pi starvation. Localized in endoplasmic reticulum (ER), and mutation of PHF1 resulted in ER retention and reduced accumulation of the plasma membrane PHT1;1 transporter. Its expression is respo…
P.x_tomentosa22059	AT3G52190.1	PHOSPHATE TRANSPORTER TRAFFIC FACILITATOR1 (PHF1)	Encodes a plant specific protein structurally related to the SEC12 proteins of the early secretory pathway. Mutation of PHF1 impairs Pi transport. Expression was detected in all tissues, and was induced by Pi starvation. Localized in endoplasmic reticulum (ER), and mutation of PHF1 resulted in ER retention and reduced accumulation of the plasma membrane PHT1;1 transporter. Its expression is respo…
P.x_tomentosa22001	AT3G52220.1	-	leukocyte immunoglobulin-like receptor family A protein;(source:Araport11)
P.x_tomentosa23969	AT3G52220.1	-	leukocyte immunoglobulin-like receptor family A protein;(source:Araport11)
P.x_tomentosa59255	AT3G52600.1	CELL WALL INVERTASE 2 (CWINV2)	cell wall invertase 2;(source:Araport11)
P.x_tomentosa57100	AT3G52820.1	PURPLE ACID PHOSPHATASE 22 (PAP22)	purple acid phosphatase 22;(source:Araport11)
P.x_tomentosa64165	AT3G52880.2	MONODEHYDROASCORBATE REDUCTASE 1 (MDAR1)	Encodes a peroxisomal monodehydroascorbate reductase, involved in the ascorbate-glutathione cycle which removes toxic H2O2
P.x_tomentosa61993	AT3G52880.2	MONODEHYDROASCORBATE REDUCTASE 1 (MDAR1)	Encodes a peroxisomal monodehydroascorbate reductase, involved in the ascorbate-glutathione cycle which removes toxic H2O2
P.x_tomentosa77061	AT3G52950.1	-	CBS / octicosapeptide/Phox/Bemp1 (PB1) domains-containing protein;(source:Araport11)
P.x_tomentosa02916	AT3G53010.1	-	carbohydrate esterase, putative (DUF303);(source:Araport11)
P.x_tomentosa01472	AT3G53010.1	-	carbohydrate esterase, putative (DUF303);(source:Araport11)
P.x_tomentosa32887	AT3G53120.1	(VPS37-1)	Modifier of rudimentary (Mod(r)) protein;(source:Araport11)
P.x_tomentosa34005	AT3G53120.1	(VPS37-1)	Modifier of rudimentary (Mod(r)) protein;(source:Araport11)
P.x_tomentosa31808	AT3G53120.1	(VPS37-1)	Modifier of rudimentary (Mod(r)) protein;(source:Araport11)
P.x_tomentosa72438	AT3G53380.1	L-TYPE LECTIN RECEPTOR KINASE VIII.1 (LECRK-VIII.1)	Concanavalin A-like lectin protein kinase family protein;(source:Araport11)
P.x_tomentosa59232	AT3G53570.1	FUS3-COMPLEMENTING GENE 1 (FC1)	a member of a CDC2-related kinase subfamily, the LAMMER kinases. activates STE12-dependent functions in yeast.
P.x_tomentosa64418	AT3G53620.1	PYROPHOSPHORYLASE 4 (PPa4)	Encodes a soluble protein with inorganic pyrophosphatase activity that is highly specific for Mg-inorganic pyrophosphate. The mRNA is cell-to-cell mobile.
P.x_tomentosa60092	AT3G53620.1	PYROPHOSPHORYLASE 4 (PPa4)	Encodes a soluble protein with inorganic pyrophosphatase activity that is highly specific for Mg-inorganic pyrophosphate. The mRNA is cell-to-cell mobile.
P.x_tomentosa62251	AT3G53620.1	PYROPHOSPHORYLASE 4 (PPa4)	Encodes a soluble protein with inorganic pyrophosphatase activity that is highly specific for Mg-inorganic pyrophosphate. The mRNA is cell-to-cell mobile.
P.x_tomentosa31774	AT3G53830.4	-	Regulator of chromosome condensation (RCC1) family protein;(source:Araport11)
P.x_tomentosa31749	AT3G53990.1	UNIVERSAL STRESS PROTEIN (ATUSP)	Encodes universal stress protein (USP). Functions as a molecular chaperone under heat shock and oxidative stress conditions. Chaperone activity and assembly into complexes is redox regulated.
P.x_tomentosa33930	AT3G54040.2	-	PAR1 protein;(source:Araport11)
P.x_tomentosa31732	AT3G54040.2	-	PAR1 protein;(source:Araport11)
P.x_tomentosa32805	AT3G54110.1	PLANT UNCOUPLING MITOCHONDRIAL PROTEIN 1 (PUMP1)	Member of Uncoupling protein PUMP2 family. Encodes a mitochondrial uncoupling protein AtUCP1 involved in maintain the redox poise of the mitochondrial electron transport chain to facilitate photosynthetic metabolism. Disruption of UCP1 results in a photosynthetic phenotype. Specifically there is a restriction in photorespiration with a decrease in the rate of oxidation of photorespiratory glycine…
P.x_tomentosa31721	AT3G54110.1	PLANT UNCOUPLING MITOCHONDRIAL PROTEIN 1 (PUMP1)	Member of Uncoupling protein PUMP2 family. Encodes a mitochondrial uncoupling protein AtUCP1 involved in maintain the redox poise of the mitochondrial electron transport chain to facilitate photosynthetic metabolism. Disruption of UCP1 results in a photosynthetic phenotype. Specifically there is a restriction in photorespiration with a decrease in the rate of oxidation of photorespiratory glycine…
P.x_tomentosa64307	AT3G54130.1	-	Josephin family protein;(source:Araport11)
P.x_tomentosa62135	AT3G54130.1	-	Josephin family protein;(source:Araport11)
P.x_tomentosa77590	AT3G54340.1	APETALA 3 (AP3)	Floral homeotic gene encoding a MADS domain protein homologous to SRF transcription factors. Specifies petal and stamen identities. Associates with PISTILLATA.
P.x_tomentosa15717	AT3G54360.1	NO CATALASE ACTIVITY 1 (NCA1)	Encodes a catalase chaperon that is essential for catalase activity. Required for multiple stress responses.
P.x_tomentosa86447	AT3G54360.1	NO CATALASE ACTIVITY 1 (NCA1)	Encodes a catalase chaperon that is essential for catalase activity. Required for multiple stress responses.
P.x_tomentosa04272	AT3G54540.1	ATP-BINDING CASSETTE F4 (ABCF4)	member of GCN subfamily
P.x_tomentosa07274	AT3G54540.1	ATP-BINDING CASSETTE F4 (ABCF4)	member of GCN subfamily
P.x_tomentosa72689	AT3G54660.1	GLUTATHIONE REDUCTASE (GR)	Encodes glutathione reductase that is most likely localized in the chloroplast.
P.x_tomentosa36488	AT3G54680.1	-	proteophosphoglycan-like protein;(source:Araport11)
P.x_tomentosa35675	AT3G54680.1	-	proteophosphoglycan-like protein;(source:Araport11)
P.x_tomentosa37650	AT3G54680.1	-	proteophosphoglycan-like protein;(source:Araport11)
P.x_tomentosa24106	AT3G54820.1	PLASMA MEMBRANE INTRINSIC PROTEIN 2;5 (PIP2;5)	plasma membrane intrinsic protein 2;(source:Araport11)
P.x_tomentosa22135	AT3G54820.1	PLASMA MEMBRANE INTRINSIC PROTEIN 2;5 (PIP2;5)	plasma membrane intrinsic protein 2;(source:Araport11)
P.x_tomentosa07538	AT3G54826.1	ZINC RIBBON 3 (ZR3)	Zim17-type zinc finger protein;(source:Araport11)
P.x_tomentosa04520	AT3G54826.1	ZINC RIBBON 3 (ZR3)	Zim17-type zinc finger protein;(source:Araport11)
P.x_tomentosa24077	AT3G54840.1	(ARA6)	Encodes a novel Rab-like GTP-ase that is localized to the peripheral membrane of the endosome. . In its active state interferes with the assembly of GDP-bound ARA7, PUF2, and VPS9a by competitively binding to PUF2 to diminish endosomal transport mediated by canonical RAB5.
P.x_tomentosa04509	AT3G54840.1	(ARA6)	Encodes a novel Rab-like GTP-ase that is localized to the peripheral membrane of the endosome. . In its active state interferes with the assembly of GDP-bound ARA7, PUF2, and VPS9a by competitively binding to PUF2 to diminish endosomal transport mediated by canonical RAB5.
P.x_tomentosa24076	AT3G54850.1	PLANT U-BOX 14 (PUB14)	Encodes a protein with a typical U-box domain followed by an Armadillo repeat region, a domain organization that is frequently found in plant U-box proteins. Displays ubiquitin ligase activity in vitro.
P.x_tomentosa22102	AT3G54850.1	PLANT U-BOX 14 (PUB14)	Encodes a protein with a typical U-box domain followed by an Armadillo repeat region, a domain organization that is frequently found in plant U-box proteins. Displays ubiquitin ligase activity in vitro.
P.x_tomentosa04603	AT3G55070.1	-	LisH/CRA/RING-U-box domains-containing protein;(source:Araport11)
P.x_tomentosa06264	AT3G55070.1	-	LisH/CRA/RING-U-box domains-containing protein;(source:Araport11)
P.x_tomentosa04604	AT3G55080.1	-	SET domain-containing protein;(source:Araport11)
P.x_tomentosa32500	AT3G55290.1	SHORT-CHAIN DEHYDROGENASE/REDUCTASE ISOFORM D (SDRD)	NAD(P)-binding Rossmann-fold superfamily protein;(source:Araport11)
P.x_tomentosa22291	AT3G55440.1	TRIOSEPHOSPHATE ISOMERASE (TPI)	Encodes triosephosphate isomerase.
P.x_tomentosa24260	AT3G55440.1	TRIOSEPHOSPHATE ISOMERASE (TPI)	Encodes triosephosphate isomerase.
P.x_tomentosa04707	AT3G55580.1	TOLERANT TO CHILLING AND FREEZING1 (TCF1)	TCF1 encodes a member of the RCC1 gene family and is required for chromatin based gene regulation of cold responsive genes in a CBF-independent manner. It is expressed in response to cold but not ABA.
P.x_tomentosa24300	AT3G55580.1	TOLERANT TO CHILLING AND FREEZING1 (TCF1)	TCF1 encodes a member of the RCC1 gene family and is required for chromatin based gene regulation of cold responsive genes in a CBF-independent manner. It is expressed in response to cold but not ABA.
P.x_tomentosa22343	AT3G55640.4	-	Mitochondrial substrate carrier family protein;(source:Araport11)
P.x_tomentosa07792	AT3G55960.1	-	Haloacid dehalogenase-like hydrolase (HAD) superfamily protein;(source:Araport11)
P.x_tomentosa04777	AT3G55960.1	-	Haloacid dehalogenase-like hydrolase (HAD) superfamily protein;(source:Araport11)
P.x_tomentosa60534	AT3G56891.1	-	Heavy metal transport/detoxification superfamily protein;(source:Araport11)
P.x_tomentosa60418	AT3G57090.2	(BIGYIN)	Encodes a protein with similarity to yeast FIS proteins. These membrane anchored proteins bind DRP proteins and function during organelle division. FIS1B is expressed ubiquitously and appears to be involved in peroxisome division.
P.x_tomentosa32531	AT3G57090.2	(BIGYIN)	Encodes a protein with similarity to yeast FIS proteins. These membrane anchored proteins bind DRP proteins and function during organelle division. FIS1B is expressed ubiquitously and appears to be involved in peroxisome division.
P.x_tomentosa64748	AT3G57090.2	(BIGYIN)	Encodes a protein with similarity to yeast FIS proteins. These membrane anchored proteins bind DRP proteins and function during organelle division. FIS1B is expressed ubiquitously and appears to be involved in peroxisome division.
P.x_tomentosa60329	AT3G57520.1	SEED IMBIBITION 2 (SIP2)	SIP2 encodes a raffinose-specific alpha-galactosidase that catalyzes the breakdown of raffinose into alpha-galatose and sucrose. This enzyme may function in unloading raffinose from the phloem as part of sink metabolism. Although it was originally predicted to act as a raffinose synthase (RS), that activity was not observed for recombinant SIP2.
P.x_tomentosa64661	AT3G57520.1	SEED IMBIBITION 2 (SIP2)	SIP2 encodes a raffinose-specific alpha-galactosidase that catalyzes the breakdown of raffinose into alpha-galatose and sucrose. This enzyme may function in unloading raffinose from the phloem as part of sink metabolism. Although it was originally predicted to act as a raffinose synthase (RS), that activity was not observed for recombinant SIP2.
P.x_tomentosa62504	AT3G57520.1	SEED IMBIBITION 2 (SIP2)	SIP2 encodes a raffinose-specific alpha-galactosidase that catalyzes the breakdown of raffinose into alpha-galatose and sucrose. This enzyme may function in unloading raffinose from the phloem as part of sink metabolism. Although it was originally predicted to act as a raffinose synthase (RS), that activity was not observed for recombinant SIP2.
P.x_tomentosa34335	AT3G57520.1	SEED IMBIBITION 2 (SIP2)	SIP2 encodes a raffinose-specific alpha-galactosidase that catalyzes the breakdown of raffinose into alpha-galatose and sucrose. This enzyme may function in unloading raffinose from the phloem as part of sink metabolism. Although it was originally predicted to act as a raffinose synthase (RS), that activity was not observed for recombinant SIP2.
P.x_tomentosa32148	AT3G57520.1	SEED IMBIBITION 2 (SIP2)	SIP2 encodes a raffinose-specific alpha-galactosidase that catalyzes the breakdown of raffinose into alpha-galatose and sucrose. This enzyme may function in unloading raffinose from the phloem as part of sink metabolism. Although it was originally predicted to act as a raffinose synthase (RS), that activity was not observed for recombinant SIP2.
P.x_tomentosa60328	AT3G57530.1	CALCIUM-DEPENDENT PROTEIN KINASE 32 (CPK32)	Calcium-dependent Protein Kinase. ABA signaling component that regulates the ABA-responsive gene expression via ABF4. AtCPK32 has autophosphorylation activity and can phosphorylate ABF4 in vitro
P.x_tomentosa32151	AT3G57550.2	GUANYLATE KINASE (AGK2)	guanylate kinase
P.x_tomentosa60310	AT3G57650.1	LYSOPHOSPHATIDYL ACYLTRANSFERASE 2 (LPAT2)	Encodes an endoplasmic reticulum localized protein with lysophosphatidyl acyltransferase activity.
P.x_tomentosa62485	AT3G57650.1	LYSOPHOSPHATIDYL ACYLTRANSFERASE 2 (LPAT2)	Encodes an endoplasmic reticulum localized protein with lysophosphatidyl acyltransferase activity.
P.x_tomentosa32161	AT3G57650.1	LYSOPHOSPHATIDYL ACYLTRANSFERASE 2 (LPAT2)	Encodes an endoplasmic reticulum localized protein with lysophosphatidyl acyltransferase activity.
P.x_tomentosa60307	AT3G57680.1	-	Peptidase S41 family protein;(source:Araport11)
P.x_tomentosa32174	AT3G57790.1	-	Pectin lyase-like superfamily protein;(source:Araport11)
P.x_tomentosa07452	AT3G57810.4	-	Cysteine proteinases superfamily protein;(source:Araport11)
P.x_tomentosa24018	AT3G57810.4	-	Cysteine proteinases superfamily protein;(source:Araport11)
P.x_tomentosa22045	AT3G57810.4	-	Cysteine proteinases superfamily protein;(source:Araport11)
P.x_tomentosa25814	AT3G57810.4	-	Cysteine proteinases superfamily protein;(source:Araport11)
P.x_tomentosa02934	AT3G57870.1	SUMO CONJUGATION ENZYME 1 (SCE1)	Encodes a SUMO ligase that directs the attachment of the small protein SUMO to target proteins via an isopeptide bond. This enzyme is localized to the nucleus and plants with reduced levels of this protein show higher sensitivity to ABA in root growth inhibition assays. It has high similarity to the yeast UBC9 SUMO ligase and is sometimes referred to by that name.
P.x_tomentosa01488	AT3G57870.1	SUMO CONJUGATION ENZYME 1 (SCE1)	Encodes a SUMO ligase that directs the attachment of the small protein SUMO to target proteins via an isopeptide bond. This enzyme is localized to the nucleus and plants with reduced levels of this protein show higher sensitivity to ABA in root growth inhibition assays. It has high similarity to the yeast UBC9 SUMO ligase and is sometimes referred to by that name.
P.x_tomentosa12417	AT3G58040.3	SEVEN IN ABSENTIA OF ARABIDOPSIS 2 (SINAT2)	Encodes a RING finger domain containing protein that interacts with AtRAP2.2. The mRNA is cell-to-cell mobile.
P.x_tomentosa32105	AT3G58040.3	SEVEN IN ABSENTIA OF ARABIDOPSIS 2 (SINAT2)	Encodes a RING finger domain containing protein that interacts with AtRAP2.2. The mRNA is cell-to-cell mobile.
P.x_tomentosa18887	AT3G58040.3	SEVEN IN ABSENTIA OF ARABIDOPSIS 2 (SINAT2)	Encodes a RING finger domain containing protein that interacts with AtRAP2.2. The mRNA is cell-to-cell mobile.
P.x_tomentosa33172	AT3G58040.3	SEVEN IN ABSENTIA OF ARABIDOPSIS 2 (SINAT2)	Encodes a RING finger domain containing protein that interacts with AtRAP2.2. The mRNA is cell-to-cell mobile.
P.x_tomentosa15913	AT3G58040.3	SEVEN IN ABSENTIA OF ARABIDOPSIS 2 (SINAT2)	Encodes a RING finger domain containing protein that interacts with AtRAP2.2. The mRNA is cell-to-cell mobile.
P.x_tomentosa09972	AT3G58730.1	-	vacuolar ATP synthase subunit D (VATD) / V-ATPase D subunit / vacuolar proton pump D subunit (VATPD);(source:Araport11)
P.x_tomentosa02378	AT3G58750.1	CITRATE SYNTHASE 2 (CSY2)	Encodes a peroxisomal citrate synthase that is expressed throughout seedling and shoot development.
P.x_tomentosa00983	AT3G58750.1	CITRATE SYNTHASE 2 (CSY2)	Encodes a peroxisomal citrate synthase that is expressed throughout seedling and shoot development.
P.x_tomentosa31874	AT3G58750.1	CITRATE SYNTHASE 2 (CSY2)	Encodes a peroxisomal citrate synthase that is expressed throughout seedling and shoot development.
P.x_tomentosa03820	AT3G58750.1	CITRATE SYNTHASE 2 (CSY2)	Encodes a peroxisomal citrate synthase that is expressed throughout seedling and shoot development.
P.x_tomentosa68795	AT3G59080.1	-	Eukaryotic aspartyl protease family protein;(source:Araport11)
P.x_tomentosa20307	AT3G59430.6	-	hypothetical protein;(source:Araport11)
P.x_tomentosa77378	AT3G59430.6	-	hypothetical protein;(source:Araport11)
P.x_tomentosa81526	AT3G59430.6	-	hypothetical protein;(source:Araport11)
P.x_tomentosa19172	AT3G59470.2	FAR1-RELATED SEQUENCES-RELATED FACTOR1 (FRF1)	Encodes one of four FRS (FAR1-RELATED SEQUENCE) factor-like genes in Arabidopsis. FRS factors are characterized by having an N-terminal C2H2-type chelating motif of the WRKY- Glial Cell Missing1 family, a central core transposase domain of Mutator-like element transposases, and a C-terminal SWIM domain. The four FRF-like genes in Arabidopsis share only the N-terminal motif with FRS proteins. FRF1…
P.x_tomentosa20294	AT3G59470.2	FAR1-RELATED SEQUENCES-RELATED FACTOR1 (FRF1)	Encodes one of four FRS (FAR1-RELATED SEQUENCE) factor-like genes in Arabidopsis. FRS factors are characterized by having an N-terminal C2H2-type chelating motif of the WRKY- Glial Cell Missing1 family, a central core transposase domain of Mutator-like element transposases, and a C-terminal SWIM domain. The four FRF-like genes in Arabidopsis share only the N-terminal motif with FRS proteins. FRF1…
P.x_tomentosa21393	AT3G59470.2	FAR1-RELATED SEQUENCES-RELATED FACTOR1 (FRF1)	Encodes one of four FRS (FAR1-RELATED SEQUENCE) factor-like genes in Arabidopsis. FRS factors are characterized by having an N-terminal C2H2-type chelating motif of the WRKY- Glial Cell Missing1 family, a central core transposase domain of Mutator-like element transposases, and a C-terminal SWIM domain. The four FRF-like genes in Arabidopsis share only the N-terminal motif with FRS proteins. FRF1…
P.x_tomentosa81532	AT3G59470.2	FAR1-RELATED SEQUENCES-RELATED FACTOR1 (FRF1)	Encodes one of four FRS (FAR1-RELATED SEQUENCE) factor-like genes in Arabidopsis. FRS factors are characterized by having an N-terminal C2H2-type chelating motif of the WRKY- Glial Cell Missing1 family, a central core transposase domain of Mutator-like element transposases, and a C-terminal SWIM domain. The four FRF-like genes in Arabidopsis share only the N-terminal motif with FRS proteins. FRF1…
P.x_tomentosa35718	AT3G59660.1	(BAGP1)	Encodes a C2-GRAM domain-containing protein that is induced by B. cinerea infection. It is required for cleavage of BAG6 and thus plays a role in mediating resistance to fungal infection.
P.x_tomentosa77286	AT3G59800.1	-	stress response protein;(source:Araport11)
P.x_tomentosa42566	AT3G60340.2	-	alpha/beta-Hydrolases superfamily protein;(source:Araport11)
P.x_tomentosa01754	AT3G60640.1	AUTOPHAGY 8G (ATG8G)	Ubiquitin-like superfamily protein;(source:Araport11)
P.x_tomentosa42495	AT3G60690.1	SMALL AUXIN UPREGULATED RNA 59 (SAUR59)	SAUR-like auxin-responsive protein family;(source:Araport11)
P.x_tomentosa01778	AT3G60690.1	SMALL AUXIN UPREGULATED RNA 59 (SAUR59)	SAUR-like auxin-responsive protein family;(source:Araport11)
P.x_tomentosa03220	AT3G60690.1	SMALL AUXIN UPREGULATED RNA 59 (SAUR59)	SAUR-like auxin-responsive protein family;(source:Araport11)
P.x_tomentosa03328	AT3G61220.3	SHORT-CHAIN DEHYDROGENASE/REDUCTASE 1 (SDR1)	CytADR/SDR1 is an aldehyde reductase that catalyzes the reduction of the aldehyde carbonyl groups on alpha,beta-unsaturated aldehydes with more than 5 carbons in vitro. It can also act on menthone and neomenthol in vitro, but these do not represent likely endogenous activities of this enzyme in planta. GFP-tagged CytADR appears to localize to the cytosol where it likely plays a role in detoxifyin…
P.x_tomentosa42408	AT3G61220.3	SHORT-CHAIN DEHYDROGENASE/REDUCTASE 1 (SDR1)	CytADR/SDR1 is an aldehyde reductase that catalyzes the reduction of the aldehyde carbonyl groups on alpha,beta-unsaturated aldehydes with more than 5 carbons in vitro. It can also act on menthone and neomenthol in vitro, but these do not represent likely endogenous activities of this enzyme in planta. GFP-tagged CytADR appears to localize to the cytosol where it likely plays a role in detoxifyin…
P.x_tomentosa01890	AT3G61220.3	SHORT-CHAIN DEHYDROGENASE/REDUCTASE 1 (SDR1)	CytADR/SDR1 is an aldehyde reductase that catalyzes the reduction of the aldehyde carbonyl groups on alpha,beta-unsaturated aldehydes with more than 5 carbons in vitro. It can also act on menthone and neomenthol in vitro, but these do not represent likely endogenous activities of this enzyme in planta. GFP-tagged CytADR appears to localize to the cytosol where it likely plays a role in detoxifyin…
P.x_tomentosa42400	AT3G61260.1	REMORIN 1.2 (REM1.2)	Remorin family protein;(source:Araport11)
P.x_tomentosa03349	AT3G61350.2	SKP1 INTERACTING PARTNER 4 (SKIP4)	Encodes an SKP1 interacting partner (SKIP4).
P.x_tomentosa01911	AT3G61350.2	SKP1 INTERACTING PARTNER 4 (SKIP4)	Encodes an SKP1 interacting partner (SKIP4).
P.x_tomentosa74478	AT3G61415.1	SKP1-LIKE 21 (SK21)	SKP1-like 21;(source:Araport11)
P.x_tomentosa75174	AT3G61415.1	SKP1-LIKE 21 (SK21)	SKP1-like 21;(source:Araport11)
P.x_tomentosa76263	AT3G61415.1	SKP1-LIKE 21 (SK21)	SKP1-like 21;(source:Araport11)
P.x_tomentosa54572	AT3G61670.1	-	extra-large G-like protein, putative (DUF3133);(source:Araport11)
P.x_tomentosa56272	AT3G61670.1	-	extra-large G-like protein, putative (DUF3133);(source:Araport11)
P.x_tomentosa40622	AT3G61960.1	-	Protein kinase superfamily protein;(source:Araport11)
P.x_tomentosa42225	AT3G61960.1	-	Protein kinase superfamily protein;(source:Araport11)
P.x_tomentosa03583	AT3G62140.1	-	NEFA-interacting nuclear protein;(source:Araport11)
P.x_tomentosa02155	AT3G62220.3	-	Protein kinase superfamily protein;(source:Araport11)
P.x_tomentosa38817	AT3G62240.1	-	RING/U-box superfamily protein;(source:Araport11)
P.x_tomentosa03624	AT3G62370.1	-	heme binding protein;(source:Araport11)
P.x_tomentosa00799	AT3G62370.1	-	heme binding protein;(source:Araport11)
P.x_tomentosa42100	AT3G62600.1	(ATERDJ3B)	J domain protein localized in ER lumen. Can partially compensate for the growth defect in jem1 scj1 mutant yeast. Forms a complex SDF2-ERdj3B-BiP that is required for the proper accumulation of the surface-exposed leucine-rich repeat receptor kinases EFR. EFR is involved in PAMP (pathogen associated molecular patterns) triggered immunity.
P.x_tomentosa42041	AT3G62700.1	ATP-BINDING CASSETTE C14 (ABCC14)	member of MRP subfamily
P.x_tomentosa40440	AT3G62700.1	ATP-BINDING CASSETTE C14 (ABCC14)	member of MRP subfamily
P.x_tomentosa13127	AT3G62730.1	-	desiccation-like protein;(source:Araport11)
P.x_tomentosa09573	AT3G62730.1	-	desiccation-like protein;(source:Araport11)
P.x_tomentosa00877	AT3G62830.1	(AUD1)	encodes an isoform of UDP-glucuronic acid decarboxylase, which is predicted to be membrane-bound by PSORT. This enzyme produces UDP-xylose, which is a substrate for many cell wall carbohydrates including hemicellulose and pectin. UDP-xylose is also known to feedback regulate several cell wall biosynthetic enzymes.
P.x_tomentosa03705	AT3G62830.1	(AUD1)	encodes an isoform of UDP-glucuronic acid decarboxylase, which is predicted to be membrane-bound by PSORT. This enzyme produces UDP-xylose, which is a substrate for many cell wall carbohydrates including hemicellulose and pectin. UDP-xylose is also known to feedback regulate several cell wall biosynthetic enzymes.
P.x_tomentosa00946	AT3G63030.1	METHYL-CPG-BINDING DOMAIN 4 (MBD4)	Protein containing methyl-CpG-binding domain.Has sequence similarity to human MBD proteins.
P.x_tomentosa03785	AT3G63030.1	METHYL-CPG-BINDING DOMAIN 4 (MBD4)	Protein containing methyl-CpG-binding domain.Has sequence similarity to human MBD proteins.
P.x_tomentosa00540	AT4G00355.3	ATG8-INTERACTING PROTEIN 2 (ATI2)	Encodes an Atg8-interacting protein that is partially associated with the ER during favorable growth conditions and becomes mainly associated with a spherical compartment that dynamically moves along the ER network.
P.x_tomentosa01930	AT4G00355.3	ATG8-INTERACTING PROTEIN 2 (ATI2)	Encodes an Atg8-interacting protein that is partially associated with the ER during favorable growth conditions and becomes mainly associated with a spherical compartment that dynamically moves along the ER network.
P.x_tomentosa82232	AT4G00355.3	ATG8-INTERACTING PROTEIN 2 (ATI2)	Encodes an Atg8-interacting protein that is partially associated with the ER during favorable growth conditions and becomes mainly associated with a spherical compartment that dynamically moves along the ER network.
P.x_tomentosa83651	AT4G00355.3	ATG8-INTERACTING PROTEIN 2 (ATI2)	Encodes an Atg8-interacting protein that is partially associated with the ER during favorable growth conditions and becomes mainly associated with a spherical compartment that dynamically moves along the ER network.
P.x_tomentosa22382	AT4G00430.1	PLASMA MEMBRANE INTRINSIC PROTEIN 1;4 (PIP1;4)	a member of the plasma membrane intrinsic protein subfamily PIP1.
P.x_tomentosa04753	AT4G00430.1	PLASMA MEMBRANE INTRINSIC PROTEIN 1;4 (PIP1;4)	a member of the plasma membrane intrinsic protein subfamily PIP1.
P.x_tomentosa24352	AT4G00430.1	PLASMA MEMBRANE INTRINSIC PROTEIN 1;4 (PIP1;4)	a member of the plasma membrane intrinsic protein subfamily PIP1.
P.x_tomentosa03324	AT4G00550.1	DIGALACTOSYL DIACYLGLYCEROL DEFICIENT 2 (DGD2)	encodes a UDP-galactose-dependent digalactosyldiacylglycerol(DGDG) synthase. Located in chloroplast outer membrane.
P.x_tomentosa01886	AT4G00550.1	DIGALACTOSYL DIACYLGLYCEROL DEFICIENT 2 (DGD2)	encodes a UDP-galactose-dependent digalactosyldiacylglycerol(DGDG) synthase. Located in chloroplast outer membrane.
P.x_tomentosa02025	AT4G01000.1	-	Ubiquitin-like superfamily protein;(source:Araport11)
P.x_tomentosa42330	AT4G01200.1	-	Calcium-dependent lipid-binding (CaLB domain) family protein;(source:Araport11)
P.x_tomentosa24211	AT4G01470.1	TONOPLAST INTRINSIC PROTEIN 1;3 (TIP1;3)	Encodes AtTIP1;3, functions as water and urea channels in pollen.
P.x_tomentosa22238	AT4G01470.1	TONOPLAST INTRINSIC PROTEIN 1;3 (TIP1;3)	Encodes AtTIP1;3, functions as water and urea channels in pollen.
P.x_tomentosa40600	AT4G01610.1	(ATCATHB3)	Encodes a capase involved in stress induced cell death. Activity detected in leaf and cell culture.
P.x_tomentosa40589	AT4G01660.1	ABC TRANSPORTER 1 (ABC1)	Encodes an ABC1-like protein, member of the ATH subfamily; putative ABC transporter; isolated by functional complementation of a yeast abc1 mutant The mRNA is cell-to-cell mobile.
P.x_tomentosa42192	AT4G01660.1	ABC TRANSPORTER 1 (ABC1)	Encodes an ABC1-like protein, member of the ATH subfamily; putative ABC transporter; isolated by functional complementation of a yeast abc1 mutant The mRNA is cell-to-cell mobile.
P.x_tomentosa03589	AT4G01840.1	CA2+ ACTIVATED OUTWARD RECTIFYING K+ CHANNEL 5 (KCO5)	Encodes AtTPK5, a member of the Arabidopsis thaliana K+ channel family of AtTPK/KCO proteins. AtTPK5 is targeted to the vacuolar membrane. May form homomeric ion channels in vivo.
P.x_tomentosa02151	AT4G01840.1	CA2+ ACTIVATED OUTWARD RECTIFYING K+ CHANNEL 5 (KCO5)	Encodes AtTPK5, a member of the Arabidopsis thaliana K+ channel family of AtTPK/KCO proteins. AtTPK5 is targeted to the vacuolar membrane. May form homomeric ion channels in vivo.
P.x_tomentosa00866	AT4G02380.3	SENESCENCE-ASSOCIATED GENE 21 (SAG21)	Encodes AtLEA5 (late embryogenesis abundant like protein). Also known as SENESCENCE-ASSOCIATED GENE 21 (SAG21). Has a role on oxidative stress tolerance. mRNA levels are elevated in response to various stresses.
P.x_tomentosa24482	AT4G02860.1	D-AMINO ACID RACEMASE2 (DAAR2)	Phenazine biosynthesis PhzC/PhzF protein;(source:Araport11)
P.x_tomentosa42016	AT4G03200.1	-	catalytics;(source:Araport11)
P.x_tomentosa80298	AT4G03260.1	MICROTUBULE ASSOCIATED STRESS PROTEIN 1 (MASP1)	MASP1 overexpression promotes growth during drought and promotes microtubule stability and recovery after stress as well as microtubule bundling.MASP1 growth promotion and microtubule stabilization activities are dependent upon serine 670 phosphorylation. MASP1 binds microtubules;this activity is not affected by MASP1 phosphorylation status.MASP1 protein levels are induced by drought post-transcr…
P.x_tomentosa80221	AT4G03410.2	-	Peroxisomal membrane 22 kDa (Mpv17/PMP22) family protein;(source:Araport11)
P.x_tomentosa81317	AT4G03410.2	-	Peroxisomal membrane 22 kDa (Mpv17/PMP22) family protein;(source:Araport11)
P.x_tomentosa53575	AT4G03510.3	RING MEMBRANE-ANCHOR 1 (RMA1)	RMA1 encodes a novel 28 kDa protein with a RING finger motif and a C-terminal membrane-anchoring domain that is involved in the secretory pathway. Has E3 ubiquitin ligase activity.
P.x_tomentosa51231	AT4G04960.1	L-TYPE LECTIN RECEPTOR KINASE VII.1 (LECRK-VII.1)	Concanavalin A-like lectin protein kinase family protein;(source:Araport11)
P.x_tomentosa52869	AT4G04960.1	L-TYPE LECTIN RECEPTOR KINASE VII.1 (LECRK-VII.1)	Concanavalin A-like lectin protein kinase family protein;(source:Araport11)
P.x_tomentosa80289	AT4G05120.1	FUDR RESISTANT 1 (FUR1)	Encodes an equilibrative nucleoside transporter AtENT3. Mutations of this locus allow mutants to grow on uridine analogue fluorouridine.
P.x_tomentosa81379	AT4G05120.1	FUDR RESISTANT 1 (FUR1)	Encodes an equilibrative nucleoside transporter AtENT3. Mutations of this locus allow mutants to grow on uridine analogue fluorouridine.
P.x_tomentosa52447	AT4G05160.1	-	Encodes a peroxisomal protein involved in the activation of fatty acids through esterification with CoA. At4g05160 preferentially activates fatty acids with medium chain length (C6:0 and C7:0) as well as even-numbered long-chain fatty acids (C14:0, C16:0 and C18:0). At4g05160 was also able to catalyze the conversion of OPC-6:0 to its CoA ester and is therefore thought to be involved in the peroxi…
P.x_tomentosa51403	AT4G05320.2	POLYUBIQUITIN 10 (UBQ10)	One of five polyubiquitin genes in A. thaliana. These genes encode the highly conserved 76-amino acid protein ubiquitin that is covalently attached to substrate proteins targeting most for degradation. Polyubiquitin genes are characterized by the presence of tandem repeats of the 228 bp that encode a ubiquitin monomer. Induced by salicylic acid. Independent of NPR1 for their induction by salicyli…
P.x_tomentosa49664	AT4G05530.1	INDOLE-3-BUTYRIC ACID RESPONSE 1 (IBR1)	Encodes a peroxisomal member of the short-chain dehydrogenase/reductase (SDR) family of enzymes. Loss of IBR1 function causes increased resistance to indole-3-butyric acid without affecting plant responses to IAA, NAA, and 2,4-D. This enzyme may be responsible for catalyzing a dehydrogenation step in the beta-oxidation-like conversion of IBA to IAA. The mRNA is cell-to-cell mobile.
P.x_tomentosa47578	AT4G05530.1	INDOLE-3-BUTYRIC ACID RESPONSE 1 (IBR1)	Encodes a peroxisomal member of the short-chain dehydrogenase/reductase (SDR) family of enzymes. Loss of IBR1 function causes increased resistance to indole-3-butyric acid without affecting plant responses to IAA, NAA, and 2,4-D. This enzyme may be responsible for catalyzing a dehydrogenation step in the beta-oxidation-like conversion of IBA to IAA. The mRNA is cell-to-cell mobile.
P.x_tomentosa01490	AT4G06536.1	-	SPla/RYanodine receptor (SPRY) domain-containing protein;(source:Araport11)
P.x_tomentosa42699	AT4G07990.1	-	Chaperone DnaJ-domain superfamily protein;(source:Araport11)
P.x_tomentosa84800	AT4G07990.1	-	Chaperone DnaJ-domain superfamily protein;(source:Araport11)
P.x_tomentosa82243	AT4G07990.1	-	Chaperone DnaJ-domain superfamily protein;(source:Araport11)
P.x_tomentosa42952	AT4G08230.1	-	glycine-rich protein;(source:Araport11)
P.x_tomentosa69012	AT4G08230.1	-	glycine-rich protein;(source:Araport11)
P.x_tomentosa42956	AT4G08240.1	-	histone-lysine N-methyltransferase;(source:Araport11)
P.x_tomentosa88479	AT4G08460.3	-	hypothetical protein (DUF1644);(source:Araport11)
P.x_tomentosa69030	AT4G08500.1	MAPK/ERK KINASE KINASE 1 (MEKK1)	Encodes a member of the A1 subgroup of the MEKK (MAPK/ERK kinase kinase) family. MEKK is another name for Mitogen-Activated Protein Kinase Kinase Kinase (MAPKKK or MAP3K). This subgroup has four members: At4g08500 (MEKK1, also known as ARAKIN, MAP3Kb1, MAPKKK8), At4g08480 (MEKK2, also known as MAP3Kb4, MAPKKK9), At4g08470 (MEKK3, also known as MAP3Kb3, MAPKKK10) and At4g12020 (MEKK4, also known a…
P.x_tomentosa39563	AT4G08550.2	-	electron carrier/ protein disulfide oxidoreductase;(source:Araport11)
P.x_tomentosa40895	AT4G08550.2	-	electron carrier/ protein disulfide oxidoreductase;(source:Araport11)
P.x_tomentosa42911	AT4G08550.2	-	electron carrier/ protein disulfide oxidoreductase;(source:Araport11)
P.x_tomentosa80054	AT4G09460.1	MYB DOMAIN PROTEIN 6 (MYB6)	Encodes myb6 DNA-binding protein. The mRNA is cell-to-cell mobile.
P.x_tomentosa68849	AT4G09750.1	-	NAD(P)-binding Rossmann-fold superfamily protein;(source:Araport11)
P.x_tomentosa90240	AT4G09750.1	-	NAD(P)-binding Rossmann-fold superfamily protein;(source:Araport11)
P.x_tomentosa84855	AT4G09750.1	-	NAD(P)-binding Rossmann-fold superfamily protein;(source:Araport11)
P.x_tomentosa84854	AT4G09760.1	CHOLINE/ETHANOLAMINE KINASE 3 (CEK3)	encodes a choline synthase whose gene expression is induced by high salt and mannitol.
P.x_tomentosa54506	AT4G10770.1	OLIGOPEPTIDE TRANSPORTER 7 (OPT7)	oligopeptide transporter
P.x_tomentosa56204	AT4G10770.1	OLIGOPEPTIDE TRANSPORTER 7 (OPT7)	oligopeptide transporter
P.x_tomentosa11832	AT4G10960.1	UDP-D-GLUCOSE/UDP-D-GALACTOSE 4-EPIMERASE 5 (UGE5)	Encodes a protein with UDP-D-glucose 4-epimerase activity.
P.x_tomentosa15348	AT4G10960.1	UDP-D-GLUCOSE/UDP-D-GALACTOSE 4-EPIMERASE 5 (UGE5)	Encodes a protein with UDP-D-glucose 4-epimerase activity.
P.x_tomentosa83604	AT4G10960.1	UDP-D-GLUCOSE/UDP-D-GALACTOSE 4-EPIMERASE 5 (UGE5)	Encodes a protein with UDP-D-glucose 4-epimerase activity.
P.x_tomentosa11731	AT4G11570.2	(ATPYRP2)	Encodes plastid localized protein involved in riboflavin biosynthesis. It dephosphorylates 5-amino-6-ribitylamino- 2,4(1H,3H) pyrimidinedione 5&#8242;-phosphate (ARPP) .
P.x_tomentosa15250	AT4G11570.2	(ATPYRP2)	Encodes plastid localized protein involved in riboflavin biosynthesis. It dephosphorylates 5-amino-6-ribitylamino- 2,4(1H,3H) pyrimidinedione 5&#8242;-phosphate (ARPP) .
P.x_tomentosa11722	AT4G11600.1	GLUTATHIONE PEROXIDASE 6 (GPX6)	Encodes glutathione peroxidase.
P.x_tomentosa15241	AT4G11600.1	GLUTATHIONE PEROXIDASE 6 (GPX6)	Encodes glutathione peroxidase.
P.x_tomentosa42397	AT4G11610.1	MULTIPLE C2 DOMAIN AND TRANSMEMBRANE REGION PROTEIN 7 (MCTP7)	C2 calcium/lipid-binding plant phosphoribosyltransferase family protein;(source:Araport11)
P.x_tomentosa15220	AT4G11660.1	(AT-HSFB2B)	member of Heat Stress Transcription Factor (Hsf) family
P.x_tomentosa11699	AT4G11660.1	(AT-HSFB2B)	member of Heat Stress Transcription Factor (Hsf) family
P.x_tomentosa11670	AT4G11790.1	-	Pleckstrin homology (PH) domain superfamily protein;(source:Araport11)
P.x_tomentosa03000	AT4G11800.1	-	Calcineurin-like metallo-phosphoesterase superfamily protein;(source:Araport11)
P.x_tomentosa00192	AT4G11800.1	-	Calcineurin-like metallo-phosphoesterase superfamily protein;(source:Araport11)
P.x_tomentosa01553	AT4G11800.1	-	Calcineurin-like metallo-phosphoesterase superfamily protein;(source:Araport11)
P.x_tomentosa54716	AT4G11860.1	-	FAM63A-like protein (DUF544);(source:Araport11)
P.x_tomentosa37827	AT4G12010.1	DOMINANT SUPRESSOR OF CAMTA3 NUMBER 1 (DSC1)	Leucine-rich repeat domain (NLR) receptor. Dominant negative alleles suppress catma3 autoimmunity.
P.x_tomentosa15136	AT4G12130.1	-	Encodes a mitochondrial COG0354 protein that requires folate for its function in Fe/S cluster biogenesis.
P.x_tomentosa15130	AT4G12290.1	-	Copper amine oxidase family protein;(source:Araport11)
P.x_tomentosa11604	AT4G12290.1	-	Copper amine oxidase family protein;(source:Araport11)
P.x_tomentosa18568	AT4G12290.1	-	Copper amine oxidase family protein;(source:Araport11)
P.x_tomentosa56483	AT4G12410.1	SMALL AUXIN UPREGULATED RNA 35 (SAUR35)	SAUR-like auxin-responsive protein family;(source:Araport11)
P.x_tomentosa40136	AT4G13020.5	(MHK)	Encodes a member of the cdc2+ family of protein kinases MHK. Similar to the mak genes of rats. mak encodes a protein kinase that may play a role in spermatogenesis.
P.x_tomentosa41734	AT4G13020.5	(MHK)	Encodes a member of the cdc2+ family of protein kinases MHK. Similar to the mak genes of rats. mak encodes a protein kinase that may play a role in spermatogenesis.
P.x_tomentosa37550	AT4G13180.1	-	NAD(P)-binding Rossmann-fold superfamily protein;(source:Araport11)
P.x_tomentosa44592	AT4G13250.1	NON-YELLOW COLORING 1 (NYC1)	Encodes a chlorophyll b reductase involved in the degradation of chlorophyll b and LHCII (light harvesting complex II).
P.x_tomentosa45662	AT4G13250.1	NON-YELLOW COLORING 1 (NYC1)	Encodes a chlorophyll b reductase involved in the degradation of chlorophyll b and LHCII (light harvesting complex II).
P.x_tomentosa63834	AT4G13270.1	-	Late embryogenesis abundant (LEA) hydroxyproline-rich glycoprotein family;(source:Araport11)
P.x_tomentosa61661	AT4G13270.1	-	Late embryogenesis abundant (LEA) hydroxyproline-rich glycoprotein family;(source:Araport11)
P.x_tomentosa23380	AT4G13510.1	AMMONIUM TRANSPORTER 1;1 (AMT1;1)	Encodes a plasma membrane localized ammonium transporter. Contains a cytosolic trans-activation domain essential for ammonium uptake. The mRNA is cell-to-cell mobile.
P.x_tomentosa47698	AT4G14350.4	-	AGC (cAMP-dependent, cGMP-dependent and protein kinase C) kinase family protein;(source:Araport11)
P.x_tomentosa48685	AT4G14350.4	-	AGC (cAMP-dependent, cGMP-dependent and protein kinase C) kinase family protein;(source:Araport11)
P.x_tomentosa06824	AT4G14410.1	BASIC HELIX-LOOP-HELIX 104 (bHLH104)	Basic helix loop helix transcription factor involved in stress mediated signaling during germination.
P.x_tomentosa08576	AT4G14410.1	BASIC HELIX-LOOP-HELIX 104 (bHLH104)	Basic helix loop helix transcription factor involved in stress mediated signaling during germination.
P.x_tomentosa08511	AT4G14710.5	(ATARD2)	RmlC-like cupins superfamily protein;(source:Araport11)
P.x_tomentosa05458	AT4G14710.5	(ATARD2)	RmlC-like cupins superfamily protein;(source:Araport11)
P.x_tomentosa08505	AT4G14746.1	-	neurogenic locus notch-like protein;(source:Araport11)
P.x_tomentosa05453	AT4G14746.1	-	neurogenic locus notch-like protein;(source:Araport11)
P.x_tomentosa67998	AT4G14880.5	O-ACETYLSERINE (THIOL) LYASE (OAS-TL) ISOFORM A1 (OASA1)	Encodes a cytosolic isoform of cytosolic O-acetylserine(thiol)lyase, a key enzyme in cysteine biosynthesis and for the fixation of inorganic sulfide. It catalyzes the formation of cysteine from O-acetylserine and inorganic sulfide. Gene expression is predominant in the root cortex and the xylem parenchyma. Gene expression is induced in leave, stems and roots by high salt and heavy metal stresses,…
P.x_tomentosa23171	AT4G14950.1	KILLING ME SLOWLY 1 (KMS1)	KMS1 encode a endoplasmic reticulum protein involved in the early secretory pathway.
P.x_tomentosa26898	AT4G14950.1	KILLING ME SLOWLY 1 (KMS1)	KMS1 encode a endoplasmic reticulum protein involved in the early secretory pathway.
P.x_tomentosa17456	AT4G15030.2	-	folate-sensitive fragile site protein;(source:Araport11)
P.x_tomentosa50575	AT4G15093.1	(LIGB)	catalytic LigB subunit of aromatic ring-opening dioxygenase family;(source:Araport11)
P.x_tomentosa53301	AT4G15093.1	(LIGB)	catalytic LigB subunit of aromatic ring-opening dioxygenase family;(source:Araport11)
P.x_tomentosa40305	AT4G15420.2	-	Ubiquitin fusion degradation UFD1 family protein;(source:Araport11)
P.x_tomentosa28267	AT4G15480.1	(UGT84A1)	Encodes a protein that might have sinapic acid:UDP-glucose glucosyltransferase activity.
P.x_tomentosa68142	AT4G15800.1	RALF-LIKE 33 (RALFL33)	Member of a diversely expressed predicted peptide family showing sequence similarity to tobacco Rapid Alkalinization Factor (RALF), and is believed to play an essential role in the physiology of Arabidopsis. Consists of a single exon and is characterized by a conserved C-terminal motif and N-terminal signal peptide. The mRNA is cell-to-cell mobile.
P.x_tomentosa27479	AT4G16060.1	-	hypothetical protein;(source:Araport11)
P.x_tomentosa23775	AT4G16060.1	-	hypothetical protein;(source:Araport11)
P.x_tomentosa44056	AT4G16130.1	ARABINOSE KINASE (ARA1)	Similar to galactokinase.
P.x_tomentosa24705	AT4G16210.1	ENOYL-COA HYDRATASE/ISOMERASE A (ECHIA)	enoyl-CoA hydratase/isomerase A;(source:Araport11)
P.x_tomentosa22733	AT4G16210.1	ENOYL-COA HYDRATASE/ISOMERASE A (ECHIA)	enoyl-CoA hydratase/isomerase A;(source:Araport11)
P.x_tomentosa14089	AT4G16260.1	-	Encodes a putative beta-1,3-endoglucanase that interacts with the 30C02 cyst nematode effector. May play a role in host defense.
P.x_tomentosa10561	AT4G16260.1	-	Encodes a putative beta-1,3-endoglucanase that interacts with the 30C02 cyst nematode effector. May play a role in host defense.
P.x_tomentosa60589	AT4G16440.1	HOMOLOG OF YEAST NAR1 (NAR1)	Encodes a [FeFe]-hydrogenase-like protein named Gollum (for Growth in different Oxygen LeveLs in&#64258;Uences Morphogenesis). Heterologous expression of Gollum in E. coli indicates that it probably contains two [Fe-S] clusters with different magnetic properties. Sequence alignment analysis indicates that these two clusters would be topologically equivalent to the mesial and proximal [Fe-S] cente…
P.x_tomentosa32326	AT4G16440.1	HOMOLOG OF YEAST NAR1 (NAR1)	Encodes a [FeFe]-hydrogenase-like protein named Gollum (for Growth in different Oxygen LeveLs in&#64258;Uences Morphogenesis). Heterologous expression of Gollum in E. coli indicates that it probably contains two [Fe-S] clusters with different magnetic properties. Sequence alignment analysis indicates that these two clusters would be topologically equivalent to the mesial and proximal [Fe-S] cente…
P.x_tomentosa67569	AT4G16444.1	GUIDED ENTRY OF TAIL-ANCHORED PROTEINS1 (GET1)	GET1 membrane receptor homolog . ER localized protein that Interacts with GET3a. Disruption of both genes results in a decreased membrane localization of the SNARE proteinSYP123 and defects in root hair elongation.
P.x_tomentosa62776	AT4G16480.1	INOSITOL TRANSPORTER 4 (INT4)	Encodes a high affinity H+:<i>myo</i>-inositol symporter. The only other compound shown to be transported was pinitol, a methylated derivative of <i>myo</i>-inositol. The mRNA is cell-to-cell mobile.
P.x_tomentosa60602	AT4G16480.1	INOSITOL TRANSPORTER 4 (INT4)	Encodes a high affinity H+:<i>myo</i>-inositol symporter. The only other compound shown to be transported was pinitol, a methylated derivative of <i>myo</i>-inositol. The mRNA is cell-to-cell mobile.
P.x_tomentosa56769	AT4G16760.1	ACYL-COA OXIDASE 1 (ACX1)	Encodes a medium to long-chain acyl-CoA oxidase. Catalyzes the first step of fatty acid beta-oxidation. Involved in jasmonate biosynthesis. Gene expression is induced by wounding, drought stress, abscisic acid, and jasmonate.
P.x_tomentosa58467	AT4G16760.1	ACYL-COA OXIDASE 1 (ACX1)	Encodes a medium to long-chain acyl-CoA oxidase. Catalyzes the first step of fatty acid beta-oxidation. Involved in jasmonate biosynthesis. Gene expression is induced by wounding, drought stress, abscisic acid, and jasmonate.
P.x_tomentosa56718	AT4G17080.1	-	Histone H3 K4-specific methyltransferase SET7/9 family protein;(source:Araport11)
P.x_tomentosa14875	AT4G17090.1	CHLOROPLAST BETA-AMYLASE (CT-BMY)	Encodes a beta-amylase targeted to the chloroplast. Transgenic BMY8 RNAi lines fail to accumulate maltose during cold shock suggesting that maltose accumulation coincides with BMY8 expression. Apart from maltose, the sugar content of the RNAi lines were similar to wildtype (glucose and sucrose unaffected).BAM3 activity declines 2 and 4 days after start of cold stress despite an increase in transc…
P.x_tomentosa11359	AT4G17090.1	CHLOROPLAST BETA-AMYLASE (CT-BMY)	Encodes a beta-amylase targeted to the chloroplast. Transgenic BMY8 RNAi lines fail to accumulate maltose during cold shock suggesting that maltose accumulation coincides with BMY8 expression. Apart from maltose, the sugar content of the RNAi lines were similar to wildtype (glucose and sucrose unaffected).BAM3 activity declines 2 and 4 days after start of cold stress despite an increase in transc…
P.x_tomentosa18317	AT4G17090.1	CHLOROPLAST BETA-AMYLASE (CT-BMY)	Encodes a beta-amylase targeted to the chloroplast. Transgenic BMY8 RNAi lines fail to accumulate maltose during cold shock suggesting that maltose accumulation coincides with BMY8 expression. Apart from maltose, the sugar content of the RNAi lines were similar to wildtype (glucose and sucrose unaffected).BAM3 activity declines 2 and 4 days after start of cold stress despite an increase in transc…
P.x_tomentosa87303	AT4G17090.1	CHLOROPLAST BETA-AMYLASE (CT-BMY)	Encodes a beta-amylase targeted to the chloroplast. Transgenic BMY8 RNAi lines fail to accumulate maltose during cold shock suggesting that maltose accumulation coincides with BMY8 expression. Apart from maltose, the sugar content of the RNAi lines were similar to wildtype (glucose and sucrose unaffected).BAM3 activity declines 2 and 4 days after start of cold stress despite an increase in transc…
P.x_tomentosa14814	AT4G17350.1	FORKED-LIKE5 (FL5)	FORKED-LIKE family member, part of Group 3 (Group 1 consists of FKD1, FL1-FL3; Group 2 consists of FL4 and FL8 and Group 3 consists of FL5- FL7). May coordinate leaf size with vein density, where Group 1 members and Group 3 members have opposing functions.
P.x_tomentosa11321	AT4G17500.1	ETHYLENE RESPONSIVE ELEMENT BINDING FACTOR 1 (ERF-1)	Encodes a member of the ERF (ethylene response factor) subfamily B-3 of ERF/AP2 transcription factor family (ATERF-1). The protein contains one AP2 domain. There are 18 members in this subfamily including ATERF-1, ATERF-2, AND ATERF-5. The mRNA is cell-to-cell mobile.
P.x_tomentosa56750	AT4G17510.1	UBIQUITIN C-TERMINAL HYDROLASE 3 (UCH3)	ubiquitin C-terminal hydrolase 3;(source:Araport11)
P.x_tomentosa58450	AT4G17510.1	UBIQUITIN C-TERMINAL HYDROLASE 3 (UCH3)	ubiquitin C-terminal hydrolase 3;(source:Araport11)
P.x_tomentosa42616	AT4G17650.1	-	Polyketide cyclase / dehydrase and lipid transport protein;(source:Araport11)
P.x_tomentosa36532	AT4G17900.1	-	PLATZ transcription factor family protein;(source:Araport11)
P.x_tomentosa37701	AT4G17900.1	-	PLATZ transcription factor family protein;(source:Araport11)
P.x_tomentosa35372	AT4G17900.1	-	PLATZ transcription factor family protein;(source:Araport11)
P.x_tomentosa40067	AT4G17940.1	-	Tetratricopeptide repeat (TPR)-like superfamily protein;(source:Araport11)
P.x_tomentosa48354	AT4G18700.1	CBL-INTERACTING PROTEIN KINASE 12 (CIPK12)	Encodes CBL-interacting protein kinase 12 (CIPK12).
P.x_tomentosa49338	AT4G18700.1	CBL-INTERACTING PROTEIN KINASE 12 (CIPK12)	Encodes CBL-interacting protein kinase 12 (CIPK12).
P.x_tomentosa48304	AT4G18975.4	-	Pentatricopeptide repeat (PPR) superfamily protein;(source:Araport11)
P.x_tomentosa58277	AT4G19140.1	-	exopolysaccharide production negative regulator;(source:Araport11)
P.x_tomentosa15052	AT4G19450.1	-	Major facilitator superfamily protein;(source:Araport11)
P.x_tomentosa11527	AT4G19450.1	-	Major facilitator superfamily protein;(source:Araport11)
P.x_tomentosa15412	AT4G19550.2	-	zinc ion binding / transcription regulator;(source:Araport11)
P.x_tomentosa39759	AT4G19600.1	(CYCT1;4)	Encodes a cyclin T partner CYCT1;4. Plays important roles in infection with Cauliflower mosaic virus (CaMV). The mRNA is cell-to-cell mobile.
P.x_tomentosa43390	AT4G19600.1	(CYCT1;4)	Encodes a cyclin T partner CYCT1;4. Plays important roles in infection with Cauliflower mosaic virus (CaMV). The mRNA is cell-to-cell mobile.
P.x_tomentosa44602	AT4G19640.1	(ARA7)	Encodes Ara7.
P.x_tomentosa45892	AT4G19640.1	(ARA7)	Encodes Ara7.
P.x_tomentosa56947	AT4G19640.1	(ARA7)	Encodes Ara7.
P.x_tomentosa45671	AT4G19640.1	(ARA7)	Encodes Ara7.
P.x_tomentosa73315	AT4G19860.1	-	Encodes a cytosolic calcium-independent phospholipase A.
P.x_tomentosa71089	AT4G19860.1	-	Encodes a cytosolic calcium-independent phospholipase A.
P.x_tomentosa72202	AT4G19860.1	-	Encodes a cytosolic calcium-independent phospholipase A.
P.x_tomentosa14789	AT4G20070.1	ALLANTOATE AMIDOHYDROLASE (AAH)	The gene encoding Arabidopsis thaliana Allantoate Amidohydrolase (AtAAH)which catalyzes the allantoate deiminase reaction (EC 3.5.3.9)is expressed in all parts of the plant being consistent with a function in purine turnover in Arabidopsis. The mRNA is cell-to-cell mobile.
P.x_tomentosa12170	AT4G21090.2	MITOCHONDRIAL FERREDOXIN 2 (MFDX2)	MITOCHONDRIAL FERREDOXIN 2;(source:Araport11)
P.x_tomentosa54232	AT4G21090.2	MITOCHONDRIAL FERREDOXIN 2 (MFDX2)	MITOCHONDRIAL FERREDOXIN 2;(source:Araport11)
P.x_tomentosa15669	AT4G21090.2	MITOCHONDRIAL FERREDOXIN 2 (MFDX2)	MITOCHONDRIAL FERREDOXIN 2;(source:Araport11)
P.x_tomentosa76168	AT4G21120.1	AMINO ACID TRANSPORTER 1 (AAT1)	Encodes a member of the cationic amino acid transporter (CAT) subfamily of amino acid polyamine choline transporters. Mediates efficient uptake of Lys, Arg and Glu in a yeast system. The mRNA is cell-to-cell mobile.
P.x_tomentosa47550	AT4G21215.2	-	transmembrane protein;(source:Araport11)
P.x_tomentosa49528	AT4G21440.1	MYB-LIKE 102 (MYB102)	Encodes a MYB transcription factor involved in wounding and osmotic stress response. Member of the R2R3 factor gene family.
P.x_tomentosa51310	AT4G21490.1	NAD(P)H DEHYDROGENASE B3 (NDB3)	NAD(P)H dehydrogenase B3;(source:Araport11)
P.x_tomentosa52946	AT4G21490.1	NAD(P)H DEHYDROGENASE B3 (NDB3)	NAD(P)H dehydrogenase B3;(source:Araport11)
P.x_tomentosa53051	AT4G21760.2	BETA-GLUCOSIDASE 47 (BGLU47)	beta-glucosidase 47;(source:Araport11)
P.x_tomentosa13854	AT4G21860.1	METHIONINE SULFOXIDE REDUCTASE B 2 (MSRB2)	methionine sulfoxide reductase B 2;(source:Araport11)
P.x_tomentosa06873	AT4G21865.1	-	hypothetical protein;(source:Araport11)
P.x_tomentosa53854	AT4G22120.2	CALCIUM PERMEABLE STRESS-GATED CATION CHANNEL 1 (CSC1)	Calcium-permeable stretch activated cation channel.
P.x_tomentosa51519	AT4G22240.1	FIBRILLIN 1B (FBN1B)	Plastid-lipid associated protein PAP / fibrillin family protein;(source:Araport11)
P.x_tomentosa53156	AT4G22240.1	FIBRILLIN 1B (FBN1B)	Plastid-lipid associated protein PAP / fibrillin family protein;(source:Araport11)
P.x_tomentosa51535	AT4G22340.3	CYTIDINEDIPHOSPHATE DIACYLGLYCEROL SYNTHASE 2 (CDS2)	cytidinediphosphate diacylglycerol synthase 2;(source:Araport11)
P.x_tomentosa53174	AT4G22340.3	CYTIDINEDIPHOSPHATE DIACYLGLYCEROL SYNTHASE 2 (CDS2)	cytidinediphosphate diacylglycerol synthase 2;(source:Araport11)
P.x_tomentosa11616	AT4G22740.2	-	glycine-rich protein;(source:Araport11)
P.x_tomentosa15159	AT4G22850.1	-	SNARE associated Golgi protein family;(source:Araport11)
P.x_tomentosa15178	AT4G22920.2	NON-YELLOWING 1 (NYE1)	Similar to the tomato senescence-inducible chloroplast stay-green protein 1. It is upregulated during maximal senescence in the Arabidopsis life cycle, especially in senescent leaves. Acts antagonistically with SGR2 to balance chlorophyll catabolism in chloroplasts with the dismantling and remobilizing of other cellular components in senescing leaf cells.
P.x_tomentosa56424	AT4G22920.2	NON-YELLOWING 1 (NYE1)	Similar to the tomato senescence-inducible chloroplast stay-green protein 1. It is upregulated during maximal senescence in the Arabidopsis life cycle, especially in senescent leaves. Acts antagonistically with SGR2 to balance chlorophyll catabolism in chloroplasts with the dismantling and remobilizing of other cellular components in senescing leaf cells.
P.x_tomentosa11657	AT4G22920.2	NON-YELLOWING 1 (NYE1)	Similar to the tomato senescence-inducible chloroplast stay-green protein 1. It is upregulated during maximal senescence in the Arabidopsis life cycle, especially in senescent leaves. Acts antagonistically with SGR2 to balance chlorophyll catabolism in chloroplasts with the dismantling and remobilizing of other cellular components in senescing leaf cells.
P.x_tomentosa15188	AT4G22990.3	(PHT5;3)	Encodes a member of the PHOSPHATE TRANSPORTER 5 family (PHT5;3). Overexpression of PHT5:3 leads to Pi sequestration into vacuoles and altered regulation of Pi starvation-responsive genes.
P.x_tomentosa53016	AT4G23180.1	CYSTEINE-RICH RLK (RECEPTOR-LIKE PROTEIN KINASE) 10 (CRK10)	Encodes a receptor-like protein kinase. Naming convention from Chen et al 2003 (PMID 14756307) The mRNA is cell-to-cell mobile.
P.x_tomentosa74870	AT4G23180.1	CYSTEINE-RICH RLK (RECEPTOR-LIKE PROTEIN KINASE) 10 (CRK10)	Encodes a receptor-like protein kinase. Naming convention from Chen et al 2003 (PMID 14756307) The mRNA is cell-to-cell mobile.
P.x_tomentosa56282	AT4G23740.1	-	Leucine-rich repeat protein kinase family protein;(source:Araport11)
P.x_tomentosa56255	AT4G23850.1	LONG-CHAIN ACYL-COA SYNTHETASE 4 (LACS4)	AMP-dependent synthetase and ligase family protein;(source:Araport11)
P.x_tomentosa11829	AT4G23895.3	-	Pleckstrin homology (PH) domain-containing protein;(source:Araport11)
P.x_tomentosa15344	AT4G23895.3	-	Pleckstrin homology (PH) domain-containing protein;(source:Araport11)
P.x_tomentosa54528	AT4G24020.1	NIN LIKE PROTEIN 7 (NLP7)	Encodes NIN Like Protein 7 (NLP7). Modulates nitrate sensing and metabolism. Mutants of NLP7 show features of nitrogen-starved plants and are tolerant to drought stress. Localized in the nucleus and functions as a putative transcription factor. The mRNA is cell-to-cell mobile.
P.x_tomentosa56226	AT4G24020.1	NIN LIKE PROTEIN 7 (NLP7)	Encodes NIN Like Protein 7 (NLP7). Modulates nitrate sensing and metabolism. Mutants of NLP7 show features of nitrogen-starved plants and are tolerant to drought stress. Localized in the nucleus and functions as a putative transcription factor. The mRNA is cell-to-cell mobile.
P.x_tomentosa39803	AT4G24160.1	-	Encodes a soluble lysophosphatidic acid acyltransferase with additional triacylglycerol lipase and phosphatidylcholine hydrolyzing enzymatic activities. Plays a pivotal role in maintaining the lipid homeostasis by regulating both phospholipid and neutral lipid levels.
P.x_tomentosa02892	AT4G24220.1	VEIN PATTERNING 1 (VEP1)	encodes a progesterone-5beta-reductase-like protein. It has enone reductase activity against a wide range of substrates, including 3-oxo-&#916;-4,5-steroids in vitro. The in vivo substrates and product of this enzyme have not yet been elucidated but it is likely to participate in steroid metabolism. The protein contains a mammalian death domain involved in programmed cell death. The gene is expre…
P.x_tomentosa01449	AT4G24220.1	VEIN PATTERNING 1 (VEP1)	encodes a progesterone-5beta-reductase-like protein. It has enone reductase activity against a wide range of substrates, including 3-oxo-&#916;-4,5-steroids in vitro. The in vivo substrates and product of this enzyme have not yet been elucidated but it is likely to participate in steroid metabolism. The protein contains a mammalian death domain involved in programmed cell death. The gene is expre…
P.x_tomentosa02887	AT4G24230.6	ACYL-COA-BINDING DOMAIN 3 (ACBP3)	acyl-CoA-binding protein ACBP3. Localized extracellularly in transiently expressed tobacco BY-2 cells and onion epidermal cells. Binds arachidonyl-CoA with high affinity. Microarray data shows up-regulation of many biotic- and abiotic-stress-related genes in an ACBP3 OE-1 in comparison to wild type.
P.x_tomentosa00082	AT4G24230.6	ACYL-COA-BINDING DOMAIN 3 (ACBP3)	acyl-CoA-binding protein ACBP3. Localized extracellularly in transiently expressed tobacco BY-2 cells and onion epidermal cells. Binds arachidonyl-CoA with high affinity. Microarray data shows up-regulation of many biotic- and abiotic-stress-related genes in an ACBP3 OE-1 in comparison to wild type.
P.x_tomentosa01441	AT4G24230.6	ACYL-COA-BINDING DOMAIN 3 (ACBP3)	acyl-CoA-binding protein ACBP3. Localized extracellularly in transiently expressed tobacco BY-2 cells and onion epidermal cells. Binds arachidonyl-CoA with high affinity. Microarray data shows up-regulation of many biotic- and abiotic-stress-related genes in an ACBP3 OE-1 in comparison to wild type.
P.x_tomentosa42659	AT4G24230.6	ACYL-COA-BINDING DOMAIN 3 (ACBP3)	acyl-CoA-binding protein ACBP3. Localized extracellularly in transiently expressed tobacco BY-2 cells and onion epidermal cells. Binds arachidonyl-CoA with high affinity. Microarray data shows up-regulation of many biotic- and abiotic-stress-related genes in an ACBP3 OE-1 in comparison to wild type.
P.x_tomentosa42823	AT4G24380.3	-	dihydrofolate reductase;(source:Araport11)
P.x_tomentosa40802	AT4G24380.3	-	dihydrofolate reductase;(source:Araport11)
P.x_tomentosa69127	AT4G24560.1	UBIQUITIN-SPECIFIC PROTEASE 16 (UBP16)	Encodes a ubiquitin-specific protease. There is no evidence for a phenotype in ubp16-1 mutants, however, double mutant analysis with ubp15 mutants reveals a role for UBP16 in plant development and cell proliferation.
P.x_tomentosa67199	AT4G24560.1	UBIQUITIN-SPECIFIC PROTEASE 16 (UBP16)	Encodes a ubiquitin-specific protease. There is no evidence for a phenotype in ubp16-1 mutants, however, double mutant analysis with ubp15 mutants reveals a role for UBP16 in plant development and cell proliferation.
P.x_tomentosa74104	AT4G24715.1
P.x_tomentosa75847	AT4G24715.1
P.x_tomentosa75119	AT4G24715.1
P.x_tomentosa83916	AT4G24715.1
P.x_tomentosa85226	AT4G24715.1
P.x_tomentosa87334	AT4G24715.1
P.x_tomentosa73065	AT4G24730.1	-	manganese-dependent ADP-ribose/CDP-alcohol diphosphatase-like protein;(source:Araport11)
P.x_tomentosa71959	AT4G24740.1	FUS3-COMPLEMENTING GENE 2 (FC2)	a LAMMER-type protein kinase that co-precipitates with serine/arginine-rich (SR) proteins in vitro, interaction modulated by phosphorylation of the proteins.
P.x_tomentosa42614	AT4G25000.1	ALPHA-AMYLASE-LIKE (AMY1)	Predicted to be secreted protein based on signalP prediction. Involved in starch mobilization. Mutants are defective in alpha-amylase activity. (Note: AMY1 has been found in the literature to be referred to as AMY3, which is not to be confused with AMY3/At1g69830).
P.x_tomentosa39283	AT4G25000.1	ALPHA-AMYLASE-LIKE (AMY1)	Predicted to be secreted protein based on signalP prediction. Involved in starch mobilization. Mutants are defective in alpha-amylase activity. (Note: AMY1 has been found in the literature to be referred to as AMY3, which is not to be confused with AMY3/At1g69830).
P.x_tomentosa22158	AT4G25030.1	NON HOST RESISTANCE 2B (ATNHR2B)	Plastid localized protein of unknown function. Mutants are more susceptible to P. syringae and produce less callose upon infection.
P.x_tomentosa04561	AT4G25030.1	NON HOST RESISTANCE 2B (ATNHR2B)	Plastid localized protein of unknown function. Mutants are more susceptible to P. syringae and produce less callose upon infection.
P.x_tomentosa73277	AT4G25130.1	PEPTIDE MET SULFOXIDE REDUCTASE 4 (PMSR4)	Encodes a chloroplast-localized methionine sulfoxide reductase that is a member of the MSRA family. Involved in protection of chloroplasts from oxidative stress.
P.x_tomentosa76057	AT4G25130.1	PEPTIDE MET SULFOXIDE REDUCTASE 4 (PMSR4)	Encodes a chloroplast-localized methionine sulfoxide reductase that is a member of the MSRA family. Involved in protection of chloroplasts from oxidative stress.
P.x_tomentosa72168	AT4G25130.1	PEPTIDE MET SULFOXIDE REDUCTASE 4 (PMSR4)	Encodes a chloroplast-localized methionine sulfoxide reductase that is a member of the MSRA family. Involved in protection of chloroplasts from oxidative stress.
P.x_tomentosa56518	AT4G25200.1	MITOCHONDRION-LOCALIZED SMALL HEAT SHOCK PROTEIN 23.6 (HSP23.6-MITO)	AtHSP23.6-mito mRNA, nuclear gene encoding mitochondrial
P.x_tomentosa71166	AT4G25370.1	(CLPT1)	Double Clp-N motif protein;(source:Araport11)
P.x_tomentosa20066	AT4G25700.1	BETA-HYDROXYLASE 1 (BETA-OHASE 1)	Converts beta-carotene to zeaxanthin via cryptoxanthin.
P.x_tomentosa52637	AT4G25720.1	GLUTAMINYL CYCLASE (QC)	This locus encodes a protein with similarity to gamma-glutamylcyclotransferase that may be involved in catalyzing the formation of pyroglutate residue on proteins that have been post-translationally processed to reveal a glutamine at their N-terminus. Enzymatic assays to test the function of this protein were performed using a truncated form of the protein lacking a signal peptide that is most si…
P.x_tomentosa51009	AT4G25720.1	GLUTAMINYL CYCLASE (QC)	This locus encodes a protein with similarity to gamma-glutamylcyclotransferase that may be involved in catalyzing the formation of pyroglutate residue on proteins that have been post-translationally processed to reveal a glutamine at their N-terminus. Enzymatic assays to test the function of this protein were performed using a truncated form of the protein lacking a signal peptide that is most si…
P.x_tomentosa52635	AT4G25720.1	GLUTAMINYL CYCLASE (QC)	This locus encodes a protein with similarity to gamma-glutamylcyclotransferase that may be involved in catalyzing the formation of pyroglutate residue on proteins that have been post-translationally processed to reveal a glutamine at their N-terminus. Enzymatic assays to test the function of this protein were performed using a truncated form of the protein lacking a signal peptide that is most si…
P.x_tomentosa61744	AT4G26060.1	-	Ribosomal protein L18ae family;(source:Araport11)
P.x_tomentosa63861	AT4G26180.1	COA CARRIER 2 (COAC2)	Encodes a mitochondrial CoA transporter.
P.x_tomentosa61689	AT4G26180.1	COA CARRIER 2 (COAC2)	Encodes a mitochondrial CoA transporter.
P.x_tomentosa13266	AT4G26700.4	FIMBRIN 1 (FIM1)	Encodes a member of the fimbrin family. Different members of the fimbrin/plastin family have diverged biochemically during evolution to generate either tight actin bundles or loose networks with distinct biochemical and biophysical properties. FIM4 generates both actin bundles and branched actin filaments whereas FIM5 only generates actin bundles.
P.x_tomentosa09718	AT4G26700.4	FIMBRIN 1 (FIM1)	Encodes a member of the fimbrin family. Different members of the fimbrin/plastin family have diverged biochemically during evolution to generate either tight actin bundles or loose networks with distinct biochemical and biophysical properties. FIM4 generates both actin bundles and branched actin filaments whereas FIM5 only generates actin bundles.
P.x_tomentosa09293	AT4G27020.1	-	inositol-1,4,5-trisphosphate 5-phosphatase;(source:Araport11)
P.x_tomentosa47849	AT4G27020.1	-	inositol-1,4,5-trisphosphate 5-phosphatase;(source:Araport11)
P.x_tomentosa48844	AT4G27020.1	-	inositol-1,4,5-trisphosphate 5-phosphatase;(source:Araport11)
P.x_tomentosa12830	AT4G27020.1	-	inositol-1,4,5-trisphosphate 5-phosphatase;(source:Araport11)
P.x_tomentosa09294	AT4G27040.5	(VPS22)	EAP30/Vps36 family protein;(source:Araport11)
P.x_tomentosa12831	AT4G27040.5	(VPS22)	EAP30/Vps36 family protein;(source:Araport11)
P.x_tomentosa47911	AT4G27270.1	-	Quinone reductase family protein;(source:Araport11)
P.x_tomentosa48903	AT4G27270.1	-	Quinone reductase family protein;(source:Araport11)
P.x_tomentosa47919	AT4G27300.1	-	S-locus lectin protein kinase family protein;(source:Araport11)
P.x_tomentosa47952	AT4G27410.3	RESPONSIVE TO DESICCATION 26 (RD26)	Encodes a NAC transcription factor induced in response to desiccation. It is localized to the nucleus and acts as a transcriptional activator in ABA-mediated dehydration response.
P.x_tomentosa09413	AT4G27410.3	RESPONSIVE TO DESICCATION 26 (RD26)	Encodes a NAC transcription factor induced in response to desiccation. It is localized to the nucleus and acts as a transcriptional activator in ABA-mediated dehydration response.
P.x_tomentosa12957	AT4G27410.3	RESPONSIVE TO DESICCATION 26 (RD26)	Encodes a NAC transcription factor induced in response to desiccation. It is localized to the nucleus and acts as a transcriptional activator in ABA-mediated dehydration response.
P.x_tomentosa65491	AT4G27650.3	PELOTA (PEL1)	Encodes Arabidopsis homolog of Drosophila pelota protein. Functions in RNA the non-stop decay (NSD) and no-go decay (NGD) quality control systems that act during translation.
P.x_tomentosa68796	AT4G27650.3	PELOTA (PEL1)	Encodes Arabidopsis homolog of Drosophila pelota protein. Functions in RNA the non-stop decay (NSD) and no-go decay (NGD) quality control systems that act during translation.
P.x_tomentosa74693	AT4G27940.1	MANGANESE TRACKING FACTOR FOR MITOCHONDRIAL SOD2 (MTM1)	manganese tracking factor for mitochondrial SOD2;(source:Araport11)
P.x_tomentosa44418	AT4G28070.2	-	AFG1-like ATPase family protein;(source:Araport11)
P.x_tomentosa36913	AT4G28260.1	-	acyl-UDP-N-acetylglucosamine O-acyltransferase;(source:Araport11)
P.x_tomentosa38087	AT4G28300.1	-	Encodes a protein with 13.6% proline amino acids that is predicted to localize to the cell wall. The mRNA is cell-to-cell mobile.
P.x_tomentosa35749	AT4G28300.1	-	Encodes a protein with 13.6% proline amino acids that is predicted to localize to the cell wall. The mRNA is cell-to-cell mobile.
P.x_tomentosa20212	AT4G28400.1	-	Protein phosphatase 2C family protein;(source:Araport11)
P.x_tomentosa51199	AT4G28500.1	NAC DOMAIN CONTAINING PROTEIN 73 (NAC073)	NAC domain containing protein 73;(source:Araport11)
P.x_tomentosa53526	AT4G28500.1	NAC DOMAIN CONTAINING PROTEIN 73 (NAC073)	NAC domain containing protein 73;(source:Araport11)
P.x_tomentosa43363	AT4G28540.1	CASEIN KINASE I-LIKE 6 (CKL6)	Member of CKL gene family (CKL-C group).
P.x_tomentosa63811	AT4G28940.1	-	Phosphorylase superfamily protein;(source:Araport11)
P.x_tomentosa61641	AT4G28940.1	-	Phosphorylase superfamily protein;(source:Araport11)
P.x_tomentosa44164	AT4G29950.1	-	Ypt/Rab-GAP domain of gyp1p superfamily protein;(source:Araport11)
P.x_tomentosa45249	AT4G29950.1	-	Ypt/Rab-GAP domain of gyp1p superfamily protein;(source:Araport11)
P.x_tomentosa40874	AT4G30100.1	-	P-loop containing nucleoside triphosphate hydrolases superfamily protein;(source:Araport11)
P.x_tomentosa42892	AT4G30100.1	-	P-loop containing nucleoside triphosphate hydrolases superfamily protein;(source:Araport11)
P.x_tomentosa63756	AT4G30200.2	VERNALIZATION5/VIN3-LIKE 1 (VEL1)	Encodes a protein with similarity to VRN5 and VIN3.Contains both a fibronectin III and PHD finger domain. VEL1 is a part of a polycomb repressive complex (PRC2) that is involved in epigenetic silencing of the FLC flowering locus.
P.x_tomentosa61590	AT4G30200.2	VERNALIZATION5/VIN3-LIKE 1 (VEL1)	Encodes a protein with similarity to VRN5 and VIN3.Contains both a fibronectin III and PHD finger domain. VEL1 is a part of a polycomb repressive complex (PRC2) that is involved in epigenetic silencing of the FLC flowering locus.
P.x_tomentosa44435	AT4G30380.2	-	Encodes a Plant Natriuretic Peptide (PNP). PNPs are a class of systemically mobile molecules distantly related to expansins; their biological role has remained elusive.
P.x_tomentosa44407	AT4G30780.1	-	ATP-dependent DNA helicase;(source:Araport11)
P.x_tomentosa61517	AT4G30780.1	-	ATP-dependent DNA helicase;(source:Araport11)
P.x_tomentosa44405	AT4G30790.1	AUTOPHAGY-RELATED 11 (ATG11)	Encodes autophagy-related 2 (ATG11)
P.x_tomentosa58728	AT4G31240.2	NUCLEOREDOXIN 2 (NRX2)	protein kinase C-like zinc finger protein;(source:Araport11)
P.x_tomentosa62916	AT4G31240.2	NUCLEOREDOXIN 2 (NRX2)	protein kinase C-like zinc finger protein;(source:Araport11)
P.x_tomentosa45121	AT4G31420.2	REI1-LIKE 1 (REIL1)	Zinc finger protein 622;(source:Araport11)
P.x_tomentosa44029	AT4G31420.2	REI1-LIKE 1 (REIL1)	Zinc finger protein 622;(source:Araport11)
P.x_tomentosa43986	AT4G31750.1	HOPW1-1-INTERACTING 2 (WIN2)	Encodes HopW1-1-Interacting protein 2 (WIN2). Interacts with the P. syringae effector HopW1-1. WIN2 has protein phosphatase activity. Modulates plant defenses against bacteria. Three WIN proteins are identified so far (WIN1: AT1G80600; WIN2: AT4G31750; WIN3: AT5G13320).
P.x_tomentosa58797	AT4G31750.1	HOPW1-1-INTERACTING 2 (WIN2)	Encodes HopW1-1-Interacting protein 2 (WIN2). Interacts with the P. syringae effector HopW1-1. WIN2 has protein phosphatase activity. Modulates plant defenses against bacteria. Three WIN proteins are identified so far (WIN1: AT1G80600; WIN2: AT4G31750; WIN3: AT5G13320).
P.x_tomentosa45080	AT4G31750.1	HOPW1-1-INTERACTING 2 (WIN2)	Encodes HopW1-1-Interacting protein 2 (WIN2). Interacts with the P. syringae effector HopW1-1. WIN2 has protein phosphatase activity. Modulates plant defenses against bacteria. Three WIN proteins are identified so far (WIN1: AT1G80600; WIN2: AT4G31750; WIN3: AT5G13320).
P.x_tomentosa86145	AT4G31750.1	HOPW1-1-INTERACTING 2 (WIN2)	Encodes HopW1-1-Interacting protein 2 (WIN2). Interacts with the P. syringae effector HopW1-1. WIN2 has protein phosphatase activity. Modulates plant defenses against bacteria. Three WIN proteins are identified so far (WIN1: AT1G80600; WIN2: AT4G31750; WIN3: AT5G13320).
P.x_tomentosa85090	AT4G31750.1	HOPW1-1-INTERACTING 2 (WIN2)	Encodes HopW1-1-Interacting protein 2 (WIN2). Interacts with the P. syringae effector HopW1-1. WIN2 has protein phosphatase activity. Modulates plant defenses against bacteria. Three WIN proteins are identified so far (WIN1: AT1G80600; WIN2: AT4G31750; WIN3: AT5G13320).
P.x_tomentosa88910	AT4G31750.1	HOPW1-1-INTERACTING 2 (WIN2)	Encodes HopW1-1-Interacting protein 2 (WIN2). Interacts with the P. syringae effector HopW1-1. WIN2 has protein phosphatase activity. Modulates plant defenses against bacteria. Three WIN proteins are identified so far (WIN1: AT1G80600; WIN2: AT4G31750; WIN3: AT5G13320).
P.x_tomentosa45017	AT4G32020.1	-	serine/arginine repetitive matrix-like protein;(source:Araport11)
P.x_tomentosa60892	AT4G32120.1	HYDROXYPROLINE O-GALACTOSYLTRANSFERASE 2 (HPGT2)	Encodes a hydroxyproline O-galactosyltransferase.
P.x_tomentosa27270	AT4G32180.1	PANTOTHENATE KINASE 2 (PANK2)	Encodes a protein with pantothenate kinase activity.
P.x_tomentosa23543	AT4G32180.1	PANTOTHENATE KINASE 2 (PANK2)	Encodes a protein with pantothenate kinase activity.
P.x_tomentosa63071	AT4G32250.1	KINASE OF THE OUTER CHLOROPLAST MEMBRANE 1 (KOC1)	Encodes a component of the TOC machinery that phosphorylates import receptors, supports pre-protein import, and contributes to efficient chloroplast biogenesis.
P.x_tomentosa43888	AT4G32250.1	KINASE OF THE OUTER CHLOROPLAST MEMBRANE 1 (KOC1)	Encodes a component of the TOC machinery that phosphorylates import receptors, supports pre-protein import, and contributes to efficient chloroplast biogenesis.
P.x_tomentosa44984	AT4G32250.1	KINASE OF THE OUTER CHLOROPLAST MEMBRANE 1 (KOC1)	Encodes a component of the TOC machinery that phosphorylates import receptors, supports pre-protein import, and contributes to efficient chloroplast biogenesis.
P.x_tomentosa58882	AT4G32250.1	KINASE OF THE OUTER CHLOROPLAST MEMBRANE 1 (KOC1)	Encodes a component of the TOC machinery that phosphorylates import receptors, supports pre-protein import, and contributes to efficient chloroplast biogenesis.
P.x_tomentosa60906	AT4G32250.1	KINASE OF THE OUTER CHLOROPLAST MEMBRANE 1 (KOC1)	Encodes a component of the TOC machinery that phosphorylates import receptors, supports pre-protein import, and contributes to efficient chloroplast biogenesis.
P.x_tomentosa35519	AT4G32480.1	-	sugar phosphate exchanger, putative (DUF506);(source:Araport11)
P.x_tomentosa44912	AT4G32650.1	POTASSIUM CHANNEL IN ARABIDOPSIS THALIANA 3 (KAT3)	Encodes KAT3, a member of the Shaker family of voltage-gated potassium channel subunits. Does not form functional potassium channel on its own. Involved in down-regulating AKT1 and KAT1 channel activity by forming heteromers with AKT1 or KAT1. The Shaker family K+ ion channels include five groups based on phylogenetic analysis (FEBS Letters (2007) 581: 2357): I (inwardly rectifying conductance): …
P.x_tomentosa43817	AT4G32680.1	-	transmembrane protein;(source:Araport11)
P.x_tomentosa59085	AT4G33000.1	CALCINEURIN B-LIKE PROTEIN 10 (CBL10)	Encodes a member of the calcineurin B-like calcium sensor gene family. Mediates salt tolerance by regulating ion homeostasis in Arabidopsis.
P.x_tomentosa61111	AT4G33000.1	CALCINEURIN B-LIKE PROTEIN 10 (CBL10)	Encodes a member of the calcineurin B-like calcium sensor gene family. Mediates salt tolerance by regulating ion homeostasis in Arabidopsis.
P.x_tomentosa63282	AT4G33000.1	CALCINEURIN B-LIKE PROTEIN 10 (CBL10)	Encodes a member of the calcineurin B-like calcium sensor gene family. Mediates salt tolerance by regulating ion homeostasis in Arabidopsis.
P.x_tomentosa59671	AT4G33150.2	LYSINE-KETOGLUTARATE REDUCTASE (LKR)	This is a splice variant of the LKR/SDH locus. It encodes a bifunctional polypeptide lysine-ketoglutarate reductase and saccharopine dehydrogenase involved in lysine degradation. There is another splice variant that encodes a mono saccharopine dehydrogenase protein. Gene expression is induced by abscisic acid, jasmonate, and under sucrose starvation.
P.x_tomentosa64008	AT4G33150.2	LYSINE-KETOGLUTARATE REDUCTASE (LKR)	This is a splice variant of the LKR/SDH locus. It encodes a bifunctional polypeptide lysine-ketoglutarate reductase and saccharopine dehydrogenase involved in lysine degradation. There is another splice variant that encodes a mono saccharopine dehydrogenase protein. Gene expression is induced by abscisic acid, jasmonate, and under sucrose starvation.
P.x_tomentosa61837	AT4G33150.2	LYSINE-KETOGLUTARATE REDUCTASE (LKR)	This is a splice variant of the LKR/SDH locus. It encodes a bifunctional polypeptide lysine-ketoglutarate reductase and saccharopine dehydrogenase involved in lysine degradation. There is another splice variant that encodes a mono saccharopine dehydrogenase protein. Gene expression is induced by abscisic acid, jasmonate, and under sucrose starvation.
P.x_tomentosa77115	AT4G33440.1	-	Pectin lyase-like superfamily protein;(source:Araport11)
P.x_tomentosa81591	AT4G33440.1	-	Pectin lyase-like superfamily protein;(source:Araport11)
P.x_tomentosa20443	AT4G33565.1	-	RING/U-box superfamily protein;(source:Araport11)
P.x_tomentosa28167	AT4G33690.1	-	G patch domain protein;(source:Araport11)
P.x_tomentosa29971	AT4G33790.1	ECERIFERUM 4 (CER4)	Encodes an alcohol-forming fatty acyl-CoA reductase, involved in cuticular wax biosynthesis. Lines carrying recessive mutations are deficient in primary alcohol and have glossy stem surfaces.
P.x_tomentosa77044	AT4G33950.1	OPEN STOMATA 1 (OST1)	Encodes calcium-independent ABA-activated protein kinase, a member of SNF1-related protein kinases (SnRK2) whose activity is activated by ionic (salt) and non-ionic (mannitol) osmotic stress. Mutations disrupted ABA induction of stomatal closure as well as ABA inhibition of light-induced stomatal opening. However, regulation of stomatal opening/closing by light or CO(2) is not affected in these m…
P.x_tomentosa78777	AT4G33950.1	OPEN STOMATA 1 (OST1)	Encodes calcium-independent ABA-activated protein kinase, a member of SNF1-related protein kinases (SnRK2) whose activity is activated by ionic (salt) and non-ionic (mannitol) osmotic stress. Mutations disrupted ABA induction of stomatal closure as well as ABA inhibition of light-induced stomatal opening. However, regulation of stomatal opening/closing by light or CO(2) is not affected in these m…
P.x_tomentosa10188	AT4G34120.1	LOSS OF THE TIMING OF ET AND JA BIOSYNTHESIS 1 (LEJ1)	Encodes a single cystathionine beta-Synthase domain-containing protein. Modulates development by regulating the thioredoxin system. The mRNA is cell-to-cell mobile.
P.x_tomentosa28293	AT4G34120.1	LOSS OF THE TIMING OF ET AND JA BIOSYNTHESIS 1 (LEJ1)	Encodes a single cystathionine beta-Synthase domain-containing protein. Modulates development by regulating the thioredoxin system. The mRNA is cell-to-cell mobile.
P.x_tomentosa13726	AT4G34120.1	LOSS OF THE TIMING OF ET AND JA BIOSYNTHESIS 1 (LEJ1)	Encodes a single cystathionine beta-Synthase domain-containing protein. Modulates development by regulating the thioredoxin system. The mRNA is cell-to-cell mobile.
P.x_tomentosa28291	AT4G34131.1	UDP-GLUCOSYL TRANSFERASE 73B3 (UGT73B3)	UDP-glucosyl transferase 73B3;(source:Araport11)
P.x_tomentosa50411	AT4G34630.1	-	prostatic spermine-binding-like protein;(source:Araport11)
P.x_tomentosa31063	AT4G34630.1	-	prostatic spermine-binding-like protein;(source:Araport11)
P.x_tomentosa29780	AT4G34630.1	-	prostatic spermine-binding-like protein;(source:Araport11)
P.x_tomentosa41450	AT4G35030.5	-	Protein kinase superfamily protein;(source:Araport11)
P.x_tomentosa50304	AT4G35040.2	(bZIP19)	Basic-region leucine zipper (bZIP19) transcription factor involved in the adaptation to zinc deficiency. Binds ZDRE motifs.
P.x_tomentosa67053	AT4G35090.3	CATALASE 2 (CAT2)	Encodes a peroxisomal catalase, highly expressed in bolts and leaves. mRNA expression patterns show circadian regulation with mRNA levels being high in the subjective early morning. Loss of function mutations have increased H2O2 levels and increased H2O2 sensitivity. Mutants accumulate more toxic ions yet show decreased sensitivity to Li+. This decreased sensitivity is most likely due to an insen…
P.x_tomentosa67586	AT4G35260.1	ISOCITRATE DEHYDROGENASE 1 (IDH1)	Encodes a regulatory subunit of the mitochondrially-localized NAD+- dependent isocitrate dehydrogenase.
P.x_tomentosa50067	AT4G35270.2	NIN-LIKE PROTEIN 2 (NLP2)	Plant regulator RWP-RK family protein;(source:Araport11)
P.x_tomentosa51759	AT4G35270.2	NIN-LIKE PROTEIN 2 (NLP2)	Plant regulator RWP-RK family protein;(source:Araport11)
P.x_tomentosa27828	AT4G35785.2	-	RNA-binding (RRM/RBD/RNP motifs) family protein;(source:Araport11)
P.x_tomentosa31357	AT4G35860.1	GTP-BINDING 2 (GB2)	GTP-binding protein ATGB2
P.x_tomentosa77909	AT4G35987.1	CALMODULIN N-METHYLTRANSFERASE (CAM KMT)	S-adenosyl-L-methionine-dependent methyltransferases superfamily protein;(source:Araport11)
P.x_tomentosa67484	AT4G36010.1	-	Pathogenesis-related thaumatin superfamily protein;(source:Araport11)
P.x_tomentosa77678	AT4G36670.1	POLYOL/MONOSACCHARIDE TRANSPORTER 6 (PMT6)	Major facilitator superfamily protein;(source:Araport11)
P.x_tomentosa76508	AT4G36670.1	POLYOL/MONOSACCHARIDE TRANSPORTER 6 (PMT6)	Major facilitator superfamily protein;(source:Araport11)
P.x_tomentosa67380	AT4G36710.1	(HAM4)	GRAS family transcription factor;(source:Araport11)
P.x_tomentosa77690	AT4G36720.1	HVA22-LIKE PROTEIN K (HVA22K)	HVA22-like protein K;(source:Araport11)
P.x_tomentosa29709	AT4G36720.1	HVA22-LIKE PROTEIN K (HVA22K)	HVA22-like protein K;(source:Araport11)
P.x_tomentosa76520	AT4G36720.1	HVA22-LIKE PROTEIN K (HVA22K)	HVA22-like protein K;(source:Araport11)
P.x_tomentosa76523	AT4G36750.1	-	Quinone reductase family protein;(source:Araport11)
P.x_tomentosa01498	AT4G36930.1	SPATULA (SPT)	Encodes a transcription factor of the bHLH protein family. Mutants have abnormal, unfused carpels and reduced seed dormancy.
P.x_tomentosa77805	AT4G36990.1	HEAT SHOCK FACTOR 4 (HSF4)	Encodes a protein whose sequence is similar to heat shock factors that regulate the expression of heat shock proteins. Transcript level is increased in response to heat shock. However, overexpression of this gene did not result in the increase of decrease of heat shock proteins.
P.x_tomentosa77804	AT4G37000.1	ACCELERATED CELL DEATH 2 (ACD2)	Mutants have spontaneous spreading cell death lesions and constitutive activation of defenses in the absence of pathogen infection. Its product was shown to display red chlorophyll catabolite reductase (RCCR), which catalyzes one step in the breakdown of the porphyrin component of chlorophyll. The enzyme was further assessed to be a Type-1 (pFCC-1-producing) RCCR.Upon P. syringae infection, ACD2 …
P.x_tomentosa76636	AT4G37000.1	ACCELERATED CELL DEATH 2 (ACD2)	Mutants have spontaneous spreading cell death lesions and constitutive activation of defenses in the absence of pathogen infection. Its product was shown to display red chlorophyll catabolite reductase (RCCR), which catalyzes one step in the breakdown of the porphyrin component of chlorophyll. The enzyme was further assessed to be a Type-1 (pFCC-1-producing) RCCR.Upon P. syringae infection, ACD2 …
P.x_tomentosa77795	AT4G37030.1	-	membrane protein;(source:Araport11)
P.x_tomentosa76627	AT4G37030.1	-	membrane protein;(source:Araport11)
P.x_tomentosa02914	AT4G37260.1	MYB DOMAIN PROTEIN 73 (MYB73)	Member of the R2R3 factor gene family. The mRNA is cell-to-cell mobile.
P.x_tomentosa28271	AT4G37260.1	MYB DOMAIN PROTEIN 73 (MYB73)	Member of the R2R3 factor gene family. The mRNA is cell-to-cell mobile.
P.x_tomentosa55761	AT4G37640.1	CALCIUM ATPASE 2 (ACA2)	Encodes a calmodulin-regulated Ca(2+)-pump located in the endoplasmic reticulum. Belongs to plant 2B ATPase's with an N-terminal autoinhibitor.
P.x_tomentosa00022	AT4G37680.3	HEPTAHELICAL PROTEIN 4 (HHP4)	heptahelical transmembrane protein HHP4
P.x_tomentosa02819	AT4G37680.3	HEPTAHELICAL PROTEIN 4 (HHP4)	heptahelical transmembrane protein HHP4
P.x_tomentosa28160	AT4G37850.1	-	basic helix-loop-helix (bHLH) DNA-binding superfamily protein;(source:Araport11)
P.x_tomentosa76369	AT4G37870.1	PHOSPHOENOLPYRUVATE CARBOXYKINASE 1 (PCK1)	Encodes a phosphoenolpyruvate carboxykinase that localizes to the cytosol.
P.x_tomentosa77539	AT4G37870.1	PHOSPHOENOLPYRUVATE CARBOXYKINASE 1 (PCK1)	Encodes a phosphoenolpyruvate carboxykinase that localizes to the cytosol.
P.x_tomentosa72733	AT4G37900.2	(ATGRDP2)	Protein of unknown function that contains DUF1399 domain and putative RNA binding motif. Expressed in many plant tissues and is involved in many aspects of plant growth and development as well as response to salt stress.
P.x_tomentosa14000	AT4G37980.1	ELICITOR-ACTIVATED GENE 3-1 (ELI3-1)	NADPH-dependent cinnamaldehyde and hexenal reductase involved in the production of green leaf volitile compounds.
P.x_tomentosa10468	AT4G37980.1	ELICITOR-ACTIVATED GENE 3-1 (ELI3-1)	NADPH-dependent cinnamaldehyde and hexenal reductase involved in the production of green leaf volitile compounds.
P.x_tomentosa28009	AT4G37990.1	ELICITOR-ACTIVATED GENE 3-2 (ELI3-2)	Encodes an aromatic alcohol:NADP+ oxidoreductase whose mRNA levels are increased in response to treatment with a variety of phytopathogenic bacteria. Though similar to mannitol dehydrogenases, this enzyme does not have mannitol dehydrogenase activity.
P.x_tomentosa42792	AT4G38060.3	CLAVATA COMPLEX INTERACTOR 2 (CCI2)	hypothetical protein;(source:Araport11)
P.x_tomentosa40769	AT4G38060.3	CLAVATA COMPLEX INTERACTOR 2 (CCI2)	hypothetical protein;(source:Araport11)
P.x_tomentosa76362	AT4G38090.1	-	ribosomal protein S5 domain protein;(source:Araport11)
P.x_tomentosa77531	AT4G38090.1	-	ribosomal protein S5 domain protein;(source:Araport11)
P.x_tomentosa67559	AT4G38250.1	(AT4G38250)	Transmembrane amino acid transporter family protein;(source:Araport11)
P.x_tomentosa51756	AT4G38270.1	GALACTURONOSYLTRANSFERASE 3 (GAUT3)	Encodes a protein with putative galacturonosyltransferase activity.
P.x_tomentosa79494	AT4G38540.1	-	FAD/NAD(P)-binding oxidoreductase family protein;(source:Araport11)
P.x_tomentosa50302	AT4G38580.1	FARNESYLATED PROTEIN 6 (FP6)	putative farnesylated protein (At4g38580) mRNA, complete
P.x_tomentosa29834	AT4G38800.1	METHYLTHIOADENOSINE NUCLEOSIDASE 1 (MTN1)	Encodes one of the 5'-methylthioadenosine nucleosidases (AT4G38800/MTN1; AT4G34840/MTN2). Double mutant, mtn1-1mtn2-1, retains approximately 14% of the MTN enzyme activity present in the wild type and displays a pleiotropic phenotype that includes altered vasculature and impaired fertility.
P.x_tomentosa50357	AT4G38810.2	-	Calcium-binding EF-hand family protein;(source:Araport11)
P.x_tomentosa31107	AT4G38810.2	-	Calcium-binding EF-hand family protein;(source:Araport11)
P.x_tomentosa29827	AT4G38810.2	-	Calcium-binding EF-hand family protein;(source:Araport11)
P.x_tomentosa29776	AT4G39090.1	RESPONSIVE TO DEHYDRATION 19 (RD19)	Similar to cysteine proteinases, induced by desiccation but not abscisic acid. Required for RRS1-R mediated resistance against Ralstonia solanacearum. Interacts with the R. solanacearum type III effector PopP2. RD19 associates with PopP2 to form a nuclear complex that is required for activation of the RRS1-R?mediated resistance response.
P.x_tomentosa31032	AT4G39220.2	(ATRER1A)	Key player of retrieval of ER membrane proteins
P.x_tomentosa29748	AT4G39220.2	(ATRER1A)	Key player of retrieval of ER membrane proteins
P.x_tomentosa29746	AT4G39230.1	PHENYLCOUMARAN BENZYLIC ETHER REDUCTASE 1 (PCBER1)	encodes a protein whose sequence is similar to phenylcoumaran benzylic ether reductase (PCBER), which catalyzes NADPH-dependent reduction of 8-5' linked lignans such as dehydrodiconiferyl alcohol to give isodihydrodehydrodiconiferyl alcohol.
P.x_tomentosa78648	AT4G39390.1	NUCLEOTIDE SUGAR TRANSPORTER-KT 1 (NST-K1)	Encodes a golgi localized nucleotide sugar transporter.
P.x_tomentosa89056	AT4G39670.1	PHOSPHOLIPASE-LIKE PROTEIN (GLTP)	Glycolipid transfer protein (GLTP) family protein;(source:Araport11)
P.x_tomentosa77027	AT4G39910.1	UBIQUITIN-SPECIFIC PROTEASE 3 (UBP3)	Encodes a nuclear ubiquitin-specific protease.
P.x_tomentosa31459	AT5G01010.2	-	retinal-binding protein;(source:Araport11)
P.x_tomentosa33897	AT5G01220.1	SULFOQUINOVOSYLDIACYLGLYCEROL 2 (SQD2)	Encodes a UDP-sulfoquinovose:DAG sulfoquinovosyltransferase that is involved in sulfolipid biosynthesis and whose expression is responsive to both phosphate (Pi) and phosphite (Phi) in both roots and shoots.
P.x_tomentosa32786	AT5G01220.1	SULFOQUINOVOSYLDIACYLGLYCEROL 2 (SQD2)	Encodes a UDP-sulfoquinovose:DAG sulfoquinovosyltransferase that is involved in sulfolipid biosynthesis and whose expression is responsive to both phosphate (Pi) and phosphite (Phi) in both roots and shoots.
P.x_tomentosa31697	AT5G01220.1	SULFOQUINOVOSYLDIACYLGLYCEROL 2 (SQD2)	Encodes a UDP-sulfoquinovose:DAG sulfoquinovosyltransferase that is involved in sulfolipid biosynthesis and whose expression is responsive to both phosphate (Pi) and phosphite (Phi) in both roots and shoots.
P.x_tomentosa33858	AT5G01380.1	-	Homeodomain-like superfamily protein;(source:Araport11)
P.x_tomentosa31658	AT5G01380.1	-	Homeodomain-like superfamily protein;(source:Araport11)
P.x_tomentosa31666	AT5G01450.1	ABERRANT POLLEN DEVELOPMENT 2 (APD2)	RING/U-box superfamily protein;(source:Araport11)
P.x_tomentosa82325	AT5G01450.1	ABERRANT POLLEN DEVELOPMENT 2 (APD2)	RING/U-box superfamily protein;(source:Araport11)
P.x_tomentosa64278	AT5G01470.6	-	S-adenosyl-L-methionine-dependent methyltransferases superfamily protein;(source:Araport11)
P.x_tomentosa59953	AT5G01470.6	-	S-adenosyl-L-methionine-dependent methyltransferases superfamily protein;(source:Araport11)
P.x_tomentosa62105	AT5G01470.6	-	S-adenosyl-L-methionine-dependent methyltransferases superfamily protein;(source:Araport11)
P.x_tomentosa64281	AT5G01510.1	ROOT UV-B SENSITIVE 5 (RUS5)	root UVB sensitive protein (Protein of unknown function, DUF647);(source:Araport11)
P.x_tomentosa64282	AT5G01520.1	ABA INSENSITIVE RING PROTEIN 2 (AIRP2)	Encodes a cytosolic RING-type E3 ubiquitin (Ub) ligase that is critical for ABA and high salinity responses during germination. AtAIRP2 and SDIR1 likely play a combinatory role in ABA signaling and the response to high salt in Arabidopsis.
P.x_tomentosa62109	AT5G01520.1	ABA INSENSITIVE RING PROTEIN 2 (AIRP2)	Encodes a cytosolic RING-type E3 ubiquitin (Ub) ligase that is critical for ABA and high salinity responses during germination. AtAIRP2 and SDIR1 likely play a combinatory role in ABA signaling and the response to high salt in Arabidopsis.
P.x_tomentosa33791	AT5G01650.3	-	Tautomerase/MIF superfamily protein;(source:Araport11)
P.x_tomentosa31592	AT5G01650.3	-	Tautomerase/MIF superfamily protein;(source:Araport11)
P.x_tomentosa31535	AT5G01820.1	SERINE/THREONINE PROTEIN KINASE 1 (SR1)	Encodes a CBL-interacting serine/threonine protein kinase.
P.x_tomentosa33739	AT5G01830.1	SMALL AUXIN UP RNA 21 (SAUR21)	ARM repeat superfamily protein;(source:Araport11)
P.x_tomentosa31534	AT5G01830.1	SMALL AUXIN UP RNA 21 (SAUR21)	ARM repeat superfamily protein;(source:Araport11)
P.x_tomentosa31503	AT5G01920.1	STATE TRANSITION 8 (STN8)	Chloroplast thylakoid protein kinase STN8 is specific in phosphorylation of N-terminal threonine residues in D1, D2 and CP43 proteins, and Thr-4 in PsbH protein of photosystem II. Phosphorylation of Thr-4 in the wild type required both light and prior phosphorylation at Thr-2.
P.x_tomentosa33684	AT5G01950.7	-	Leucine-rich repeat protein kinase family protein;(source:Araport11)
P.x_tomentosa31482	AT5G01950.7	-	Leucine-rich repeat protein kinase family protein;(source:Araport11)
P.x_tomentosa32574	AT5G01950.7	-	Leucine-rich repeat protein kinase family protein;(source:Araport11)
P.x_tomentosa31473	AT5G01990.1	PIN-LIKES 6 (PILS6)	Auxin efflux carrier family protein;(source:Araport11)
P.x_tomentosa64378	AT5G02230.3	-	Haloacid dehalogenase-like hydrolase (HAD) superfamily protein;(source:Araport11)
P.x_tomentosa62208	AT5G02230.3	-	Haloacid dehalogenase-like hydrolase (HAD) superfamily protein;(source:Araport11)
P.x_tomentosa64385	AT5G02250.1	EMBRYO DEFECTIVE 2730 (EMB2730)	Encodes a exoribonuclease involved in rRNA processing in mitochondria and chloroplasts.Loss of function mutations are pale green and require supplementation with sucrose for germination and early development. Plants are pale green due to defects in chloroplast biogenesis.
P.x_tomentosa62216	AT5G02250.1	EMBRYO DEFECTIVE 2730 (EMB2730)	Encodes a exoribonuclease involved in rRNA processing in mitochondria and chloroplasts.Loss of function mutations are pale green and require supplementation with sucrose for germination and early development. Plants are pale green due to defects in chloroplast biogenesis.
P.x_tomentosa62218	AT5G02270.2	ATP-BINDING CASSETTE I20 (ABCI20)	member of NAP subfamily
P.x_tomentosa27754	AT5G02390.1	DUO1-ACTIVATED UNKNOWN 1 (DAU1)	Target promoter of the male germline-specific transcription factor DUO1.
P.x_tomentosa07672	AT5G02500.1	HEAT SHOCK COGNATE PROTEIN 70-1 (HSC70-1)	encodes a member of heat shock protein 70 family.
P.x_tomentosa04656	AT5G02500.1	HEAT SHOCK COGNATE PROTEIN 70-1 (HSC70-1)	encodes a member of heat shock protein 70 family.
P.x_tomentosa64039	AT5G03080.1	LIPID PHOSPHATE PHOSPHATASE GAMMA (LPPGAMMA)	Encodes a phosphatidic acid phosphatase that can be detected in chloroplast membrane fractions. This gene, LPPgamma appears to be more important for diacylglycerol formation than LPPepsilon1 and LPPepsilon2 in the plastids. Heterozygous lppgamma mutants produce pollen that have defects in pollen tube germination and no homozygous mutants have been recovered. The mRNA is cell-to-cell mobile.
P.x_tomentosa32960	AT5G03160.1	HOMOLOG OF MAMALLIAN P58IPK (P58IPK)	J domain protein localized in ER lumen. Can partially compensate for the growth defect in jem1 scj1 mutant yeast.
P.x_tomentosa31880	AT5G03160.1	HOMOLOG OF MAMALLIAN P58IPK (P58IPK)	J domain protein localized in ER lumen. Can partially compensate for the growth defect in jem1 scj1 mutant yeast.
P.x_tomentosa31864	AT5G03290.1	ISOCITRATE DEHYDROGENASE V (IDH-V)	Encodes a catalytic subunit of the mitochondrially-localized NAD+- dependent isocitrate dehydrogenase. The mRNA is cell-to-cell mobile.
P.x_tomentosa61897	AT5G03290.1	ISOCITRATE DEHYDROGENASE V (IDH-V)	Encodes a catalytic subunit of the mitochondrially-localized NAD+- dependent isocitrate dehydrogenase. The mRNA is cell-to-cell mobile.
P.x_tomentosa64076	AT5G03330.1	-	Cysteine proteinases superfamily protein;(source:Araport11)
P.x_tomentosa61904	AT5G03330.1	-	Cysteine proteinases superfamily protein;(source:Araport11)
P.x_tomentosa64096	AT5G03430.1	-	phosphoadenosine phosphosulfate (PAPS) reductase family protein;(source:Araport11)
P.x_tomentosa61924	AT5G03430.1	-	phosphoadenosine phosphosulfate (PAPS) reductase family protein;(source:Araport11)
P.x_tomentosa07492	AT5G03530.1	RAB GTPASE HOMOLOG C2A (RABC2A)	Encodes a member of the Rab GTPase family of proteins. This protein interacts with the tail region of a myosin XI protein (AT5G43900) in a GTP-dependent manner. CFP:RabC2a appears to co-localize with peroxisomes.
P.x_tomentosa04476	AT5G03530.1	RAB GTPASE HOMOLOG C2A (RABC2A)	Encodes a member of the Rab GTPase family of proteins. This protein interacts with the tail region of a myosin XI protein (AT5G43900) in a GTP-dependent manner. CFP:RabC2a appears to co-localize with peroxisomes.
P.x_tomentosa60404	AT5G04040.1	SUGAR-DEPENDENT1 (SDP1)	Encodes a triacylglycerol lipase that is involved in storage lipid breakdown during seed germination. The mutant plant exhibits a much slower rate of postgerminative growth than the wild type.
P.x_tomentosa64734	AT5G04040.1	SUGAR-DEPENDENT1 (SDP1)	Encodes a triacylglycerol lipase that is involved in storage lipid breakdown during seed germination. The mutant plant exhibits a much slower rate of postgerminative growth than the wild type.
P.x_tomentosa62579	AT5G04040.1	SUGAR-DEPENDENT1 (SDP1)	Encodes a triacylglycerol lipase that is involved in storage lipid breakdown during seed germination. The mutant plant exhibits a much slower rate of postgerminative growth than the wild type.
P.x_tomentosa07535	AT5G04250.1	-	Cysteine proteinases superfamily protein;(source:Araport11)
P.x_tomentosa04517	AT5G04250.1	-	Cysteine proteinases superfamily protein;(source:Araport11)
P.x_tomentosa07490	AT5G04410.1	NAC DOMAIN CONTAINING PROTEIN 2 (NAC2)	NAC family member, functions as a transcriptional activator, regulates flavonoid biosynthesis under high light. The mRNA is cell-to-cell mobile.
P.x_tomentosa04474	AT5G04410.1	NAC DOMAIN CONTAINING PROTEIN 2 (NAC2)	NAC family member, functions as a transcriptional activator, regulates flavonoid biosynthesis under high light. The mRNA is cell-to-cell mobile.
P.x_tomentosa07487	AT5G04430.2	BINDING TO TOMV RNA 1L (LONG FORM) (BTR1L)	Gene model AT5G04430.1 produces active protein. (BTS1S). Binds to ToMV genomic RNA and prevents viral multiplication.
P.x_tomentosa04470	AT5G04430.2	BINDING TO TOMV RNA 1L (LONG FORM) (BTR1L)	Gene model AT5G04430.1 produces active protein. (BTS1S). Binds to ToMV genomic RNA and prevents viral multiplication.
P.x_tomentosa21998	AT5G04760.1	DIVARICATA2 (DIV2)	R-R-type MYB protein which plays negative roles in salt stress and is required for ABA signaling in Arabidopsis.
P.x_tomentosa23966	AT5G04760.1	DIVARICATA2 (DIV2)	R-R-type MYB protein which plays negative roles in salt stress and is required for ABA signaling in Arabidopsis.
P.x_tomentosa21990	AT5G04830.2	-	Nuclear transport factor 2 (NTF2) family protein;(source:Araport11)
P.x_tomentosa50074	AT5G04870.1	CALCIUM DEPENDENT PROTEIN KINASE 1 (CPK1)	A calcium-dependent protein kinase that can phosphorylate phenylalanine ammonia lyase (PAL), a key enzyme in pathogen defense.
P.x_tomentosa04357	AT5G04930.1	AMINOPHOSPHOLIPID ATPASE 1 (ALA1)	Encodes a putative aminophospholipid translocase (p-type ATPase) involved in chilling response. It is targeted to the plasma membrane following association in the endoplasmic reticulum with an ALIS protein beta-subunit. The mRNA is cell-to-cell mobile.
P.x_tomentosa07362	AT5G04930.1	AMINOPHOSPHOLIPID ATPASE 1 (ALA1)	Encodes a putative aminophospholipid translocase (p-type ATPase) involved in chilling response. It is targeted to the plasma membrane following association in the endoplasmic reticulum with an ALIS protein beta-subunit. The mRNA is cell-to-cell mobile.
P.x_tomentosa60465	AT5G05140.1	-	Transcription elongation factor (TFIIS) family protein;(source:Araport11)
P.x_tomentosa37785	AT5G05220.1	-	hypothetical protein;(source:Araport11)
P.x_tomentosa80539	AT5G05320.1	-	FAD/NAD(P)-binding oxidoreductase family protein;(source:Araport11)
P.x_tomentosa35886	AT5G05340.1	PEROXIDASE 52 (PRX52)	Encodes a protein with sequence similarity to peroxidases that is involved in lignin biosynthesis. Loss of function mutations show abnormal development of xylem fibers and reduced levels of lignin biosynthetic enxymes.
P.x_tomentosa38231	AT5G05340.1	PEROXIDASE 52 (PRX52)	Encodes a protein with sequence similarity to peroxidases that is involved in lignin biosynthesis. Loss of function mutations show abnormal development of xylem fibers and reduced levels of lignin biosynthetic enxymes.
P.x_tomentosa35402	AT5G05340.1	PEROXIDASE 52 (PRX52)	Encodes a protein with sequence similarity to peroxidases that is involved in lignin biosynthesis. Loss of function mutations show abnormal development of xylem fibers and reduced levels of lignin biosynthetic enxymes.
P.x_tomentosa37047	AT5G05340.1	PEROXIDASE 52 (PRX52)	Encodes a protein with sequence similarity to peroxidases that is involved in lignin biosynthesis. Loss of function mutations show abnormal development of xylem fibers and reduced levels of lignin biosynthetic enxymes.
P.x_tomentosa00997	AT5G05340.1	PEROXIDASE 52 (PRX52)	Encodes a protein with sequence similarity to peroxidases that is involved in lignin biosynthesis. Loss of function mutations show abnormal development of xylem fibers and reduced levels of lignin biosynthetic enxymes.
P.x_tomentosa37734	AT5G05340.1	PEROXIDASE 52 (PRX52)	Encodes a protein with sequence similarity to peroxidases that is involved in lignin biosynthesis. Loss of function mutations show abnormal development of xylem fibers and reduced levels of lignin biosynthetic enxymes.
P.x_tomentosa07777	AT5G05710.1	-	Pleckstrin homology (PH) domain superfamily protein;(source:Araport11)
P.x_tomentosa04759	AT5G05710.1	-	Pleckstrin homology (PH) domain superfamily protein;(source:Araport11)
P.x_tomentosa07768	AT5G05780.1	RP NON-ATPASE SUBUNIT 8A (RPN8A)	Encodes a putative 26S proteasome subunit RPN8a. The function of RPN8a and other 26S subunits may be required for specifying leaf adaxial identity. The mRNA is cell-to-cell mobile.
P.x_tomentosa04750	AT5G05780.1	RP NON-ATPASE SUBUNIT 8A (RPN8A)	Encodes a putative 26S proteasome subunit RPN8a. The function of RPN8a and other 26S subunits may be required for specifying leaf adaxial identity. The mRNA is cell-to-cell mobile.
P.x_tomentosa31736	AT5G05830.1	-	RING/FYVE/PHD zinc finger superfamily protein;(source:Araport11)
P.x_tomentosa22357	AT5G05840.1	BOUNDARY OF ROP DOMAIN6 (BDR6)	replication factor C subunit, putative (DUF620);(source:Araport11)
P.x_tomentosa24328	AT5G05840.1	BOUNDARY OF ROP DOMAIN6 (BDR6)	replication factor C subunit, putative (DUF620);(source:Araport11)
P.x_tomentosa26097	AT5G05987.1	PRENYLATED RAB ACCEPTOR 1.A2 (PRA1.A2)	prenylated RAB acceptor 1.A2;(source:Araport11)
P.x_tomentosa04702	AT5G06060.1	-	NAD(P)-binding Rossmann-fold superfamily protein;(source:Araport11)
P.x_tomentosa34183	AT5G06280.1	-	hypothetical protein;(source:Araport11)
P.x_tomentosa81962	AT5G06280.1	-	hypothetical protein;(source:Araport11)
P.x_tomentosa61339	AT5G06340.1	NUDIX HYDROLASE HOMOLOG 27 (NUDX27)	nudix hydrolase homolog 27;(source:Araport11)
P.x_tomentosa59314	AT5G06340.1	NUDIX HYDROLASE HOMOLOG 27 (NUDX27)	nudix hydrolase homolog 27;(source:Araport11)
P.x_tomentosa61342	AT5G06370.1	PB-SENSITIVE1 (PSE1)	PSE1 is a single copy gene that is induced in response to lead and confers increased tolerance to lead when overexpressed. It is localized to the cytoplasm. The protein has an NC domain. PSE1 appears to regulate tolerance via a GSH dependent phytochelatin synthesis pathway.
P.x_tomentosa59317	AT5G06370.1	PB-SENSITIVE1 (PSE1)	PSE1 is a single copy gene that is induced in response to lead and confers increased tolerance to lead when overexpressed. It is localized to the cytoplasm. The protein has an NC domain. PSE1 appears to regulate tolerance via a GSH dependent phytochelatin synthesis pathway.
P.x_tomentosa61364	AT5G06410.1	(HSCB)	HscB is a mitochondrial cochaperone involved in [Fe-S] cluster biosynthesis and iron homeostasis.
P.x_tomentosa59338	AT5G06410.1	(HSCB)	HscB is a mitochondrial cochaperone involved in [Fe-S] cluster biosynthesis and iron homeostasis.
P.x_tomentosa32056	AT5G06530.1	ATP-BINDING CASSETTE G22 (ABCG22)	Encodes ABCG22, an ABC transporter gene. Mutation results in increased water transpiration and drought susceptibility.
P.x_tomentosa32210	AT5G06760.1	LATE EMBRYOGENESIS ABUNDANT 4-5 (LEA4-5)	Encodes LEA4-5, a member of the Late Embryogenesis Abundant (LEA) proteins which typically accumulate in response to low water availability conditions imposed during development or by the environment. Most of the diverse set of LEA proteins can be grouped according to properties such as high hydrophilicity and high content of glycine or other small amino acids in what has been termed hydrophilins…
P.x_tomentosa32469	AT5G07050.1	USUALLY MULTIPLE ACIDS MOVE IN AND OUT TRANSPORTERS 9 (UMAMIT9)	nodulin MtN21-like transporter family protein
P.x_tomentosa15526	AT5G07290.1	MEI2-LIKE 4 (ML4)	AML4 A member of mei2-like gene family, predominantly plant-based family of genes encoding RNA binding proteins with characteristic presence of a highly conserved RNA binding motif first described in the mei2 gene of the fission yeast S. pombe. In silico analyses reveal nine mei2 -like genes in A. thaliana. They were grouped into four distinct clades, based on overall sequence similarity and subf…
P.x_tomentosa73268	AT5G07440.1	GLUTAMATE DEHYDROGENASE 2 (GDH2)	Encodes the beta-subunit of the glutamate dehydrogenase. The enzyme is almost exclusively found in the mitochondria of stem and leaf companion cells.
P.x_tomentosa72162	AT5G07440.1	GLUTAMATE DEHYDROGENASE 2 (GDH2)	Encodes the beta-subunit of the glutamate dehydrogenase. The enzyme is almost exclusively found in the mitochondria of stem and leaf companion cells.
P.x_tomentosa14903	AT5G07610.1	-	F-box family protein;(source:Araport11)
P.x_tomentosa74940	AT5G08130.8	BES1-INTERACTING MYC-LIKE1 (BIM1)	Encodes a basic helix-loop-helix (bHLH) family protein BIM1 (BES1-INTERACTING MYC-LIKE 1), involved in brassinosteroid signaling. It synergistically interacts with BES1 to bind to E box sequences (CANNTG). Positively modulates the shade avoidance syndrome in Arabidopsis seedlings.
P.x_tomentosa27144	AT5G08530.1	51 KDA SUBUNIT OF COMPLEX I (CI51)	51 kDa subunit of complex I;(source:Araport11)
P.x_tomentosa68782	AT5G08560.2	(WDR26)	WRDR26 is a WD-40 repeat containing protein initially identified as an interacting partner RanBPM. Its expression is induced by abiotic stress as well as various plant growth regulators including IAA, ABA and ethylene.
P.x_tomentosa82929	AT5G08790.1	(ATAF2)	induced by wounding, belongs to a large family of putative transcriptional activators with NAC domain.
P.x_tomentosa67862	AT5G09260.1	VACUOLAR PROTEIN SORTING-ASSOCIATED PROTEIN 20.2 (VPS20.2)	vacuolar protein sorting-associated protein 20.2;(source:Araport11)
P.x_tomentosa65639	AT5G09300.1	-	Thiamin diphosphate-binding fold (THDP-binding) superfamily protein;(source:Araport11)
P.x_tomentosa10500	AT5G09680.3	REDUCED LATERAL ROOT FORMATION (RLF)	Encodes RLF (Reduced Lateral root Formation). Involved in lateral root formation. Contains a cytochrome b5-like heme/steroid binding domain. Localized in the cytosol.
P.x_tomentosa14029	AT5G09680.3	REDUCED LATERAL ROOT FORMATION (RLF)	Encodes RLF (Reduced Lateral root Formation). Involved in lateral root formation. Contains a cytochrome b5-like heme/steroid binding domain. Localized in the cytosol.
P.x_tomentosa81636	AT5G09800.1	-	ARM repeat superfamily protein;(source:Araport11)
P.x_tomentosa10144	AT5G09830.1	HOMOLOG OF E.COLI BOLA 2 (BOLA2)	Encodes a cytosolic BolA protein. Plays a repressive role in the tolerance against excess iron and methyl viologen-induced oxidative stress.
P.x_tomentosa13684	AT5G09830.1	HOMOLOG OF E.COLI BOLA 2 (BOLA2)	Encodes a cytosolic BolA protein. Plays a repressive role in the tolerance against excess iron and methyl viologen-induced oxidative stress.
P.x_tomentosa67813	AT5G10350.1	RRM-CONTAINING PROTEIN (RRM)	Encodes a nuclear-localized RNA recognition motif-containing protein that forms homodimers. It interacts with telomere and non-telomere associated proteins. Null mutation does not result in changes in telomerase activity or telomere length.
P.x_tomentosa78786	AT5G10380.1	(RING1)	Encodes a RING finger domain protein with E3 ligase activity that is localized to the lipid rafts of the plasma membrane. Expression is increased in response to fungal pathogen. May be involved in regulation of programmed cell death by facilitating degredation of regulation of PDC activators. The mRNA is cell-to-cell mobile.
P.x_tomentosa76368	AT5G10490.1	MSCS-LIKE 2 (MSL2)	A member of MscS-like gene family, structurally very similar to MSL3, comprising of an N-terminal chloroplast transit peptide, five trans-membrane helices and a C-terminal cytoplasmic domain. Mutant plants showed abnormalities in the size and shape of plastids. MSL2-GFP was localized to discrete foci on the plastid envelope and co-localize with the plastid division protein AtMinE.
P.x_tomentosa78111	AT5G10490.1	MSCS-LIKE 2 (MSL2)	A member of MscS-like gene family, structurally very similar to MSL3, comprising of an N-terminal chloroplast transit peptide, five trans-membrane helices and a C-terminal cytoplasmic domain. Mutant plants showed abnormalities in the size and shape of plastids. MSL2-GFP was localized to discrete foci on the plastid envelope and co-localize with the plastid division protein AtMinE.
P.x_tomentosa77538	AT5G10490.1	MSCS-LIKE 2 (MSL2)	A member of MscS-like gene family, structurally very similar to MSL3, comprising of an N-terminal chloroplast transit peptide, five trans-membrane helices and a C-terminal cytoplasmic domain. Mutant plants showed abnormalities in the size and shape of plastids. MSL2-GFP was localized to discrete foci on the plastid envelope and co-localize with the plastid division protein AtMinE.
P.x_tomentosa02907	AT5G10600.1	CYTOCHROME P450, FAMILY 81, SUBFAMILY K, POLYPEPTIDE 2 (CYP81K2)	member of CYP81K
P.x_tomentosa01463	AT5G10610.1	CYTOCHROME P450, FAMILY 81, SUBFAMILY K, POLYPEPTIDE 1 (CYP81K1)	member of CYP81K The mRNA is cell-to-cell mobile.
P.x_tomentosa43963	AT5G10780.2	-	ER membrane protein complex subunit-like protein;(source:Araport11)
P.x_tomentosa45057	AT5G10780.2	-	ER membrane protein complex subunit-like protein;(source:Araport11)
P.x_tomentosa67874	AT5G10830.1	-	S-adenosyl-L-methionine-dependent methyltransferases superfamily protein;(source:Araport11)
P.x_tomentosa68551	AT5G10980.1	HISTONE 3.3 (H3.3)	Histone superfamily protein;(source:Araport11)
P.x_tomentosa50380	AT5G10990.1	SMALL AUXIN UPREGULATED RNA 69 (SAUR69)	SAUR-like auxin-responsive protein family;(source:Araport11)
P.x_tomentosa58914	AT5G11260.2	ELONGATED HYPOCOTYL 5 (HY5)	Basic leucine zipper (bZIP) transcription factor. Nuclear localization. Involved in light-regulated transcriptional activation of G-box-containing promoters. Negatively regulated by Cop1. Although cytokinins do not appear to affect the gene's promoter activity, they appear to stabilize the protein. HY5 plays a role in anthocyanin accumulation in far-red light and blue light, but not in red light …
P.x_tomentosa58991	AT5G11520.1	ASPARTATE AMINOTRANSFERASE 3 (ASP3)	Encodes the chloroplastic isozyme of aspartate aminotransferase. Involved in aspartate biosynthesis and nitrogen metabolism. mRNA is expressed in senescing leaves.
P.x_tomentosa44859	AT5G11600.1	-	hypothetical protein;(source:Araport11)
P.x_tomentosa43749	AT5G11650.1	(MAGL13)	alpha/beta-Hydrolases superfamily protein;(source:Araport11)
P.x_tomentosa56119	AT5G11680.1	-	classical AGP protein;(source:Araport11)
P.x_tomentosa54421	AT5G11680.1	-	classical AGP protein;(source:Araport11)
P.x_tomentosa15487	AT5G11680.1	-	classical AGP protein;(source:Araport11)
P.x_tomentosa59058	AT5G11730.1	-	Core-2/I-branching beta-1,6-N-acetylglucosaminyltransferase family protein;(source:Araport11)
P.x_tomentosa61146	AT5G11960.1	-	magnesium transporter, putative (DUF803);(source:Araport11)
P.x_tomentosa59120	AT5G11960.1	-	magnesium transporter, putative (DUF803);(source:Araport11)
P.x_tomentosa61154	AT5G12010.1	-	nuclease;(source:Araport11)
P.x_tomentosa59128	AT5G12010.1	-	nuclease;(source:Araport11)
P.x_tomentosa28060	AT5G12170.2	CRT (CHLOROQUINE-RESISTANCE TRANSPORTER)-LIKE TRANSPORTER 3 (CLT3)	Encodes one of the CRT-Like transporters (CLT1/AT5G19380, CLT2/AT4G24460, CLT3/AT5G12170). Required for glutathione homeostasis and stress responses. Mutants lacking these transporters are heavy metal-sensitive, glutathione(GSH)-deficient, and hypersensitive to Phytophthora infection. The mRNA is cell-to-cell mobile.
P.x_tomentosa56030	AT5G13080.1	WRKY DNA-BINDING PROTEIN 75 (WRKY75)	WRKY75 is one of several transcription factors induced during Pi deprivation. It is nuclear localized and regulated differentially during Pi starvation. RNAi mediated suppression of WRKY75 made the plants more susceptible to Pi stress as indicated by the higher accumulation of anthocyanin during Pi starvation.
P.x_tomentosa54333	AT5G13080.1	WRKY DNA-BINDING PROTEIN 75 (WRKY75)	WRKY75 is one of several transcription factors induced during Pi deprivation. It is nuclear localized and regulated differentially during Pi starvation. RNAi mediated suppression of WRKY75 made the plants more susceptible to Pi stress as indicated by the higher accumulation of anthocyanin during Pi starvation.
P.x_tomentosa73180	AT5G13080.1	WRKY DNA-BINDING PROTEIN 75 (WRKY75)	WRKY75 is one of several transcription factors induced during Pi deprivation. It is nuclear localized and regulated differentially during Pi starvation. RNAi mediated suppression of WRKY75 made the plants more susceptible to Pi stress as indicated by the higher accumulation of anthocyanin during Pi starvation.
P.x_tomentosa13544	AT5G13080.1	WRKY DNA-BINDING PROTEIN 75 (WRKY75)	WRKY75 is one of several transcription factors induced during Pi deprivation. It is nuclear localized and regulated differentially during Pi starvation. RNAi mediated suppression of WRKY75 made the plants more susceptible to Pi stress as indicated by the higher accumulation of anthocyanin during Pi starvation.
P.x_tomentosa72071	AT5G13080.1	WRKY DNA-BINDING PROTEIN 75 (WRKY75)	WRKY75 is one of several transcription factors induced during Pi deprivation. It is nuclear localized and regulated differentially during Pi starvation. RNAi mediated suppression of WRKY75 made the plants more susceptible to Pi stress as indicated by the higher accumulation of anthocyanin during Pi starvation.
P.x_tomentosa10022	AT5G13180.1	NAC DOMAIN CONTAINING PROTEIN 83 (NAC083)	Encodes a NAC domain transcription factor that interacts with VND7 and negatively regulates xylem vessel formation.
[truncated: 430 more rows]
