# Supplementary material for: PtoNF-YC9-SRMT-PtoRD26 module regulates the high saline tolerance of a triploid poplar
Source: Genome Biol. 2022 Jul 7;23:148. doi: 10.1186/s13059-022-02718-7 (PMC9264554; doi:10.1186/s13059-022-02718-7)
Supplement: Supplementary file 6 — Additional file 6. Table S5. The genes involved in salt, water stress and ABA in the co-expression analysis. [file 13059_2022_2718_MOESM6_ESM.xlsx]

## Sheet: Sheet1
Table S5. The genes involved in salt, water stress and ABA in the co-expression analysis.
gene_id	Ath ID	Ath name	Description
P.x_tomentosa67848	AT1G01720.1	(ATAF1)	Belongs to a large family of putative transcriptional activators with NAC domain. Transcript level increases in response to wounding and abscisic acid. ATAF1 attentuates ABA signaling and sythesis. Mutants are hyposensitive to ABA. The mRNA is cell-to-cell mobile.
P.x_tomentosa67847	AT1G01720.1	(ATAF1)	Belongs to a large family of putative transcriptional activators with NAC domain. Transcript level increases in response to wounding and abscisic acid. ATAF1 attentuates ABA signaling and sythesis. Mutants are hyposensitive to ABA. The mRNA is cell-to-cell mobile.
P.x_tomentosa43003	AT1G01720.1	(ATAF1)	Belongs to a large family of putative transcriptional activators with NAC domain. Transcript level increases in response to wounding and abscisic acid. ATAF1 attentuates ABA signaling and sythesis. Mutants are hyposensitive to ABA. The mRNA is cell-to-cell mobile.
P.x_tomentosa68971	AT1G01720.1	(ATAF1)	Belongs to a large family of putative transcriptional activators with NAC domain. Transcript level increases in response to wounding and abscisic acid. ATAF1 attentuates ABA signaling and sythesis. Mutants are hyposensitive to ABA. The mRNA is cell-to-cell mobile.
P.x_tomentosa88219	AT1G01720.1	(ATAF1)	Belongs to a large family of putative transcriptional activators with NAC domain. Transcript level increases in response to wounding and abscisic acid. ATAF1 attentuates ABA signaling and sythesis. Mutants are hyposensitive to ABA. The mRNA is cell-to-cell mobile.
P.x_tomentosa00504	AT1G01790.1	K+ EFFLUX ANTIPORTER 1 (KEA1)	Encodes a member of the cation/proton antiporters-2 antiporter superfamily, the K efflux antiporter KEA1 that is localized to the chloroplast envelope.
P.x_tomentosa40499	AT1G02660.1	PLASTID LIPASE2 (PLIP2)	PLIP2 is a glycerolipid A1 lipase with substrate preference for monogalactosyldiacylglycerol. Expression is induced by ABA.
P.x_tomentosa42101	AT1G02660.1	PLASTID LIPASE2 (PLIP2)	PLIP2 is a glycerolipid A1 lipase with substrate preference for monogalactosyldiacylglycerol. Expression is induced by ABA.
P.x_tomentosa40404	AT1G02930.1	GLUTATHIONE S-TRANSFERASE 6 (GSTF6)	Encodes glutathione transferase belonging to the phi class of GSTs. Naming convention according to Wagner et al. (2002).
P.x_tomentosa13065	AT1G05680.1	URIDINE DIPHOSPHATE GLYCOSYLTRANSFERASE 74E2 (UGT74E2)	Encodes a UDP-glucosyltransferase, UGT74E2, that acts on IBA (indole-3-butyric acid) and affects auxin homeostasis. The transcript and protein levels of this enzyme are strongly induced by H2O2 and may allow integration of ROS (reactive oxygen species) and auxin signaling. This enzyme can also transfer glycosyl groups to several compounds related to the explosive TNT when this synthetic compound …
P.x_tomentosa09518	AT1G05680.1	URIDINE DIPHOSPHATE GLYCOSYLTRANSFERASE 74E2 (UGT74E2)	Encodes a UDP-glucosyltransferase, UGT74E2, that acts on IBA (indole-3-butyric acid) and affects auxin homeostasis. The transcript and protein levels of this enzyme are strongly induced by H2O2 and may allow integration of ROS (reactive oxygen species) and auxin signaling. This enzyme can also transfer glycosyl groups to several compounds related to the explosive TNT when this synthetic compound …
P.x_tomentosa38028	AT1G06290.1	ACYL-COA OXIDASE 3 (ACX3)	Encodes an acyl-CoA oxidase with specificity for medium chain fatty acids. The mRNA is cell-to-cell mobile.
P.x_tomentosa35690	AT1G06290.1	ACYL-COA OXIDASE 3 (ACX3)	Encodes an acyl-CoA oxidase with specificity for medium chain fatty acids. The mRNA is cell-to-cell mobile.
P.x_tomentosa90378	AT1G06570.1	PHYTOENE DESATURATION 1 (PDS1)	Mutation of the PDS1 locus disrupts the activity of p-hydroxyphenylpyruvate dioxygenase (HPPDase), the first committed step in the synthesis of both plastoquinone and tocopherols in plants.
P.x_tomentosa86703	AT1G06570.1	PHYTOENE DESATURATION 1 (PDS1)	Mutation of the PDS1 locus disrupts the activity of p-hydroxyphenylpyruvate dioxygenase (HPPDase), the first committed step in the synthesis of both plastoquinone and tocopherols in plants.
P.x_tomentosa14131	AT1G07230.1	NON-SPECIFIC PHOSPHOLIPASE C1 (NPC1)	non-specific phospholipase C1;(source:Araport11)
P.x_tomentosa10602	AT1G07230.1	NON-SPECIFIC PHOSPHOLIPASE C1 (NPC1)	non-specific phospholipase C1;(source:Araport11)
P.x_tomentosa27793	AT1G07430.1	HIGHLY ABA-INDUCED PP2C GENE 2 (HAI2)	Encodes a member of the group A protein phosphatase 2C (PP2C) family that is responsible for negatively regulating seed dormancy.
P.x_tomentosa30403	AT1G07430.1	HIGHLY ABA-INDUCED PP2C GENE 2 (HAI2)	Encodes a member of the group A protein phosphatase 2C (PP2C) family that is responsible for negatively regulating seed dormancy.
P.x_tomentosa28163	AT1G09970.2	(LRR XI-23)	RLK7 belongs to a leucine-rich repeat class of receptor-likekinase (LRR-RLKs). It is involved in the control of germination speed and the tolerance to oxidant stress. The mRNA is cell-to-cell mobile.
P.x_tomentosa07027	AT1G10430.1	PROTEIN PHOSPHATASE 2A-2 (PP2A-2)	Encodes one of the isoforms of the catalytic subunit of protein phosphatase 2A: AT1G59830/PP2A-1, AT1G10430/PP2A-2, At2g42500/PP2A-3, At3g58500/PP2A-4 [Plant Molecular Biology (1993) 21:475-485 and (1994) 26:523-528; Note that in more recent publications, there is mixed use of gene names for PP2A-3 and PP2A-4 - some refer to At2g42500 as PP2A-3 and some as PP2A-4]. It regulates the activation of …
P.x_tomentosa15108	AT1G12200.1	FLAVIN MONOOXYGENASE (FMO)	Putative flavin monooxygenase.
P.x_tomentosa11581	AT1G12200.1	FLAVIN MONOOXYGENASE (FMO)	Putative flavin monooxygenase.
P.x_tomentosa15172	AT1G12550.1	HYDROXYPYRUVATE REDUCTASE 3 (HPR3)	Encodes a hydroxypyruvate reductase that reduces HP to glycerate and shows even more activity with glyoxylate, a more upstream intermediate of the photorespiratory cycle. It is likely targeted to the chloroplast where it could provide a compensatory bypass for the reduction of HP and glyoxylate within this compartment. Together with HPPR2 and TAT1 involved in the biosynthesis of pHPL from tyrosin…
P.x_tomentosa11651	AT1G12550.1	HYDROXYPYRUVATE REDUCTASE 3 (HPR3)	Encodes a hydroxypyruvate reductase that reduces HP to glycerate and shows even more activity with glyoxylate, a more upstream intermediate of the photorespiratory cycle. It is likely targeted to the chloroplast where it could provide a compensatory bypass for the reduction of HP and glyoxylate within this compartment. Together with HPPR2 and TAT1 involved in the biosynthesis of pHPL from tyrosin…
P.x_tomentosa24581	AT1G13960.1	WRKY DNA-BINDING PROTEIN 4 (WRKY4)	Encodes WRKY DNA-binding protein 4 (WRKY4).
P.x_tomentosa22611	AT1G13960.1	WRKY DNA-BINDING PROTEIN 4 (WRKY4)	Encodes WRKY DNA-binding protein 4 (WRKY4).
P.x_tomentosa18916	AT1G15670.1	KISS ME DEADLY 2 (KMD2)	Encodes a member of a family of F-box proteins, called the KISS ME DEADLY (KMD) family, that targets type-B ARR proteins for degradation and is involved in the negative regulation of the cytokinin response. Also named as KFB1, a member of a group of Kelch repeat F-box proteins that negatively regulate phenylpropanoid biosynthesis by targeting the phenypropanoid biosynthesis enzyme phenylalanine a…
P.x_tomentosa09252	AT1G16670.1	COLD-RESPONSIVE PROTEIN KINASE 1 (CRPK1)	Encodes a cold-activated plasma membrane protein cold-responsive protein kinase that phosphorylates 14-3-3 proteins. The phosphorylated 14-3-3 proteins shuttle from the cytosol to the nucleus, where they interact with and destabilize the key cold-responsive C-repeat-binding factor (CBF) proteins, modulate CBF stability and the response to cold stress.
P.x_tomentosa47811	AT1G16670.1	COLD-RESPONSIVE PROTEIN KINASE 1 (CRPK1)	Encodes a cold-activated plasma membrane protein cold-responsive protein kinase that phosphorylates 14-3-3 proteins. The phosphorylated 14-3-3 proteins shuttle from the cytosol to the nucleus, where they interact with and destabilize the key cold-responsive C-repeat-binding factor (CBF) proteins, modulate CBF stability and the response to cold stress.
P.x_tomentosa49034	AT1G16670.1	COLD-RESPONSIVE PROTEIN KINASE 1 (CRPK1)	Encodes a cold-activated plasma membrane protein cold-responsive protein kinase that phosphorylates 14-3-3 proteins. The phosphorylated 14-3-3 proteins shuttle from the cytosol to the nucleus, where they interact with and destabilize the key cold-responsive C-repeat-binding factor (CBF) proteins, modulate CBF stability and the response to cold stress.
P.x_tomentosa48804	AT1G16670.1	COLD-RESPONSIVE PROTEIN KINASE 1 (CRPK1)	Encodes a cold-activated plasma membrane protein cold-responsive protein kinase that phosphorylates 14-3-3 proteins. The phosphorylated 14-3-3 proteins shuttle from the cytosol to the nucleus, where they interact with and destabilize the key cold-responsive C-repeat-binding factor (CBF) proteins, modulate CBF stability and the response to cold stress.
P.x_tomentosa12780	AT1G16670.1	COLD-RESPONSIVE PROTEIN KINASE 1 (CRPK1)	Encodes a cold-activated plasma membrane protein cold-responsive protein kinase that phosphorylates 14-3-3 proteins. The phosphorylated 14-3-3 proteins shuttle from the cytosol to the nucleus, where they interact with and destabilize the key cold-responsive C-repeat-binding factor (CBF) proteins, modulate CBF stability and the response to cold stress.
P.x_tomentosa48049	AT1G16670.1	COLD-RESPONSIVE PROTEIN KINASE 1 (CRPK1)	Encodes a cold-activated plasma membrane protein cold-responsive protein kinase that phosphorylates 14-3-3 proteins. The phosphorylated 14-3-3 proteins shuttle from the cytosol to the nucleus, where they interact with and destabilize the key cold-responsive C-repeat-binding factor (CBF) proteins, modulate CBF stability and the response to cold stress.
P.x_tomentosa68960	AT1G21695.1	-	hydroxyproline-rich glycoprotein family protein;(source:Araport11)
P.x_tomentosa82416	AT1G21695.1	-	hydroxyproline-rich glycoprotein family protein;(source:Araport11)
P.x_tomentosa82400	AT1G21695.1	-	hydroxyproline-rich glycoprotein family protein;(source:Araport11)
P.x_tomentosa19333	AT1G22360.1	UDP-GLUCOSYL TRANSFERASE 85A2 (UGT85A2)	UDP-glucosyl transferase 85A2;(source:Araport11)
P.x_tomentosa20464	AT1G22360.1	UDP-GLUCOSYL TRANSFERASE 85A2 (UGT85A2)	UDP-glucosyl transferase 85A2;(source:Araport11)
P.x_tomentosa67809	AT1G22360.1	UDP-GLUCOSYL TRANSFERASE 85A2 (UGT85A2)	UDP-glucosyl transferase 85A2;(source:Araport11)
P.x_tomentosa81173	AT1G22640.1	MYB DOMAIN PROTEIN 3 (MYB3)	MYB-type transcription factor (MYB3) that represses phenylpropanoid biosynthesis gene expression
P.x_tomentosa42279	AT1G22640.1	MYB DOMAIN PROTEIN 3 (MYB3)	MYB-type transcription factor (MYB3) that represses phenylpropanoid biosynthesis gene expression
P.x_tomentosa71644	AT1G25340.3	MYB DOMAIN PROTEIN 116 (MYB116)	putative transcription factor (MYB116)
P.x_tomentosa02875	AT1G27760.3	SALT-TOLERANCE 32 (SAT32)	Encodes a protein with similarity to human interferon-related developmental regulator (IFRD)that is involved in salt tolerance. Loss of function mutations are hypersensitive to salt stress and have reduced fertility. SAT32 is found in the cytoplasm but appears to translocate to the nucleus when plants are subject to salt stress.
P.x_tomentosa01428	AT1G27760.3	SALT-TOLERANCE 32 (SAT32)	Encodes a protein with similarity to human interferon-related developmental regulator (IFRD)that is involved in salt tolerance. Loss of function mutations are hypersensitive to salt stress and have reduced fertility. SAT32 is found in the cytoplasm but appears to translocate to the nucleus when plants are subject to salt stress.
P.x_tomentosa40672	AT1G27760.3	SALT-TOLERANCE 32 (SAT32)	Encodes a protein with similarity to human interferon-related developmental regulator (IFRD)that is involved in salt tolerance. Loss of function mutations are hypersensitive to salt stress and have reduced fertility. SAT32 is found in the cytoplasm but appears to translocate to the nucleus when plants are subject to salt stress.
P.x_tomentosa42668	AT1G27760.3	SALT-TOLERANCE 32 (SAT32)	Encodes a protein with similarity to human interferon-related developmental regulator (IFRD)that is involved in salt tolerance. Loss of function mutations are hypersensitive to salt stress and have reduced fertility. SAT32 is found in the cytoplasm but appears to translocate to the nucleus when plants are subject to salt stress.
P.x_tomentosa16780	AT1G29860.1	WRKY DNA-BINDING PROTEIN 71 (WRKY71)	member of WRKY Transcription Factor; Group II-c
P.x_tomentosa13331	AT1G29860.1	WRKY DNA-BINDING PROTEIN 71 (WRKY71)	member of WRKY Transcription Factor; Group II-c
P.x_tomentosa09783	AT1G29860.1	WRKY DNA-BINDING PROTEIN 71 (WRKY71)	member of WRKY Transcription Factor; Group II-c
P.x_tomentosa58269	AT1G32350.1	ALTERNATIVE OXIDASE 1D (AOX1D)	alternative oxidase 1D;(source:Araport11)
P.x_tomentosa56568	AT1G32350.1	ALTERNATIVE OXIDASE 1D (AOX1D)	alternative oxidase 1D;(source:Araport11)
P.x_tomentosa01280	AT1G32450.1	NRT1/ PTR FAMILY 7.3 (NPF7.3)	Transmembrane nitrate transporter. Involved in xylem transport of nitrate from root to shoot. Induced in response to high and low concentrations of nitrate. Not involved in nitrate uptake. Expressed in root pericycle cells under the control of MYB59. Also functions as a proton-coupled H+/K+ antiporter for K+ loading into the xylem.
P.x_tomentosa01515	AT1G45249.6	ABSCISIC ACID RESPONSIVE ELEMENTS-BINDING FACTOR 2 (ABF2)	Leucine zipper transcription factor that binds to the abscisic acid (ABA)?responsive element (ABRE) motif in the promoter region of ABA-inducible genes. Enhances drought tolerance in vegetative tissues. Required for normal glucose response. Localized in the nucleus. Expressed constitutively in roots, leaf vascular tissues, and hydathodes or in all tissues under stress conditions. It's phosphoryla…
P.x_tomentosa02938	AT1G46768.1	RELATED TO AP2 1 (RAP2.1)	encodes a member of the DREB subfamily A-5 of ERF/AP2 transcription factor family (RAP2.1). The protein contains one AP2 domain. There are 16 members in this subfamily including RAP2.9 and RAP2.10.
P.x_tomentosa01492	AT1G46768.1	RELATED TO AP2 1 (RAP2.1)	encodes a member of the DREB subfamily A-5 of ERF/AP2 transcription factor family (RAP2.1). The protein contains one AP2 domain. There are 16 members in this subfamily including RAP2.9 and RAP2.10.
P.x_tomentosa28287	AT1G47128.1	RESPONSIVE TO DEHYDRATION 21A (RD21A)	cysteine proteinase precursor-like protein/ dehydration stress-responsive gene (RD21). Has been shown to have peptide ligase activity and protease activity in vitro. RD21 is involved in immunity to the necrotrophic fungal pathogen Botrytis cinerea.Activity detected in root, leaf, flower and cell culture.
P.x_tomentosa24665	AT1G48040.1	-	Protein phosphatase 2C family protein;(source:Araport11)
P.x_tomentosa22694	AT1G48040.1	-	Protein phosphatase 2C family protein;(source:Araport11)
P.x_tomentosa30915	AT1G49670.2	(NQR)	molecular function has not been defined. Was shown involved in oxidative stress tolerance.
P.x_tomentosa29625	AT1G49670.2	(NQR)	molecular function has not been defined. Was shown involved in oxidative stress tolerance.
P.x_tomentosa37350	AT1G54570.1	PHYTYL ESTER SYNTHASE 1 (PES1)	Encodes a protein with phytyl ester synthesis and diacylglycerol acyltransferase activities that is involved in the deposition of free phytol and free fatty acids in the form of phytyl esters in chloroplasts, a process involved in maintaining the integrity of the photosynthetic membrane during abiotic stress and senescence.
P.x_tomentosa37352	AT1G54570.1	PHYTYL ESTER SYNTHASE 1 (PES1)	Encodes a protein with phytyl ester synthesis and diacylglycerol acyltransferase activities that is involved in the deposition of free phytol and free fatty acids in the form of phytyl esters in chloroplasts, a process involved in maintaining the integrity of the photosynthetic membrane during abiotic stress and senescence.
P.x_tomentosa77974	AT1G56010.2	NAC DOMAIN CONTAINING PROTEIN 1 (NAC1)	Encodes a transcription factor involved in shoot apical meristem formation and auxin-mediated lateral root formation. The gene is thought not to be involved in stress responses (NaCl, auxins, ethylene). NAC1 (NAC1)
P.x_tomentosa76825	AT1G56010.2	NAC DOMAIN CONTAINING PROTEIN 1 (NAC1)	Encodes a transcription factor involved in shoot apical meristem formation and auxin-mediated lateral root formation. The gene is thought not to be involved in stress responses (NaCl, auxins, ethylene). NAC1 (NAC1)
P.x_tomentosa67599	AT1G56010.2	NAC DOMAIN CONTAINING PROTEIN 1 (NAC1)	Encodes a transcription factor involved in shoot apical meristem formation and auxin-mediated lateral root formation. The gene is thought not to be involved in stress responses (NaCl, auxins, ethylene). NAC1 (NAC1)
P.x_tomentosa48476	AT1G60900.1	(U2AF65B)	Putative U2A65 splicing factor which functions in abscisic acid mediated flowering via regulating the precursor messenger RNA splicing of ABI5 and FLC in shoot apex.
P.x_tomentosa49460	AT1G60900.1	(U2AF65B)	Putative U2A65 splicing factor which functions in abscisic acid mediated flowering via regulating the precursor messenger RNA splicing of ABI5 and FLC in shoot apex.
P.x_tomentosa20050	AT1G65930.1	CYTOSOLIC NADP+-DEPENDENT ISOCITRATE DEHYDROGENASE (cICDH)	Encodes a NADP+-isocitrate dehydrogenase that is believed to function in the cytosol. It appears to contribute to NADPH production under oxidative stress, and thereby to participate in redox signalling linked to defense responses. The mRNA is cell-to-cell mobile.
P.x_tomentosa04874	AT1G65930.1	CYTOSOLIC NADP+-DEPENDENT ISOCITRATE DEHYDROGENASE (cICDH)	Encodes a NADP+-isocitrate dehydrogenase that is believed to function in the cytosol. It appears to contribute to NADPH production under oxidative stress, and thereby to participate in redox signalling linked to defense responses. The mRNA is cell-to-cell mobile.
P.x_tomentosa21125	AT1G65930.1	CYTOSOLIC NADP+-DEPENDENT ISOCITRATE DEHYDROGENASE (cICDH)	Encodes a NADP+-isocitrate dehydrogenase that is believed to function in the cytosol. It appears to contribute to NADPH production under oxidative stress, and thereby to participate in redox signalling linked to defense responses. The mRNA is cell-to-cell mobile.
P.x_tomentosa24992	AT1G70670.1	CALEOSIN 4 (CLO4)	The gene encodes a stress-responsive and OB-associated non-seed caleosin-like protein. It plays a negative regulator role in ABA signaling.
P.x_tomentosa23026	AT1G70670.1	CALEOSIN 4 (CLO4)	The gene encodes a stress-responsive and OB-associated non-seed caleosin-like protein. It plays a negative regulator role in ABA signaling.
P.x_tomentosa35648	AT1G71840.1	-	transducin family protein / WD-40 repeat family protein;(source:Araport11)
P.x_tomentosa40828	AT1G78290.2	SNF1-RELATED PROTEIN KINASE 2-8 (SNRK2-8)	encodes a member of SNF1-related protein kinase (SnRK2) family whose activity is activated by ionic (salt) and non-ionic (mannitol) osmotic stress and dehydration.
P.x_tomentosa42845	AT1G78290.2	SNF1-RELATED PROTEIN KINASE 2-8 (SNRK2-8)	encodes a member of SNF1-related protein kinase (SnRK2) family whose activity is activated by ionic (salt) and non-ionic (mannitol) osmotic stress and dehydration.
P.x_tomentosa55190	AT1G80160.3	GLYOXYLASE I 7 (GLYI7)	Vicinal oxygen chelate (VOC) superfamily member.
P.x_tomentosa56891	AT1G80160.3	GLYOXYLASE I 7 (GLYI7)	Vicinal oxygen chelate (VOC) superfamily member.
P.x_tomentosa77080	AT2G01170.1	BIDIRECTIONAL AMINO ACID TRANSPORTER 1 (BAT1)	Encodes a bidirectional amino acid transporter that can transport ala, arg, glu and lys, GABA but not pro with both export and import activity. Its expression is localized in the vascular tissues suggesting a function in amino acids export from the phloem into sink tissue.
P.x_tomentosa81553	AT2G01170.1	BIDIRECTIONAL AMINO ACID TRANSPORTER 1 (BAT1)	Encodes a bidirectional amino acid transporter that can transport ala, arg, glu and lys, GABA but not pro with both export and import activity. Its expression is localized in the vascular tissues suggesting a function in amino acids export from the phloem into sink tissue.
P.x_tomentosa23091	AT2G02090.1	(ETL1)	SNF2 domain-containing protein / helicase domain-containing protein;(source:Araport11)
P.x_tomentosa15445	AT2G02370.3	-	SNARE associated Golgi protein family;(source:Araport11)
P.x_tomentosa21811	AT2G03340.1	WRKY DNA-BINDING PROTEIN 3 (WRKY3)	Encodes WRKY DNA-binding protein 3 (WRKY3).
P.x_tomentosa19617	AT2G03340.1	WRKY DNA-BINDING PROTEIN 3 (WRKY3)	Encodes WRKY DNA-binding protein 3 (WRKY3).
P.x_tomentosa67490	AT2G16720.1	MYB DOMAIN PROTEIN 7 (MYB7)	Encodes a member of MYB3R- and R2R3- type MYB- encoding gene family that acts as a repressor of flavonol biosynthesis. AtMYB7 gene expression is induced by salt treatment.
P.x_tomentosa31148	AT2G17840.1	EARLY-RESPONSIVE TO DEHYDRATION 7 (ERD7)	Identified as drought-inducible gene by differential hybridization. Upregulated by high light, drought, cold and salt stress determined by microarray analysis.
P.x_tomentosa29872	AT2G17840.1	EARLY-RESPONSIVE TO DEHYDRATION 7 (ERD7)	Identified as drought-inducible gene by differential hybridization. Upregulated by high light, drought, cold and salt stress determined by microarray analysis.
P.x_tomentosa28552	AT2G17840.1	EARLY-RESPONSIVE TO DEHYDRATION 7 (ERD7)	Identified as drought-inducible gene by differential hybridization. Upregulated by high light, drought, cold and salt stress determined by microarray analysis.
P.x_tomentosa67465	AT2G17975.1	STRESS ASSOCIATED RNA-BINDING PROTEIN 1 (SRP1)	SRP1 is a C2C2 type zinc finger protein that binds RNA. It has a role in response to ABA.. It can bind the 3'UTR of ABI2 and appears to be involved in RNA turnover.
P.x_tomentosa76390	AT2G18040.1	PEPTIDYLPROLYL CIS/TRANS ISOMERASE, NIMA-INTERACTING 1 (PIN1AT)	phosphorylation-specific peptidyl prolyl cis/trans isomerase (PPIase) with specificity for phosphoserine-proline bonds The mRNA is cell-to-cell mobile.
P.x_tomentosa77559	AT2G18040.1	PEPTIDYLPROLYL CIS/TRANS ISOMERASE, NIMA-INTERACTING 1 (PIN1AT)	phosphorylation-specific peptidyl prolyl cis/trans isomerase (PPIase) with specificity for phosphoserine-proline bonds The mRNA is cell-to-cell mobile.
P.x_tomentosa35780	AT2G20880.1	ERF DOMAIN 53 (ERF53)	Encodes ERF53, a drought-induced transcription factor. Belongs to the AP2/ERF superfamily, and has a highly conserved AP2 domain. Regulates drought-responsive gene expressions by binding to the GCC box and/or dehydration-responsive element (DRE) in the promoter of downstream genes. Overexpression of AtERF53 driven by the CaMV35S promoter resulted in an unstable drought-tolerant phenotype in T2 tr…
P.x_tomentosa65984	AT2G24520.2	H(+)-ATPASE 5 (HA5)	plasma membrane H+-ATPase;(source:Araport11)
P.x_tomentosa60775	AT2G24520.2	H(+)-ATPASE 5 (HA5)	plasma membrane H+-ATPase;(source:Araport11)
P.x_tomentosa58764	AT2G24520.2	H(+)-ATPASE 5 (HA5)	plasma membrane H+-ATPase;(source:Araport11)
P.x_tomentosa62951	AT2G24520.2	H(+)-ATPASE 5 (HA5)	plasma membrane H+-ATPase;(source:Araport11)
P.x_tomentosa58787	AT2G24640.1	UBIQUITIN-SPECIFIC PROTEASE 19 (UBP19)	ubiquitin-specific protease 19;(source:Araport11)
P.x_tomentosa62971	AT2G24640.1	UBIQUITIN-SPECIFIC PROTEASE 19 (UBP19)	ubiquitin-specific protease 19;(source:Araport11)
P.x_tomentosa61203	AT2G26300.2	G PROTEIN ALPHA SUBUNIT 1 (GP ALPHA 1)	Encodes an alpha subunit of a heterotrimeric GTP-binding protein. The active GTP-bound form of GPA1 binds to the GTG1 and GTG2 abscisic acid (ABA) receptors and appears to affect their GTPase and GTP-binding activity, and hence, ABA binding abilities. GPA1 is a positive regulator in ABA-mediated inhibition of stomatal opening. Plants with recessive mutant alleles have complex phenotypes including…
P.x_tomentosa03005	AT2G26530.1	(AR781)	Pheromone receptor-like protein involved in the early elicitor signaling events which occur within minutes and include ion fluxes across the plasma membrane, activation of MPKs and the formation of ROS related to PGPS1 and WRKY33.
P.x_tomentosa01558	AT2G26530.1	(AR781)	Pheromone receptor-like protein involved in the early elicitor signaling events which occur within minutes and include ion fluxes across the plasma membrane, activation of MPKs and the formation of ROS related to PGPS1 and WRKY33.
P.x_tomentosa42715	AT2G26530.1	(AR781)	Pheromone receptor-like protein involved in the early elicitor signaling events which occur within minutes and include ion fluxes across the plasma membrane, activation of MPKs and the formation of ROS related to PGPS1 and WRKY33.
P.x_tomentosa50093	AT2G27480.1	-	Calcium-binding EF-hand family protein;(source:Araport11)
P.x_tomentosa30109	AT2G27480.1	-	Calcium-binding EF-hand family protein;(source:Araport11)
P.x_tomentosa14176	AT2G29150.1	-	NAD(P)-binding Rossmann-fold superfamily protein;(source:Araport11)
P.x_tomentosa73650	AT2G29380.1	HIGHLY ABA-INDUCED PP2C GENE 3 (HAI3)	highly ABA-induced PP2C protein 3;(source:Araport11)
P.x_tomentosa75386	AT2G29380.1	HIGHLY ABA-INDUCED PP2C GENE 3 (HAI3)	highly ABA-induced PP2C protein 3;(source:Araport11)
P.x_tomentosa74663	AT2G29380.1	HIGHLY ABA-INDUCED PP2C GENE 3 (HAI3)	highly ABA-induced PP2C protein 3;(source:Araport11)
P.x_tomentosa06900	AT2G29420.1	GLUTATHIONE S-TRANSFERASE TAU 7 (GSTU7)	Encodes glutathione transferase belonging to the tau class of GSTs. Naming convention according to Wagner et al. (2002). Induced by Salicylic acid. Independent of NPR1 for their induction by salicylic acid.
P.x_tomentosa06898	AT2G29420.1	GLUTATHIONE S-TRANSFERASE TAU 7 (GSTU7)	Encodes glutathione transferase belonging to the tau class of GSTs. Naming convention according to Wagner et al. (2002). Induced by Salicylic acid. Independent of NPR1 for their induction by salicylic acid.
P.x_tomentosa10371	AT2G30020.1	(AP2C1)	Encodes AP2C1. Belongs to the clade B of the PP2C-superfamily. Acts as a MAPK phosphatase that negatively regulates MPK4 and MPK6.
P.x_tomentosa81433	AT2G30360.1	SOS3-INTERACTING PROTEIN 4 (SIP4)	Encodes a SOS2-like protein kinase that is a member of the CBL-interacting protein kinase family.Loss of function mutants show a decrease in sensitivity to high pH.Phosphorylates AHA2, a plasma membrane H+ ATPase.This phosphorylation appears to regulate the activity of the proton transporter.
P.x_tomentosa80343	AT2G30360.1	SOS3-INTERACTING PROTEIN 4 (SIP4)	Encodes a SOS2-like protein kinase that is a member of the CBL-interacting protein kinase family.Loss of function mutants show a decrease in sensitivity to high pH.Phosphorylates AHA2, a plasma membrane H+ ATPase.This phosphorylation appears to regulate the activity of the proton transporter.
P.x_tomentosa15477	AT2G34900.1	IMBIBITION-INDUCIBLE 1 (IMB1)	Encodes a member of the BET subgroup of bromodomain proteins, a novel class of putative transcription factors. Its expression is induced during seed imbibition and downregulated during germination. Seeds of a loss-of-function mutant allele, imb1, show impaired cotyledon greening during germination in abscisic acid (ABA) and express higher levels of ABI5 protein than the wild type. Moreover, imb1 …
P.x_tomentosa64060	AT2G37170.2	PLASMA MEMBRANE INTRINSIC PROTEIN 2 (PIP2B)	a member of the plasma membrane intrinsic protein subfamily PIP2. localizes to the plasma membrane and exhibits water transport activity in Xenopus oocyte. expressed specifically in the vascular bundles and protein level increases slightly during leaf dev
P.x_tomentosa64348	AT2G37770.2	CHLOROPLASTIC ALDO-KETO REDUCTASE (ChlAKR)	Encodes an NADPH-dependent aldo-keto reductase that can act on a wide variety of substrates in vitro including saturated and unsaturated aldehydes, steroids, and sugars. GFP-tagged AKR4C9 localizes to the chloroplast where it may play a role in detoxifying reactive carbonyl compounds that threaten to impair the photosynthetic process. Transcript levels for this gene are up-regulated in response t…
P.x_tomentosa60026	AT2G37770.2	CHLOROPLASTIC ALDO-KETO REDUCTASE (ChlAKR)	Encodes an NADPH-dependent aldo-keto reductase that can act on a wide variety of substrates in vitro including saturated and unsaturated aldehydes, steroids, and sugars. GFP-tagged AKR4C9 localizes to the chloroplast where it may play a role in detoxifying reactive carbonyl compounds that threaten to impair the photosynthetic process. Transcript levels for this gene are up-regulated in response t…
P.x_tomentosa62179	AT2G37770.2	CHLOROPLASTIC ALDO-KETO REDUCTASE (ChlAKR)	Encodes an NADPH-dependent aldo-keto reductase that can act on a wide variety of substrates in vitro including saturated and unsaturated aldehydes, steroids, and sugars. GFP-tagged AKR4C9 localizes to the chloroplast where it may play a role in detoxifying reactive carbonyl compounds that threaten to impair the photosynthetic process. Transcript levels for this gene are up-regulated in response t…
P.x_tomentosa35859	AT2G38470.1	WRKY DNA-BINDING PROTEIN 33 (WRKY33)	Member of the plant WRKY transcription factor family. Regulates the antagonistic relationship between defense pathways mediating responses to P. syringae and necrotrophic fungal pathogens. Located in nucleus. Involved in response to various abiotic stresses - especially salt stress.
P.x_tomentosa38205	AT2G38470.1	WRKY DNA-BINDING PROTEIN 33 (WRKY33)	Member of the plant WRKY transcription factor family. Regulates the antagonistic relationship between defense pathways mediating responses to P. syringae and necrotrophic fungal pathogens. Located in nucleus. Involved in response to various abiotic stresses - especially salt stress.
P.x_tomentosa80313	AT2G38470.1	WRKY DNA-BINDING PROTEIN 33 (WRKY33)	Member of the plant WRKY transcription factor family. Regulates the antagonistic relationship between defense pathways mediating responses to P. syringae and necrotrophic fungal pathogens. Located in nucleus. Involved in response to various abiotic stresses - especially salt stress.
P.x_tomentosa81406	AT2G38470.1	WRKY DNA-BINDING PROTEIN 33 (WRKY33)	Member of the plant WRKY transcription factor family. Regulates the antagonistic relationship between defense pathways mediating responses to P. syringae and necrotrophic fungal pathogens. Located in nucleus. Involved in response to various abiotic stresses - especially salt stress.
P.x_tomentosa60473	AT2G40950.1	(BZIP17)	bZIP17 appears to regulate transcription as part of a salt and osmotic stress response. zip17 mutants show enhanced inhibition of primary root elongation in response to NaCl. Several salt-responsive genes, such as ATHB-7 show a reduced transcriptional response to a salt treatment in zip17 mutant seedlings. myc:bZIP17 undergoes proteolytic processing in salt-treated wild type seedlings, but not in…
P.x_tomentosa62652	AT2G40950.1	(BZIP17)	bZIP17 appears to regulate transcription as part of a salt and osmotic stress response. zip17 mutants show enhanced inhibition of primary root elongation in response to NaCl. Several salt-responsive genes, such as ATHB-7 show a reduced transcriptional response to a salt treatment in zip17 mutant seedlings. myc:bZIP17 undergoes proteolytic processing in salt-treated wild type seedlings, but not in…
P.x_tomentosa10823	AT2G41070.4	ENHANCED EM LEVEL (EEL)	Transcription factor homologous to ABI5. Regulates AtEm1 expression by binding directly at the AtEm1 promoter. Located in the nucleus and expressed during seed maturation in the cotyledons and later in the whole embryo.
P.x_tomentosa60384	AT2G41560.1	AUTOINHIBITED CA(2+)-ATPASE, ISOFORM 4 (ACA4)	Encodes a calmodulin-regulated Ca(2+)-ATPase that improves salt tolerance in yeast. Localized to the vacuole. Lesion mimic phenotype when mutation in the gene is combined with a mutation in ACA11. Lesion mimic phenotype of double knockout can be suppressed by nutritional supplements that increase anion levels (e.g. 15 mM Nitrate, Chloride, or Phosphate).
P.x_tomentosa65471	AT2G43020.1	POLYAMINE OXIDASE 2 (PAO2)	Encodes a polyamine oxidase.
P.x_tomentosa68775	AT2G43020.1	POLYAMINE OXIDASE 2 (PAO2)	Encodes a polyamine oxidase.
P.x_tomentosa41158	AT2G43020.1	POLYAMINE OXIDASE 2 (PAO2)	Encodes a polyamine oxidase.
P.x_tomentosa15166	AT2G45550.1	CYTOCHROME P450, FAMILY 76, SUBFAMILY C, POLYPEPTIDE 4 (CYP76C4)	member of CYP76C
P.x_tomentosa11645	AT2G45550.1	CYTOCHROME P450, FAMILY 76, SUBFAMILY C, POLYPEPTIDE 4 (CYP76C4)	member of CYP76C
P.x_tomentosa03437	AT2G46270.1	G-BOX BINDING FACTOR 3 (GBF3)	encodes a bZIP G-box binding protein whose expression is induced by ABA. It has been shown to bind to Adh that contains the G-box and is induced by cold and water deprivation. GBF3 has been shown to be expressed mostly in the root and dark-grown leaves. GBF3 can act as homodimers and as heterodimers with GFB1, GBF2 and GBF4. In addition, GBF3!?s DNA binding activity is enhanced by GIP1, GPRI1 and…
P.x_tomentosa01998	AT2G46270.1	G-BOX BINDING FACTOR 3 (GBF3)	encodes a bZIP G-box binding protein whose expression is induced by ABA. It has been shown to bind to Adh that contains the G-box and is induced by cold and water deprivation. GBF3 has been shown to be expressed mostly in the root and dark-grown leaves. GBF3 can act as homodimers and as heterodimers with GFB1, GBF2 and GBF4. In addition, GBF3!?s DNA binding activity is enhanced by GIP1, GPRI1 and…
P.x_tomentosa03508	AT2G46680.1	HOMEOBOX 7 (HB-7)	encodes a putative transcription factor that contains a homeodomain closely linked to a leucine zipper motif. Transcript is detected in all tissues examined. Is transcriptionally regulated in an ABA-dependent manner and may act in a signal transduction pathway which mediates a drought response.
P.x_tomentosa00681	AT2G46680.1	HOMEOBOX 7 (HB-7)	encodes a putative transcription factor that contains a homeodomain closely linked to a leucine zipper motif. Transcript is detected in all tissues examined. Is transcriptionally regulated in an ABA-dependent manner and may act in a signal transduction pathway which mediates a drought response.
P.x_tomentosa02069	AT2G46680.1	HOMEOBOX 7 (HB-7)	encodes a putative transcription factor that contains a homeodomain closely linked to a leucine zipper motif. Transcript is detected in all tissues examined. Is transcriptionally regulated in an ABA-dependent manner and may act in a signal transduction pathway which mediates a drought response.
P.x_tomentosa40657	AT2G46680.1	HOMEOBOX 7 (HB-7)	encodes a putative transcription factor that contains a homeodomain closely linked to a leucine zipper motif. Transcript is detected in all tissues examined. Is transcriptionally regulated in an ABA-dependent manner and may act in a signal transduction pathway which mediates a drought response.
P.x_tomentosa75283	AT2G46680.1	HOMEOBOX 7 (HB-7)	encodes a putative transcription factor that contains a homeodomain closely linked to a leucine zipper motif. Transcript is detected in all tissues examined. Is transcriptionally regulated in an ABA-dependent manner and may act in a signal transduction pathway which mediates a drought response.
P.x_tomentosa42259	AT2G46680.1	HOMEOBOX 7 (HB-7)	encodes a putative transcription factor that contains a homeodomain closely linked to a leucine zipper motif. Transcript is detected in all tissues examined. Is transcriptionally regulated in an ABA-dependent manner and may act in a signal transduction pathway which mediates a drought response.
P.x_tomentosa74567	AT2G46680.1	HOMEOBOX 7 (HB-7)	encodes a putative transcription factor that contains a homeodomain closely linked to a leucine zipper motif. Transcript is detected in all tissues examined. Is transcriptionally regulated in an ABA-dependent manner and may act in a signal transduction pathway which mediates a drought response.
P.x_tomentosa40544	AT2G47180.1	GALACTINOL SYNTHASE 1 (GolS1)	GolS1 is a galactinol synthase that catalyzes the formation of galactinol from UDP-galactose and myo-inositol. GolS1 transcript levels rise in response to methyl viologen, an oxidative damage-inducing agent. Plants over-expressing GolS1 have increased tolerance to salt, chilling, and high-light stress.
P.x_tomentosa42148	AT2G47180.1	GALACTINOL SYNTHASE 1 (GolS1)	GolS1 is a galactinol synthase that catalyzes the formation of galactinol from UDP-galactose and myo-inositol. GolS1 transcript levels rise in response to methyl viologen, an oxidative damage-inducing agent. Plants over-expressing GolS1 have increased tolerance to salt, chilling, and high-light stress.
P.x_tomentosa00873	AT2G47600.1	MAGNESIUM/PROTON EXCHANGER (MHX)	Encodes a magnesium/proton exchanger, member of putative Na+/Ca2+ antiporter gene family
P.x_tomentosa03701	AT2G47600.1	MAGNESIUM/PROTON EXCHANGER (MHX)	Encodes a magnesium/proton exchanger, member of putative Na+/Ca2+ antiporter gene family
P.x_tomentosa50937	AT3G02850.1	STELAR K+ OUTWARD RECTIFIER (SKOR)	Encodes SKOR, a member of Shaker family potassium ion (K+) channel. This family includes five groups based on phylogenetic analysis (FEBS Letters (2007) 581: 2357): I (inward rectifying channel): AKT1 (AT2G26650), AKT5 (AT4G32500) and SPIK (also known as AKT6, AT2G25600); II (inward rectifying channel): KAT1 (AT5G46240) and KAT2 (AT4G18290); III (weakly inward rectifying channel): AKT2 (AT4G22200…
P.x_tomentosa52564	AT3G02850.1	STELAR K+ OUTWARD RECTIFIER (SKOR)	Encodes SKOR, a member of Shaker family potassium ion (K+) channel. This family includes five groups based on phylogenetic analysis (FEBS Letters (2007) 581: 2357): I (inward rectifying channel): AKT1 (AT2G26650), AKT5 (AT4G32500) and SPIK (also known as AKT6, AT2G25600); II (inward rectifying channel): KAT1 (AT5G46240) and KAT2 (AT4G18290); III (weakly inward rectifying channel): AKT2 (AT4G22200…
P.x_tomentosa73768	AT3G02850.1	STELAR K+ OUTWARD RECTIFIER (SKOR)	Encodes SKOR, a member of Shaker family potassium ion (K+) channel. This family includes five groups based on phylogenetic analysis (FEBS Letters (2007) 581: 2357): I (inward rectifying channel): AKT1 (AT2G26650), AKT5 (AT4G32500) and SPIK (also known as AKT6, AT2G25600); II (inward rectifying channel): KAT1 (AT5G46240) and KAT2 (AT4G18290); III (weakly inward rectifying channel): AKT2 (AT4G22200…
P.x_tomentosa56629	AT3G03000.1	-	Calmodulin like protein localized in the plant vacuolar compartment with a function of binding and modifying the activity of a tonoplast transporter (AtNHX1) from within the vacuole in a Ca+2- and pH-dependent manner
P.x_tomentosa79303	AT3G03100.1	-	NADH:ubiquinone oxidoreductase, 17.2kDa subunit;(source:Araport11)
P.x_tomentosa06930	AT3G04120.1	GLYCERALDEHYDE-3-PHOSPHATE DEHYDROGENASE C SUBUNIT 1 (GAPC1)	encodes cytosolic GADPH (C subunit) involved in the glycolytic pathway but also interacts with H2O2 potentially placing it in a signalling cascade induced by ROS. The mRNA is cell-to-cell mobile.
P.x_tomentosa08680	AT3G04120.1	GLYCERALDEHYDE-3-PHOSPHATE DEHYDROGENASE C SUBUNIT 1 (GAPC1)	encodes cytosolic GADPH (C subunit) involved in the glycolytic pathway but also interacts with H2O2 potentially placing it in a signalling cascade induced by ROS. The mRNA is cell-to-cell mobile.
P.x_tomentosa37308	AT3G05030.4	SODIUM HYDROGEN EXCHANGER 2 (NHX2)	Encodes a vacuolar K+/H+ exchanger essential for active K+ uptake at the tonoplast and involved in regulating stomatal closure.
P.x_tomentosa00921	AT3G05030.4	SODIUM HYDROGEN EXCHANGER 2 (NHX2)	Encodes a vacuolar K+/H+ exchanger essential for active K+ uptake at the tonoplast and involved in regulating stomatal closure.
P.x_tomentosa68018	AT3G05030.4	SODIUM HYDROGEN EXCHANGER 2 (NHX2)	Encodes a vacuolar K+/H+ exchanger essential for active K+ uptake at the tonoplast and involved in regulating stomatal closure.
P.x_tomentosa34951	AT3G05030.4	SODIUM HYDROGEN EXCHANGER 2 (NHX2)	Encodes a vacuolar K+/H+ exchanger essential for active K+ uptake at the tonoplast and involved in regulating stomatal closure.
P.x_tomentosa03756	AT3G05030.4	SODIUM HYDROGEN EXCHANGER 2 (NHX2)	Encodes a vacuolar K+/H+ exchanger essential for active K+ uptake at the tonoplast and involved in regulating stomatal closure.
P.x_tomentosa42082	AT3G05700.1	DROUGHT-INDUCED PROTEIN19 (DIL9-3)	Encodes a DNA binding protein with transcription activation activity. It is expressed in response to osmotic, drought and ABA stress.
P.x_tomentosa40479	AT3G05700.1	DROUGHT-INDUCED PROTEIN19 (DIL9-3)	Encodes a DNA binding protein with transcription activation activity. It is expressed in response to osmotic, drought and ABA stress.
P.x_tomentosa68294	AT3G05880.1	RARE-COLD-INDUCIBLE 2A (RCI2A)	Induced by low temperatures, dehydration and salt stress and ABA. Encodes a small (54 amino acids), highly hydrophobic protein that bears two potential transmembrane domains.
P.x_tomentosa01237	AT3G07560.1	PEROXIN 13 (PEX13)	Encodes peroxin 13 (PEX13) involved in protein transport into peroxisomes, for example, peroxisomal import of nitric oxide synthase.
P.x_tomentosa33706	AT3G08720.2	SERINE/THREONINE PROTEIN KINASE 2 (S6K2)	Encodes a ribosomal-protein S6 kinase. Gene expression is induced by cold and salt (NaCl). Activation of AtS6k is regulated by 1-naphthylacetic acid and kinetin, at least in part, via a lipid kinase-dependent pathway. Phosphorylates specifically mammalian and plant S6 at 25 degrees C but not at 37 degrees C. Involved in translational up-regulation of ribosomal proteins.
P.x_tomentosa31504	AT3G08720.2	SERINE/THREONINE PROTEIN KINASE 2 (S6K2)	Encodes a ribosomal-protein S6 kinase. Gene expression is induced by cold and salt (NaCl). Activation of AtS6k is regulated by 1-naphthylacetic acid and kinetin, at least in part, via a lipid kinase-dependent pathway. Phosphorylates specifically mammalian and plant S6 at 25 degrees C but not at 37 degrees C. Involved in translational up-regulation of ribosomal proteins.
P.x_tomentosa64207	AT3G08720.2	SERINE/THREONINE PROTEIN KINASE 2 (S6K2)	Encodes a ribosomal-protein S6 kinase. Gene expression is induced by cold and salt (NaCl). Activation of AtS6k is regulated by 1-naphthylacetic acid and kinetin, at least in part, via a lipid kinase-dependent pathway. Phosphorylates specifically mammalian and plant S6 at 25 degrees C but not at 37 degrees C. Involved in translational up-regulation of ribosomal proteins.
P.x_tomentosa32595	AT3G08720.2	SERINE/THREONINE PROTEIN KINASE 2 (S6K2)	Encodes a ribosomal-protein S6 kinase. Gene expression is induced by cold and salt (NaCl). Activation of AtS6k is regulated by 1-naphthylacetic acid and kinetin, at least in part, via a lipid kinase-dependent pathway. Phosphorylates specifically mammalian and plant S6 at 25 degrees C but not at 37 degrees C. Involved in translational up-regulation of ribosomal proteins.
P.x_tomentosa62036	AT3G08720.2	SERINE/THREONINE PROTEIN KINASE 2 (S6K2)	Encodes a ribosomal-protein S6 kinase. Gene expression is induced by cold and salt (NaCl). Activation of AtS6k is regulated by 1-naphthylacetic acid and kinetin, at least in part, via a lipid kinase-dependent pathway. Phosphorylates specifically mammalian and plant S6 at 25 degrees C but not at 37 degrees C. Involved in translational up-regulation of ribosomal proteins.
P.x_tomentosa33849	AT3G08950.1	HOMOLOGUE OF THE COPPER CHAPERONE SCO1 (HCC1)	Encodes HCC1, homologue of the copper chaperone SCO1 (synthesis of cytochrome c oxidase 1) from the yeast Saccharomyces cerevisiae. SCO1 encodes a mitochondrial protein that is essential for the correct assembly of complex IV in the respiratory chain. HCC1 is localized in the mitochondrion. A chimeric yeast Sco1-Arabidopsis HCC1 protein complements yeast Sco1 activity. Embryos of hcc1 mutants bec…
P.x_tomentosa31649	AT3G08950.1	HOMOLOGUE OF THE COPPER CHAPERONE SCO1 (HCC1)	Encodes HCC1, homologue of the copper chaperone SCO1 (synthesis of cytochrome c oxidase 1) from the yeast Saccharomyces cerevisiae. SCO1 encodes a mitochondrial protein that is essential for the correct assembly of complex IV in the respiratory chain. HCC1 is localized in the mitochondrion. A chimeric yeast Sco1-Arabidopsis HCC1 protein complements yeast Sco1 activity. Embryos of hcc1 mutants bec…
P.x_tomentosa22324	AT3G11410.1	PROTEIN PHOSPHATASE 2CA (PP2CA)	Encodes protein phosphatase 2C. Negative regulator of ABA signalling. Expressed in seeds during germination. mRNA up-regulated by drought and ABA.
P.x_tomentosa24295	AT3G11410.1	PROTEIN PHOSPHATASE 2CA (PP2CA)	Encodes protein phosphatase 2C. Negative regulator of ABA signalling. Expressed in seeds during germination. mRNA up-regulated by drought and ABA.
P.x_tomentosa27686	AT3G12490.2	CYSTATIN B (CYSB)	Encodes a protein with cysteine proteinase inhibitor activity. Overexpression increases tolerance to abiotic stressors (i.e.salt,osmotic, cold stress).
P.x_tomentosa10781	AT3G12490.2	CYSTATIN B (CYSB)	Encodes a protein with cysteine proteinase inhibitor activity. Overexpression increases tolerance to abiotic stressors (i.e.salt,osmotic, cold stress).
P.x_tomentosa14313	AT3G12490.2	CYSTATIN B (CYSB)	Encodes a protein with cysteine proteinase inhibitor activity. Overexpression increases tolerance to abiotic stressors (i.e.salt,osmotic, cold stress).
P.x_tomentosa24719	AT3G17000.1	UBIQUITIN-CONJUGATING ENZYME 32 (UBC32)	Group XIV ubiquitin-conjugating enzyme that functions negative regulation of drought stress.
P.x_tomentosa08092	AT3G17000.1	UBIQUITIN-CONJUGATING ENZYME 32 (UBC32)	Group XIV ubiquitin-conjugating enzyme that functions negative regulation of drought stress.
P.x_tomentosa22752	AT3G17000.1	UBIQUITIN-CONJUGATING ENZYME 32 (UBC32)	Group XIV ubiquitin-conjugating enzyme that functions negative regulation of drought stress.
P.x_tomentosa27510	AT3G17510.1	CBL-INTERACTING PROTEIN KINASE 1 (CIPK1)	Encodes a CBL-interacting protein kinase. Specifically interacts with ECT1 and ECT2.
P.x_tomentosa23805	AT3G17510.1	CBL-INTERACTING PROTEIN KINASE 1 (CIPK1)	Encodes a CBL-interacting protein kinase. Specifically interacts with ECT1 and ECT2.
P.x_tomentosa21905	AT3G21150.1	B-BOX DOMAIN PROTEIN 32 (BBX32)	Encodes a protein with a B-box domain predicted to act as a transcription factor. Expression of the BBX32 gene is affected by monochromatic red light. Genetic analysis shows BBX32 is under circadian control; it is a morning gene under clock regulation.
P.x_tomentosa25671	AT3G21150.1	B-BOX DOMAIN PROTEIN 32 (BBX32)	Encodes a protein with a B-box domain predicted to act as a transcription factor. Expression of the BBX32 gene is affected by monochromatic red light. Genetic analysis shows BBX32 is under circadian control; it is a morning gene under clock regulation.
P.x_tomentosa23874	AT3G21150.1	B-BOX DOMAIN PROTEIN 32 (BBX32)	Encodes a protein with a B-box domain predicted to act as a transcription factor. Expression of the BBX32 gene is affected by monochromatic red light. Genetic analysis shows BBX32 is under circadian control; it is a morning gene under clock regulation.
P.x_tomentosa73659	AT3G22370.1	ALTERNATIVE OXIDASE 1A (AOX1A)	Encodes AOX1a, an isoform of alternative oxidase that is expressed in rosettes, flowers, and root. The alternative oxidase of plant mitochondria transfers electrons from the ubiquinone pool to oxygen without energy conservations. It is regulated through transcriptional control and by pyruvate. Plays a role in shoot acclimation to low temperature. Also is capable of ameliorating reactive oxygen sp…
P.x_tomentosa72557	AT3G22370.1	ALTERNATIVE OXIDASE 1A (AOX1A)	Encodes AOX1a, an isoform of alternative oxidase that is expressed in rosettes, flowers, and root. The alternative oxidase of plant mitochondria transfers electrons from the ubiquinone pool to oxygen without energy conservations. It is regulated through transcriptional control and by pyruvate. Plays a role in shoot acclimation to low temperature. Also is capable of ameliorating reactive oxygen sp…
P.x_tomentosa75394	AT3G22370.1	ALTERNATIVE OXIDASE 1A (AOX1A)	Encodes AOX1a, an isoform of alternative oxidase that is expressed in rosettes, flowers, and root. The alternative oxidase of plant mitochondria transfers electrons from the ubiquinone pool to oxygen without energy conservations. It is regulated through transcriptional control and by pyruvate. Plays a role in shoot acclimation to low temperature. Also is capable of ameliorating reactive oxygen sp…
P.x_tomentosa74672	AT3G22370.1	ALTERNATIVE OXIDASE 1A (AOX1A)	Encodes AOX1a, an isoform of alternative oxidase that is expressed in rosettes, flowers, and root. The alternative oxidase of plant mitochondria transfers electrons from the ubiquinone pool to oxygen without energy conservations. It is regulated through transcriptional control and by pyruvate. Plays a role in shoot acclimation to low temperature. Also is capable of ameliorating reactive oxygen sp…
P.x_tomentosa43241	AT3G22550.1	-	NAD(P)H-quinone oxidoreductase subunit, putative (DUF581);(source:Araport11)
P.x_tomentosa41194	AT3G22550.1	-	NAD(P)H-quinone oxidoreductase subunit, putative (DUF581);(source:Araport11)
P.x_tomentosa06846	AT3G23360.1	-	Protein phosphatase 2C family protein;(source:Araport11)
P.x_tomentosa08596	AT3G23360.1	-	Protein phosphatase 2C family protein;(source:Araport11)
P.x_tomentosa06891	AT3G23920.1	BETA-AMYLASE 1 (BAM1)	Encodes a chloroplast beta-amylase. Is necessary for leaf starch breakdown in the absence of BAM3.Activity of BAM1 increases 4 days after osmotic stress. BAM1 has a higher temperature optimum than BAM3 (PMID:25293962).
P.x_tomentosa06890	AT3G23920.1	BETA-AMYLASE 1 (BAM1)	Encodes a chloroplast beta-amylase. Is necessary for leaf starch breakdown in the absence of BAM3.Activity of BAM1 increases 4 days after osmotic stress. BAM1 has a higher temperature optimum than BAM3 (PMID:25293962).
P.x_tomentosa27111	AT3G23920.1	BETA-AMYLASE 1 (BAM1)	Encodes a chloroplast beta-amylase. Is necessary for leaf starch breakdown in the absence of BAM3.Activity of BAM1 increases 4 days after osmotic stress. BAM1 has a higher temperature optimum than BAM3 (PMID:25293962).
P.x_tomentosa45681	AT3G24500.1	MULTIPROTEIN BRIDGING FACTOR 1C (MBF1C)	One of three genes in A. thaliana encoding multiprotein bridging factor 1, a highly conserved transcriptional coactivator. May serve as a bridging factor between a bZIP factor and TBP. Its expression is specifically elevated in response to pathogen infection, salinity, drought, heat, hydrogen peroxide, and application of abscisic acid or salicylic acid. Constitutive expression enhances the tolera…
P.x_tomentosa27168	AT3G26000.1	RCAR3 INTERACTING F-BOX PROTEIN 1 (RIFP1)	RIPF1 is an F-Box E3 ligase that interacts with the ABA receptor RCAR3 and appears to be responsible for facilitating its turnover.
P.x_tomentosa90656	AT3G26000.1	RCAR3 INTERACTING F-BOX PROTEIN 1 (RIFP1)	RIPF1 is an F-Box E3 ligase that interacts with the ABA receptor RCAR3 and appears to be responsible for facilitating its turnover.
P.x_tomentosa83110	AT3G26000.1	RCAR3 INTERACTING F-BOX PROTEIN 1 (RIFP1)	RIPF1 is an F-Box E3 ligase that interacts with the ABA receptor RCAR3 and appears to be responsible for facilitating its turnover.
P.x_tomentosa55684	AT3G45240.1	GEMINIVIRUS REP INTERACTING KINASE 1 (GRIK1)	Encodes a geminivirus Rep interacting kinase (GRIK; GRIK1/AT3G45240, GRIK2/AT5G60550). GRIKs are SnRK1 (SNF1-related kinases) activating kinases. Both GRIKs specifically bind to the SnRK1 catalytic subunit and phosphorylate the equivalent threonine residue in its activation loop in vitro.
P.x_tomentosa53957	AT3G45240.1	GEMINIVIRUS REP INTERACTING KINASE 1 (GRIK1)	Encodes a geminivirus Rep interacting kinase (GRIK; GRIK1/AT3G45240, GRIK2/AT5G60550). GRIKs are SnRK1 (SNF1-related kinases) activating kinases. Both GRIKs specifically bind to the SnRK1 catalytic subunit and phosphorylate the equivalent threonine residue in its activation loop in vitro.
P.x_tomentosa30128	AT3G50360.1	CENTRIN2 (CEN2)	CAM like protein with four EF-hand domains. Binds calcium. Loss of function mutants affect ABA regulation of guard cell channels and accumulation of stress responsive transcripts(PMID:28603528).
P.x_tomentosa18796	AT3G51940.2	-	oxidoreductase/transition metal ion-binding protein;(source:Araport11)
P.x_tomentosa64165	AT3G52880.2	MONODEHYDROASCORBATE REDUCTASE 1 (MDAR1)	Encodes a peroxisomal monodehydroascorbate reductase, involved in the ascorbate-glutathione cycle which removes toxic H2O2
P.x_tomentosa61993	AT3G52880.2	MONODEHYDROASCORBATE REDUCTASE 1 (MDAR1)	Encodes a peroxisomal monodehydroascorbate reductase, involved in the ascorbate-glutathione cycle which removes toxic H2O2
P.x_tomentosa15717	AT3G54360.1	NO CATALASE ACTIVITY 1 (NCA1)	Encodes a catalase chaperon that is essential for catalase activity. Required for multiple stress responses.
P.x_tomentosa86447	AT3G54360.1	NO CATALASE ACTIVITY 1 (NCA1)	Encodes a catalase chaperon that is essential for catalase activity. Required for multiple stress responses.
P.x_tomentosa72689	AT3G54660.1	GLUTATHIONE REDUCTASE (GR)	Encodes glutathione reductase that is most likely localized in the chloroplast.
P.x_tomentosa60418	AT3G57090.2	(BIGYIN)	Encodes a protein with similarity to yeast FIS proteins. These membrane anchored proteins bind DRP proteins and function during organelle division. FIS1B is expressed ubiquitously and appears to be involved in peroxisome division.
P.x_tomentosa32531	AT3G57090.2	(BIGYIN)	Encodes a protein with similarity to yeast FIS proteins. These membrane anchored proteins bind DRP proteins and function during organelle division. FIS1B is expressed ubiquitously and appears to be involved in peroxisome division.
P.x_tomentosa64748	AT3G57090.2	(BIGYIN)	Encodes a protein with similarity to yeast FIS proteins. These membrane anchored proteins bind DRP proteins and function during organelle division. FIS1B is expressed ubiquitously and appears to be involved in peroxisome division.
P.x_tomentosa60328	AT3G57530.1	CALCIUM-DEPENDENT PROTEIN KINASE 32 (CPK32)	Calcium-dependent Protein Kinase. ABA signaling component that regulates the ABA-responsive gene expression via ABF4. AtCPK32 has autophosphorylation activity and can phosphorylate ABF4 in vitro
P.x_tomentosa02934	AT3G57870.1	SUMO CONJUGATION ENZYME 1 (SCE1)	Encodes a SUMO ligase that directs the attachment of the small protein SUMO to target proteins via an isopeptide bond. This enzyme is localized to the nucleus and plants with reduced levels of this protein show higher sensitivity to ABA in root growth inhibition assays. It has high similarity to the yeast UBC9 SUMO ligase and is sometimes referred to by that name.
P.x_tomentosa01488	AT3G57870.1	SUMO CONJUGATION ENZYME 1 (SCE1)	Encodes a SUMO ligase that directs the attachment of the small protein SUMO to target proteins via an isopeptide bond. This enzyme is localized to the nucleus and plants with reduced levels of this protein show higher sensitivity to ABA in root growth inhibition assays. It has high similarity to the yeast UBC9 SUMO ligase and is sometimes referred to by that name.
P.x_tomentosa77286	AT3G59800.1	-	stress response protein;(source:Araport11)
P.x_tomentosa00540	AT4G00355.3	ATG8-INTERACTING PROTEIN 2 (ATI2)	Encodes an Atg8-interacting protein that is partially associated with the ER during favorable growth conditions and becomes mainly associated with a spherical compartment that dynamically moves along the ER network.
P.x_tomentosa01930	AT4G00355.3	ATG8-INTERACTING PROTEIN 2 (ATI2)	Encodes an Atg8-interacting protein that is partially associated with the ER during favorable growth conditions and becomes mainly associated with a spherical compartment that dynamically moves along the ER network.
P.x_tomentosa82232	AT4G00355.3	ATG8-INTERACTING PROTEIN 2 (ATI2)	Encodes an Atg8-interacting protein that is partially associated with the ER during favorable growth conditions and becomes mainly associated with a spherical compartment that dynamically moves along the ER network.
P.x_tomentosa83651	AT4G00355.3	ATG8-INTERACTING PROTEIN 2 (ATI2)	Encodes an Atg8-interacting protein that is partially associated with the ER during favorable growth conditions and becomes mainly associated with a spherical compartment that dynamically moves along the ER network.
P.x_tomentosa22382	AT4G00430.1	PLASMA MEMBRANE INTRINSIC PROTEIN 1;4 (PIP1;4)	a member of the plasma membrane intrinsic protein subfamily PIP1.
P.x_tomentosa04753	AT4G00430.1	PLASMA MEMBRANE INTRINSIC PROTEIN 1;4 (PIP1;4)	a member of the plasma membrane intrinsic protein subfamily PIP1.
P.x_tomentosa24352	AT4G00430.1	PLASMA MEMBRANE INTRINSIC PROTEIN 1;4 (PIP1;4)	a member of the plasma membrane intrinsic protein subfamily PIP1.
P.x_tomentosa24211	AT4G01470.1	TONOPLAST INTRINSIC PROTEIN 1;3 (TIP1;3)	Encodes AtTIP1;3, functions as water and urea channels in pollen.
P.x_tomentosa22238	AT4G01470.1	TONOPLAST INTRINSIC PROTEIN 1;3 (TIP1;3)	Encodes AtTIP1;3, functions as water and urea channels in pollen.
P.x_tomentosa40600	AT4G01610.1	(ATCATHB3)	Encodes a capase involved in stress induced cell death. Activity detected in leaf and cell culture.
P.x_tomentosa80298	AT4G03260.1	MICROTUBULE ASSOCIATED STRESS PROTEIN 1 (MASP1)	MASP1 overexpression promotes growth during drought and promotes microtubule stability and recovery after stress as well as microtubule bundling.MASP1 growth promotion and microtubule stabilization activities are dependent upon serine 670 phosphorylation. MASP1 binds microtubules;this activity is not affected by MASP1 phosphorylation status.MASP1 protein levels are induced by drought post-transcr…
P.x_tomentosa80221	AT4G03410.2	-	Peroxisomal membrane 22 kDa (Mpv17/PMP22) family protein;(source:Araport11)
P.x_tomentosa81317	AT4G03410.2	-	Peroxisomal membrane 22 kDa (Mpv17/PMP22) family protein;(source:Araport11)
P.x_tomentosa84854	AT4G09760.1	CHOLINE/ETHANOLAMINE KINASE 3 (CEK3)	encodes a choline synthase whose gene expression is induced by high salt and mannitol.
P.x_tomentosa11722	AT4G11600.1	GLUTATHIONE PEROXIDASE 6 (GPX6)	Encodes glutathione peroxidase.
P.x_tomentosa15241	AT4G11600.1	GLUTATHIONE PEROXIDASE 6 (GPX6)	Encodes glutathione peroxidase.
P.x_tomentosa63834	AT4G13270.1	-	Late embryogenesis abundant (LEA) hydroxyproline-rich glycoprotein family;(source:Araport11)
P.x_tomentosa61661	AT4G13270.1	-	Late embryogenesis abundant (LEA) hydroxyproline-rich glycoprotein family;(source:Araport11)
P.x_tomentosa62776	AT4G16480.1	INOSITOL TRANSPORTER 4 (INT4)	Encodes a high affinity H+:<i>myo</i>-inositol symporter. The only other compound shown to be transported was pinitol, a methylated derivative of <i>myo</i>-inositol. The mRNA is cell-to-cell mobile.
P.x_tomentosa60602	AT4G16480.1	INOSITOL TRANSPORTER 4 (INT4)	Encodes a high affinity H+:<i>myo</i>-inositol symporter. The only other compound shown to be transported was pinitol, a methylated derivative of <i>myo</i>-inositol. The mRNA is cell-to-cell mobile.
P.x_tomentosa56769	AT4G16760.1	ACYL-COA OXIDASE 1 (ACX1)	Encodes a medium to long-chain acyl-CoA oxidase. Catalyzes the first step of fatty acid beta-oxidation. Involved in jasmonate biosynthesis. Gene expression is induced by wounding, drought stress, abscisic acid, and jasmonate.
P.x_tomentosa58467	AT4G16760.1	ACYL-COA OXIDASE 1 (ACX1)	Encodes a medium to long-chain acyl-CoA oxidase. Catalyzes the first step of fatty acid beta-oxidation. Involved in jasmonate biosynthesis. Gene expression is induced by wounding, drought stress, abscisic acid, and jasmonate.
P.x_tomentosa48354	AT4G18700.1	CBL-INTERACTING PROTEIN KINASE 12 (CIPK12)	Encodes CBL-interacting protein kinase 12 (CIPK12).
P.x_tomentosa49338	AT4G18700.1	CBL-INTERACTING PROTEIN KINASE 12 (CIPK12)	Encodes CBL-interacting protein kinase 12 (CIPK12).
P.x_tomentosa49528	AT4G21440.1	MYB-LIKE 102 (MYB102)	Encodes a MYB transcription factor involved in wounding and osmotic stress response. Member of the R2R3 factor gene family.
P.x_tomentosa54528	AT4G24020.1	NIN LIKE PROTEIN 7 (NLP7)	Encodes NIN Like Protein 7 (NLP7). Modulates nitrate sensing and metabolism. Mutants of NLP7 show features of nitrogen-starved plants and are tolerant to drought stress. Localized in the nucleus and functions as a putative transcription factor. The mRNA is cell-to-cell mobile.
P.x_tomentosa56226	AT4G24020.1	NIN LIKE PROTEIN 7 (NLP7)	Encodes NIN Like Protein 7 (NLP7). Modulates nitrate sensing and metabolism. Mutants of NLP7 show features of nitrogen-starved plants and are tolerant to drought stress. Localized in the nucleus and functions as a putative transcription factor. The mRNA is cell-to-cell mobile.
P.x_tomentosa73277	AT4G25130.1	PEPTIDE MET SULFOXIDE REDUCTASE 4 (PMSR4)	Encodes a chloroplast-localized methionine sulfoxide reductase that is a member of the MSRA family. Involved in protection of chloroplasts from oxidative stress.
P.x_tomentosa76057	AT4G25130.1	PEPTIDE MET SULFOXIDE REDUCTASE 4 (PMSR4)	Encodes a chloroplast-localized methionine sulfoxide reductase that is a member of the MSRA family. Involved in protection of chloroplasts from oxidative stress.
P.x_tomentosa72168	AT4G25130.1	PEPTIDE MET SULFOXIDE REDUCTASE 4 (PMSR4)	Encodes a chloroplast-localized methionine sulfoxide reductase that is a member of the MSRA family. Involved in protection of chloroplasts from oxidative stress.
P.x_tomentosa47952	AT4G27410.3	RESPONSIVE TO DESICCATION 26 (RD26)	Encodes a NAC transcription factor induced in response to desiccation. It is localized to the nucleus and acts as a transcriptional activator in ABA-mediated dehydration response.
P.x_tomentosa09413	AT4G27410.3	RESPONSIVE TO DESICCATION 26 (RD26)	Encodes a NAC transcription factor induced in response to desiccation. It is localized to the nucleus and acts as a transcriptional activator in ABA-mediated dehydration response.
P.x_tomentosa12957	AT4G27410.3	RESPONSIVE TO DESICCATION 26 (RD26)	Encodes a NAC transcription factor induced in response to desiccation. It is localized to the nucleus and acts as a transcriptional activator in ABA-mediated dehydration response.
P.x_tomentosa20212	AT4G28400.1	-	Protein phosphatase 2C family protein;(source:Araport11)
P.x_tomentosa44912	AT4G32650.1	POTASSIUM CHANNEL IN ARABIDOPSIS THALIANA 3 (KAT3)	Encodes KAT3, a member of the Shaker family of voltage-gated potassium channel subunits. Does not form functional potassium channel on its own. Involved in down-regulating AKT1 and KAT1 channel activity by forming heteromers with AKT1 or KAT1. The Shaker family K+ ion channels include five groups based on phylogenetic analysis (FEBS Letters (2007) 581: 2357): I (inwardly rectifying conductance): …
P.x_tomentosa59085	AT4G33000.1	CALCINEURIN B-LIKE PROTEIN 10 (CBL10)	Encodes a member of the calcineurin B-like calcium sensor gene family. Mediates salt tolerance by regulating ion homeostasis in Arabidopsis.
P.x_tomentosa61111	AT4G33000.1	CALCINEURIN B-LIKE PROTEIN 10 (CBL10)	Encodes a member of the calcineurin B-like calcium sensor gene family. Mediates salt tolerance by regulating ion homeostasis in Arabidopsis.
P.x_tomentosa63282	AT4G33000.1	CALCINEURIN B-LIKE PROTEIN 10 (CBL10)	Encodes a member of the calcineurin B-like calcium sensor gene family. Mediates salt tolerance by regulating ion homeostasis in Arabidopsis.
P.x_tomentosa59671	AT4G33150.2	LYSINE-KETOGLUTARATE REDUCTASE (LKR)	This is a splice variant of the LKR/SDH locus. It encodes a bifunctional polypeptide lysine-ketoglutarate reductase and saccharopine dehydrogenase involved in lysine degradation. There is another splice variant that encodes a mono saccharopine dehydrogenase protein. Gene expression is induced by abscisic acid, jasmonate, and under sucrose starvation.
P.x_tomentosa64008	AT4G33150.2	LYSINE-KETOGLUTARATE REDUCTASE (LKR)	This is a splice variant of the LKR/SDH locus. It encodes a bifunctional polypeptide lysine-ketoglutarate reductase and saccharopine dehydrogenase involved in lysine degradation. There is another splice variant that encodes a mono saccharopine dehydrogenase protein. Gene expression is induced by abscisic acid, jasmonate, and under sucrose starvation.
P.x_tomentosa61837	AT4G33150.2	LYSINE-KETOGLUTARATE REDUCTASE (LKR)	This is a splice variant of the LKR/SDH locus. It encodes a bifunctional polypeptide lysine-ketoglutarate reductase and saccharopine dehydrogenase involved in lysine degradation. There is another splice variant that encodes a mono saccharopine dehydrogenase protein. Gene expression is induced by abscisic acid, jasmonate, and under sucrose starvation.
P.x_tomentosa77044	AT4G33950.1	OPEN STOMATA 1 (OST1)	Encodes calcium-independent ABA-activated protein kinase, a member of SNF1-related protein kinases (SnRK2) whose activity is activated by ionic (salt) and non-ionic (mannitol) osmotic stress. Mutations disrupted ABA induction of stomatal closure as well as ABA inhibition of light-induced stomatal opening. However, regulation of stomatal opening/closing by light or CO(2) is not affected in these m…
P.x_tomentosa78777	AT4G33950.1	OPEN STOMATA 1 (OST1)	Encodes calcium-independent ABA-activated protein kinase, a member of SNF1-related protein kinases (SnRK2) whose activity is activated by ionic (salt) and non-ionic (mannitol) osmotic stress. Mutations disrupted ABA induction of stomatal closure as well as ABA inhibition of light-induced stomatal opening. However, regulation of stomatal opening/closing by light or CO(2) is not affected in these m…
P.x_tomentosa67053	AT4G35090.3	CATALASE 2 (CAT2)	Encodes a peroxisomal catalase, highly expressed in bolts and leaves. mRNA expression patterns show circadian regulation with mRNA levels being high in the subjective early morning. Loss of function mutations have increased H2O2 levels and increased H2O2 sensitivity. Mutants accumulate more toxic ions yet show decreased sensitivity to Li+. This decreased sensitivity is most likely due to an insen…
P.x_tomentosa72733	AT4G37900.2	(ATGRDP2)	Protein of unknown function that contains DUF1399 domain and putative RNA binding motif. Expressed in many plant tissues and is involved in many aspects of plant growth and development as well as response to salt stress.
P.x_tomentosa79494	AT4G38540.1	-	FAD/NAD(P)-binding oxidoreductase family protein;(source:Araport11)
P.x_tomentosa29776	AT4G39090.1	RESPONSIVE TO DEHYDRATION 19 (RD19)	Similar to cysteine proteinases, induced by desiccation but not abscisic acid. Required for RRS1-R mediated resistance against Ralstonia solanacearum. Interacts with the R. solanacearum type III effector PopP2. RD19 associates with PopP2 to form a nuclear complex that is required for activation of the RRS1-R?mediated resistance response.
P.x_tomentosa64282	AT5G01520.1	ABA INSENSITIVE RING PROTEIN 2 (AIRP2)	Encodes a cytosolic RING-type E3 ubiquitin (Ub) ligase that is critical for ABA and high salinity responses during germination. AtAIRP2 and SDIR1 likely play a combinatory role in ABA signaling and the response to high salt in Arabidopsis.
P.x_tomentosa62109	AT5G01520.1	ABA INSENSITIVE RING PROTEIN 2 (AIRP2)	Encodes a cytosolic RING-type E3 ubiquitin (Ub) ligase that is critical for ABA and high salinity responses during germination. AtAIRP2 and SDIR1 likely play a combinatory role in ABA signaling and the response to high salt in Arabidopsis.
P.x_tomentosa31535	AT5G01820.1	SERINE/THREONINE PROTEIN KINASE 1 (SR1)	Encodes a CBL-interacting serine/threonine protein kinase.
P.x_tomentosa07490	AT5G04410.1	NAC DOMAIN CONTAINING PROTEIN 2 (NAC2)	NAC family member, functions as a transcriptional activator, regulates flavonoid biosynthesis under high light. The mRNA is cell-to-cell mobile.
P.x_tomentosa04474	AT5G04410.1	NAC DOMAIN CONTAINING PROTEIN 2 (NAC2)	NAC family member, functions as a transcriptional activator, regulates flavonoid biosynthesis under high light. The mRNA is cell-to-cell mobile.
P.x_tomentosa21998	AT5G04760.1	DIVARICATA2 (DIV2)	R-R-type MYB protein which plays negative roles in salt stress and is required for ABA signaling in Arabidopsis.
P.x_tomentosa23966	AT5G04760.1	DIVARICATA2 (DIV2)	R-R-type MYB protein which plays negative roles in salt stress and is required for ABA signaling in Arabidopsis.
P.x_tomentosa32056	AT5G06530.1	ATP-BINDING CASSETTE G22 (ABCG22)	Encodes ABCG22, an ABC transporter gene. Mutation results in increased water transpiration and drought susceptibility.
P.x_tomentosa32210	AT5G06760.1	LATE EMBRYOGENESIS ABUNDANT 4-5 (LEA4-5)	Encodes LEA4-5, a member of the Late Embryogenesis Abundant (LEA) proteins which typically accumulate in response to low water availability conditions imposed during development or by the environment. Most of the diverse set of LEA proteins can be grouped according to properties such as high hydrophilicity and high content of glycine or other small amino acids in what has been termed hydrophilins…
P.x_tomentosa68782	AT5G08560.2	(WDR26)	WRDR26 is a WD-40 repeat containing protein initially identified as an interacting partner RanBPM. Its expression is induced by abiotic stress as well as various plant growth regulators including IAA, ABA and ethylene.
P.x_tomentosa82929	AT5G08790.1	(ATAF2)	induced by wounding, belongs to a large family of putative transcriptional activators with NAC domain.
P.x_tomentosa28060	AT5G12170.2	CRT (CHLOROQUINE-RESISTANCE TRANSPORTER)-LIKE TRANSPORTER 3 (CLT3)	Encodes one of the CRT-Like transporters (CLT1/AT5G19380, CLT2/AT4G24460, CLT3/AT5G12170). Required for glutathione homeostasis and stress responses. Mutants lacking these transporters are heavy metal-sensitive, glutathione(GSH)-deficient, and hypersensitive to Phytophthora infection. The mRNA is cell-to-cell mobile.
P.x_tomentosa09879	AT5G14420.2	RING DOMAIN LIGASE2 (RGLG2)	Encodes RGLG2 (RING domain ligase 2), a RING domain ubiquitin E3 ligase that negatively regulates the drought stress response by mediating ERF53 transcriptional activity.
P.x_tomentosa16870	AT5G14420.2	RING DOMAIN LIGASE2 (RGLG2)	Encodes RGLG2 (RING domain ligase 2), a RING domain ubiquitin E3 ligase that negatively regulates the drought stress response by mediating ERF53 transcriptional activity.
P.x_tomentosa13426	AT5G14420.2	RING DOMAIN LIGASE2 (RGLG2)	Encodes RGLG2 (RING domain ligase 2), a RING domain ubiquitin E3 ligase that negatively regulates the drought stress response by mediating ERF53 transcriptional activity.
P.x_tomentosa76423	AT5G17280.1	-	oxidoreductase-like protein, amino-terminal protein;(source:Araport11)
P.x_tomentosa20104	AT5G23360.1	-	GRAM domain-containing protein / ABA-responsive protein-like protein;(source:Araport11)
P.x_tomentosa75350	AT5G24270.4	SALT OVERLY SENSITIVE 3 (SOS3)	encodes a calcium sensor that is essential for K+ nutrition, K+/Na+ selectivity, and salt tolerance. The protein is similar to calcineurin B. Lines carrying recessive mutations are hypersensitive to Na+ and Li+ stresses and is unable to grow in low K+. The growth defect is rescued by extracellular calcium.
P.x_tomentosa74632	AT5G24270.4	SALT OVERLY SENSITIVE 3 (SOS3)	encodes a calcium sensor that is essential for K+ nutrition, K+/Na+ selectivity, and salt tolerance. The protein is similar to calcineurin B. Lines carrying recessive mutations are hypersensitive to Na+ and Li+ stresses and is unable to grow in low K+. The growth defect is rescued by extracellular calcium.
P.x_tomentosa40631	AT5G24470.1	PSEUDO-RESPONSE REGULATOR 5 (PRR5)	Encodes a pseudo-response regulator whose mutation affects various circadian-associated biological events such as flowering time in the long-day photoperiod conditions, red light sensitivity of seedlings during early photomorphogenesis, and the period of free-running rhythms of certain clock-controlled genes including CCA1 and APRR1/TOC1 in constant white light. Acts as transcriptional repressor …
P.x_tomentosa72419	AT5G24470.1	PSEUDO-RESPONSE REGULATOR 5 (PRR5)	Encodes a pseudo-response regulator whose mutation affects various circadian-associated biological events such as flowering time in the long-day photoperiod conditions, red light sensitivity of seedlings during early photomorphogenesis, and the period of free-running rhythms of certain clock-controlled genes including CCA1 and APRR1/TOC1 in constant white light. Acts as transcriptional repressor …
P.x_tomentosa42234	AT5G24470.1	PSEUDO-RESPONSE REGULATOR 5 (PRR5)	Encodes a pseudo-response regulator whose mutation affects various circadian-associated biological events such as flowering time in the long-day photoperiod conditions, red light sensitivity of seedlings during early photomorphogenesis, and the period of free-running rhythms of certain clock-controlled genes including CCA1 and APRR1/TOC1 in constant white light. Acts as transcriptional repressor …
P.x_tomentosa59068	AT5G26030.1	FERROCHELATASE 1 (FC1)	encodes ferrochelatase I located in plastids. Involved in heme biosynthesis in non-photosynthetic tissues and induced by oxidative stress in photosynthetic tissues to supply heme for defensive hemoproteins The mRNA is cell-to-cell mobile.
P.x_tomentosa15238	AT5G41210.1	GLUTATHIONE S-TRANSFERASE THETA 1 (GSTT1)	Encodes glutathione transferase belonging to the theta class of GSTs. Naming convention according to Wagner et al. (2002).
P.x_tomentosa89329	AT5G41210.1	GLUTATHIONE S-TRANSFERASE THETA 1 (GSTT1)	Encodes glutathione transferase belonging to the theta class of GSTs. Naming convention according to Wagner et al. (2002).
P.x_tomentosa56289	AT5G41610.1	CATION/H+ EXCHANGER 18 (CHX18)	member of Putative Na+/H+ antiporter family
P.x_tomentosa15393	AT5G41990.1	WITH NO LYSINE (K) KINASE 8 (WNK8)	Encodes a member of the WNK family (9 members in all) of protein kinases, the structural design of which is clearly distinct from those of other known protein kinases, such as receptor-like kinases and mitogen-activated protein kinases. Interacts specifically with and phosphorylates AtVHA-C, subunit C of the vacuolar H+-ATPase.
P.x_tomentosa74813	AT5G42150.1	-	Glutathione S-transferase family protein;(source:Araport11)
P.x_tomentosa75530	AT5G42150.1	-	Glutathione S-transferase family protein;(source:Araport11)
P.x_tomentosa67128	AT5G42150.1	-	Glutathione S-transferase family protein;(source:Araport11)
P.x_tomentosa50603	AT5G46240.1	POTASSIUM CHANNEL IN ARABIDOPSIS THALIANA 1 (KAT1)	Encodes a potassium channel protein (KAT1). ABA triggers KAT1 endocytosis both in epidermal cells as well as guard cells. Upon removal of ABA, KAT1 is recycled back to the plasma membrane. KAT1 is localized within 0.5?0.6 &#956;m diameter microdomains at the plasma membrane surface. KAT1 belongs to the Shaker family K+ channel. This family includes five groups based on phylogenetic analysis (FEBS…
P.x_tomentosa53328	AT5G46240.1	POTASSIUM CHANNEL IN ARABIDOPSIS THALIANA 1 (KAT1)	Encodes a potassium channel protein (KAT1). ABA triggers KAT1 endocytosis both in epidermal cells as well as guard cells. Upon removal of ABA, KAT1 is recycled back to the plasma membrane. KAT1 is localized within 0.5?0.6 &#956;m diameter microdomains at the plasma membrane surface. KAT1 belongs to the Shaker family K+ channel. This family includes five groups based on phylogenetic analysis (FEBS…
P.x_tomentosa56723	AT5G47100.1	CALCINEURIN B-LIKE PROTEIN 9 (CBL9)	member of AtCBLs (Calcineurin B-like Calcium Sensor Proteins. CBL9 interacts with and targets CIPK23 to the plasma membrane in vivo.
P.x_tomentosa14865	AT5G47100.1	CALCINEURIN B-LIKE PROTEIN 9 (CBL9)	member of AtCBLs (Calcineurin B-like Calcium Sensor Proteins. CBL9 interacts with and targets CIPK23 to the plasma membrane in vivo.
P.x_tomentosa11349	AT5G47100.1	CALCINEURIN B-LIKE PROTEIN 9 (CBL9)	member of AtCBLs (Calcineurin B-like Calcium Sensor Proteins. CBL9 interacts with and targets CIPK23 to the plasma membrane in vivo.
P.x_tomentosa13224	AT5G47650.2	NUDIX HYDROLASE HOMOLOG 2 (NUDT2)	Encodes an ADP-ribose pyrophosphatase that confers enhanced tolerance to oxidative stress.
P.x_tomentosa09674	AT5G47650.2	NUDIX HYDROLASE HOMOLOG 2 (NUDT2)	Encodes an ADP-ribose pyrophosphatase that confers enhanced tolerance to oxidative stress.
P.x_tomentosa44463	AT5G57630.1	CBL-INTERACTING PROTEIN KINASE 21 (CIPK21)	CBL-interacting protein kinase.When mutated plants are hypersensitive to salt and osmotic stress.
P.x_tomentosa61565	AT5G57630.1	CBL-INTERACTING PROTEIN KINASE 21 (CIPK21)	CBL-interacting protein kinase.When mutated plants are hypersensitive to salt and osmotic stress.
P.x_tomentosa14460	AT5G64170.2	NIGHT LIGHT-INDUCIBLE AND CLOCK-REGULATED 1 (LNK1)	LNK1 is a member of a small family (4 proteins) in Arabidopsis that have some overlap in function. LNK1 functions in the integration of light signaling and circadian clock. It is regulated by the clock TOC1 complex.Functions as a transcriptional coactivator.
P.x_tomentosa41093	AT5G64750.1	ABA REPRESSOR1 (ABR1)	Encodes a putative transcription factor containing an AP2 domain. Is a member of the ERF (ethylene response factor) subfamily B-4 of ERF/AP2 transcription factor family. Expressed in response to ABA, osmotic stress, sugar stress and drought. Mutants are hypersensitive to these stresses. May be involved in regulation of ABA mediated stress response. The mRNA is cell-to-cell mobile.
P.x_tomentosa85381	AT5G64750.1	ABA REPRESSOR1 (ABR1)	Encodes a putative transcription factor containing an AP2 domain. Is a member of the ERF (ethylene response factor) subfamily B-4 of ERF/AP2 transcription factor family. Expressed in response to ABA, osmotic stress, sugar stress and drought. Mutants are hypersensitive to these stresses. May be involved in regulation of ABA mediated stress response. The mRNA is cell-to-cell mobile.
P.x_tomentosa90785	AT5G64750.1	ABA REPRESSOR1 (ABR1)	Encodes a putative transcription factor containing an AP2 domain. Is a member of the ERF (ethylene response factor) subfamily B-4 of ERF/AP2 transcription factor family. Expressed in response to ABA, osmotic stress, sugar stress and drought. Mutants are hypersensitive to these stresses. May be involved in regulation of ABA mediated stress response. The mRNA is cell-to-cell mobile.
P.x_tomentosa77667	AT5G66760.1	SUCCINATE DEHYDROGENASE 1-1 (SDH1-1)	One of two genes in Arabidopsis that encode a flavoprotein subunit of the mitochondrial succinate dehydrogenase complex. The mRNA is cell-to-cell mobile.
P.x_tomentosa76495	AT5G66760.1	SUCCINATE DEHYDROGENASE 1-1 (SDH1-1)	One of two genes in Arabidopsis that encode a flavoprotein subunit of the mitochondrial succinate dehydrogenase complex. The mRNA is cell-to-cell mobile.
