# Supplementary material for: PtoNF-YC9-SRMT-PtoRD26 module regulates the high saline tolerance of a triploid poplar
Source: Genome Biol. 2022 Jul 7;23:148. doi: 10.1186/s13059-022-02718-7 (PMC9264554; doi:10.1186/s13059-022-02718-7)
Supplement: Supplementary file 7 — Additional file 7. Table S6. The genes used for co-expression network construct. [file 13059_2022_2718_MOESM7_ESM.xlsx]

## Sheet: sheet1
Table S6. The genes used for co-expression network construct.
fromNode	toNode	weight	fromNode	toNode	weight
P.x_tomentosa88219	P.x_tomentosa47952	0.0319964	P.x_tomentosa88219	P.x_tomentosa71644	0.0412923
P.x_tomentosa84854	P.x_tomentosa47952	0.134047	P.x_tomentosa84854	P.x_tomentosa71644	0.0363589
P.x_tomentosa90378	P.x_tomentosa47952	0.170056	P.x_tomentosa89329	P.x_tomentosa71644	0.0577042
P.x_tomentosa82929	P.x_tomentosa47952	0.0301195	P.x_tomentosa82929	P.x_tomentosa71644	0.0358467
P.x_tomentosa78777	P.x_tomentosa47952	0.0627537	P.x_tomentosa78777	P.x_tomentosa71644	0.024209
P.x_tomentosa61565	P.x_tomentosa47952	0.0262787	P.x_tomentosa61565	P.x_tomentosa71644	0.037295
P.x_tomentosa68971	P.x_tomentosa47952	0.0993647	P.x_tomentosa68971	P.x_tomentosa71644	0.0236356
P.x_tomentosa15477	P.x_tomentosa47952	0.0633303	P.x_tomentosa15477	P.x_tomentosa71644	0.0289611
P.x_tomentosa15445	P.x_tomentosa47952	0.0334626	P.x_tomentosa15445	P.x_tomentosa71644	0.0239219
P.x_tomentosa42845	P.x_tomentosa47952	0.171526	P.x_tomentosa42845	P.x_tomentosa71644	0.042963
P.x_tomentosa74663	P.x_tomentosa47952	0.109936	P.x_tomentosa74663	P.x_tomentosa71644	0.0219418
P.x_tomentosa74672	P.x_tomentosa47952	0.0684763	P.x_tomentosa74672	P.x_tomentosa71644	0.0962578
P.x_tomentosa08596	P.x_tomentosa47952	0.0352936	P.x_tomentosa08596	P.x_tomentosa71644	0.0283023
P.x_tomentosa49528	P.x_tomentosa47952	0.0370104	P.x_tomentosa49528	P.x_tomentosa71644	0.0717853
P.x_tomentosa27111	P.x_tomentosa47952	0.0607814	P.x_tomentosa27111	P.x_tomentosa71644	0.052787
P.x_tomentosa12957	P.x_tomentosa47952	0.279195	P.x_tomentosa12957	P.x_tomentosa71644	0.0240435
P.x_tomentosa81317	P.x_tomentosa47952	0.0701208	P.x_tomentosa81317	P.x_tomentosa71644	0.0419595
P.x_tomentosa42259	P.x_tomentosa47952	0.076628	P.x_tomentosa42259	P.x_tomentosa71644	0.0231897
P.x_tomentosa42668	P.x_tomentosa47952	0.160933	P.x_tomentosa42668	P.x_tomentosa71644	0.0542002
P.x_tomentosa40828	P.x_tomentosa47952	0.13868	P.x_tomentosa40828	P.x_tomentosa71644	0.0421377
P.x_tomentosa53957	P.x_tomentosa47952	0.0677226	P.x_tomentosa53957	P.x_tomentosa71644	0.0409524
P.x_tomentosa56891	P.x_tomentosa47952	0.109671	P.x_tomentosa56891	P.x_tomentosa71644	0.0307284
P.x_tomentosa81553	P.x_tomentosa47952	0.149362	P.x_tomentosa81553	P.x_tomentosa71644	0.0503048
P.x_tomentosa07027	P.x_tomentosa47952	0.0324094	P.x_tomentosa07027	P.x_tomentosa71644	0.0301557
P.x_tomentosa09674	P.x_tomentosa47952	0.0367799	P.x_tomentosa09674	P.x_tomentosa71644	0.0806727
P.x_tomentosa60602	P.x_tomentosa47952	0.036667	P.x_tomentosa60602	P.x_tomentosa71644	0.081858
P.x_tomentosa61993	P.x_tomentosa47952	0.0390104	P.x_tomentosa61993	P.x_tomentosa71644	0.0455104
P.x_tomentosa62036	P.x_tomentosa47952	0.160369	P.x_tomentosa62036	P.x_tomentosa71644	0.0523821
P.x_tomentosa25671	P.x_tomentosa47952	0.122688	P.x_tomentosa25671	P.x_tomentosa71644	0.0262098
P.x_tomentosa01558	P.x_tomentosa47952	0.133566	P.x_tomentosa01558	P.x_tomentosa71644	0.0397887
P.x_tomentosa01492	P.x_tomentosa47952	0.106278	P.x_tomentosa01492	P.x_tomentosa71644	0.0332819
P.x_tomentosa01428	P.x_tomentosa47952	0.0387056	P.x_tomentosa01428	P.x_tomentosa71644	0.102975
P.x_tomentosa52564	P.x_tomentosa47952	0.0896657	P.x_tomentosa52564	P.x_tomentosa71644	0.0401313
P.x_tomentosa62179	P.x_tomentosa47952	0.104208	P.x_tomentosa62179	P.x_tomentosa71644	0.0595644
P.x_tomentosa75394	P.x_tomentosa47952	0.0606587	P.x_tomentosa75394	P.x_tomentosa71644	0.0606019
P.x_tomentosa79303	P.x_tomentosa47952	0.0201257	P.x_tomentosa79303	P.x_tomentosa71644	0.0377743
P.x_tomentosa50937	P.x_tomentosa47952	0.0930235	P.x_tomentosa50937	P.x_tomentosa71644	0.0410968
P.x_tomentosa76057	P.x_tomentosa47952	0.0636998	P.x_tomentosa76057	P.x_tomentosa71644	0.0607446
P.x_tomentosa15241	P.x_tomentosa47952	0.0512411	P.x_tomentosa15241	P.x_tomentosa71644	0.126902
P.x_tomentosa11581	P.x_tomentosa47952	0.0689836	P.x_tomentosa11581	P.x_tomentosa71644	0.0267459
P.x_tomentosa11645	P.x_tomentosa47952	0.0476883	P.x_tomentosa11645	P.x_tomentosa71644	0.0231028
P.x_tomentosa11722	P.x_tomentosa47952	0.0648145	P.x_tomentosa11722	P.x_tomentosa71644	0.0572224
P.x_tomentosa67847	P.x_tomentosa47952	0.0262972	P.x_tomentosa67847	P.x_tomentosa71644	0.0387465
P.x_tomentosa67848	P.x_tomentosa47952	0.0309984	P.x_tomentosa67848	P.x_tomentosa71644	0.0422344
P.x_tomentosa72557	P.x_tomentosa47952	0.0272568	P.x_tomentosa72557	P.x_tomentosa71644	0.0582318
P.x_tomentosa04474	P.x_tomentosa47952	0.0481906	P.x_tomentosa04474	P.x_tomentosa71644	0.0286964
P.x_tomentosa04753	P.x_tomentosa47952	0.0350334	P.x_tomentosa04753	P.x_tomentosa71644	0.0835738
P.x_tomentosa04874	P.x_tomentosa47952	0.0200169	P.x_tomentosa04874	P.x_tomentosa71644	0.0631845
P.x_tomentosa21905	P.x_tomentosa47952	0.133386	P.x_tomentosa21905	P.x_tomentosa71644	0.0303101
P.x_tomentosa58764	P.x_tomentosa47952	0.155778	P.x_tomentosa58764	P.x_tomentosa71644	0.109115
P.x_tomentosa58787	P.x_tomentosa47952	0.064752	P.x_tomentosa58787	P.x_tomentosa71644	0.0350078
P.x_tomentosa40600	P.x_tomentosa47952	0.082873	P.x_tomentosa40600	P.x_tomentosa71644	0.0477812
P.x_tomentosa40657	P.x_tomentosa47952	0.0904505	P.x_tomentosa40657	P.x_tomentosa71644	0.0323606
P.x_tomentosa40479	P.x_tomentosa47952	0.0558927	P.x_tomentosa40479	P.x_tomentosa71644	0.0386658
P.x_tomentosa80221	P.x_tomentosa47952	0.0617653	P.x_tomentosa80221	P.x_tomentosa71644	0.0484671
P.x_tomentosa48804	P.x_tomentosa47952	0.210926	P.x_tomentosa48804	P.x_tomentosa71644	0.0398829
P.x_tomentosa49460	P.x_tomentosa47952	0.0842189	P.x_tomentosa49460	P.x_tomentosa71644	0.0471222
P.x_tomentosa10602	P.x_tomentosa47952	0.0584464	P.x_tomentosa10602	P.x_tomentosa71644	0.0565972
P.x_tomentosa80298	P.x_tomentosa47952	0.0211666	P.x_tomentosa80298	P.x_tomentosa71644	0.0619771
P.x_tomentosa30128	P.x_tomentosa47952	0.0211919	P.x_tomentosa30128	P.x_tomentosa71644	0.046031
P.x_tomentosa55190	P.x_tomentosa47952	0.0991078	P.x_tomentosa55190	P.x_tomentosa71644	0.0298159
P.x_tomentosa62776	P.x_tomentosa47952	0.0240976	P.x_tomentosa62776	P.x_tomentosa71644	0.0810649
P.x_tomentosa64348	P.x_tomentosa47952	0.0705006	P.x_tomentosa64348	P.x_tomentosa71644	0.0666521
P.x_tomentosa64207	P.x_tomentosa47952	0.124665	P.x_tomentosa64207	P.x_tomentosa71644	0.0527335
P.x_tomentosa09783	P.x_tomentosa47952	0.0294308	P.x_tomentosa09783	P.x_tomentosa71644	0.0541727
P.x_tomentosa28060	P.x_tomentosa47952	0.119577	P.x_tomentosa28060	P.x_tomentosa71644	0.02071
P.x_tomentosa31504	P.x_tomentosa47952	0.199911	P.x_tomentosa31504	P.x_tomentosa71644	0.0533074
P.x_tomentosa31535	P.x_tomentosa47952	0.0892634	P.x_tomentosa31535	P.x_tomentosa71644	0.0282239
P.x_tomentosa73659	P.x_tomentosa47952	0.0428942	P.x_tomentosa73659	P.x_tomentosa71644	0.0467146
P.x_tomentosa18796	P.x_tomentosa47952	0.0288973	P.x_tomentosa18796	P.x_tomentosa71644	0.0208216
P.x_tomentosa64165	P.x_tomentosa47952	0.024535	P.x_tomentosa64165	P.x_tomentosa71644	0.0321469
P.x_tomentosa33849	P.x_tomentosa47952	0.0512828	P.x_tomentosa33849	P.x_tomentosa71644	0.0298334
P.x_tomentosa24719	P.x_tomentosa47952	0.108283	P.x_tomentosa24719	P.x_tomentosa71644	0.0304723
P.x_tomentosa81173	P.x_tomentosa47952	0.0486403	P.x_tomentosa81173	P.x_tomentosa71644	0.0561026
P.x_tomentosa60775	P.x_tomentosa47952	0.105802	P.x_tomentosa60775	P.x_tomentosa71644	0.0443923
P.x_tomentosa59085	P.x_tomentosa47952	0.129849	P.x_tomentosa59085	P.x_tomentosa71644	0.0230457
P.x_tomentosa79494	P.x_tomentosa47952	0.258501	P.x_tomentosa79494	P.x_tomentosa71644	0.0378314
P.x_tomentosa15172	P.x_tomentosa47952	0.0408651	P.x_tomentosa15172	P.x_tomentosa71644	0.0256632
P.x_tomentosa15166	P.x_tomentosa47952	0.0820934	P.x_tomentosa15166	P.x_tomentosa71644	0.0413118
P.x_tomentosa15108	P.x_tomentosa47952	0.0334417	P.x_tomentosa15108	P.x_tomentosa71644	0.0219541
P.x_tomentosa50093	P.x_tomentosa47952	0.167981	P.x_tomentosa50093	P.x_tomentosa71644	0.0245286
P.x_tomentosa55684	P.x_tomentosa47952	0.0791388	P.x_tomentosa55684	P.x_tomentosa71644	0.0248246
P.x_tomentosa01280	P.x_tomentosa47952	0.0894464	P.x_tomentosa01280	P.x_tomentosa71644	0.0460886
P.x_tomentosa73277	P.x_tomentosa47952	0.129148	P.x_tomentosa73277	P.x_tomentosa71644	0.0253692
P.x_tomentosa42082	P.x_tomentosa47952	0.0490972	P.x_tomentosa42082	P.x_tomentosa71644	0.0339938
P.x_tomentosa13224	P.x_tomentosa47952	0.0286277	P.x_tomentosa13224	P.x_tomentosa71644	0.0766428
P.x_tomentosa48476	P.x_tomentosa47952	0.0731164	P.x_tomentosa48476	P.x_tomentosa71644	0.0943753
P.x_tomentosa56769	P.x_tomentosa47952	0.0998184	P.x_tomentosa56769	P.x_tomentosa71644	0.0567473
P.x_tomentosa56723	P.x_tomentosa47952	0.111741	P.x_tomentosa56723	P.x_tomentosa71644	0.0998449
P.x_tomentosa65984	P.x_tomentosa47952	0.140411	P.x_tomentosa65984	P.x_tomentosa71644	0.096547
P.x_tomentosa01237	P.x_tomentosa47952	0.0224953	P.x_tomentosa01237	P.x_tomentosa71644	0.0227958
P.x_tomentosa47811	P.x_tomentosa47952	0.196599	P.x_tomentosa47811	P.x_tomentosa71644	0.0402593
P.x_tomentosa63834	P.x_tomentosa47952	0.118791	P.x_tomentosa63834	P.x_tomentosa71644	0.0275402
P.x_tomentosa09252	P.x_tomentosa47952	0.144214	P.x_tomentosa09252	P.x_tomentosa71644	0.0237714
P.x_tomentosa21811	P.x_tomentosa47952	0.0932046	P.x_tomentosa21811	P.x_tomentosa71644	0.0271195
P.x_tomentosa60328	P.x_tomentosa47952	0.0668344	P.x_tomentosa60328	P.x_tomentosa71644	0.0200344
P.x_tomentosa60418	P.x_tomentosa47952	0.0416056	P.x_tomentosa60418	P.x_tomentosa71644	0.0369954
P.x_tomentosa02875	P.x_tomentosa47952	0.0428796	P.x_tomentosa02875	P.x_tomentosa71644	0.0902476
P.x_tomentosa02938	P.x_tomentosa47952	0.119098	P.x_tomentosa02938	P.x_tomentosa71644	0.02326
P.x_tomentosa03005	P.x_tomentosa47952	0.151529	P.x_tomentosa03005	P.x_tomentosa71644	0.0393201
P.x_tomentosa06846	P.x_tomentosa47952	0.0375685	P.x_tomentosa06846	P.x_tomentosa71644	0.024198
P.x_tomentosa06890	P.x_tomentosa47952	0.117671	P.x_tomentosa06890	P.x_tomentosa71644	0.0810281
P.x_tomentosa06900	P.x_tomentosa47952	0.0685232	P.x_tomentosa06900	P.x_tomentosa71644	0.0291836
PtoMYB116	PtoRD26	0.0243362	PtoMYB116	PtoRD26	0.0243362
