# Supplementary material for: PtoNF-YC9-SRMT-PtoRD26 module regulates the high saline tolerance of a triploid poplar
Source: Genome Biol. 2022 Jul 7;23:148. doi: 10.1186/s13059-022-02718-7 (PMC9264554; doi:10.1186/s13059-022-02718-7)
Supplement: Supplementary file 8 — Additional file 8. Table S7. The differential expression genes in SRMT overexpression poplars compared to WT. [file 13059_2022_2718_MOESM8_ESM.xlsx]

## Sheet: Sheet1
Table S7. The differential expression genes in SRMT overexpression poplars compared to WT.
gene_id	WT-1_fpkm	WT-2_fpkm	SRMT-OE-1_fpkm	SRMT-OE-2_fpkm	WT_fpkm-average	SRMT-OE_fpkm-average	Log2FC	Up/Down	pvalue	padj
P.x_tomentosa04450	1e-05	1e-05	25.1612	3.96497	1e-05	14.5631	20.4739	Up	0	9e-05
P.x_tomentosa04453	1e-05	1e-05	19.9295	1.69835	1e-05	10.8139	20.0445	Up	0.0002	0.00231
P.x_tomentosa07466	1e-05	1e-05	20.1108	1.48244	1e-05	10.7966	20.0421	Up	0.00042	0.00423
P.x_tomentosa12777	1e-05	1e-05	9.32269	4.17943	1e-05	6.75106	19.3648	Up	0	0
P.x_tomentosa32678	1e-05	1e-05	9.68801	3.39853	1e-05	6.54327	19.3196	Up	0	0
P.x_tomentosa27888	1e-05	1e-05	12.2751	0.649	1e-05	6.46206	19.3016	Up	0.00288	0.01958
P.x_tomentosa51582	1e-05	1e-05	10.2177	2.61139	1e-05	6.41454	19.291	Up	0	0
P.x_tomentosa53719	1e-05	1e-05	6.5557	5.24379	1e-05	5.89974	19.1703	Up	0	0
P.x_tomentosa75283	1e-05	1e-05	10.0409	1.49914	1e-05	5.77002	19.1382	Up	0.0001	0.00126
P.x_tomentosa39981	1e-05	1e-05	7.78882	3.56094	1e-05	5.67488	19.1142	Up	0	0
P.x_tomentosa08921	1e-05	1e-05	7.23757	3.46992	1e-05	5.35375	19.0302	Up	0	0
P.x_tomentosa17007	1e-05	1e-05	6.13974	4.05356	1e-05	5.09665	18.9592	Up	0	0
P.x_tomentosa64878	1e-05	1e-05	8.16444	1.60058	1e-05	4.88251	18.8973	Up	0	0
P.x_tomentosa14673	1e-05	1e-05	6.78291	2.96538	1e-05	4.87415	18.8948	Up	0	0
P.x_tomentosa58435	1e-05	1e-05	7.09359	2.43691	1e-05	4.76525	18.8622	Up	0	0
P.x_tomentosa17853	1e-05	1e-05	7.33232	2.05793	1e-05	4.69512	18.8408	Up	0	0
P.x_tomentosa08934	1e-05	1e-05	7.53285	1.5063	1e-05	4.51958	18.7858	Up	0	0
P.x_tomentosa16202	1e-05	1e-05	6.49501	1.97401	1e-05	4.23451	18.6918	Up	0	0
P.x_tomentosa14674	1e-05	1e-05	4.90021	3.31119	1e-05	4.1057	18.6473	Up	0	0
P.x_tomentosa71084	1e-05	1e-05	5.39717	1.91286	1e-05	3.65501	18.4795	Up	0	0
P.x_tomentosa43406	1e-05	1e-05	5.60866	1.25345	1e-05	3.43105	18.3883	Up	0	0
P.x_tomentosa47061	1e-05	1e-05	3.0643	3.65824	1e-05	3.36127	18.3587	Up	0	0
P.x_tomentosa74567	1e-05	1e-05	5.94695	0.46235	1e-05	3.20465	18.2898	Up	0.00272	0.01872
P.x_tomentosa26682	1e-05	1e-05	3.97093	1.95949	1e-05	2.96521	18.1778	Up	0	0
P.x_tomentosa04517	1e-05	1e-05	4.82598	0.76759	1e-05	2.79678	18.0934	Up	0	2e-05
P.x_tomentosa01685	1e-05	1e-05	4.65845	0.72633	1e-05	2.69239	18.0385	Up	0	6e-05
P.x_tomentosa07456	1e-05	1e-05	4.13487	0.88925	1e-05	2.51206	17.9385	Up	0	0
P.x_tomentosa20043	1e-05	1e-05	1.13074	3.83757	1e-05	2.48416	17.9224	Up	0	2e-05
P.x_tomentosa15558	1e-05	1e-05	4.61042	0.3131	1e-05	2.46176	17.9093	Up	0.00374	0.0241
P.x_tomentosa17749	1e-05	1e-05	2.25784	2.54133	1e-05	2.39959	17.8724	Up	0	2e-05
P.x_tomentosa76920	1e-05	1e-05	3.68025	0.97447	1e-05	2.32736	17.8283	Up	0.00085	0.00737
P.x_tomentosa67599	1e-05	1e-05	4.07569	0.50856	1e-05	2.29212	17.8063	Up	0	1e-05
P.x_tomentosa39357	1e-05	1e-05	3.01665	1.29252	1e-05	2.15458	17.7171	Up	0.00221	0.01583
P.x_tomentosa36568	1e-05	1e-05	3.71256	0.58901	1e-05	2.15079	17.7145	Up	0	1e-05
P.x_tomentosa78544	1e-05	1e-05	3.69442	0.52867	1e-05	2.11154	17.6879	Up	0	1e-05
P.x_tomentosa40509	1e-05	1e-05	2.63446	1.552	1e-05	2.09323	17.6754	Up	0	4e-05
P.x_tomentosa21118	1e-05	1e-05	0.99005	3.0884	1e-05	2.03923	17.6377	Up	0	5e-05
P.x_tomentosa22588	1e-05	1e-05	2.08277	1.93925	1e-05	2.01101	17.6176	Up	0	0
P.x_tomentosa64877	1e-05	1e-05	3.35423	0.66682	1e-05	2.01052	17.6172	Up	0	0
P.x_tomentosa38994	1e-05	1e-05	3.59031	0.33152	1e-05	1.96091	17.5812	Up	2e-05	0.00037
P.x_tomentosa39999	1e-05	1e-05	2.87506	1.04405	1e-05	1.95956	17.5802	Up	0	0
P.x_tomentosa70076	1e-05	1e-05	2.22326	1.56484	1e-05	1.89405	17.5311	Up	3e-05	0.00043
P.x_tomentosa65718	1e-05	1e-05	3.6331	0.13525	1e-05	1.88417	17.5236	Up	0.00931	0.0486
P.x_tomentosa78071	1e-05	1e-05	2.93876	0.67867	1e-05	1.80871	17.4646	Up	0	7e-05
P.x_tomentosa48621	1e-05	1e-05	2.44096	0.8711	1e-05	1.65603	17.3374	Up	0	0
P.x_tomentosa66406	1e-05	1e-05	3.07394	0.22445	1e-05	1.64919	17.3314	Up	0.00294	0.0199
P.x_tomentosa33063	1e-05	1e-05	2.41851	0.85492	1e-05	1.63672	17.3204	Up	0	6e-05
P.x_tomentosa34177	1e-05	1e-05	2.74922	0.46181	1e-05	1.60551	17.2927	Up	1e-05	0.00016
P.x_tomentosa47951	1e-05	1e-05	2.05913	1.13948	1e-05	1.5993	17.2871	Up	0	0
P.x_tomentosa05260	1e-05	1e-05	2.50397	0.60946	1e-05	1.55671	17.2481	Up	1e-05	0.00022
P.x_tomentosa14668	1e-05	1e-05	1.80152	1.28557	1e-05	1.54354	17.2359	Up	0	6e-05
P.x_tomentosa22456	1e-05	1e-05	0.77259	2.23513	1e-05	1.50386	17.1983	Up	0	0
P.x_tomentosa16927	1e-05	1e-05	2.27023	0.61762	1e-05	1.44393	17.1396	Up	0	1e-05
P.x_tomentosa10781	1e-05	1e-05	2.20571	0.67157	1e-05	1.43864	17.1343	Up	7e-05	0.00096
P.x_tomentosa02069	1e-05	1e-05	2.38152	0.37118	1e-05	1.37635	17.0705	Up	0	3e-05
P.x_tomentosa03681	1e-05	1e-05	0.98979	1.72081	1e-05	1.3553	17.0482	Up	0	3e-05
P.x_tomentosa62414	1e-05	1e-05	1.13478	1.57448	1e-05	1.35463	17.0475	Up	0.0002	0.00234
P.x_tomentosa56700	1e-05	1e-05	2.56653	0.05401	1e-05	1.31027	16.9995	Up	0.00035	0.00357
P.x_tomentosa51135	1e-05	1e-05	1.45425	1.15351	1e-05	1.30388	16.9925	Up	0	2e-05
P.x_tomentosa12341	1e-05	1e-05	2.25189	0.33849	1e-05	1.29519	16.9828	Up	0.00025	0.00279
P.x_tomentosa22773	1e-05	1e-05	2.01148	0.55179	1e-05	1.28164	16.9676	Up	0.00051	0.00493
P.x_tomentosa35521	1e-05	1e-05	0.45225	2.04384	1e-05	1.24804	16.9293	Up	1e-05	0.00015
P.x_tomentosa90824	1e-05	1e-05	1.97097	0.52321	1e-05	1.24709	16.9282	Up	7e-05	0.00098
P.x_tomentosa60290	1e-05	1e-05	1.48995	0.95024	1e-05	1.22009	16.8966	Up	0	1e-05
P.x_tomentosa65213	1e-05	1e-05	1.83212	0.59832	1e-05	1.21522	16.8909	Up	0.00753	0.0413
P.x_tomentosa87328	1e-05	1e-05	1.99291	0.40255	1e-05	1.19773	16.8699	Up	0.00069	0.00624
P.x_tomentosa80156	1e-05	1e-05	1.96315	0.4157	1e-05	1.18943	16.8599	Up	0	0
P.x_tomentosa37136	1e-05	1e-05	1.67822	0.6712	1e-05	1.17471	16.842	Up	0	7e-05
P.x_tomentosa16527	1e-05	1e-05	1.59689	0.73353	1e-05	1.16521	16.8302	Up	1e-05	0.00018
P.x_tomentosa77498	1e-05	1e-05	2.18925	0.11131	1e-05	1.15028	16.8116	Up	0.00034	0.00352
P.x_tomentosa35035	1e-05	1e-05	1.68397	0.55079	1e-05	1.11738	16.7698	Up	0	5e-05
P.x_tomentosa36679	1e-05	1e-05	0.35993	1.86592	1e-05	1.11292	16.764	Up	2e-05	0.00034
P.x_tomentosa00067	1e-05	1e-05	1.9488	0.25553	1e-05	1.10217	16.75	Up	0.00243	0.01708
P.x_tomentosa62465	1e-05	1e-05	2.10306	0.09418	1e-05	1.09862	16.7453	Up	3e-05	0.00052
P.x_tomentosa15989	1e-05	1e-05	1.8508	0.33994	1e-05	1.09537	16.7411	Up	1e-05	0.00013
P.x_tomentosa34309	1e-05	1e-05	1.85403	0.32683	1e-05	1.09043	16.7345	Up	0	3e-05
P.x_tomentosa77499	1e-05	1e-05	2.07154	0.04742	1e-05	1.05948	16.693	Up	0.00088	0.00757
P.x_tomentosa34660	1e-05	1e-05	1.46409	0.64643	1e-05	1.05526	16.6872	Up	0	4e-05
P.x_tomentosa62313	1e-05	1e-05	0.93676	1.14598	1e-05	1.04137	16.6681	Up	3e-05	0.00045
P.x_tomentosa31226	1e-05	1e-05	2.01996	0.05049	1e-05	1.03523	16.6596	Up	0.00792	0.043
P.x_tomentosa31994	1e-05	1e-05	1.86654	0.17999	1e-05	1.02326	16.6428	Up	9e-05	0.00121
P.x_tomentosa11811	1e-05	1e-05	1.49496	0.54178	1e-05	1.01837	16.6359	Up	0	1e-05
P.x_tomentosa46876	1e-05	1e-05	1.08521	0.89269	1e-05	0.98895	16.5936	Up	3e-05	0.00054
P.x_tomentosa20913	1e-05	1e-05	1.75272	0.21523	1e-05	0.98397	16.5863	Up	0.00012	0.0015
P.x_tomentosa44477	1e-05	1e-05	1.5411	0.39766	1e-05	0.96938	16.5648	Up	0.00013	0.00165
P.x_tomentosa62463	1e-05	1e-05	1.22586	0.70711	1e-05	0.96648	16.5605	Up	0	5e-05
P.x_tomentosa40829	1e-05	1e-05	1.2899	0.58773	1e-05	0.93881	16.5186	Up	0	9e-05
P.x_tomentosa81585	1e-05	1e-05	1.69518	0.16427	1e-05	0.92972	16.5045	Up	0.001	0.00844
P.x_tomentosa31621	1e-05	1e-05	0.79244	1.0572	1e-05	0.92482	16.4969	Up	4e-05	0.00058
P.x_tomentosa58781	1e-05	1e-05	1.07677	0.74331	1e-05	0.91004	16.4736	Up	0	4e-05
P.x_tomentosa64626	1e-05	1e-05	1.73692	0.07959	1e-05	0.90825	16.4708	Up	6e-05	0.00083
P.x_tomentosa19158	1e-05	1e-05	1.57653	0.22543	1e-05	0.90098	16.4592	Up	0.00342	0.02242
P.x_tomentosa09189	1e-05	1e-05	1.59163	0.18668	1e-05	0.88916	16.4401	Up	0.00698	0.03901
P.x_tomentosa07647	1e-05	1e-05	0.61017	1.16718	1e-05	0.88867	16.4394	Up	0.00017	0.00198
P.x_tomentosa38788	1e-05	1e-05	1.51215	0.26361	1e-05	0.88788	16.4381	Up	0.00037	0.00376
P.x_tomentosa66249	1e-05	1e-05	1.60001	0.17308	1e-05	0.88654	16.4359	Up	0.00013	0.00158
P.x_tomentosa38378	1e-05	1e-05	1.11536	0.64746	1e-05	0.88141	16.4275	Up	0	2e-05
P.x_tomentosa07508	1e-05	1e-05	0.94922	0.79445	1e-05	0.87183	16.4118	Up	0.00342	0.02241
P.x_tomentosa29614	1e-05	1e-05	0.77158	0.96538	1e-05	0.86848	16.4062	Up	0	3e-05
P.x_tomentosa16280	1e-05	1e-05	0.50378	1.20704	1e-05	0.85541	16.3843	Up	0.00022	0.00254
P.x_tomentosa28625	1e-05	1e-05	1.6442	0.0664	1e-05	0.8553	16.3842	Up	0.00058	0.00549
P.x_tomentosa58061	1e-05	1e-05	0.91962	0.7853	1e-05	0.85246	16.3793	Up	0	5e-05
P.x_tomentosa11153	1e-05	1e-05	1.15027	0.51912	1e-05	0.83469	16.3489	Up	0.00013	0.00164
P.x_tomentosa41852	1e-05	1e-05	1.29071	0.37433	1e-05	0.83252	16.3452	Up	7e-05	0.00091
P.x_tomentosa11475	1e-05	1e-05	1.48407	0.17159	1e-05	0.82783	16.3371	Up	0	3e-05
P.x_tomentosa10772	1e-05	1e-05	1.41536	0.23598	1e-05	0.82567	16.3333	Up	0	1e-05
P.x_tomentosa63229	1e-05	1e-05	0.50541	1.14588	1e-05	0.82564	16.3332	Up	0.00105	0.00883
P.x_tomentosa37206	1e-05	1e-05	1.18781	0.42564	1e-05	0.80673	16.2998	Up	0.00064	0.00591
P.x_tomentosa71860	1e-05	1e-05	1.22521	0.37264	1e-05	0.79893	16.2858	Up	0	7e-05
P.x_tomentosa18114	1e-05	1e-05	0.92731	0.65362	1e-05	0.79047	16.2704	Up	1e-05	0.00021
P.x_tomentosa67008	1e-05	1e-05	1.1894	0.37384	1e-05	0.78162	16.2542	Up	2e-05	0.00039
P.x_tomentosa36792	1e-05	1e-05	1.23539	0.32514	1e-05	0.78026	16.2517	Up	0	7e-05
P.x_tomentosa30939	1e-05	1e-05	1.10388	0.44588	1e-05	0.77488	16.2417	Up	0.00783	0.04262
P.x_tomentosa18120	1e-05	1e-05	0.78556	0.74243	1e-05	0.76399	16.2213	Up	0.00018	0.00214
P.x_tomentosa88094	1e-05	1e-05	1.07783	0.40238	1e-05	0.7401	16.1754	Up	0.00296	0.01999
P.x_tomentosa33731	1e-05	1e-05	1.27089	0.19941	1e-05	0.73515	16.1657	Up	0.00055	0.00521
P.x_tomentosa81300	1e-05	1e-05	1.36925	0.06464	1e-05	0.71694	16.1296	Up	0.00523	0.03112
P.x_tomentosa37058	1e-05	1e-05	1.38186	0.03783	1e-05	0.70984	16.1152	Up	0.00021	0.00242
P.x_tomentosa54994	1e-05	1e-05	1.3436	0.06889	1e-05	0.70624	16.1079	Up	0.00126	0.01018
P.x_tomentosa27028	1e-05	1e-05	1.33323	0.03708	1e-05	0.68515	16.0641	Up	0.00294	0.0199
P.x_tomentosa53809	1e-05	1e-05	1.00799	0.34891	1e-05	0.67845	16.0499	Up	0.00022	0.00252
P.x_tomentosa68897	1e-05	1e-05	0.61031	0.74379	1e-05	0.67705	16.047	Up	0.00057	0.00534
P.x_tomentosa49386	1e-05	1e-05	1.2199	0.13135	1e-05	0.67563	16.0439	Up	0.00191	0.01413
P.x_tomentosa11945	1e-05	1e-05	0.90397	0.44725	1e-05	0.67561	16.0439	Up	0.00014	0.00177
P.x_tomentosa74018	1e-05	1e-05	0.97074	0.36102	1e-05	0.66588	16.023	Up	0.00014	0.00174
P.x_tomentosa08045	1e-05	1e-05	0.2777	1.05323	1e-05	0.66547	16.0221	Up	0.00021	0.0024
P.x_tomentosa82513	1e-05	1e-05	0.31957	0.97666	1e-05	0.64811	15.984	Up	0.00152	0.01177
P.x_tomentosa10835	1e-05	1e-05	0.96523	0.30845	1e-05	0.63684	15.9586	Up	0.00054	0.00518
P.x_tomentosa53808	1e-05	1e-05	0.90372	0.35328	1e-05	0.6285	15.9396	Up	8e-05	0.00108
P.x_tomentosa31623	1e-05	1e-05	0.81878	0.41525	1e-05	0.61702	15.913	Up	2e-05	0.00035
P.x_tomentosa22706	1e-05	1e-05	1.02343	0.21022	1e-05	0.61683	15.9126	Up	0.00046	0.0045
P.x_tomentosa24678	1e-05	1e-05	0.9905	0.24277	1e-05	0.61664	15.9121	Up	0.00028	0.00298
P.x_tomentosa42342	1e-05	1e-05	0.95639	0.27509	1e-05	0.61574	15.91	Up	0.00159	0.01224
P.x_tomentosa19429	1e-05	1e-05	0.71828	0.50053	1e-05	0.6094	15.8951	Up	0.00028	0.003
P.x_tomentosa42617	1e-05	1e-05	0.72341	0.47505	1e-05	0.59923	15.8708	Up	0.00018	0.00216
P.x_tomentosa67760	1e-05	1e-05	0.98463	0.20785	1e-05	0.59624	15.8636	Up	4e-05	0.00066
P.x_tomentosa63677	1e-05	1e-05	0.32695	0.86528	1e-05	0.59611	15.8633	Up	2e-05	0.00033
P.x_tomentosa20934	1e-05	1e-05	0.86945	0.32165	1e-05	0.59555	15.8619	Up	0.00614	0.0353
P.x_tomentosa07951	1e-05	1e-05	1.0163	0.16612	1e-05	0.59121	15.8514	Up	0.00073	0.00652
P.x_tomentosa77672	1e-05	1e-05	0.9659	0.19657	1e-05	0.58123	15.8268	Up	2e-05	0.00034
P.x_tomentosa75847	1e-05	1e-05	0.98669	0.16121	1e-05	0.57395	15.8086	Up	0.00192	0.0142
P.x_tomentosa73622	1e-05	1e-05	1.08989	0.05349	1e-05	0.57169	15.8029	Up	0.00721	0.04
P.x_tomentosa29238	1e-05	1e-05	0.75089	0.39193	1e-05	0.57141	15.8022	Up	2e-05	0.00037
P.x_tomentosa74170	1e-05	1e-05	0.86369	0.27398	1e-05	0.56883	15.7957	Up	0.00042	0.00423
P.x_tomentosa66530	1e-05	1e-05	0.58547	0.54758	1e-05	0.56653	15.7898	Up	0.00012	0.0015
P.x_tomentosa59727	1e-05	1e-05	0.62558	0.49855	1e-05	0.56206	15.7784	Up	0.00342	0.02241
P.x_tomentosa47154	1e-05	1e-05	0.82528	0.29634	1e-05	0.56081	15.7752	Up	0	3e-05
P.x_tomentosa78328	1e-05	1e-05	0.69492	0.41999	1e-05	0.55745	15.7666	Up	0.00086	0.00745
P.x_tomentosa53805	1e-05	1e-05	0.81163	0.25777	1e-05	0.5347	15.7064	Up	0.00011	0.00141
P.x_tomentosa68115	1e-05	1e-05	1.01497	0.05423	1e-05	0.5346	15.7062	Up	0.00059	0.00556
P.x_tomentosa58186	1e-05	1e-05	0.81221	0.25333	1e-05	0.53277	15.7012	Up	0.00212	0.01538
P.x_tomentosa69812	1e-05	1e-05	0.7688	0.28508	1e-05	0.52694	15.6854	Up	0.00042	0.00421
P.x_tomentosa38654	1e-05	1e-05	0.95652	0.08675	1e-05	0.52164	15.6707	Up	0.00064	0.00591
P.x_tomentosa26455	1e-05	1e-05	0.84595	0.19538	1e-05	0.52067	15.6681	Up	0.00087	0.00753
P.x_tomentosa51583	1e-05	1e-05	0.79828	0.23788	1e-05	0.51808	15.6609	Up	1e-05	0.00012
P.x_tomentosa35520	1e-05	1e-05	0.10049	0.93402	1e-05	0.51725	15.6586	Up	0.00109	0.00905
P.x_tomentosa15523	1e-05	1e-05	0.9005	0.12372	1e-05	0.51211	15.6442	Up	0.0012	0.0098
P.x_tomentosa06489	1e-05	1e-05	0.51745	0.49925	1e-05	0.50835	15.6335	Up	3e-05	0.00042
P.x_tomentosa30391	1e-05	1e-05	0.07245	0.94313	1e-05	0.50779	15.6319	Up	0.00018	0.00212
P.x_tomentosa19843	1e-05	1e-05	0.76517	0.239	1e-05	0.50208	15.6156	Up	0.00212	0.0154
P.x_tomentosa02197	1e-05	1e-05	0.75028	0.24878	1e-05	0.49953	15.6083	Up	0	2e-05
P.x_tomentosa72794	1e-05	1e-05	0.90936	0.0747	1e-05	0.49203	15.5865	Up	0.00196	0.0145
P.x_tomentosa65018	1e-05	1e-05	0.56034	0.41919	1e-05	0.48976	15.5798	Up	0.00021	0.00245
P.x_tomentosa75921	1e-05	1e-05	0.64938	0.32999	1e-05	0.48969	15.5796	Up	0.00074	0.00661
P.x_tomentosa12053	1e-05	1e-05	0.94193	0.03354	1e-05	0.48774	15.5738	Up	0.00337	0.02218
P.x_tomentosa54301	1e-05	1e-05	0.58773	0.38043	1e-05	0.48408	15.563	Up	5e-05	0.0007
P.x_tomentosa53101	1e-05	1e-05	0.78734	0.16938	1e-05	0.47836	15.5458	Up	0.00053	0.00506
P.x_tomentosa15452	1e-05	1e-05	0.68077	0.27287	1e-05	0.47682	15.5412	Up	0.00179	0.0134
P.x_tomentosa88182	1e-05	1e-05	0.63322	0.31571	1e-05	0.47447	15.534	Up	0.00206	0.01501
P.x_tomentosa30631	1e-05	1e-05	0.87936	0.06878	1e-05	0.47407	15.5328	Up	0.00041	0.00412
P.x_tomentosa87950	1e-05	1e-05	0.73448	0.21068	1e-05	0.47258	15.5283	Up	0.00598	0.0346
P.x_tomentosa30295	1e-05	1e-05	0.89997	0.04494	1e-05	0.47246	15.5279	Up	0.00932	0.0486
P.x_tomentosa18117	1e-05	1e-05	0.75069	0.17616	1e-05	0.46342	15.5	Up	0.00318	0.0212
P.x_tomentosa31209	1e-05	1e-05	0.87819	0.04273	1e-05	0.46046	15.4908	Up	0.00094	0.00804
P.x_tomentosa00269	1e-05	1e-05	0.60057	0.31405	1e-05	0.45731	15.4809	Up	0.00258	0.0179
P.x_tomentosa57569	1e-05	1e-05	0.61749	0.29229	1e-05	0.45489	15.4732	Up	0.00275	0.01888
P.x_tomentosa10801	1e-05	1e-05	0.80665	0.09903	1e-05	0.45284	15.4667	Up	0.00043	0.00429
P.x_tomentosa81806	1e-05	1e-05	0.78807	0.11638	1e-05	0.45223	15.4648	Up	0.00313	0.02092
P.x_tomentosa11152	1e-05	1e-05	0.62901	0.26396	1e-05	0.44648	15.4463	Up	0.00449	0.02774
P.x_tomentosa39776	1e-05	1e-05	0.67813	0.2116	1e-05	0.44486	15.4411	Up	0.00024	0.00271
P.x_tomentosa09413	1e-05	1e-05	0.65834	0.22565	1e-05	0.44199	15.4317	Up	0.00076	0.0068
P.x_tomentosa78037	1e-05	1e-05	0.79346	0.0903	1e-05	0.44188	15.4314	Up	9e-05	0.00119
P.x_tomentosa03733	1e-05	1e-05	0.71156	0.15012	1e-05	0.43084	15.3949	Up	0.00239	0.0169
P.x_tomentosa34217	1e-05	1e-05	0.81922	0.0386	1e-05	0.42891	15.3884	Up	0.00523	0.0311
P.x_tomentosa50825	1e-05	1e-05	0.4764	0.37557	1e-05	0.42599	15.3785	Up	0.00053	0.00509
P.x_tomentosa67615	1e-05	1e-05	0.40262	0.44194	1e-05	0.42228	15.3659	Up	0.00122	0.00991
P.x_tomentosa12706	1e-05	1e-05	0.68959	0.1542	1e-05	0.42189	15.3646	Up	0.00595	0.0345
P.x_tomentosa13334	1e-05	1e-05	0.60181	0.23951	1e-05	0.42066	15.3604	Up	0.00449	0.02774
P.x_tomentosa53810	1e-05	1e-05	0.54925	0.28239	1e-05	0.41582	15.3437	Up	0.00391	0.02495
P.x_tomentosa74655	1e-05	1e-05	0.73798	0.09124	1e-05	0.41461	15.3395	Up	0.00059	0.00554
P.x_tomentosa33785	1e-05	1e-05	0.54422	0.26852	1e-05	0.40637	15.3105	Up	3e-05	0.00043
P.x_tomentosa83127	1e-05	1e-05	0.80294	1e-05	1e-05	0.40148	15.293	Up	0.00946	0.04919
P.x_tomentosa66263	1e-05	1e-05	0.50974	0.29203	1e-05	0.40089	15.2909	Up	0.00131	0.0105
P.x_tomentosa34316	1e-05	1e-05	0.67382	0.1155	1e-05	0.39466	15.2683	Up	0.00744	0.041
P.x_tomentosa14407	1e-05	1e-05	0.48998	0.29714	1e-05	0.39356	15.2643	Up	0.00042	0.00424
P.x_tomentosa22028	1e-05	1e-05	0.69549	0.07795	1e-05	0.38672	15.239	Up	0.0077	0.042
P.x_tomentosa20789	1e-05	1e-05	0.56941	0.20009	1e-05	0.38475	15.2316	Up	0.00288	0.0196
P.x_tomentosa43766	1e-05	1e-05	0.6847	0.08324	1e-05	0.38397	15.2287	Up	0.00052	0.00499
P.x_tomentosa48607	1e-05	1e-05	0.6408	0.12524	1e-05	0.38302	15.2251	Up	0.00239	0.0169
P.x_tomentosa64769	1e-05	1e-05	0.67377	0.08075	1e-05	0.37726	15.2033	Up	0.00313	0.0209
P.x_tomentosa00063	1e-05	1e-05	0.45889	0.29329	1e-05	0.37609	15.1988	Up	0.00207	0.01507
P.x_tomentosa12585	1e-05	1e-05	0.65855	0.09361	1e-05	0.37608	15.1987	Up	0.00078	0.00688
P.x_tomentosa71422	1e-05	1e-05	0.64997	0.10071	1e-05	0.37534	15.1959	Up	0.00096	0.00818
P.x_tomentosa61562	1e-05	1e-05	0.6813	0.06726	1e-05	0.37428	15.1918	Up	0.00051	0.0049
P.x_tomentosa72012	1e-05	1e-05	0.62302	0.12431	1e-05	0.37366	15.1895	Up	0.00064	0.00589
P.x_tomentosa44112	1e-05	1e-05	0.5408	0.20335	1e-05	0.37207	15.1833	Up	0	0.0001
P.x_tomentosa83970	1e-05	1e-05	0.48486	0.25815	1e-05	0.3715	15.1811	Up	0.00045	0.00442
P.x_tomentosa48760	1e-05	1e-05	0.32668	0.41048	1e-05	0.36858	15.1697	Up	0.00502	0.0301
P.x_tomentosa25465	1e-05	1e-05	0.70763	0.01933	1e-05	0.36348	15.1496	Up	0.00158	0.0121
P.x_tomentosa29508	1e-05	1e-05	0.50665	0.21843	1e-05	0.36254	15.1458	Up	0.00012	0.00154
P.x_tomentosa13873	1e-05	1e-05	0.51862	0.1942	1e-05	0.35641	15.1212	Up	0.0007	0.00634
P.x_tomentosa56870	1e-05	1e-05	0.40034	0.31167	1e-05	0.35601	15.1196	Up	0.00088	0.00762
P.x_tomentosa33392	1e-05	1e-05	0.58876	0.12175	1e-05	0.35526	15.1166	Up	0.00148	0.0116
P.x_tomentosa75127	1e-05	1e-05	0.45213	0.25359	1e-05	0.35286	15.1068	Up	0.00112	0.00925
P.x_tomentosa31622	1e-05	1e-05	0.54571	0.1593	1e-05	0.3525	15.1053	Up	0.00212	0.01538
P.x_tomentosa68904	1e-05	1e-05	0.49462	0.20109	1e-05	0.34785	15.0862	Up	0.00692	0.0388
P.x_tomentosa82186	1e-05	1e-05	0.42385	0.25832	1e-05	0.34108	15.0578	Up	0.00047	0.00458
P.x_tomentosa27175	1e-05	1e-05	0.65339	0.02826	1e-05	0.34082	15.0567	Up	0.00932	0.0486
P.x_tomentosa09783	1e-05	1e-05	0.65293	0.02709	1e-05	0.34001	15.0533	Up	0.00784	0.0427
P.x_tomentosa31584	1e-05	1e-05	0.48812	0.17546	1e-05	0.33179	15.018	Up	9e-05	0.00122
P.x_tomentosa33197	1e-05	1e-05	0.60182	0.05394	1e-05	0.32788	15.0009	Up	0.00368	0.0238
P.x_tomentosa10432	1e-05	1e-05	0.41098	0.24187	1e-05	0.32643	14.9945	Up	0.00328	0.0217
P.x_tomentosa08233	1e-05	1e-05	0.50015	0.15118	1e-05	0.32567	14.9911	Up	0.00352	0.02293
P.x_tomentosa73193	1e-05	1e-05	0.28006	0.36451	1e-05	0.32228	14.976	Up	0.00321	0.0213
P.x_tomentosa07739	1e-05	1e-05	0.35302	0.28951	1e-05	0.32126	14.9715	Up	0.00722	0.04005
P.x_tomentosa30797	1e-05	1e-05	0.59952	0.03604	1e-05	0.31778	14.9557	Up	0.00184	0.0137
P.x_tomentosa14249	1e-05	1e-05	0.47226	0.15712	1e-05	0.31469	14.9416	Up	0.0012	0.0098
P.x_tomentosa05680	1e-05	1e-05	0.50966	0.11967	1e-05	0.31466	14.9415	Up	0.00112	0.00925
P.x_tomentosa40611	1e-05	1e-05	0.33261	0.29151	1e-05	0.31206	14.9295	Up	0.00332	0.02192
P.x_tomentosa19360	1e-05	1e-05	0.37367	0.25002	1e-05	0.31184	14.9285	Up	0.00312	0.0209
P.x_tomentosa12950	1e-05	1e-05	0.47885	0.1427	1e-05	0.31077	14.9236	Up	0.00132	0.0105
P.x_tomentosa56209	1e-05	1e-05	0.28372	0.33727	1e-05	0.31049	14.9223	Up	0.00209	0.0152
P.x_tomentosa29004	1e-05	1e-05	0.42801	0.19252	1e-05	0.31026	14.9212	Up	0.00024	0.00269
P.x_tomentosa03614	1e-05	1e-05	0.27706	0.33588	1e-05	0.30647	14.9034	Up	0.00433	0.02694
P.x_tomentosa27929	1e-05	1e-05	0.39121	0.22035	1e-05	0.30578	14.9002	Up	0.00077	0.00686
P.x_tomentosa53750	1e-05	1e-05	0.53157	0.07904	1e-05	0.3053	14.898	Up	0.00209	0.0152
P.x_tomentosa85122	1e-05	1e-05	0.41787	0.19259	1e-05	0.30523	14.8976	Up	0.00308	0.0207
P.x_tomentosa74670	1e-05	1e-05	0.52277	0.07628	1e-05	0.29952	14.8704	Up	0.00853	0.0455
P.x_tomentosa68254	1e-05	1e-05	0.46785	0.13028	1e-05	0.29907	14.8682	Up	0.00016	0.00193
P.x_tomentosa17768	1e-05	1e-05	0.47103	0.12453	1e-05	0.29778	14.862	Up	0.00133	0.01058
P.x_tomentosa24427	1e-05	1e-05	0.33118	0.2582	1e-05	0.29469	14.8469	Up	0.00053	0.00509
P.x_tomentosa12725	1e-05	1e-05	0.21683	0.37157	1e-05	0.2942	14.8445	Up	0.00125	0.0101
P.x_tomentosa34389	1e-05	1e-05	0.50729	0.0779	1e-05	0.29259	14.8366	Up	0.00248	0.0174
P.x_tomentosa10875	1e-05	1e-05	0.25914	0.32483	1e-05	0.29199	14.8336	Up	0.00278	0.019
P.x_tomentosa20963	1e-05	1e-05	0.406	0.16712	1e-05	0.28656	14.8065	Up	0.00198	0.0146
P.x_tomentosa19798	1e-05	1e-05	0.39966	0.16327	1e-05	0.28147	14.7807	Up	0.00331	0.02186
P.x_tomentosa39380	1e-05	1e-05	0.49054	0.06966	1e-05	0.2801	14.7736	Up	0.0077	0.042
P.x_tomentosa24560	1e-05	1e-05	0.2288	0.32783	1e-05	0.27831	14.7644	Up	0.00797	0.0433
P.x_tomentosa75375	1e-05	1e-05	0.46678	0.08978	1e-05	0.27828	14.7643	Up	0.00482	0.02924
P.x_tomentosa75302	1e-05	1e-05	0.46926	0.07681	1e-05	0.27303	14.7368	Up	0.0067	0.03782
P.x_tomentosa27388	1e-05	1e-05	0.22239	0.32031	1e-05	0.27135	14.7279	Up	0.0004	0.00406
P.x_tomentosa45132	1e-05	1e-05	0.25278	0.28966	1e-05	0.27122	14.7272	Up	0.00433	0.0269
P.x_tomentosa51139	1e-05	1e-05	0.42787	0.11248	1e-05	0.27017	14.7216	Up	0.00931	0.0486
P.x_tomentosa80575	1e-05	1e-05	0.45038	0.08796	1e-05	0.26917	14.7162	Up	0.00048	0.00469
P.x_tomentosa66766	1e-05	1e-05	0.41036	0.12464	1e-05	0.2675	14.7073	Up	0.00436	0.02708
P.x_tomentosa19867	1e-05	1e-05	0.38259	0.14933	1e-05	0.26596	14.6989	Up	0.00111	0.00919
P.x_tomentosa80165	1e-05	1e-05	0.37456	0.14737	1e-05	0.26096	14.6715	Up	0.00024	0.00267
P.x_tomentosa60886	1e-05	1e-05	0.28587	0.23275	1e-05	0.25931	14.6624	Up	0.00099	0.00837
P.x_tomentosa72751	1e-05	1e-05	0.26901	0.24165	1e-05	0.25533	14.6401	Up	0.00332	0.02192
P.x_tomentosa06769	1e-05	1e-05	0.19385	0.31008	1e-05	0.25196	14.6209	Up	0.00587	0.03409
P.x_tomentosa19857	1e-05	1e-05	0.43487	0.05839	1e-05	0.24663	14.5901	Up	0.00313	0.02092
P.x_tomentosa36232	1e-05	1e-05	0.32917	0.1617	1e-05	0.24543	14.5831	Up	0.00126	0.0102
P.x_tomentosa61034	1e-05	1e-05	0.42584	0.06162	1e-05	0.24373	14.573	Up	0.0077	0.04205
P.x_tomentosa55245	1e-05	1e-05	0.2164	0.26735	1e-05	0.24187	14.5619	Up	0.00587	0.0341
P.x_tomentosa14333	1e-05	1e-05	0.34291	0.1324	1e-05	0.23766	14.5366	Up	0.004	0.0254
P.x_tomentosa16188	1e-05	1e-05	0.22818	0.23899	1e-05	0.23359	14.5117	Up	0.00814	0.0439
P.x_tomentosa30532	1e-05	1e-05	0.27451	0.1925	1e-05	0.2335	14.5112	Up	0.00063	0.00585
P.x_tomentosa64788	1e-05	1e-05	0.33027	0.13443	1e-05	0.23235	14.504	Up	0.00505	0.03025
P.x_tomentosa68200	1e-05	1e-05	0.39984	0.06293	1e-05	0.23139	14.498	Up	0.00374	0.02407
P.x_tomentosa71425	1e-05	1e-05	0.40282	0.04616	1e-05	0.22449	14.4544	Up	0.00633	0.03618
P.x_tomentosa04724	1e-05	1e-05	0.32488	0.11565	1e-05	0.22026	14.4269	Up	0.00959	0.0497
P.x_tomentosa49551	1e-05	1e-05	0.40417	0.02647	1e-05	0.21532	14.3942	Up	0.00627	0.0359
P.x_tomentosa55996	1e-05	1e-05	0.04564	0.38492	1e-05	0.21528	14.3939	Up	0.00655	0.0372
P.x_tomentosa05759	1e-05	1e-05	0.17852	0.24712	1e-05	0.21282	14.3773	Up	0.00431	0.0269
P.x_tomentosa14146	1e-05	1e-05	0.01939	0.40183	1e-05	0.21061	14.3623	Up	0.00801	0.04339
P.x_tomentosa71105	1e-05	1e-05	0.31297	0.09087	1e-05	0.20192	14.3015	Up	0.00598	0.03458
P.x_tomentosa66947	1e-05	1e-05	0.28999	0.11345	1e-05	0.20172	14.3001	Up	0.00046	0.00451
P.x_tomentosa88618	1e-05	1e-05	0.17047	0.22399	1e-05	0.19723	14.2676	Up	0.00683	0.0384
P.x_tomentosa47300	1e-05	1e-05	0.16952	0.21872	1e-05	0.19412	14.2447	Up	0.00683	0.0384
P.x_tomentosa71779	1e-05	1e-05	0.34594	0.0388	1e-05	0.19237	14.2316	Up	0.00401	0.0255
P.x_tomentosa30802	1e-05	1e-05	0.14076	0.23278	1e-05	0.18677	14.189	Up	0.00246	0.01723
P.x_tomentosa47168	1e-05	1e-05	0.2395	0.08558	1e-05	0.16254	13.9885	Up	0.00546	0.0322
P.x_tomentosa02149	1e-05	1e-05	0.28208	0.0392	1e-05	0.16064	13.9715	Up	0.0013	0.0104
P.x_tomentosa16246	1e-05	1e-05	0.24696	0.07243	1e-05	0.1597	13.963	Up	0.00753	0.04134
P.x_tomentosa81731	1e-05	1e-05	0.14946	0.16563	1e-05	0.15754	13.9435	Up	0.00689	0.03864
P.x_tomentosa52721	1e-05	1e-05	0.26426	0.04737	1e-05	0.15582	13.9276	Up	0.00297	0.0201
P.x_tomentosa31589	1e-05	1e-05	0.25292	0.03655	1e-05	0.14473	13.8211	Up	0.00853	0.04546
P.x_tomentosa42445	1e-05	1e-05	0.05296	0.23269	1e-05	0.14283	13.802	Up	0.0085	0.0454
P.x_tomentosa66969	1e-05	1e-05	0.22276	0.04311	1e-05	0.13293	13.6984	Up	0.0067	0.0378
P.x_tomentosa15050	1e-05	1e-05	0.16781	0.07129	1e-05	0.11955	13.5454	Up	0.00569	0.0333
P.x_tomentosa47757	1e-05	1e-05	0.15938	0.05905	1e-05	0.10921	13.4149	Up	0.00265	0.01833
P.x_tomentosa33714	1e-05	1e-05	0.13294	0.02884	1e-05	0.08089	12.9817	Up	0.00177	0.0133
P.x_tomentosa81484	1e-05	1e-05	0.06307	0.04983	1e-05	0.05645	12.4627	Up	0.00722	0.0401
P.x_tomentosa29673	1e-05	0.02521	36.8337	18.7001	0.01261	27.7669	11.1047	Up	0	0
P.x_tomentosa02439	0.12204	0.06587	154.715	147.898	0.09395	151.306	10.6533	Up	0	0
P.x_tomentosa44231	0.00767	1e-05	5.93268	1.46436	0.00384	3.69852	9.91238	Up	0	2e-05
P.x_tomentosa53814	1e-05	0.02743	16.7497	6.59392	0.01372	11.6718	9.73243	Up	0	0
P.x_tomentosa03886	0.38076	0.26433	280.934	267.666	0.32255	274.3	9.73203	Up	0	0
P.x_tomentosa06114	0.2264	0.16041	202.468	114.138	0.19341	158.303	9.67683	Up	0	0
P.x_tomentosa24983	0.00368	1e-05	2.59759	0.35958	0.00184	1.47858	9.64677	Up	0	0
P.x_tomentosa71644	0.01338	1e-05	5.29066	5.06807	0.0067	5.17937	9.59515	Up	0	0
P.x_tomentosa32727	1e-05	0.00947	6.74625	0.20676	0.00474	3.4765	9.51808	Up	0.00082	0.00718
P.x_tomentosa53811	1e-05	0.03159	11.9016	5.18063	0.0158	8.54111	9.07831	Up	0	0
P.x_tomentosa60601	0.06673	1e-05	27.3715	8.70245	0.03337	18.037	9.07817	Up	0	2e-05
P.x_tomentosa22769	0.27631	0.01131	58.1636	87.1061	0.14381	72.6349	8.98037	Up	0	0
P.x_tomentosa16428	0.02026	1e-05	7.61204	1.68941	0.01013	4.65073	8.84211	Up	0	0
P.x_tomentosa07463	0.08616	1e-05	27.2738	5.68123	0.04309	16.4775	8.5791	Up	1e-05	0.00025
P.x_tomentosa75374	0.00645	1e-05	1.86483	0.392	0.00323	1.12842	8.44967	Up	0.0001	0.00132
P.x_tomentosa20452	0.38997	1e-05	106.293	29.3891	0.19499	67.8409	8.4426	Up	0.00031	0.00331
P.x_tomentosa24733	0.13393	1e-05	16.1678	28.0698	0.06697	22.1188	8.36755	Up	0.00034	0.00357
P.x_tomentosa62775	0.03742	0.01836	12.6198	3.31907	0.02789	7.96943	8.15866	Up	0	0
P.x_tomentosa12789	1e-05	0.04073	7.18643	4.15739	0.02037	5.67191	8.12132	Up	0	0
P.x_tomentosa68891	0.04695	1e-05	11.8356	0.59206	0.02348	6.21382	8.04797	Up	0.00187	0.0139
P.x_tomentosa47542	0.00452	1e-05	1.06939	0.02945	0.00226	0.54942	7.92353	Up	0.00617	0.0354
P.x_tomentosa36680	0.2466	1e-05	12.208	47.5825	0.12331	29.8953	7.92154	Up	0.0013	0.0104
P.x_tomentosa64876	0.21127	0.06736	52.6967	12.6599	0.13931	32.6783	7.87386	Up	0	0
P.x_tomentosa39887	0.05466	1e-05	11.348	1.03199	0.02734	6.18997	7.82296	Up	0.00123	0.01
P.x_tomentosa01050	0.2178	0.09478	36.675	33.1199	0.15629	34.8974	7.80272	Up	0	0
P.x_tomentosa51278	1e-05	0.02585	4.77298	0.89678	0.01293	2.83488	7.77631	Up	0	0
P.x_tomentosa29944	0.06951	1e-05	13.1687	2.004	0.03476	7.58633	7.76991	Up	0.0042	0.02634
P.x_tomentosa81437	0.08499	1e-05	15.517	2.53378	0.0425	9.02541	7.73032	Up	0.00135	0.01074
P.x_tomentosa48315	0.03296	1e-05	5.79985	0.71205	0.01649	3.25595	7.62574	Up	0.00128	0.01032
P.x_tomentosa77974	0.05797	1e-05	9.48754	1.84291	0.02899	5.66523	7.61038	Up	0	0
P.x_tomentosa91321	1e-05	0.06876	7.60477	5.39204	0.03439	6.4984	7.5621	Up	0	0
P.x_tomentosa67831	0.02546	1e-05	3.46028	1.0975	0.01273	2.27889	7.48362	Up	0	0
P.x_tomentosa51187	1.26882	0.39766	123.024	157.304	0.83324	140.164	7.39417	Up	0	0
P.x_tomentosa02186	0.05694	0.01448	7.61388	4.32875	0.03571	5.97132	7.38566	Up	0	0
P.x_tomentosa35967	1e-05	0.00759	1.0249	0.22609	0.0038	0.62549	7.36247	Up	0	0
P.x_tomentosa15703	0.01524	1e-05	2.20649	0.27689	0.00762	1.24169	7.34754	Up	0	8e-05
P.x_tomentosa41470	0.02574	1e-05	3.87917	0.27106	0.01287	2.07511	7.33259	Up	1e-05	0.00012
P.x_tomentosa26509	0.37843	0.03415	17.3892	47.3896	0.20629	32.3894	7.29473	Up	0	3e-05
P.x_tomentosa02213	0.97933	1.10448	189.832	134.918	1.0419	162.375	7.28396	Up	0	0
P.x_tomentosa01051	0.11039	1e-05	12.1154	5.00289	0.0552	8.55916	7.27662	Up	0.00013	0.00165
P.x_tomentosa38676	0.04139	1e-05	2.09358	4.09417	0.0207	3.09388	7.22354	Up	3e-05	0.00045
P.x_tomentosa31225	0.02024	1e-05	2.6157	0.31259	0.01012	1.46414	7.17613	Up	0.00758	0.0416
P.x_tomentosa38520	0.05125	0.12754	17.7368	7.68902	0.08939	12.7129	7.15191	Up	0	0
P.x_tomentosa60292	1e-05	0.02581	3.27451	0.38551	0.01291	1.83001	7.14722	Up	0	7e-05
P.x_tomentosa52917	0.02574	1e-05	2.87355	0.71439	0.01288	1.79397	7.12238	Up	0	0
P.x_tomentosa42044	1e-05	0.0339	3.53503	1.17925	0.01696	2.35714	7.11918	Up	0	3e-05
P.x_tomentosa80346	0.0194	1e-05	2.25271	0.38692	0.00971	1.31982	7.08739	Up	0	1e-05
P.x_tomentosa76905	0.03857	0.05318	11.0525	1.2995	0.04587	6.176	7.07291	Up	0	0
P.x_tomentosa51037	0.04713	1e-05	5.1748	0.79081	0.02357	2.9828	6.98354	Up	0	8e-05
P.x_tomentosa50777	0.02934	0.07015	5.30211	7.15308	0.04975	6.2276	6.96792	Up	0	0
P.x_tomentosa53613	0.01619	0.02235	3.54566	1.27448	0.01927	2.41007	6.9668	Up	0	0
P.x_tomentosa08920	0.24865	0.03968	22.0234	13.8051	0.14417	17.9143	6.95721	Up	0	0
P.x_tomentosa52916	0.05918	1e-05	5.09333	2.24145	0.02959	3.66739	6.95335	Up	0	0
P.x_tomentosa37377	1e-05	0.04121	4.41018	0.68732	0.02061	2.54875	6.95034	Up	0	0
P.x_tomentosa81299	0.12109	1e-05	13.2939	1.40427	0.06055	7.34907	6.92327	Up	0.00026	0.00286
P.x_tomentosa81268	1e-05	0.09585	8.15067	3.46391	0.04793	5.80729	6.92085	Up	0.00211	0.0153
P.x_tomentosa00682	1e-05	0.05417	4.51996	1.85568	0.02709	3.18782	6.87869	Up	0	1e-05
P.x_tomentosa13616	0.18738	1e-05	15.7776	5.76629	0.09369	10.7719	6.8451	Up	0.00518	0.0309
P.x_tomentosa26497	3.22621	1.27452	373.079	130.488	2.25037	251.784	6.80588	Up	0	0
P.x_tomentosa42499	1e-05	0.0149	1.14513	0.50078	0.00746	0.82296	6.78607	Up	0.00067	0.00608
P.x_tomentosa30963	0.02947	0.03076	5.9326	0.69482	0.03012	3.31371	6.78175	Up	0	0
P.x_tomentosa76327	1e-05	0.04215	4.11506	0.52096	0.02108	2.31801	6.78094	Up	4e-05	0.00063
P.x_tomentosa19320	0.10289	1e-05	8.52056	2.68288	0.05145	5.60172	6.76651	Up	0	0
P.x_tomentosa64138	0.08699	1e-05	7.40796	2.0284	0.0435	4.71818	6.76109	Up	0.00259	0.01799
P.x_tomentosa06900	0.05026	1e-05	5.12502	0.19214	0.02513	2.65858	6.72487	Up	0.00013	0.00163
P.x_tomentosa42269	0.0359	1e-05	3.47112	0.26683	0.01795	1.86898	6.7018	Up	1e-05	0.00014
P.x_tomentosa41590	0.08145	0.02265	8.35381	2.43214	0.05205	5.39297	6.69509	Up	0	0
P.x_tomentosa53512	3.87074	0.52771	196.291	254.724	2.19922	225.507	6.68004	Up	0	0
P.x_tomentosa10014	1e-05	0.13465	7.77354	5.97687	0.06733	6.8752	6.67404	Up	0	0
P.x_tomentosa73543	0.05693	1e-05	5.50073	0.30771	0.02847	2.90422	6.67267	Up	5e-05	0.00077
P.x_tomentosa78243	0.05222	1e-05	4.1502	1.1538	0.02611	2.652	6.66609	Up	0	0
P.x_tomentosa36837	1.26577	1.0071	162.764	55.9739	1.13644	109.369	6.58854	Up	0	0
P.x_tomentosa51572	0.16247	0.06878	17.2871	4.92076	0.11563	11.1039	6.58546	Up	0	0
P.x_tomentosa07130	1.28645	0.58543	115.367	63.1873	0.93594	89.2769	6.57572	Up	0	0
P.x_tomentosa19333	0.13774	0.02032	12.7741	2.17419	0.07903	7.47416	6.56336	Up	0	0
P.x_tomentosa21524	1.57234	0.90858	168.814	60.6279	1.24046	114.721	6.53111	Up	0	0
P.x_tomentosa40260	0.14024	0.19338	22.4686	8.27952	0.16681	15.3741	6.52617	Up	0	0
P.x_tomentosa08935	0.76623	0.90671	131.258	22.9267	0.83647	77.0925	6.52613	Up	0	0
P.x_tomentosa03887	0.86736	0.57073	90.6728	40.5962	0.71905	65.6345	6.51223	Up	0	0
P.x_tomentosa52821	5.14327	2.24045	393.422	270.944	3.69186	332.183	6.49149	Up	0	0
P.x_tomentosa48197	0.08514	1e-05	3.85626	3.76599	0.04258	3.81113	6.48407	Up	0	0
P.x_tomentosa53050	6.9532	3.9545	608.354	365.341	5.45385	486.847	6.48005	Up	0	0
P.x_tomentosa10112	0.03962	1e-05	2.53319	0.96718	0.01981	1.75019	6.46481	Up	0	8e-05
P.x_tomentosa61058	0.30248	0.25999	38.9036	10.6133	0.28124	24.7585	6.46	Up	0	0
P.x_tomentosa24722	4.23896	2.38741	456.921	122.727	3.31318	289.824	6.45082	Up	0	0
P.x_tomentosa04936	1e-05	0.0313	1.97773	0.75376	0.01566	1.36574	6.44678	Up	4e-05	0.00055
P.x_tomentosa30368	0.06318	1e-05	4.62723	0.83536	0.03159	2.73129	6.43381	Up	0.00704	0.03928
P.x_tomentosa65048	0.36228	0.11561	28.4693	12.7649	0.23895	20.6171	6.431	Up	0	0
P.x_tomentosa53126	0.07677	0.03653	7.98932	1.72003	0.05665	4.85467	6.42117	Up	0	0
P.x_tomentosa64376	0.40156	0.08167	29.3153	11.9459	0.24162	20.6306	6.41593	Up	0	0
P.x_tomentosa39854	0.09606	1e-05	3.67114	4.48281	0.04804	4.07697	6.40727	Up	0	0
P.x_tomentosa51277	0.05601	0.0648	6.97052	3.22772	0.0604	5.09912	6.39947	Up	0	0
P.x_tomentosa02440	0.57785	0.44435	60.3038	24.9584	0.5111	42.6311	6.38217	Up	0	0
P.x_tomentosa74842	0.0498	1e-05	3.53048	0.61837	0.02491	2.07443	6.38013	Up	0.0001	0.00127
P.x_tomentosa22755	1.24132	0.50089	108.125	34.9159	0.87111	71.5206	6.35937	Up	0	0
P.x_tomentosa79986	0.10338	0.3007	14.8929	18.1137	0.20204	16.5033	6.35198	Up	0	0
P.x_tomentosa05191	0.1052	0.20637	21.9123	3.45839	0.15578	12.6853	6.34747	Up	0	0
P.x_tomentosa57112	1.20985	0.24885	79.2984	39.2755	0.72935	59.2869	6.34496	Up	0	0
P.x_tomentosa09188	1e-05	0.06897	4.34563	1.23804	0.03449	2.79183	6.33885	Up	1e-05	0.00017
P.x_tomentosa23373	1e-05	0.08281	2.65194	4.04023	0.04141	3.34608	6.33635	Up	0	0
P.x_tomentosa58402	0.06824	1e-05	5.32706	0.17457	0.03413	2.75081	6.33284	Up	0.00024	0.00267
P.x_tomentosa10072	0.04608	0.04439	4.838	2.43999	0.04523	3.63899	6.33002	Up	0	0
P.x_tomentosa37963	1e-05	0.03578	2.1883	0.6891	0.01789	1.4387	6.32915	Up	0	0
P.x_tomentosa04447	0.05008	1e-05	3.21584	0.80792	0.02504	2.01188	6.32802	Up	0	2e-05
P.x_tomentosa51919	5.04938	1.896	339.547	217.581	3.47269	278.564	6.32581	Up	0	0
P.x_tomentosa66888	0.03723	0.02201	4.06114	0.67296	0.02962	2.36705	6.32047	Up	0	0
P.x_tomentosa64922	0.341	0.09842	25.9144	9.171	0.21971	17.5427	6.31912	Up	0	0
P.x_tomentosa21561	0.02469	1e-05	1.30713	0.63337	0.01235	0.97025	6.29589	Up	4e-05	0.00065
P.x_tomentosa21514	0.10403	1e-05	7.11608	1.03782	0.05202	4.07695	6.29235	Up	0.00715	0.03978
P.x_tomentosa11292	0.02978	1e-05	1.89185	0.44279	0.0149	1.16732	6.29213	Up	0.00013	0.00162
P.x_tomentosa16270	0.80018	1.14553	68.3989	77.1057	0.97286	72.7523	6.22462	Up	0	0
P.x_tomentosa31224	0.00422	0.00294	0.53192	0.00347	0.00358	0.26769	6.22326	Up	0.00025	0.0028
P.x_tomentosa68239	0.08738	0.06016	9.05495	1.93871	0.07377	5.49683	6.2194	Up	0	0
P.x_tomentosa03772	0.07131	1e-05	4.58225	0.72932	0.03566	2.65578	6.21877	Up	0.00852	0.04546
P.x_tomentosa70538	0.036	0.05363	4.0807	2.57698	0.04481	3.32884	6.21494	Up	0	0
P.x_tomentosa42736	0.11103	1e-05	6.41605	1.80497	0.05552	4.11051	6.21018	Up	0	0
P.x_tomentosa02084	1e-05	0.03083	0.24968	2.02596	0.01542	1.13782	6.20532	Up	0.00028	0.00303
P.x_tomentosa41847	0.18441	0.39517	26.4937	15.5652	0.28979	21.0295	6.18126	Up	0	0
P.x_tomentosa75823	0.27753	0.07136	22.9581	2.29322	0.17445	12.6256	6.17744	Up	0	0
P.x_tomentosa46816	0.13464	1e-05	7.51719	2.18043	0.06732	4.84881	6.1704	Up	0.00707	0.0394
P.x_tomentosa45162	1e-05	0.02015	0.97468	0.47439	0.01008	0.72453	6.16727	Up	6e-05	0.00089
P.x_tomentosa11146	0.1645	1e-05	6.98088	4.74425	0.08226	5.86257	6.15525	Up	0	0
P.x_tomentosa34783	0.01051	1e-05	0.51545	0.21913	0.00526	0.36729	6.12611	Up	0	4e-05
P.x_tomentosa23433	0.03327	1e-05	1.93813	0.38359	0.01664	1.16086	6.12422	Up	0.00015	0.00185
P.x_tomentosa51488	0.25433	0.02139	15.4139	3.71274	0.13786	9.5633	6.11626	Up	0	0
P.x_tomentosa62965	0.02291	1e-05	1.17856	0.40261	0.01146	0.79058	6.10824	Up	8e-05	0.00103
P.x_tomentosa57560	0.02248	0.02118	2.76908	0.17583	0.02183	1.47245	6.07596	Up	2e-05	0.0004
P.x_tomentosa66535	1e-05	0.05715	2.32079	1.52239	0.02858	1.92159	6.0712	Up	2e-05	0.00031
P.x_tomentosa87730	1.15429	0.13313	54.2452	31.9148	0.64371	43.08	6.06447	Up	0	0
P.x_tomentosa70968	0.37807	0.12154	12.3218	21.0741	0.2498	16.698	6.06273	Up	0	0
P.x_tomentosa47152	0.00185	1e-05	0.09528	0.0289	0.00093	0.06209	6.06175	Up	0.00178	0.0133
P.x_tomentosa59720	1e-05	0.04232	2.75065	0.07404	0.02117	1.41234	6.06027	Up	0.00026	0.00283
P.x_tomentosa41863	0.17312	0.20006	18.1179	6.61234	0.18659	12.3651	6.05029	Up	0	0
P.x_tomentosa00702	1e-05	0.04695	2.38878	0.71169	0.02348	1.55024	6.04479	Up	0.00014	0.0017
P.x_tomentosa39297	0.05906	0.10496	9.07016	1.72378	0.08201	5.39697	6.04019	Up	0	0
P.x_tomentosa38678	0.20317	1e-05	5.34832	8.00265	0.10159	6.67548	6.03802	Up	0	0
P.x_tomentosa08866	3.7499	1.30587	206.545	125.006	2.52788	165.776	6.03516	Up	0	0
P.x_tomentosa13913	1e-05	0.02612	0.3569	1.35148	0.01307	0.85419	6.03072	Up	0.00038	0.00386
P.x_tomentosa43440	1e-05	0.04283	2.69932	0.09366	0.02142	1.39649	6.0267	Up	0.0002	0.00228
P.x_tomentosa20722	0.5212	0.09816	29.064	11.2324	0.30968	20.1482	6.02373	Up	0	0
P.x_tomentosa20491	1e-05	0.02015	0.99222	0.31135	0.01008	0.65179	6.01454	Up	0.0018	0.01348
P.x_tomentosa15325	0.07024	1e-05	3.42394	1.11006	0.03513	2.267	6.0121	Up	0	0
P.x_tomentosa03747	0.04432	1e-05	0.31962	2.52959	0.02216	1.4246	6.00626	Up	0.00335	0.0221
P.x_tomentosa51413	20.8737	13.3092	1407.92	776.585	17.0914	1092.25	5.99789	Up	0	0
P.x_tomentosa66475	1e-05	0.264	14.5374	2.27196	0.13201	8.40468	5.99252	Up	0	2e-05
P.x_tomentosa02299	0.08725	1e-05	1.24345	4.28381	0.04363	2.76363	5.98518	Up	5e-05	0.00075
P.x_tomentosa47809	11.317	6.81286	873.003	271.96	9.06494	572.481	5.98079	Up	0	0
P.x_tomentosa55829	0.52263	0.08391	30.2394	8.05233	0.30327	19.1459	5.98029	Up	0	0
P.x_tomentosa73122	0.04065	1e-05	2.46177	0.10186	0.02033	1.28182	5.9784	Up	0.00025	0.00274
P.x_tomentosa75373	0.58427	0.20892	33.942	15.963	0.39659	24.9525	5.97538	Up	0	0
P.x_tomentosa63416	1e-05	0.02689	0.90745	0.77051	0.01345	0.83898	5.9628	Up	1e-05	0.00011
P.x_tomentosa46670	4.58079	2.70631	363.455	84.6827	3.64355	224.069	5.94245	Up	0	0
P.x_tomentosa43345	0.03879	0.13282	5.3296	5.21187	0.08581	5.27073	5.9408	Up	0	0
P.x_tomentosa40397	0.0525	1e-05	2.55977	0.65199	0.02625	1.60588	5.93466	Up	0	8e-05
P.x_tomentosa05877	0.68704	0.26658	50.8729	7.3381	0.47681	29.1055	5.93173	Up	0	0
P.x_tomentosa12955	0.12059	0.05083	8.48565	1.94824	0.08571	5.21694	5.92766	Up	0	0
P.x_tomentosa72085	0.08386	1e-05	1.99898	3.10588	0.04194	2.55243	5.92755	Up	0	0
P.x_tomentosa08223	0.049	1e-05	2.40334	0.57561	0.0245	1.48947	5.92561	Up	2e-05	0.0003
P.x_tomentosa88503	0.02918	1e-05	1.00224	0.75779	0.0146	0.88002	5.91393	Up	0.00197	0.0145
P.x_tomentosa19598	0.33869	0.15748	21.6589	7.93516	0.24809	14.7971	5.89833	Up	0	0
P.x_tomentosa18559	0.12025	1e-05	4.00495	3.16667	0.06013	3.58581	5.89811	Up	0	2e-05
P.x_tomentosa57330	0.32752	0.35526	22.8103	17.5608	0.34139	20.1855	5.88576	Up	0	0
P.x_tomentosa53612	0.02663	0.04509	3.12354	1.11302	0.03586	2.11828	5.88432	Up	0	0
P.x_tomentosa40863	0.06132	1e-05	3.0987	0.50993	0.03067	1.80431	5.87862	Up	0	5e-05
P.x_tomentosa05256	1e-05	0.0523	1.6867	1.37635	0.02616	1.53153	5.87171	Up	0.00022	0.00245
P.x_tomentosa37512	0.04604	0.08922	6.22948	1.68549	0.06763	3.95748	5.87079	Up	0	0
P.x_tomentosa57496	0.18234	0.41002	29.5244	4.85143	0.29618	17.1879	5.85877	Up	0	0
P.x_tomentosa33260	0.05591	1e-05	2.01002	1.23169	0.02796	1.62086	5.85738	Up	0	2e-05
P.x_tomentosa13986	0.04833	1e-05	2.6421	0.11634	0.02417	1.37922	5.83437	Up	0.00062	0.00577
P.x_tomentosa76210	0.15621	1e-05	5.69787	3.19804	0.07811	4.44796	5.83147	Up	0	0
P.x_tomentosa09261	0.07885	0.04612	5.07403	2.02233	0.06249	3.54818	5.82741	Up	0	0
P.x_tomentosa08498	0.11681	1e-05	5.72935	0.8945	0.05841	3.31193	5.82532	Up	0	4e-05
P.x_tomentosa33784	0.4818	0.38038	37.2321	11.4903	0.43109	24.3612	5.82046	Up	0	0
P.x_tomentosa07203	1.11391	0.50174	79.7894	11.4146	0.80783	45.602	5.81891	Up	0	0
P.x_tomentosa44076	1e-05	0.02606	1.14632	0.32518	0.01304	0.73575	5.81858	Up	0.00021	0.00245
P.x_tomentosa08222	0.14314	0.12879	12.9663	2.25145	0.13597	7.60886	5.80637	Up	0	0
P.x_tomentosa40120	0.04779	0.0253	2.39194	1.65462	0.03655	2.02328	5.79074	Up	0	0
P.x_tomentosa74975	0.42681	0.19354	29.083	5.17916	0.31017	17.1311	5.78739	Up	0	0
P.x_tomentosa38840	1e-05	0.0187	0.83804	0.19322	0.00936	0.51563	5.78445	Up	0.00222	0.0159
P.x_tomentosa33476	0.06296	0.08327	5.99979	2.04442	0.07311	4.0221	5.78167	Up	0	0
P.x_tomentosa46493	0.08321	0.04521	3.53651	3.46946	0.06421	3.50298	5.76964	Up	0	0
P.x_tomentosa32031	1e-05	0.03147	1.53531	0.17659	0.01574	0.85595	5.76524	Up	0.00174	0.01314
P.x_tomentosa75363	0.03307	1e-05	1.63795	0.13223	0.01654	0.88509	5.74188	Up	0.00865	0.046
P.x_tomentosa64646	1e-05	0.01228	0.4926	0.16236	0.00615	0.32748	5.73573	Up	0.00121	0.00984
P.x_tomentosa06328	0.02129	1e-05	0.73789	0.39388	0.01065	0.56589	5.73179	Up	0.0003	0.0032
P.x_tomentosa31661	0.02916	1e-05	0.80802	0.73918	0.01459	0.7736	5.72903	Up	0.00026	0.00288
P.x_tomentosa48620	0.01939	1e-05	0.65419	0.35507	0.0097	0.50463	5.70148	Up	0.00098	0.00831
P.x_tomentosa12411	0.0773	1e-05	3.11458	0.86003	0.03865	1.98731	5.68405	Up	1e-05	0.00015
P.x_tomentosa10125	1e-05	0.06145	2.55276	0.57994	0.03073	1.56635	5.67166	Up	5e-05	0.0007
P.x_tomentosa05926	0.05815	1e-05	2.61909	0.28727	0.02908	1.45318	5.64309	Up	8e-05	0.00104
P.x_tomentosa21706	0.01344	1e-05	0.46711	0.19193	0.00672	0.32952	5.61512	Up	0.00015	0.00178
P.x_tomentosa03086	0.03224	1e-05	1.20518	0.3733	0.01613	0.78924	5.61296	Up	0.00729	0.04034
P.x_tomentosa73194	0.02669	0.0172	0.99851	1.14846	0.02194	1.07348	5.6123	Up	0	0
P.x_tomentosa26580	0.01555	0.0281	1.45606	0.65586	0.02182	1.05596	5.5965	Up	0	0
P.x_tomentosa49852	1e-05	0.07741	2.82491	0.91444	0.03871	1.86967	5.59397	Up	0	7e-05
P.x_tomentosa64255	0.11817	1e-05	4.58185	1.12172	0.05909	2.85178	5.59276	Up	6e-05	0.00087
P.x_tomentosa55891	0.05216	0.39459	18.7298	2.82237	0.22337	10.7761	5.59225	Up	0.00072	0.00651
P.x_tomentosa35042	0.2623	0.24437	15.8363	8.55143	0.25333	12.1939	5.58897	Up	0	0
P.x_tomentosa71403	0.12538	0.06431	7.71251	1.3545	0.09484	4.53351	5.57894	Up	0	6e-05
P.x_tomentosa40442	0.04169	0.08076	5.02615	0.81235	0.06122	2.91925	5.57535	Up	0	6e-05
P.x_tomentosa10454	0.12205	0.0458	7.69972	0.27582	0.08392	3.98777	5.57036	Up	0	0.0001
P.x_tomentosa52422	0.13142	0.05848	4.20237	4.78646	0.09495	4.49442	5.56479	Up	0	0
P.x_tomentosa51466	0.04242	0.1681	7.27173	2.68456	0.10526	4.97815	5.56358	Up	0	0
P.x_tomentosa37047	0.4511	0.74114	19.5718	36.7304	0.59612	28.1511	5.56145	Up	0	0
P.x_tomentosa12562	0.05282	1e-05	2.35231	0.11958	0.02641	1.23595	5.54817	Up	0.0022	0.01577
P.x_tomentosa49181	0.13627	0.08689	5.90551	4.5254	0.11158	5.21545	5.54665	Up	0	0
P.x_tomentosa39710	0.12864	0.04192	3.72892	4.23159	0.08528	3.98026	5.54455	Up	0	0
P.x_tomentosa02828	0.07775	0.10268	3.98789	4.36895	0.09021	4.17842	5.5335	Up	0	0
P.x_tomentosa30413	0.30991	0.36083	24.023	7.00572	0.33537	15.5143	5.53172	Up	0	0
P.x_tomentosa79019	1e-05	0.02675	0.70549	0.53178	0.01338	0.61864	5.53121	Up	0.00019	0.00222
P.x_tomentosa49643	0.2711	0.32106	22.1519	5.22926	0.29608	13.6906	5.53105	Up	0	0
P.x_tomentosa14996	0.04345	1e-05	1.80237	0.19978	0.02173	1.00108	5.52582	Up	5e-05	0.00079
P.x_tomentosa39812	0.04649	1e-05	2.11366	0.0281	0.02325	1.07088	5.52545	Up	0.00307	0.0206
P.x_tomentosa90773	0.02893	0.18235	8.9698	0.49543	0.10564	4.73261	5.48546	Up	1e-05	0.00019
P.x_tomentosa40842	0.12293	0.01924	4.79305	1.57313	0.07108	3.18309	5.48476	Up	0	0
P.x_tomentosa05878	0.59666	0.71933	50.3768	8.40336	0.65799	29.3901	5.48112	Up	0	0
P.x_tomentosa76825	0.2118	0.12107	11.4503	3.40184	0.16644	7.42608	5.47956	Up	0	0
P.x_tomentosa47194	0.1345	1e-05	4.32991	1.62792	0.06725	2.97891	5.46901	Up	0	2e-05
P.x_tomentosa85840	0.01544	1e-05	0.304	0.37865	0.00772	0.34133	5.46576	Up	0.00099	0.00839
P.x_tomentosa03750	0.88691	0.06668	20.9141	20.6568	0.47679	20.7854	5.44607	Up	0	0
P.x_tomentosa17689	0.22705	0.1548	11.6375	4.90074	0.19093	8.26911	5.43664	Up	0	0
P.x_tomentosa52867	1e-05	0.05649	2.2963	0.12107	0.02825	1.20869	5.41894	Up	0.00723	0.0401
P.x_tomentosa27804	0.27382	0.19118	15.3278	4.38156	0.2325	9.85469	5.40552	Up	0	0
P.x_tomentosa00915	1.7468	0.30448	43.1504	43.6159	1.02564	43.3831	5.40254	Up	0	0
P.x_tomentosa42110	5.19842	1.63733	213.115	72.881	3.41787	142.998	5.38675	Up	0	0
P.x_tomentosa48154	0.15987	0.02381	6.17807	1.48145	0.09184	3.82976	5.382	Up	0	0
P.x_tomentosa07837	0.0218	1e-05	0.63745	0.27174	0.0109	0.45459	5.38171	Up	0.00132	0.0106
P.x_tomentosa72084	0.90257	0.4234	21.8529	33.0956	0.66298	27.4742	5.37296	Up	0	0
P.x_tomentosa75709	0.80255	0.61434	50.0279	8.04524	0.70844	29.0366	5.35708	Up	0	0
P.x_tomentosa74419	0.69573	0.18165	24.9204	10.9758	0.43869	17.9481	5.35449	Up	0	0
P.x_tomentosa74659	0.06218	1e-05	2.19704	0.33871	0.0311	1.26788	5.34949	Up	0.00046	0.00452
P.x_tomentosa39287	1e-05	0.04087	0.82182	0.83873	0.02044	0.83027	5.34409	Up	0.00313	0.02089
P.x_tomentosa52395	0.01127	0.15841	5.57722	1.25836	0.08484	3.41779	5.33224	Up	1e-05	0.00017
P.x_tomentosa53473	0.02729	0.02733	1.45186	0.74492	0.02731	1.09839	5.32979	Up	0	8e-05
P.x_tomentosa00797	0.13733	0.02087	3.20161	3.1584	0.0791	3.18	5.32927	Up	0	0
P.x_tomentosa75092	0.19134	0.28884	17.6297	1.66315	0.24009	9.64641	5.32833	Up	0	3e-05
P.x_tomentosa17813	0.08679	1e-05	2.16121	1.31387	0.0434	1.73754	5.32322	Up	1e-05	0.00021
P.x_tomentosa80441	1e-05	0.07492	1.47032	1.49873	0.03746	1.48453	5.30837	Up	0.00132	0.0105
P.x_tomentosa52851	0.34223	1e-05	8.62886	4.88596	0.17112	6.75741	5.30341	Up	0	0
P.x_tomentosa30110	0.15815	0.08253	6.29812	3.11604	0.12034	4.70708	5.28969	Up	0	0
P.x_tomentosa14000	1e-05	0.03594	1.2498	0.15585	0.01797	0.70282	5.28917	Up	0.00347	0.0227
P.x_tomentosa59726	0.07663	0.25449	6.72928	6.20069	0.16556	6.46498	5.28722	Up	0	0
P.x_tomentosa27056	1e-05	0.01689	0.16138	0.49791	0.00845	0.32964	5.2859	Up	0.00372	0.024
P.x_tomentosa34555	0.03945	0.03595	1.5073	1.43231	0.0377	1.4698	5.28499	Up	0	8e-05
P.x_tomentosa54121	0.44338	0.24023	21.6417	4.97898	0.34181	13.3104	5.28322	Up	0	0
P.x_tomentosa05127	0.01339	0.01181	0.39203	0.58833	0.0126	0.49018	5.28181	Up	1e-05	0.0002
P.x_tomentosa60460	0.02284	1e-05	0.73974	0.13416	0.01142	0.43695	5.25728	Up	0.00547	0.0322
P.x_tomentosa00160	0.04036	0.07622	1.26161	3.19223	0.05829	2.22692	5.25563	Up	0	0
P.x_tomentosa86225	1.55549	0.34533	47.5615	25.0543	0.95041	36.3079	5.25559	Up	0	0
P.x_tomentosa75383	0.12496	1e-05	4.14448	0.62848	0.06248	2.38648	5.25524	Up	5e-05	0.0007
P.x_tomentosa03672	1e-05	0.0353	0.33808	1.01	0.01765	0.67404	5.25484	Up	0.00181	0.0136
P.x_tomentosa75773	0.07305	1e-05	1.84901	0.94034	0.03653	1.39467	5.25462	Up	0	1e-05
P.x_tomentosa58533	0.04691	1e-05	0.79399	0.99105	0.02346	0.89252	5.24952	Up	0.00341	0.0224
P.x_tomentosa14669	0.16276	0.13165	6.46794	4.7287	0.1472	5.59832	5.24911	Up	0	0
P.x_tomentosa78744	0.00518	1e-05	0.10973	0.08764	0.0026	0.09869	5.24876	Up	0.0015	0.0117
P.x_tomentosa49235	0.34093	1e-05	4.85381	8.06811	0.17047	6.46096	5.24415	Up	0	2e-05
P.x_tomentosa03622	0.49389	0.17283	12.5458	12.6751	0.33336	12.6105	5.2414	Up	0	0
P.x_tomentosa48939	0.19461	1e-05	4.27908	3.04537	0.09731	3.66222	5.23402	Up	0	0
P.x_tomentosa56619	0.79362	0.19314	21.2298	15.8518	0.49338	18.5408	5.23186	Up	0	0
P.x_tomentosa20945	0.08992	0.07823	5.77318	0.52876	0.08408	3.15097	5.22792	Up	0	4e-05
P.x_tomentosa16285	1e-05	0.03613	0.93851	0.41214	0.01807	0.67532	5.22383	Up	0.00526	0.03125
P.x_tomentosa38766	3.09062	2.01151	144.189	45.9857	2.55107	95.0873	5.22008	Up	0	0
P.x_tomentosa53432	0.05898	0.0676	4.24232	0.46611	0.06329	2.35422	5.21722	Up	2e-05	0.00029
P.x_tomentosa20962	1e-05	0.02185	0.53409	0.27574	0.01093	0.40491	5.21099	Up	0.00146	0.0114
P.x_tomentosa02324	0.07291	0.17924	7.27804	2.0504	0.12607	4.66422	5.2093	Up	0	0
P.x_tomentosa65615	1.49413	1.22042	79.0209	20.8059	1.35728	49.9134	5.20064	Up	0	0
P.x_tomentosa27754	0.14811	0.03233	5.27199	1.35801	0.09022	3.315	5.19943	Up	0	0
P.x_tomentosa72220	0.00898	1e-05	0.30028	0.02864	0.00449	0.16446	5.19358	Up	0.00096	0.00817
P.x_tomentosa74271	0.04291	1e-05	1.09996	0.46726	0.02146	0.78361	5.19054	Up	0.00184	0.0137
P.x_tomentosa06422	0.05088	1e-05	1.45836	0.39081	0.02544	0.92459	5.18344	Up	0.00024	0.00263
P.x_tomentosa15671	0.0114	1e-05	0.3652	0.04903	0.0057	0.20711	5.18217	Up	0.00017	0.00204
P.x_tomentosa26343	0.76352	0.06694	9.54464	20.4297	0.41523	14.9872	5.17368	Up	0	0
P.x_tomentosa41718	0.06066	0.07506	2.66453	2.20255	0.06786	2.43354	5.16431	Up	0	0
P.x_tomentosa55660	0.77695	0.27975	20.7419	16.9909	0.52835	18.8664	5.15818	Up	0	0
P.x_tomentosa19321	0.34049	0.05427	8.45529	5.54965	0.19738	7.00247	5.14883	Up	0	0
P.x_tomentosa37384	0.02438	0.05968	2.04208	0.93392	0.04203	1.488	5.14586	Up	0	0
P.x_tomentosa16074	0.15738	0.02792	4.48104	2.05969	0.09265	3.27036	5.14152	Up	0	0
P.x_tomentosa25540	1e-05	0.02638	0.72981	0.1996	0.0132	0.4647	5.13814	Up	0.00702	0.0392
P.x_tomentosa79497	0.07985	1e-05	2.03739	0.7688	0.03993	1.4031	5.13498	Up	0.00014	0.00174
P.x_tomentosa25980	0.02363	0.02575	1.57709	0.15138	0.02469	0.86424	5.1294	Up	0.00023	0.0026
P.x_tomentosa03573	0.03284	0.07385	2.98736	0.73429	0.05335	1.86083	5.12443	Up	0	1e-05
P.x_tomentosa85915	1e-05	0.16364	4.94803	0.7322	0.08182	2.84012	5.11731	Up	0.00023	0.00254
P.x_tomentosa01531	0.42927	0.31346	13.098	12.6242	0.37136	12.8611	5.11404	Up	0	0
P.x_tomentosa46944	0.02898	0.07423	2.2622	1.29482	0.05161	1.77851	5.10698	Up	0	0
P.x_tomentosa28624	2.19155	0.92642	89.6674	17.4623	1.55899	53.5648	5.1026	Up	0	0
P.x_tomentosa45602	1e-05	0.07919	1.87767	0.83777	0.0396	1.35772	5.09951	Up	2e-05	0.00036
P.x_tomentosa13656	0.14165	0.0526	5.12135	1.52618	0.09712	3.32376	5.09685	Up	0	0
P.x_tomentosa50745	0.1546	0.04627	4.72699	2.12656	0.10044	3.42678	5.09249	Up	0	1e-05
P.x_tomentosa68898	0.1884	0.27375	13.3639	2.39641	0.23108	7.88016	5.09177	Up	0	0
P.x_tomentosa03652	5.52964	2.78328	169.207	114.144	4.15646	141.676	5.0911	Up	0	0
P.x_tomentosa42022	0.62534	0.11152	10.1572	14.9444	0.36843	12.5508	5.09025	Up	0	0
P.x_tomentosa45552	0.11356	1e-05	2.4238	1.43142	0.05679	1.92761	5.08516	Up	0	9e-05
P.x_tomentosa68332	1.94425	0.45719	54.1765	27.2231	1.20072	40.6998	5.08305	Up	0	0
P.x_tomentosa49637	0.03719	1e-05	0.88789	0.37063	0.0186	0.62926	5.08035	Up	0.0006	0.00562
P.x_tomentosa74976	0.55264	0.11315	20.0705	2.43304	0.3329	11.2517	5.07893	Up	0.00128	0.01028
P.x_tomentosa35886	3.32865	4.35682	108.678	150.849	3.84274	129.763	5.07761	Up	0	0
P.x_tomentosa82532	0.04438	0.02163	2.11647	0.10895	0.033	1.11271	5.07529	Up	0.00067	0.00612
P.x_tomentosa02869	0.06299	1e-05	1.68419	0.43215	0.0315	1.05817	5.07012	Up	0.00093	0.00794
P.x_tomentosa27968	0.17417	0.09632	5.35649	3.67934	0.13524	4.51792	5.06202	Up	0	0
P.x_tomentosa32709	0.02143	1e-05	0.51657	0.19719	0.01072	0.35688	5.05739	Up	0.00682	0.03836
P.x_tomentosa82494	0.23807	0.24699	14.0055	2.13256	0.24253	8.06904	5.05618	Up	0	0
P.x_tomentosa35629	1e-05	0.05097	1.30089	0.38072	0.02549	0.8408	5.04376	Up	0.00012	0.00155
P.x_tomentosa57824	0.09658	1e-05	2.51067	0.67371	0.0483	1.59219	5.04293	Up	2e-05	0.00029
P.x_tomentosa53049	11.6206	5.57316	328.216	238.59	8.59686	283.403	5.0429	Up	0	0
P.x_tomentosa59811	0.05661	0.04124	2.34832	0.85487	0.04893	1.6016	5.03271	Up	0	0
P.x_tomentosa35179	0.08007	0.13368	5.15818	1.82578	0.10687	3.49198	5.0301	Up	0	0
P.x_tomentosa55410	0.35081	0.41835	18.1899	6.88409	0.38458	12.537	5.02677	Up	0	0
P.x_tomentosa43622	0.32996	0.09037	9.7215	3.89427	0.21017	6.80789	5.01761	Up	0	0
P.x_tomentosa56293	3.00064	2.10128	125.742	37.9396	2.55096	81.8408	5.00371	Up	0	0
P.x_tomentosa09411	0.11717	0.10452	6.01179	1.09904	0.11084	3.55541	5.00341	Up	0	0
P.x_tomentosa24601	0.02275	1e-05	0.46277	0.26666	0.01138	0.36472	5.00208	Up	0.00447	0.0277
P.x_tomentosa36357	0.27893	0.04316	7.8549	2.45057	0.16105	5.15273	4.99978	Up	0	0
P.x_tomentosa51087	0.02121	1e-05	0.56593	0.1116	0.01061	0.33876	4.99679	Up	0.00172	0.013
P.x_tomentosa69484	0.08524	0.05813	3.83792	0.73812	0.07169	2.28802	4.99623	Up	1e-05	0.00013
P.x_tomentosa51040	1.20419	0.25237	38.5616	7.85747	0.72828	23.2095	4.99408	Up	0	0
P.x_tomentosa54530	0.0356	0.09713	2.34727	1.8617	0.06636	2.10449	4.98698	Up	0	0
P.x_tomentosa26014	1e-05	0.04322	1.12098	0.24608	0.02161	0.68353	4.98294	Up	0.00818	0.0441
P.x_tomentosa27101	0.13579	1e-05	2.49197	1.7995	0.0679	2.14573	4.98194	Up	2e-05	0.00038
P.x_tomentosa53840	0.17259	0.07281	6.26627	1.48286	0.1227	3.87456	4.98082	Up	0	0
P.x_tomentosa37415	16.2587	6.94562	453.813	277.387	11.6022	365.6	4.9778	Up	0	0
P.x_tomentosa03508	0.02431	0.10068	3.48778	0.4504	0.06249	1.96909	4.9777	Up	2e-05	0.00037
P.x_tomentosa00747	0.38157	0.07271	10.7575	3.50254	0.22714	7.13003	4.97228	Up	0	0
P.x_tomentosa45681	0.33046	0.23262	10.8296	6.80001	0.28154	8.81479	4.9685	Up	0	0
P.x_tomentosa58320	0.95859	0.20281	20.088	16.2238	0.5807	18.1559	4.9665	Up	0	0
P.x_tomentosa75710	1.19358	0.28081	41.3144	4.64832	0.73719	22.9814	4.96228	Up	0.00149	0.0116
P.x_tomentosa48252	0.54999	1e-05	7.71166	9.43191	0.275	8.57179	4.96209	Up	0	2e-05
P.x_tomentosa73192	1.81216	1.54555	48.9385	55.2491	1.67886	52.0938	4.95556	Up	0	0
P.x_tomentosa17587	0.0384	0.01182	0.35062	1.20673	0.02511	0.77867	4.9546	Up	0	4e-05
P.x_tomentosa59573	0.04706	1e-05	0.98347	0.46675	0.02353	0.72511	4.94538	Up	1e-05	0.00011
P.x_tomentosa37581	1e-05	0.03953	0.88377	0.33165	0.01977	0.60771	4.94211	Up	6e-05	0.00086
P.x_tomentosa11052	0.62264	0.22776	17.8695	8.26561	0.4252	13.0676	4.9417	Up	0	0
P.x_tomentosa25254	0.12185	0.11875	6.41647	0.93836	0.1203	3.67741	4.93398	Up	0	1e-05
P.x_tomentosa66481	0.07843	0.01847	2.22499	0.73359	0.04845	1.47929	4.93228	Up	3e-05	0.00041
P.x_tomentosa87267	0.05767	1e-05	1.55752	0.19605	0.02884	0.87678	4.92605	Up	0.00652	0.037
P.x_tomentosa37445	0.22269	0.03086	4.47723	3.18776	0.12677	3.83249	4.91797	Up	0	0
P.x_tomentosa35107	0.36345	0.2996	12.9593	6.92878	0.33153	9.94403	4.90663	Up	0	0
P.x_tomentosa64871	1e-05	0.0746	1.64021	0.59608	0.03731	1.11815	4.90552	Up	0.00013	0.0016
P.x_tomentosa44463	0.0582	0.07997	3.54298	0.57513	0.06908	2.05906	4.89754	Up	0	4e-05
P.x_tomentosa06801	0.01314	0.0132	0.25342	0.53003	0.01317	0.39172	4.89472	Up	0.00014	0.00177
P.x_tomentosa76200	0.20957	0.06987	6.2056	2.09555	0.13972	4.15058	4.89272	Up	0	0
P.x_tomentosa61966	0.09231	0.05148	3.4037	0.86618	0.07189	2.13494	4.8922	Up	0	1e-05
P.x_tomentosa00935	0.15319	0.21381	9.26949	1.62179	0.1835	5.44564	4.89124	Up	0	0
P.x_tomentosa00825	7.55153	3.73464	202.487	132.09	5.64308	167.289	4.88971	Up	0	0
P.x_tomentosa40508	1.90273	0.36631	45.6671	21.5325	1.13452	33.5998	4.8883	Up	0	0
P.x_tomentosa29069	0.21419	0.12327	7.62765	2.34689	0.16873	4.98727	4.88547	Up	0	0
P.x_tomentosa00916	0.26274	0.11776	8.7091	2.5047	0.19025	5.6069	4.88123	Up	0	1e-05
P.x_tomentosa27838	1e-05	0.04057	0.16893	1.02141	0.02029	0.59517	4.87453	Up	0.00207	0.0151
P.x_tomentosa11703	0.14685	0.28179	10.2139	2.28143	0.21432	6.24764	4.86548	Up	0	0
P.x_tomentosa30621	0.03823	1e-05	0.83088	0.28374	0.01912	0.55731	4.86524	Up	0.00252	0.01757
P.x_tomentosa20555	0.0741	1e-05	1.72686	0.4328	0.03706	1.07983	4.86491	Up	0.00123	0.00997
P.x_tomentosa53932	0.57314	0.33313	15.1557	11.1488	0.45314	13.1522	4.85922	Up	0	0
P.x_tomentosa42633	0.23298	0.39106	12.4912	5.598	0.31202	9.04461	4.85736	Up	0	0
P.x_tomentosa00681	0.08547	0.12276	5.19915	0.82239	0.10411	3.01077	4.85393	Up	0	1e-05
P.x_tomentosa05192	0.21531	0.02817	4.59832	2.438	0.12174	3.51816	4.85296	Up	0	0
P.x_tomentosa74032	0.05075	1e-05	0.78135	0.68381	0.02538	0.73258	4.85133	Up	4e-05	0.00061
P.x_tomentosa66992	0.71417	0.59561	26.3651	11.3977	0.65489	18.8814	4.84956	Up	0	0
P.x_tomentosa03751	0.62644	0.33652	21.0897	6.57189	0.48148	13.8308	4.84426	Up	0	0
P.x_tomentosa23294	0.58123	0.17567	15.5219	6.11751	0.37845	10.8197	4.83741	Up	0	0
P.x_tomentosa21788	0.13107	0.07242	5.16256	0.65338	0.10175	2.90797	4.83697	Up	1e-05	0.00011
P.x_tomentosa63222	1.0456	0.81162	31.2883	21.7033	0.92861	26.4958	4.83454	Up	0	0
P.x_tomentosa79915	0.44047	0.4158	11.821	12.5974	0.42813	12.2092	4.83377	Up	0	0
P.x_tomentosa42069	2.84349	1.0522	63.3977	47.6707	1.94785	55.5342	4.83342	Up	0	0
P.x_tomentosa31132	0.06364	1e-05	1.36575	0.44481	0.03183	0.90528	4.83003	Up	0.00106	0.00888
P.x_tomentosa09065	0.02899	1e-05	0.70439	0.12038	0.0145	0.41238	4.82966	Up	0.00726	0.0402
P.x_tomentosa76294	1e-05	0.05246	1.36696	0.11047	0.02623	0.73871	4.81551	Up	0.00222	0.01591
P.x_tomentosa27022	0.79569	0.23852	19.5805	9.40601	0.5171	14.4932	4.80878	Up	0	0
P.x_tomentosa38831	0.02537	1e-05	0.68107	0.02983	0.01269	0.35545	4.80788	Up	0.00619	0.03553
P.x_tomentosa47337	0.08084	1e-05	1.60742	0.65566	0.04042	1.13154	4.80693	Up	3e-05	0.00041
P.x_tomentosa11049	0.14614	0.04767	3.66342	1.7435	0.0969	2.70346	4.80214	Up	0	0
P.x_tomentosa59406	0.82038	1.26096	52.292	5.76938	1.04067	29.0307	4.802	Up	0	0
P.x_tomentosa15001	0.13181	1e-05	2.20039	1.47388	0.06591	1.83714	4.80078	Up	0.00012	0.00147
P.x_tomentosa04823	0.02111	1e-05	0.34618	0.24101	0.01056	0.29359	4.79742	Up	0.00922	0.0483
P.x_tomentosa61501	0.15451	1e-05	2.76808	1.52597	0.07726	2.14703	4.79646	Up	8e-05	0.00111
P.x_tomentosa08327	0.06771	0.04706	1.84481	1.34299	0.05739	1.5939	4.79571	Up	0	0
P.x_tomentosa25918	0.03208	1e-05	0.71422	0.17377	0.01604	0.44399	4.79057	Up	0.00302	0.02031
P.x_tomentosa52674	1.73322	0.69058	57.1364	9.93709	1.2119	33.5367	4.7904	Up	0	0
P.x_tomentosa51035	0.0669	0.02631	2.26986	0.30385	0.04661	1.28685	4.78716	Up	0.00024	0.00263
P.x_tomentosa03959	2.09148	2.04873	68.3235	45.932	2.07011	57.1277	4.78641	Up	0	0
P.x_tomentosa25113	1.33951	0.71833	35.6334	21.1195	1.02892	28.3764	4.7855	Up	0	0
P.x_tomentosa51566	0.13427	0.17305	6.29581	2.17668	0.15366	4.23624	4.785	Up	0	0
P.x_tomentosa55137	0.23733	0.28389	8.91923	5.42414	0.26061	7.17169	4.78234	Up	0	0
P.x_tomentosa65639	0.35456	0.2195	11.5276	4.25361	0.28703	7.8906	4.78087	Up	0	0
P.x_tomentosa81360	0.07317	0.06133	2.56591	1.11062	0.06725	1.83826	4.77276	Up	0.00022	0.00245
P.x_tomentosa47289	0.2574	0.04939	7.20427	1.16748	0.1534	4.18587	4.77018	Up	1e-05	0.00019
P.x_tomentosa70809	0.08356	0.06535	3.54319	0.51908	0.07445	2.03113	4.76986	Up	0	0.0001
P.x_tomentosa00912	0.19153	0.0652	2.02761	4.96152	0.12836	3.49456	4.7668	Up	0	9e-05
P.x_tomentosa15941	0.23132	1e-05	3.14893	3.13893	0.11567	3.14393	4.76453	Up	0	5e-05
P.x_tomentosa39530	0.01894	0.04661	1.60301	0.17832	0.03277	0.89066	4.76428	Up	0.00063	0.00579
P.x_tomentosa30686	0.105	0.09242	3.00575	2.34292	0.09871	2.67433	4.75987	Up	0	0
P.x_tomentosa66867	0.15831	1e-05	2.86899	1.4159	0.07916	2.14245	4.75838	Up	3e-05	0.00043
P.x_tomentosa02303	2.29115	0.80767	42.5619	41.2837	1.54941	41.9228	4.75794	Up	0	0
P.x_tomentosa38231	3.9705	3.89322	89.4235	123.014	3.93186	106.219	4.75568	Up	0	0
P.x_tomentosa61890	0.63549	0.44699	23.4918	5.58802	0.54124	14.5399	4.74761	Up	0	0
P.x_tomentosa70753	0.33815	0.04159	5.75231	4.39107	0.18987	5.07169	4.73938	Up	0	0
P.x_tomentosa43426	0.0343	0.06452	1.96357	0.67355	0.04941	1.31856	4.73808	Up	8e-05	0.00113
P.x_tomentosa64482	0.08486	1e-05	1.84656	0.41677	0.04244	1.13166	4.73701	Up	0.00244	0.01715
P.x_tomentosa83864	0.0144	0.01353	0.56174	0.18039	0.01397	0.37106	4.73167	Up	0.00483	0.0293
P.x_tomentosa35074	11.3184	4.88021	286.187	143.73	8.09929	214.959	4.73012	Up	0	0
P.x_tomentosa74218	0.0742	1e-05	0.80205	1.16591	0.03711	0.98398	4.7289	Up	0.00142	0.0112
P.x_tomentosa38504	1e-05	0.06407	1.28704	0.40675	0.03204	0.8469	4.72428	Up	0.00263	0.0182
P.x_tomentosa02136	0.56841	0.29756	17.2536	5.61422	0.43299	11.4339	4.72284	Up	0	0
P.x_tomentosa50083	0.16059	0.04117	3.98473	1.33489	0.10088	2.65981	4.72068	Up	0	0
P.x_tomentosa23393	0.04425	0.05483	1.67022	0.94178	0.04954	1.306	4.72043	Up	0.00013	0.00161
P.x_tomentosa53713	1.92761	0.48006	37.237	25.911	1.20383	31.574	4.71303	Up	0	0
P.x_tomentosa85441	0.07703	0.10788	3.03	1.80231	0.09246	2.41615	4.70776	Up	0	0
P.x_tomentosa34923	0.10695	1e-05	1.64989	1.13783	0.05348	1.39386	4.70393	Up	0.00012	0.00147
P.x_tomentosa51214	1e-05	0.11291	2.26792	0.66369	0.05646	1.4658	4.69829	Up	0.00198	0.0145
P.x_tomentosa52417	0.37917	0.22109	13.7258	1.63864	0.30013	7.68222	4.67787	Up	0	0
P.x_tomentosa38045	0.12192	0.39597	10.1799	2.98709	0.25894	6.5835	4.66815	Up	0	0
P.x_tomentosa57836	1.59674	0.58141	40.837	14.1595	1.08907	27.4982	4.65817	Up	0	0
P.x_tomentosa49533	0.0275	0.03069	0.97641	0.49173	0.0291	0.73407	4.65688	Up	0.00038	0.00391
P.x_tomentosa89123	0.09646	1e-05	2.0339	0.38733	0.04823	1.21062	4.64958	Up	0.00076	0.00679
P.x_tomentosa83210	0.16552	0.08437	3.68868	2.57953	0.12494	3.1341	4.64873	Up	0	0
P.x_tomentosa40465	3.35293	0.99712	60.788	48.2822	2.17502	54.5351	4.64808	Up	0	0
P.x_tomentosa70197	0.60178	0.25958	16.0308	5.28413	0.43068	10.6575	4.6291	Up	0	0
P.x_tomentosa65694	1e-05	0.05678	1.31586	0.08715	0.0284	0.70151	4.6267	Up	0.00758	0.0416
P.x_tomentosa31596	0.04873	1e-05	0.89512	0.3038	0.02437	0.59946	4.62052	Up	0.00078	0.00691
P.x_tomentosa35044	0.13883	0.05253	2.82123	1.88258	0.09568	2.3519	4.61949	Up	1e-05	0.00024
P.x_tomentosa49136	0.24761	0.14891	7.85999	1.85884	0.19826	4.85942	4.61531	Up	0	0
P.x_tomentosa34782	0.01252	1e-05	0.21712	0.09006	0.00627	0.15359	4.61528	Up	0.0019	0.0141
P.x_tomentosa41998	0.09283	0.02097	2.34051	0.44773	0.0569	1.39412	4.61468	Up	9e-05	0.00118
P.x_tomentosa69107	0.04269	0.03797	0.94001	1.03605	0.04033	0.98803	4.6146	Up	2e-05	0.00032
P.x_tomentosa04978	0.10514	0.04742	2.77448	0.94373	0.07628	1.8591	4.60714	Up	0	9e-05
P.x_tomentosa03633	0.07546	0.06228	2.5708	0.77811	0.06887	1.67445	4.60369	Up	0	0
P.x_tomentosa47103	0.60779	0.07794	8.02258	8.63587	0.34287	8.32922	4.60246	Up	0	0
P.x_tomentosa48303	0.21717	0.05087	2.55114	3.95901	0.13402	3.25508	4.60218	Up	1e-05	0.00018
P.x_tomentosa18832	0.35616	0.12666	6.93081	4.78374	0.24141	5.85727	4.60066	Up	0	0
P.x_tomentosa87275	0.14924	0.33996	11.2943	0.48436	0.2446	5.88932	4.5896	Up	5e-05	0.00074
P.x_tomentosa35781	0.17038	0.12021	4.70959	2.26317	0.1453	3.48638	4.58467	Up	0	0
P.x_tomentosa02514	1.8118	2.38192	57.078	43.3889	2.09686	50.2335	4.58235	Up	0	0
P.x_tomentosa35273	0.03336	0.05264	1.54939	0.50431	0.043	1.02685	4.57776	Up	0	5e-05
P.x_tomentosa36264	10.9432	4.05215	236.013	121.405	7.49768	178.709	4.57502	Up	0	0
P.x_tomentosa12796	1.32554	1.0452	36.5653	19.6718	1.18537	28.1186	4.56812	Up	0	0
P.x_tomentosa26574	0.39056	0.83521	24.5465	4.45491	0.61288	14.5007	4.56436	Up	0	0
P.x_tomentosa38129	0.22343	0.24628	8.20096	2.89717	0.23486	5.54906	4.5624	Up	0	0
P.x_tomentosa61837	0.26465	0.2069	8.09371	3.03364	0.23577	5.56367	4.56056	Up	0	0
P.x_tomentosa75042	0.02152	1e-05	0.33603	0.16447	0.01077	0.25025	4.53868	Up	0.00878	0.04651
P.x_tomentosa13541	0.25937	0.80228	14.9561	9.58898	0.53082	12.2725	4.53106	Up	0	2e-05
P.x_tomentosa81259	27.2821	10.6025	543.445	331.308	18.9423	437.377	4.52919	Up	0	0
P.x_tomentosa14250	0.25803	0.16723	7.49943	2.29477	0.21263	4.8971	4.52551	Up	0	0
P.x_tomentosa05079	0.36273	0.18764	11.6179	1.04541	0.27518	6.33166	4.52412	Up	0	3e-05
P.x_tomentosa18616	0.24567	0.06671	6.47865	0.67793	0.15619	3.57829	4.51792	Up	6e-05	0.00082
P.x_tomentosa74405	0.067	0.02688	1.24545	0.88594	0.04694	1.06569	4.50482	Up	0	8e-05
P.x_tomentosa47808	0.17506	0.12856	5.79023	1.08438	0.15181	3.43731	4.50092	Up	2e-05	0.00032
P.x_tomentosa33764	0.10876	1e-05	0.35385	2.09663	0.05438	1.22524	4.49375	Up	0.00923	0.04832
P.x_tomentosa02093	0.14413	1e-05	2.64339	0.60071	0.07207	1.62205	4.49228	Up	0.00185	0.01379
P.x_tomentosa00051	0.2808	0.0878	5.12885	3.14579	0.1843	4.13732	4.48858	Up	0	0
P.x_tomentosa66952	0.21402	0.0988	6.11024	0.91151	0.15641	3.51087	4.48843	Up	4e-05	0.00064
P.x_tomentosa09924	0.42638	0.0991	8.70288	3.08573	0.26274	5.8943	4.4876	Up	0	0
P.x_tomentosa68163	3.18007	1.41072	68.0905	34.6172	2.29539	51.3539	4.48366	Up	0	0
P.x_tomentosa63260	0.25936	0.13208	5.1377	3.604	0.19572	4.37085	4.48104	Up	0	0
P.x_tomentosa63719	0.31818	0.04832	5.5849	2.57781	0.18325	4.08135	4.47714	Up	0	0
P.x_tomentosa36721	0.08458	0.02369	1.84045	0.56746	0.05413	1.20395	4.47512	Up	2e-05	0.00034
P.x_tomentosa50250	28.2535	8.13689	458.766	348.855	18.1952	403.811	4.47205	Up	0	0
P.x_tomentosa11657	0.31953	0.18463	9.14213	2.01485	0.25208	5.57849	4.46795	Up	0	0
P.x_tomentosa61391	0.09141	0.03492	1.50377	1.28445	0.06316	1.39411	4.46413	Up	2e-05	0.00028
P.x_tomentosa33456	0.0453	0.04527	1.69915	0.28875	0.04529	0.99395	4.45607	Up	0.00188	0.01394
P.x_tomentosa64008	0.73548	0.28763	15.1026	7.27119	0.51155	11.1869	4.45079	Up	0	0
P.x_tomentosa02304	0.32305	0.28872	9.94507	3.43081	0.30589	6.68794	4.4505	Up	0	0
P.x_tomentosa25322	0.75322	0.53752	21.1702	7.05071	0.64537	14.1105	4.45049	Up	0	0
P.x_tomentosa21709	1e-05	0.04086	0.43933	0.45417	0.02044	0.44675	4.45024	Up	0.00355	0.0231
P.x_tomentosa34822	0.41077	0.16379	7.72058	4.78174	0.28728	6.25116	4.4436	Up	0	0
P.x_tomentosa62639	0.04705	1e-05	0.78909	0.23496	0.02353	0.51202	4.44352	Up	0.00814	0.0439
P.x_tomentosa20453	0.49155	0.03384	6.80948	4.61011	0.2627	5.7098	4.44197	Up	0	0.0001
P.x_tomentosa02969	0.25069	0.08555	2.15465	5.13661	0.16812	3.64563	4.43863	Up	0	0
P.x_tomentosa59366	0.65822	0.34951	14.7109	7.12278	0.50386	10.9168	4.43738	Up	0	0
P.x_tomentosa40429	0.07512	1e-05	0.75499	0.86555	0.03756	0.81027	4.431	Up	0.00015	0.00179
P.x_tomentosa32381	0.16998	0.08939	4.27016	1.31854	0.12969	2.79435	4.42943	Up	0	6e-05
P.x_tomentosa10716	0.58495	0.16424	11.9186	4.19468	0.37459	8.05666	4.42678	Up	0	0
P.x_tomentosa27574	0.15926	0.40172	9.46514	2.59412	0.28049	6.02963	4.42605	Up	0	0
P.x_tomentosa20947	0.14049	0.14316	4.93682	1.1346	0.14183	3.03571	4.41983	Up	0	0
P.x_tomentosa17854	1.86743	1.32854	45.4826	22.809	1.59798	34.1458	4.41738	Up	0	0
P.x_tomentosa01126	0.79334	0.69119	17.4064	14.2052	0.74226	15.8058	4.41238	Up	0	0
P.x_tomentosa35885	0.03617	0.07479	1.72258	0.63755	0.05548	1.18006	4.41088	Up	0.00034	0.00352
P.x_tomentosa84815	0.15102	1e-05	1.06112	2.13219	0.07552	1.59665	4.40211	Up	0.00076	0.0068
P.x_tomentosa26215	1e-05	0.06079	0.44911	0.83404	0.0304	0.64157	4.39947	Up	0.00081	0.00713
P.x_tomentosa27038	0.05608	1e-05	1.01461	0.16833	0.02805	0.59147	4.3985	Up	0.008	0.0433
P.x_tomentosa48478	0.12057	1e-05	0.95844	1.58293	0.06029	1.27069	4.39753	Up	9e-05	0.00124
P.x_tomentosa85075	0.01051	0.00881	0.31094	0.09517	0.00966	0.20306	4.39327	Up	0.00064	0.00585
P.x_tomentosa34856	0.77895	0.15224	12.9429	6.58677	0.4656	9.76482	4.39044	Up	0	0
P.x_tomentosa17157	0.46553	0.09914	7.46106	4.36661	0.28234	5.91383	4.38861	Up	0	0
P.x_tomentosa18024	1.19114	0.84302	31.8315	10.7249	1.01708	21.2782	4.38687	Up	0	0
P.x_tomentosa45304	0.13795	0.2313	4.33171	3.38996	0.18462	3.86083	4.38626	Up	0	0
P.x_tomentosa58321	0.02655	0.01507	0.47828	0.39097	0.02081	0.43463	4.3846	Up	6e-05	0.00081
P.x_tomentosa29122	0.58908	0.32653	14.6577	4.41181	0.45781	9.53475	4.38039	Up	0	0
P.x_tomentosa09787	0.35245	0.10306	6.27524	3.18912	0.22775	4.73218	4.37696	Up	0	0
P.x_tomentosa64657	0.07556	0.09161	2.69176	0.75994	0.08358	1.72585	4.36799	Up	3e-05	0.00044
P.x_tomentosa14871	0.1182	0.17677	4.35301	1.72136	0.14749	3.03719	4.36409	Up	0	0
P.x_tomentosa54908	0.37716	0.15622	6.61744	4.34881	0.26669	5.48312	4.36177	Up	0	0
P.x_tomentosa68348	0.06582	1e-05	1.15444	0.19696	0.03291	0.6757	4.35961	Up	0.00346	0.02263
P.x_tomentosa72197	0.53119	0.01864	7.45849	3.81568	0.27492	5.63708	4.35789	Up	1e-05	0.00015
P.x_tomentosa74079	0.64357	0.30526	15.0983	4.33415	0.47441	9.71625	4.35618	Up	0	0
P.x_tomentosa45198	0.07191	0.07754	2.58969	0.45606	0.07473	1.52287	4.349	Up	6e-05	0.00083
P.x_tomentosa59017	0.08721	0.25138	4.70682	2.13209	0.16929	3.41946	4.33619	Up	0	0
P.x_tomentosa26981	0.25381	0.03271	4.20666	1.56523	0.14326	2.88594	4.33231	Up	0	2e-05
P.x_tomentosa42020	0.06673	0.04644	0.59058	1.6743	0.05658	1.13244	4.32293	Up	0.00594	0.03444
P.x_tomentosa89825	0.05265	0.03319	1.27112	0.4453	0.04292	0.85821	4.32176	Up	2e-05	0.00029
P.x_tomentosa15118	0.61173	0.32879	10.6641	8.05861	0.47026	9.36134	4.31519	Up	0	0
P.x_tomentosa01522	0.06295	0.1046	0.95257	2.37531	0.08378	1.66394	4.31191	Up	0	6e-05
P.x_tomentosa35402	0.13842	0.07477	3.91174	0.32095	0.1066	2.11634	4.31133	Up	0.0007	0.00634
P.x_tomentosa20464	0.93757	0.27526	18.6499	5.3322	0.60641	11.991	4.30551	Up	0	0
P.x_tomentosa64256	0.04359	0.04717	0.8846	0.90842	0.04538	0.89651	4.30428	Up	3e-05	0.00051
P.x_tomentosa38928	0.13144	0.02463	2.84381	0.23485	0.07803	1.53933	4.30206	Up	0.0006	0.00557
P.x_tomentosa60843	0.75653	0.25977	17.055	2.95227	0.50815	10.0036	4.29912	Up	0	1e-05
P.x_tomentosa57850	0.50609	0.30782	12.3685	3.64996	0.40695	8.00923	4.29874	Up	0	0
P.x_tomentosa73964	2.15066	1.0083	49.751	12.288	1.57948	31.0195	4.29565	Up	0	0
P.x_tomentosa31149	0.4695	0.35994	10.6943	5.51824	0.41472	8.10625	4.28883	Up	0	0
P.x_tomentosa51899	0.13584	0.03023	0.8341	2.40329	0.08304	1.6187	4.28496	Up	0.00014	0.00168
P.x_tomentosa42495	0.12299	1e-05	1.54803	0.84692	0.0615	1.19748	4.28324	Up	0.00115	0.00943
P.x_tomentosa10876	0.27911	0.60202	11.1431	6.00629	0.44056	8.57469	4.28266	Up	0	0
P.x_tomentosa68213	0.17479	0.0963	3.47078	1.78422	0.13554	2.6275	4.27686	Up	0	0
P.x_tomentosa07566	0.61776	0.82229	18.7455	9.14383	0.72003	13.9446	4.27552	Up	0	0
P.x_tomentosa84112	0.43485	0.13367	7.6617	3.34538	0.28426	5.50354	4.27508	Up	0	0
P.x_tomentosa63731	1e-05	0.09224	1.69681	0.08717	0.04613	0.89199	4.27341	Up	0.00693	0.03879
P.x_tomentosa49066	0.24386	0.04074	2.73081	2.77144	0.1423	2.75112	4.27304	Up	0	0
P.x_tomentosa90767	0.73037	0.27828	12.9207	6.57707	0.50433	9.7489	4.27281	Up	0	0
P.x_tomentosa07535	0.21652	0.2686	8.54055	0.80804	0.24256	4.6743	4.26833	Up	9e-05	0.0012
P.x_tomentosa15407	7.07188	2.38491	137.158	45.0721	4.72839	91.1151	4.26827	Up	0	0
P.x_tomentosa71312	0.3015	0.03845	3.99367	2.54304	0.16997	3.26835	4.26518	Up	0	3e-05
P.x_tomentosa51774	0.19331	0.16367	4.56779	2.2959	0.17849	3.43185	4.26509	Up	0	0
P.x_tomentosa75027	1e-05	0.13981	2.45114	0.2352	0.06991	1.34317	4.264	Up	0.00701	0.0391
P.x_tomentosa53746	45.9257	24.0813	782.769	560.292	35.0035	671.531	4.26188	Up	0	0
P.x_tomentosa32575	0.14104	0.15987	4.39394	1.37039	0.15045	2.88216	4.25978	Up	0	0
P.x_tomentosa74902	0.25309	0.11853	5.40088	1.71272	0.18581	3.5568	4.25868	Up	0	6e-05
P.x_tomentosa33077	0.08967	0.05389	1.77578	0.96793	0.07178	1.37185	4.25647	Up	0.00032	0.00337
P.x_tomentosa61889	1.55035	2.19721	53.395	18.1147	1.87378	35.7549	4.25412	Up	0	0
P.x_tomentosa68570	0.17104	0.04588	2.00557	2.13264	0.10846	2.06911	4.25381	Up	0	0
P.x_tomentosa90542	0.44473	1e-05	4.33158	4.12857	0.22237	4.23007	4.24966	Up	0.00154	0.0119
P.x_tomentosa08209	0.23725	0.26465	7.04095	2.48023	0.25095	4.76059	4.24569	Up	0	0
P.x_tomentosa24187	0.08109	0.05477	2.01736	0.5596	0.06793	1.28848	4.24558	Up	1e-05	0.00016
P.x_tomentosa76427	0.0339	0.01719	0.5497	0.41903	0.02555	0.48436	4.24497	Up	0.00269	0.0185
P.x_tomentosa78916	0.25924	0.21137	4.78743	4.12167	0.23531	4.45455	4.24268	Up	0	0
P.x_tomentosa64872	0.36846	0.59541	10.2101	7.97977	0.48193	9.09491	4.23816	Up	0	0
P.x_tomentosa64901	0.12574	0.18601	5.05459	0.82567	0.15587	2.94013	4.23742	Up	6e-05	0.0008
P.x_tomentosa14653	0.06054	0.04822	1.37276	0.67863	0.05438	1.02569	4.23739	Up	7e-05	0.00101
P.x_tomentosa53882	0.08353	0.12786	3.04543	0.93995	0.1057	1.99269	4.23672	Up	9e-05	0.00115
P.x_tomentosa37207	0.24662	0.27568	6.71999	3.11876	0.26115	4.91937	4.23555	Up	0	0
P.x_tomentosa15229	0.02986	0.07905	0.96618	1.07397	0.05446	1.02007	4.22747	Up	0.00479	0.02911
P.x_tomentosa14575	0.76335	0.34158	14.1476	6.52158	0.55247	10.3346	4.22544	Up	0	0
P.x_tomentosa75272	0.07707	0.04464	1.44439	0.8317	0.06086	1.13804	4.22502	Up	0	0
P.x_tomentosa09268	1.7989	0.65298	28.8771	16.9717	1.22594	22.9244	4.22493	Up	0	0
P.x_tomentosa24428	1e-05	0.07307	0.12631	1.23794	0.03654	0.68212	4.22258	Up	0.00638	0.0364
P.x_tomentosa48907	0.16888	0.10197	4.15843	0.88963	0.13543	2.52403	4.22015	Up	0	1e-05
P.x_tomentosa25539	0.3449	1.19394	23.5682	5.06493	0.76942	14.3166	4.21778	Up	0	3e-05
P.x_tomentosa44115	0.14992	0.0549	3.15447	0.6564	0.10241	1.90544	4.21774	Up	4e-05	0.00065
P.x_tomentosa28092	0.17417	0.02034	1.98819	1.62688	0.09725	1.80753	4.21612	Up	0	8e-05
P.x_tomentosa19543	0.44298	0.57349	10.786	8.0815	0.50823	9.43375	4.21427	Up	0	0
P.x_tomentosa36039	0.76438	0.38045	14.8363	6.4063	0.57242	10.6213	4.21375	Up	0	0
P.x_tomentosa64060	0.21497	0.27669	6.77271	2.32467	0.24583	4.54869	4.20972	Up	0	0
P.x_tomentosa81821	0.04042	0.10626	1.97777	0.73614	0.07334	1.35696	4.20964	Up	2e-05	0.00034
P.x_tomentosa35485	1.02456	0.67189	18.0653	13.3022	0.84822	15.6837	4.20868	Up	0	0
P.x_tomentosa09685	1.01358	0.66805	14.0771	16.9981	0.84082	15.5376	4.20783	Up	0	0
P.x_tomentosa09066	0.08251	1e-05	0.81742	0.70612	0.04126	0.76177	4.20657	Up	0.00087	0.00756
P.x_tomentosa90693	0.22592	0.39728	8.50972	2.98971	0.3116	5.74972	4.20573	Up	0	0
P.x_tomentosa53014	0.07551	0.01984	1.42506	0.3331	0.04768	0.87908	4.20461	Up	0.00043	0.00426
P.x_tomentosa65670	1.4929	0.92559	28.1891	16.3885	1.20924	22.2888	4.20414	Up	0	0
P.x_tomentosa64874	0.08169	0.02051	1.503	0.37811	0.0511	0.94055	4.20206	Up	0.00235	0.01669
P.x_tomentosa64873	0.98914	0.11546	15.4795	4.84685	0.5523	10.1632	4.20175	Up	0	4e-05
P.x_tomentosa70530	0.02427	0.02356	0.70216	0.17765	0.02392	0.4399	4.20102	Up	0.00687	0.03857
P.x_tomentosa21516	0.08019	0.05356	1.88478	0.56348	0.06688	1.22413	4.19415	Up	0.00023	0.00256
P.x_tomentosa37819	0.54596	0.18856	7.92237	5.48219	0.36726	6.70228	4.1898	Up	0	0
P.x_tomentosa63555	1.01761	0.36808	16.8276	8.44839	0.69284	12.638	4.1891	Up	0	0
P.x_tomentosa73215	0.0787	1e-05	1.06746	0.36805	0.03935	0.71776	4.18889	Up	0.00442	0.0274
P.x_tomentosa18435	0.46972	0.17227	8.02631	3.66008	0.32099	5.84319	4.18614	Up	0	0
P.x_tomentosa23758	0.04242	0.01593	0.62947	0.43254	0.02918	0.53101	4.18592	Up	0.00758	0.0415
P.x_tomentosa09207	0.02963	0.12003	1.08068	1.64139	0.07483	1.36104	4.18492	Up	2e-05	0.00037
P.x_tomentosa24980	0.30865	0.16364	3.4919	5.07998	0.23615	4.28594	4.18187	Up	0	0
P.x_tomentosa45540	0.18554	0.08206	4.18778	0.65801	0.1338	2.42289	4.17858	Up	2e-05	0.00032
P.x_tomentosa57731	0.42837	1e-05	5.81933	1.93749	0.21419	3.87841	4.17849	Up	0.00048	0.00471
P.x_tomentosa80145	40.0282	14.7438	614.199	376.711	27.386	495.455	4.17724	Up	0	0
P.x_tomentosa56498	0.07355	1e-05	0.85834	0.46862	0.03678	0.66348	4.17307	Up	0.00205	0.01498
P.x_tomentosa14573	0.24084	0.10992	4.30942	2.01725	0.17538	3.16333	4.17291	Up	0	0
P.x_tomentosa49673	0.31258	0.19269	7.7177	1.38331	0.25263	4.55051	4.17091	Up	0	6e-05
P.x_tomentosa30905	0.14428	0.23192	3.92007	2.84928	0.1881	3.38468	4.16942	Up	0	0
P.x_tomentosa00997	0.06139	0.43667	8.03962	0.91473	0.24903	4.47718	4.16821	Up	0.00019	0.00219
P.x_tomentosa58375	0.26346	0.29999	7.08183	2.98835	0.28173	5.03509	4.15965	Up	0	0
P.x_tomentosa15531	0.20011	0.19871	4.48049	2.63783	0.19941	3.55916	4.15773	Up	0	0
P.x_tomentosa54222	2.79714	0.58294	35.334	24.9683	1.69004	30.1512	4.15709	Up	0	0
P.x_tomentosa50241	1e-05	0.04647	0.49637	0.33159	0.02324	0.41398	4.1549	Up	0.0053	0.03142
P.x_tomentosa11479	0.58363	0.27518	9.64145	5.62256	0.4294	7.632	4.15165	Up	0	0
P.x_tomentosa47915	0.13074	0.08822	3.15247	0.72938	0.10948	1.94093	4.14801	Up	0	3e-05
P.x_tomentosa73333	0.06568	0.04074	1.53704	0.34931	0.05321	0.94317	4.14773	Up	0.00052	0.00502
P.x_tomentosa24534	0.18608	0.13124	2.97888	2.63062	0.15866	2.80475	4.14388	Up	0	0
P.x_tomentosa59513	0.04349	1e-05	0.36874	0.39943	0.02175	0.38408	4.1425	Up	0.00837	0.04487
P.x_tomentosa41824	0.77851	0.35309	13.3991	6.58491	0.5658	9.99199	4.1424	Up	0	0
P.x_tomentosa32554	0.9119	0.46554	15.0209	9.3025	0.68872	12.1617	4.14228	Up	0	0
P.x_tomentosa03832	0.43232	0.2037	9.83071	1.35136	0.31801	5.59104	4.13599	Up	1e-05	0.00017
P.x_tomentosa05230	0.10685	0.05436	0.91474	1.9196	0.08061	1.41717	4.13595	Up	0	8e-05
P.x_tomentosa86187	0.46368	0.20343	7.52578	4.1959	0.33355	5.86084	4.13512	Up	0	0
P.x_tomentosa90374	0.1345	1e-05	1.55584	0.7988	0.06725	1.17732	4.12976	Up	0.00094	0.00802
P.x_tomentosa77283	0.116	0.10687	3.2206	0.67178	0.11144	1.94619	4.12633	Up	2e-05	0.00034
P.x_tomentosa22563	1.52465	0.47921	18.9241	15.926	1.00193	17.425	4.12031	Up	0	0
P.x_tomentosa53542	45.913	9.32764	532.251	426.261	27.6203	479.256	4.117	Up	0	0
P.x_tomentosa26145	0.65229	0.23553	10.42	4.97803	0.44391	7.699	4.11635	Up	0	0
P.x_tomentosa60049	0.6351	0.88461	20.4178	5.86954	0.75985	13.1437	4.1125	Up	0	0
P.x_tomentosa57621	3.95445	0.92211	49.3723	34.938	2.43828	42.1552	4.11178	Up	0	0
P.x_tomentosa59929	0.84379	0.22634	11.3797	7.0408	0.53507	9.21023	4.10545	Up	0	0
P.x_tomentosa40657	0.91499	0.3925	16.3687	6.12136	0.65374	11.245	4.10442	Up	0	0
P.x_tomentosa69705	0.05801	1e-05	0.68107	0.31612	0.02901	0.4986	4.1033	Up	0.00362	0.02345
P.x_tomentosa88252	0.38773	0.30258	7.92875	3.93413	0.34516	5.93144	4.10306	Up	0	0
P.x_tomentosa47360	0.838	0.44606	15.1289	6.89277	0.64203	11.0108	4.10013	Up	0	0
P.x_tomentosa15401	0.5878	0.45088	9.59814	8.17171	0.51934	8.88493	4.09661	Up	0	0
P.x_tomentosa11892	5.33557	2.06683	95.0888	31.5464	3.7012	63.3176	4.09654	Up	0	0
P.x_tomentosa15681	1.23276	0.26597	17.0355	8.48566	0.74936	12.7606	4.08988	Up	0	0
P.x_tomentosa65726	0.05625	0.02209	0.88314	0.44956	0.03917	0.66635	4.08847	Up	0.00042	0.00421
P.x_tomentosa06209	0.32322	1e-05	3.62637	1.87041	0.16162	2.74839	4.08795	Up	0.00031	0.00329
P.x_tomentosa42134	0.18832	0.1599	3.7433	2.1642	0.17411	2.95375	4.08448	Up	0	2e-05
P.x_tomentosa46948	0.00791	0.01589	0.25666	0.14585	0.0119	0.20126	4.08005	Up	0.00581	0.0338
P.x_tomentosa38725	1.49916	0.75451	26.8136	11.1347	1.12683	18.9741	4.07369	Up	0	0
P.x_tomentosa51349	0.03833	0.25573	3.27901	1.65742	0.14703	2.46821	4.06929	Up	2e-05	0.00038
P.x_tomentosa79726	0.02214	0.06317	1.00547	0.42525	0.04265	0.71536	4.06792	Up	0.00106	0.00887
P.x_tomentosa02212	1.43937	0.30767	15.8832	13.3421	0.87352	14.6126	4.06423	Up	0	0
P.x_tomentosa72454	0.13985	0.1758	4.23041	1.04441	0.15783	2.63741	4.06271	Up	5e-05	0.00076
P.x_tomentosa11720	0.09052	0.01386	0.99763	0.74335	0.05219	0.87049	4.06006	Up	1e-05	0.00022
P.x_tomentosa46818	0.74341	0.24978	9.34528	7.20616	0.4966	8.27572	4.05873	Up	0	0
P.x_tomentosa09678	2.37436	0.60329	30.0386	19.5539	1.48882	24.7963	4.05788	Up	0	0
P.x_tomentosa03220	4.13862	2.01783	71.9258	30.5072	3.07822	51.2165	4.05644	Up	0	0
P.x_tomentosa22295	0.32669	1e-05	4.28688	1.14055	0.16335	2.71372	4.05423	Up	0.00182	0.01358
P.x_tomentosa05274	0.26994	0.03853	4.6339	0.48351	0.15423	2.5587	4.05223	Up	0.00152	0.0118
P.x_tomentosa13228	3.94961	1.14545	52.7625	31.4941	2.54753	42.1283	4.04762	Up	0	0
P.x_tomentosa10773	0.76098	0.30967	10.5264	7.17154	0.53532	8.84896	4.04702	Up	0	0
P.x_tomentosa70102	0.02226	0.02573	0.63296	0.15871	0.02399	0.39584	4.04413	Up	6e-05	0.00088
P.x_tomentosa71783	0.05167	0.02549	0.8122	0.46013	0.03858	0.63617	4.0434	Up	0.00028	0.00302
P.x_tomentosa03651	1.73811	0.26062	19.845	12.9725	0.99937	16.4087	4.03731	Up	0	0
P.x_tomentosa76398	17.2185	3.45712	217.038	121.521	10.3378	169.279	4.03341	Up	0	0
P.x_tomentosa11147	1.1369	0.43186	14.3788	11.287	0.78438	12.8329	4.03215	Up	0	0
P.x_tomentosa24264	0.06256	0.13661	2.62484	0.62891	0.09958	1.62687	4.03005	Up	0.00127	0.0102
P.x_tomentosa01778	4.77117	2.75825	82.4039	40.5682	3.76471	61.486	4.02965	Up	0	0
P.x_tomentosa31613	0.06639	1e-05	0.93245	0.15175	0.0332	0.5421	4.0293	Up	0.00926	0.0484
P.x_tomentosa15003	0.78239	0.25151	11.1353	5.71973	0.51695	8.4275	4.02701	Up	0	0
P.x_tomentosa23734	3.53132	8.15647	139.14	49.8754	5.84389	94.5076	4.01543	Up	0	0
P.x_tomentosa76958	1.29882	1.28586	30.3671	11.408	1.29234	20.8876	4.01459	Up	0	0
P.x_tomentosa35070	0.06975	0.069	1.31176	0.92729	0.06938	1.11953	4.01232	Up	0	0.0001
P.x_tomentosa52855	0.2936	0.02152	3.89935	1.17934	0.15756	2.53935	4.01052	Up	5e-05	0.00079
P.x_tomentosa77517	10.4216	2.71321	98.2208	113.158	6.56742	105.689	4.00836	Up	0	0
P.x_tomentosa14197	0.03123	0.01699	0.62573	0.14967	0.02411	0.3877	4.00729	Up	0.00428	0.02672
P.x_tomentosa03446	2.06864	1.43718	33.9244	22.3732	1.75291	28.1488	4.00525	Up	0	0
P.x_tomentosa15178	0.43622	0.47822	12.971	1.70835	0.45722	7.33966	4.00476	Up	0	0.0001
P.x_tomentosa51412	35.5147	22.0419	543.348	379.955	28.7783	461.652	4.00375	Up	0	0
P.x_tomentosa89064	0.39041	0.52432	11.0886	3.5548	0.45736	7.32171	4.00077	Up	0	0
P.x_tomentosa02855	0.48744	0.0468	5.31625	3.22032	0.26712	4.26828	3.9981	Up	1e-05	0.00017
P.x_tomentosa76973	0.1348	1e-05	1.17045	0.9803	0.0674	1.07537	3.99588	Up	0.00885	0.04681
P.x_tomentosa52669	0.12223	0.13512	3.16084	0.93592	0.12868	2.04838	3.99265	Up	0	7e-05
P.x_tomentosa03587	0.02079	1e-05	0.24551	0.08525	0.0104	0.16538	3.99112	Up	0.00209	0.0152
P.x_tomentosa41194	0.58171	0.4718	11.1465	5.58479	0.52676	8.36566	3.98927	Up	0	0
P.x_tomentosa67091	0.17772	1e-05	1.06536	1.75353	0.08887	1.40945	3.98737	Up	0.00462	0.02834
P.x_tomentosa54593	0.08093	1e-05	0.92415	0.35225	0.04047	0.6382	3.97905	Up	0.0077	0.042
P.x_tomentosa34997	1.31345	3.18494	38.9563	31.9217	2.2492	35.439	3.97786	Up	0	0
P.x_tomentosa67825	0.09784	0.06945	1.97444	0.66042	0.08364	1.31743	3.97737	Up	0.00358	0.0233
P.x_tomentosa71707	0.78206	1.39071	28.2598	5.96239	1.08638	17.1111	3.97733	Up	0	0
P.x_tomentosa31394	0.09113	1e-05	1.01117	0.42389	0.04557	0.71753	3.97685	Up	0.00403	0.0255
P.x_tomentosa06945	0.03148	0.02992	0.37099	0.59372	0.0307	0.48235	3.9739	Up	0.00082	0.00715
P.x_tomentosa73567	0.04257	0.07729	1.53982	0.34228	0.05993	0.94105	3.97295	Up	9e-05	0.00119
P.x_tomentosa76585	0.04676	0.0828	1.63151	0.39993	0.06478	1.01572	3.97083	Up	0.00231	0.01642
P.x_tomentosa30546	0.18492	0.11622	3.06643	1.65495	0.15057	2.36069	3.9707	Up	0	1e-05
P.x_tomentosa16914	0.25329	0.09632	3.82243	1.65575	0.17481	2.73909	3.96986	Up	0	0
P.x_tomentosa13235	1.44272	1.32268	19.3175	24.0124	1.3827	21.6649	3.96981	Up	0	0
P.x_tomentosa05626	0.8402	0.43234	13.4299	6.50096	0.63627	9.96543	3.96923	Up	0	0
P.x_tomentosa23014	0.43523	0.54345	7.82798	7.49282	0.48934	7.6604	3.9685	Up	0	0
P.x_tomentosa24342	0.08365	0.05904	1.45865	0.77509	0.07135	1.11687	3.96849	Up	1e-05	0.00025
P.x_tomentosa08645	0.0438	0.04463	1.18376	0.19903	0.04421	0.69139	3.96695	Up	0	4e-05
P.x_tomentosa55546	0.0212	1e-05	0.2088	0.12289	0.01061	0.16584	3.96687	Up	0.00152	0.01181
P.x_tomentosa34306	0.14886	1e-05	1.03794	1.28931	0.07444	1.16363	3.96647	Up	0.00178	0.01335
P.x_tomentosa06898	0.12928	0.15326	3.9245	0.48409	0.14127	2.20429	3.9638	Up	0	4e-05
P.x_tomentosa30041	0.02802	0.01132	0.48976	0.12304	0.01967	0.3064	3.96154	Up	0.00033	0.00345
P.x_tomentosa18556	0.65073	0.06687	6.45286	4.72302	0.3588	5.58794	3.96108	Up	0	3e-05
P.x_tomentosa29863	0.18075	0.18784	5.26169	0.47798	0.1843	2.86984	3.96086	Up	8e-05	0.00106
P.x_tomentosa75295	0.22383	0.11663	3.98604	1.31289	0.17023	2.64947	3.96016	Up	0	2e-05
P.x_tomentosa41612	0.29938	0.53307	9.8805	3.06961	0.41623	6.47505	3.95946	Up	0	0
P.x_tomentosa48940	1.48256	0.13799	15.2389	9.96487	0.81027	12.6019	3.95908	Up	0	4e-05
P.x_tomentosa14309	0.83784	0.62677	14.1403	8.58541	0.73231	11.3629	3.95574	Up	0	0
P.x_tomentosa12023	0.2042	0.04972	2.1034	1.83283	0.12696	1.96812	3.95441	Up	0	5e-05
P.x_tomentosa42259	0.92138	0.54308	15.1081	7.58537	0.73223	11.3467	3.95384	Up	0	0
P.x_tomentosa43513	0.0734	0.10284	2.30156	0.42808	0.08812	1.36482	3.95308	Up	0.00035	0.00364
P.x_tomentosa13400	0.38032	0.28996	7.71809	2.6534	0.33514	5.18574	3.9517	Up	0	0
P.x_tomentosa13335	1.93024	0.78419	25.0039	16.935	1.35722	20.9695	3.94957	Up	0	0
P.x_tomentosa78091	28.9732	11.8788	238.413	392.549	20.426	315.481	3.94908	Up	0	0
P.x_tomentosa16782	0.30902	0.63632	8.87991	5.71178	0.47267	7.29585	3.94817	Up	0	0
P.x_tomentosa87278	0.07381	0.0809	2.2775	0.10866	0.07735	1.19308	3.94706	Up	0.00577	0.0336
P.x_tomentosa58003	7.55746	4.32158	124.366	58.7957	5.93952	91.5809	3.94663	Up	0	0
P.x_tomentosa63017	0.19043	0.26921	6.3847	0.69936	0.22982	3.54203	3.94599	Up	0.00014	0.00175
P.x_tomentosa35708	0.32719	0.31874	7.57016	2.38058	0.32297	4.97537	3.94535	Up	0	0
P.x_tomentosa38913	0.85598	0.60905	15.6384	6.85992	0.73251	11.2492	3.94082	Up	0	0
P.x_tomentosa16683	2.35955	1.57224	36.6904	23.6695	1.96589	30.18	3.94033	Up	0	0
P.x_tomentosa09853	0.25409	0.18864	4.95478	1.83924	0.22136	3.39701	3.93977	Up	0	0
P.x_tomentosa76099	0.106	0.10635	2.23012	1.02187	0.10617	1.626	3.93685	Up	0	0
P.x_tomentosa11355	0.43926	0.12466	6.33145	2.27359	0.28196	4.30252	3.93164	Up	0	0
P.x_tomentosa17743	0.2878	0.35841	5.57862	4.18385	0.3231	4.88123	3.91718	Up	0	0
P.x_tomentosa07843	0.07178	0.08412	1.01363	1.34002	0.07795	1.17682	3.91623	Up	0.00058	0.00542
P.x_tomentosa62727	0.53429	0.22449	6.32622	5.11331	0.37939	5.71977	3.9142	Up	0	0
P.x_tomentosa55919	3.76409	0.80602	39.5012	29.2553	2.28505	34.3782	3.9112	Up	0	0
P.x_tomentosa62552	2.34695	1.21528	33.5485	19.9855	1.78112	26.767	3.9096	Up	0	0
P.x_tomentosa49463	0.23489	0.06761	2.23097	2.30698	0.15125	2.26897	3.907	Up	0	0
P.x_tomentosa67446	0.38449	0.40684	9.41189	2.45777	0.39567	5.93483	3.90684	Up	0	0
P.x_tomentosa71963	0.22831	0.0508	3.66689	0.50898	0.13955	2.08794	3.90318	Up	0.00042	0.00423
P.x_tomentosa65268	0.08274	0.07702	1.56287	0.82016	0.07988	1.19151	3.89884	Up	1e-05	0.00017
P.x_tomentosa13129	0.08644	0.02884	1.2261	0.49201	0.05764	0.85905	3.89766	Up	0	4e-05
P.x_tomentosa49528	1e-05	0.0965	1.08466	0.35316	0.04825	0.71891	3.89708	Up	0.00902	0.04749
P.x_tomentosa15265	37.5783	18.3647	472.993	357.405	27.9715	415.199	3.89177	Up	0	0
P.x_tomentosa53397	0.03765	0.29579	3.88895	1.05043	0.16672	2.46969	3.88882	Up	0.00123	0.00995
P.x_tomentosa71337	0.59309	0.50391	11.5159	4.73015	0.5485	8.12302	3.88845	Up	0	0
P.x_tomentosa08644	0.11258	0.05697	2.35974	0.14669	0.08477	1.25322	3.88589	Up	0.00039	0.00396
P.x_tomentosa57060	0.1666	0.06548	2.56744	0.85954	0.11604	1.71349	3.8843	Up	2e-05	0.00027
P.x_tomentosa43482	4.06731	1.40555	42.0654	38.7429	2.73643	40.4041	3.88414	Up	0	0
P.x_tomentosa56407	1.61453	0.62232	13.5877	19.436	1.11842	16.5118	3.88396	Up	0	0
P.x_tomentosa04547	0.60585	0.77021	13.792	6.51995	0.68803	10.156	3.88371	Up	0	0
P.x_tomentosa08489	0.1862	0.03709	2.18705	1.09316	0.11164	1.6401	3.8768	Up	0.00033	0.00344
P.x_tomentosa29714	0.40268	0.26182	6.06157	3.6973	0.33225	4.87943	3.87637	Up	0	0
P.x_tomentosa73146	1.11164	0.11483	11.7196	6.26406	0.61323	8.99185	3.87411	Up	0	7e-05
P.x_tomentosa70073	1.32531	0.19649	15.7007	6.56966	0.7609	11.1352	3.87127	Up	0	2e-05
P.x_tomentosa54186	0.06608	0.45775	6.89797	0.76569	0.26191	3.83183	3.87088	Up	0.00044	0.00437
P.x_tomentosa17276	2.78413	0.7982	46.7337	5.64562	1.79117	26.1897	3.87002	Up	2e-05	0.0004
P.x_tomentosa14408	0.18117	0.2709	4.3578	2.24801	0.22604	3.30291	3.86911	Up	0	0
P.x_tomentosa55399	1e-05	0.1957	1.97011	0.87925	0.09785	1.42468	3.86386	Up	0.00249	0.01739
P.x_tomentosa40420	0.346	0.31145	3.5999	5.95694	0.32872	4.77842	3.86159	Up	0	2e-05
P.x_tomentosa41418	0.24523	0.19413	2.18799	4.19065	0.21968	3.18932	3.85975	Up	0.00012	0.00153
P.x_tomentosa40125	3.01825	1.09572	38.0119	21.6908	2.05698	29.8513	3.85919	Up	0	0
P.x_tomentosa77567	22.6123	5.029	259.374	141.561	13.8207	200.467	3.85847	Up	0	0
P.x_tomentosa49857	0.75117	0.27618	10.5989	4.28665	0.51367	7.44279	3.85692	Up	0	0
P.x_tomentosa05436	1.74914	0.74374	24.0792	11.8933	1.24644	17.9862	3.85101	Up	0	0
P.x_tomentosa08596	0.11943	0.05834	1.81801	0.74009	0.08889	1.27905	3.84695	Up	0.00034	0.00354
P.x_tomentosa86778	1.70948	1.45252	29.3545	15.9896	1.581	22.6721	3.84201	Up	0	0
P.x_tomentosa37411	0.06572	0.06635	1.24734	0.64572	0.06604	0.94653	3.8413	Up	6e-05	0.0009
P.x_tomentosa19865	0.0533	0.0949	1.86523	0.25517	0.0741	1.0602	3.83871	Up	0.00019	0.00222
P.x_tomentosa29669	4.1155	1.44176	45.7811	33.7193	2.77863	39.7502	3.83852	Up	0	0
P.x_tomentosa15224	3.45847	1.96543	66.8348	10.658	2.71195	38.7464	3.83666	Up	0	1e-05
P.x_tomentosa52552	44.2122	30.2288	562.659	499.808	37.2205	531.234	3.83518	Up	0	0
P.x_tomentosa63371	0.02207	0.01837	0.22253	0.35343	0.02022	0.28798	3.83224	Up	0.00516	0.0308
P.x_tomentosa53711	0.30225	0.03838	3.95146	0.89972	0.17032	2.42559	3.83206	Up	0.00011	0.00143
P.x_tomentosa79146	0.84443	0.2326	9.74425	5.57701	0.53851	7.66063	3.83041	Up	0	0
P.x_tomentosa41527	0.43865	0.01846	3.42221	3.07837	0.22855	3.25029	3.82996	Up	4e-05	0.00059
P.x_tomentosa05694	52.9372	53.0315	665.048	841.393	52.9844	753.221	3.82943	Up	0	0
P.x_tomentosa70260	0.04339	0.18774	2.35733	0.92406	0.11556	1.64069	3.82756	Up	0.00046	0.0045
P.x_tomentosa38383	2.62307	1.11246	31.8812	21.0942	1.86776	26.4877	3.82594	Up	0	0
P.x_tomentosa14366	0.10777	0.11962	2.45673	0.75761	0.11369	1.60717	3.82131	Up	0.00024	0.00264
P.x_tomentosa38230	0.03038	0.08926	1.15313	0.53679	0.05982	0.84496	3.82028	Up	0.00267	0.0184
P.x_tomentosa04483	1.35996	0.76933	21.4892	8.57826	1.06464	15.0337	3.81976	Up	0	0
P.x_tomentosa32005	1.01963	0.66865	18.7408	5.09898	0.84414	11.9199	3.81975	Up	0	0
P.x_tomentosa12250	0.79072	0.54285	9.49449	9.31897	0.66679	9.40673	3.8184	Up	0	0
P.x_tomentosa27154	0.02097	0.23923	3.25829	0.40832	0.1301	1.83331	3.81678	Up	0.0025	0.0175
P.x_tomentosa11953	1.38138	1.23209	28.5666	8.25914	1.30674	18.4129	3.81668	Up	0	0
P.x_tomentosa29853	0.44728	0.06784	4.07207	3.17189	0.25756	3.62198	3.81381	Up	0	7e-05
P.x_tomentosa05437	0.33704	0.08886	4.1515	1.83771	0.21295	2.9946	3.81377	Up	4e-05	0.00061
P.x_tomentosa41476	1e-05	0.12228	1.26026	0.4544	0.06115	0.85733	3.80952	Up	0.00946	0.0492
P.x_tomentosa64061	0.22254	0.21278	4.21606	1.88635	0.21766	3.05121	3.80924	Up	0	0
P.x_tomentosa59671	0.85969	0.22825	11.0198	4.20345	0.54397	7.61162	3.80661	Up	0	0
P.x_tomentosa62917	0.03506	0.02063	0.49526	0.28378	0.02784	0.38952	3.80628	Up	0.00233	0.0165
P.x_tomentosa29405	0.1757	1e-05	1.35172	1.10508	0.08786	1.2284	3.80549	Up	0.00217	0.0156
P.x_tomentosa75560	0.07703	0.15967	2.93132	0.37661	0.11835	1.65397	3.80475	Up	0.00266	0.01836
P.x_tomentosa06939	1.7389	0.2916	19.4933	8.85724	1.01525	14.1753	3.80347	Up	0	2e-05
P.x_tomentosa31163	2.79247	2.89501	55.2518	23.9869	2.84374	39.6193	3.80034	Up	0	0
P.x_tomentosa02389	0.33307	0.23787	6.91583	1.00329	0.28547	3.95956	3.79394	Up	5e-05	0.00079
P.x_tomentosa08358	0.07547	0.11118	1.72074	0.86606	0.09332	1.2934	3.79277	Up	0.00024	0.00267
P.x_tomentosa59836	0.27335	0.16753	5.05548	1.05367	0.22044	3.05457	3.79251	Up	0	1e-05
P.x_tomentosa67454	17.2975	3.65863	191.654	98.483	10.4781	145.069	3.79129	Up	0	0
P.x_tomentosa64133	0.06019	1e-05	0.46096	0.37073	0.0301	0.41585	3.78814	Up	0.00517	0.0308
P.x_tomentosa18377	0.15408	0.29618	4.13315	2.08635	0.22513	3.10975	3.78797	Up	0	0
P.x_tomentosa12880	4.31432	0.4586	31.073	34.8561	2.38646	32.9646	3.78797	Up	0	6e-05
P.x_tomentosa11593	0.11703	0.02532	0.75834	1.19951	0.07117	0.97892	3.78182	Up	0.00209	0.0152
P.x_tomentosa26108	0.42734	0.26128	5.28717	4.18149	0.34431	4.73433	3.78138	Up	0	0
P.x_tomentosa18440	0.82868	0.37606	10.7913	5.77348	0.60237	8.28238	3.78132	Up	0	0
P.x_tomentosa07500	1.70732	0.9277	26.0009	10.2062	1.31751	18.1035	3.78039	Up	0	0
P.x_tomentosa66887	0.05146	0.09787	0.85119	1.19803	0.07467	1.02461	3.77847	Up	0	7e-05
P.x_tomentosa72827	2.06817	2.17128	48.1685	10.002	2.11973	29.0853	3.77834	Up	0	0
P.x_tomentosa30219	0.25308	0.14424	2.72487	2.71243	0.19866	2.71865	3.77455	Up	0	0
P.x_tomentosa52212	0.94175	0.25014	6.84852	9.46	0.59595	8.15426	3.7743	Up	0	0
P.x_tomentosa53436	0.20673	0.09218	2.60037	1.48898	0.14946	2.04468	3.77407	Up	7e-05	0.00101
P.x_tomentosa06302	0.14068	0.09644	1.99511	1.24237	0.11856	1.61874	3.77116	Up	0	0
P.x_tomentosa44891	0.1115	0.14684	2.42617	1.09883	0.12917	1.7625	3.77029	Up	0.00492	0.02969
P.x_tomentosa45521	0.5682	0.12175	6.38741	3.0266	0.34497	4.707	3.77025	Up	0	1e-05
P.x_tomentosa06441	0.53343	0.44557	6.21557	7.1282	0.4895	6.67189	3.76871	Up	0	0
P.x_tomentosa65254	22.3268	14.8987	349.844	156.5	18.6127	253.172	3.76576	Up	0	0
P.x_tomentosa27231	0.93562	0.26457	11.55	4.77179	0.6001	8.1609	3.76547	Up	0	1e-05
P.x_tomentosa20103	0.04353	0.05256	0.72606	0.5797	0.04805	0.65288	3.76433	Up	0.001	0.00843
P.x_tomentosa50923	34.7567	22.9258	398.016	385.405	28.8413	391.71	3.76358	Up	0	0
P.x_tomentosa02007	1.41633	0.7872	18.3729	11.5249	1.10176	14.9489	3.76215	Up	0	0
P.x_tomentosa19304	4.57519	0.81238	48.7169	24.2927	2.69378	36.5048	3.76038	Up	0	1e-05
P.x_tomentosa39509	0.44271	0.23269	7.34277	1.80187	0.3377	4.57232	3.75913	Up	0	1e-05
P.x_tomentosa25356	13.3298	9.48989	170.579	138.064	11.4098	154.321	3.75759	Up	0	0
P.x_tomentosa13668	0.3325	0.60406	10.5824	2.07472	0.46828	6.32858	3.75644	Up	0	2e-05
P.x_tomentosa48477	0.59257	0.16144	5.07493	5.09499	0.377	5.08496	3.75358	Up	0	0
P.x_tomentosa65602	0.84091	0.56507	15.2351	3.71888	0.70299	9.47697	3.75284	Up	0	3e-05
P.x_tomentosa24357	1.0823	0.43432	15.2083	5.2371	0.75831	10.2227	3.75284	Up	0	0
P.x_tomentosa56838	0.64608	0.05427	4.28334	5.1432	0.35017	4.71327	3.75059	Up	5e-05	0.00074
P.x_tomentosa11590	0.15538	0.24872	2.88439	2.53375	0.20205	2.70907	3.74502	Up	0	0
P.x_tomentosa73965	1.37626	0.66135	23.674	3.64615	1.0188	13.6601	3.74502	Up	0	3e-05
P.x_tomentosa02242	0.01935	0.20901	0.76979	2.2888	0.11418	1.52929	3.74344	Up	0.00048	0.00472
P.x_tomentosa61548	0.89076	0.09085	8.4634	4.65442	0.4908	6.55891	3.74025	Up	1e-05	0.00016
P.x_tomentosa54429	0.75114	0.44623	11.5567	4.41811	0.59869	7.98742	3.73786	Up	0	0
P.x_tomentosa17422	0.05621	0.05338	1.1908	0.26996	0.0548	0.73038	3.73644	Up	0.00282	0.01922
P.x_tomentosa84960	3.6497	0.49751	28.0347	27.2089	2.0736	27.6218	3.7356	Up	0	2e-05
P.x_tomentosa40163	0.19819	0.09385	2.11509	1.76749	0.14602	1.94129	3.7328	Up	0	0
P.x_tomentosa36091	1.90907	1.04403	23.7321	15.509	1.47655	19.6206	3.73207	Up	0	0
P.x_tomentosa15463	1.50305	1.00427	25.9012	7.28065	1.25366	16.5909	3.72617	Up	0	0
P.x_tomentosa69527	1.21986	0.37328	15.1402	5.92405	0.79657	10.5321	3.72486	Up	0	0
P.x_tomentosa29466	0.02907	0.02509	0.63441	0.08062	0.02708	0.35752	3.72284	Up	0.00671	0.03789
P.x_tomentosa05222	0.16824	0.02442	2.03254	0.5101	0.09633	1.27132	3.72223	Up	0.00073	0.00653
P.x_tomentosa76347	60.0135	20.1305	499.898	557.681	40.072	528.79	3.72203	Up	0	0
P.x_tomentosa20349	0.52557	0.42456	6.97793	5.53343	0.47507	6.25568	3.71896	Up	0	0
P.x_tomentosa67092	0.36633	0.4549	6.253	4.55003	0.41061	5.40151	3.71751	Up	0	0
P.x_tomentosa39046	0.48336	0.34302	8.80259	2.06761	0.41319	5.4351	3.71743	Up	0	0
P.x_tomentosa27011	3.61697	2.26669	50.4317	26.8896	2.94183	38.6607	3.71608	Up	0	0
P.x_tomentosa63901	0.19815	0.19759	3.64404	1.55654	0.19787	2.60029	3.71604	Up	0	0
P.x_tomentosa80273	0.81279	1e-05	6.4462	4.22612	0.4064	5.33616	3.71483	Up	0.00474	0.02887
P.x_tomentosa61944	0.01139	0.01792	0.11086	0.27397	0.01466	0.19241	3.71459	Up	0.00516	0.0308
P.x_tomentosa31464	1.68556	1.19158	23.0273	14.6624	1.43857	18.8449	3.71146	Up	0	0
P.x_tomentosa23489	0.06608	0.02458	0.89004	0.29713	0.04533	0.59358	3.71093	Up	0.00043	0.00426
P.x_tomentosa53715	3.15231	1.24908	33.0861	24.5312	2.2007	28.8087	3.71047	Up	0	0
P.x_tomentosa19051	0.63257	0.30443	10.0055	2.24756	0.4685	6.12652	3.70894	Up	2e-05	0.00036
P.x_tomentosa13666	0.05419	0.1307	2.16345	0.24524	0.09245	1.20434	3.70349	Up	0.00173	0.0131
P.x_tomentosa28311	1e-05	0.19046	1.29635	1.1849	0.09524	1.24063	3.7034	Up	0.00164	0.0125
P.x_tomentosa18438	0.09222	0.06038	1.42466	0.5616	0.0763	0.99313	3.70225	Up	1e-05	0.00021
P.x_tomentosa33078	0.23232	0.16015	4.47066	0.63519	0.19624	2.55292	3.70149	Up	0.00093	0.00796
P.x_tomentosa82313	0.32224	0.23679	4.36476	2.87135	0.27952	3.61806	3.69422	Up	0	4e-05
P.x_tomentosa12710	0.23214	0.31962	3.53857	3.58818	0.27588	3.56338	3.69115	Up	0	3e-05
P.x_tomentosa31141	0.28908	0.31191	6.79327	0.96778	0.3005	3.88053	3.69083	Up	2e-05	0.00036
P.x_tomentosa42846	0.56031	0.245	6.37173	4.02761	0.40266	5.19967	3.6908	Up	0	0
P.x_tomentosa68356	0.0901	0.01995	1.0118	0.40821	0.05502	0.71001	3.68968	Up	0.0021	0.0153
P.x_tomentosa62125	0.07172	0.03193	0.48553	0.85167	0.05182	0.6686	3.68945	Up	0.00048	0.00466
P.x_tomentosa16785	0.24345	0.24478	5.09418	1.20169	0.24411	3.14793	3.68879	Up	1e-05	0.00024
P.x_tomentosa63746	0.17233	0.09899	2.73577	0.76052	0.13566	1.74815	3.68781	Up	3e-05	0.00045
P.x_tomentosa42860	0.76704	0.53502	11.5511	5.21447	0.65103	8.38279	3.68664	Up	0	0
P.x_tomentosa70593	1.18215	1.06758	22.2804	6.6779	1.12486	14.4792	3.68616	Up	0	0
P.x_tomentosa00617	1.93332	1.83527	30.3781	17.9857	1.8843	24.1819	3.68183	Up	0	0
P.x_tomentosa62747	0.87304	0.53428	6.84892	11.2011	0.70366	9.02499	3.68098	Up	0	0
P.x_tomentosa43941	0.23509	0.58416	8.73716	1.76757	0.40962	5.25236	3.6806	Up	2e-05	0.00034
P.x_tomentosa61674	3.66984	2.47624	50.8962	27.4374	3.07304	39.1668	3.67189	Up	0	0
P.x_tomentosa11851	2.54454	1.94797	40.3673	16.7406	2.24626	28.554	3.6681	Up	0	0
P.x_tomentosa79950	1.95665	0.53016	20.5191	11.0848	1.2434	15.8019	3.66773	Up	0	0
P.x_tomentosa56672	0.24848	0.13376	3.49621	1.34524	0.19112	2.42073	3.66291	Up	0	3e-05
P.x_tomentosa75379	0.08724	0.06384	1.48112	0.43104	0.07554	0.95608	3.66176	Up	0.00066	0.00606
P.x_tomentosa31162	0.55377	2.27175	24.3319	11.3906	1.41276	17.8613	3.66024	Up	0	0
P.x_tomentosa15739	0.07107	0.06789	1.26695	0.48391	0.06948	0.87543	3.65528	Up	3e-05	0.00052
P.x_tomentosa44440	0.7867	0.14217	7.09851	4.60201	0.46443	5.85026	3.65496	Up	0	1e-05
P.x_tomentosa29153	0.0227	0.08713	0.19504	1.1876	0.05492	0.69132	3.65405	Up	0.00414	0.02606
P.x_tomentosa47011	0.13526	0.13211	1.74647	1.61922	0.13369	1.68285	3.65398	Up	0	0
P.x_tomentosa47149	0.09943	0.01432	1.12482	0.30507	0.05687	0.71494	3.65201	Up	0.00082	0.0072
P.x_tomentosa31603	6.41133	3.41608	75.2595	48.1677	4.91371	61.7136	3.65071	Up	0	0
P.x_tomentosa56130	2.78547	2.43462	40.1216	25.1857	2.61004	32.6537	3.6451	Up	0	0
P.x_tomentosa66810	9.32369	4.64835	109.887	64.47	6.98602	87.1783	3.64143	Up	0	0
P.x_tomentosa56395	0.17303	0.20338	2.84507	1.84765	0.1882	2.34636	3.64005	Up	0	0
P.x_tomentosa54650	0.02763	0.17311	1.56036	0.94223	0.10037	1.25129	3.64003	Up	0.00018	0.00215
P.x_tomentosa45035	0.05542	0.28785	4.01607	0.23421	0.17163	2.12514	3.63016	Up	0.00572	0.0334
P.x_tomentosa16844	0.37039	0.2196	4.94688	2.35005	0.295	3.64846	3.62852	Up	0	0
P.x_tomentosa44326	0.52452	0.09992	5.8275	1.88463	0.31222	3.85606	3.6265	Up	0.00022	0.00247
P.x_tomentosa47952	1.65497	0.30745	15.7247	8.50349	0.98121	12.1141	3.62598	Up	0	2e-05
P.x_tomentosa56482	0.04125	0.08693	1.17797	0.40342	0.06409	0.79069	3.62492	Up	0.00082	0.00719
P.x_tomentosa10173	0.36033	0.14077	3.81334	2.3622	0.25055	3.08777	3.62341	Up	0	0
P.x_tomentosa29872	0.11807	0.14173	1.83027	1.37046	0.1299	1.60037	3.62294	Up	0	9e-05
P.x_tomentosa41295	0.21748	0.02975	1.75275	1.28609	0.12362	1.51942	3.61959	Up	0.00098	0.00831
P.x_tomentosa05864	0.21395	0.04935	2.10535	1.12937	0.13165	1.61736	3.61886	Up	0.00501	0.0301
P.x_tomentosa25270	0.07236	0.08419	1.2993	0.62208	0.07827	0.96069	3.61747	Up	0.00526	0.0313
P.x_tomentosa06594	0.06089	0.0742	1.21083	0.44722	0.06755	0.82903	3.61743	Up	0.00417	0.0262
P.x_tomentosa86358	3.73774	3.03504	57.6802	25.1757	3.38639	41.4279	3.61278	Up	0	0
P.x_tomentosa56849	0.09423	0.10862	1.60639	0.87439	0.10142	1.24039	3.61235	Up	0.00028	0.00302
P.x_tomentosa90359	0.35662	1e-05	2.83521	1.52307	0.17832	2.17914	3.61125	Up	0.00489	0.0295
P.x_tomentosa44176	0.42614	0.71506	10.9831	2.96083	0.5706	6.97195	3.611	Up	0	4e-05
P.x_tomentosa61779	24.2984	16.6633	341.309	158.502	20.4809	249.905	3.60903	Up	0	0
P.x_tomentosa87334	0.22502	0.11813	3.30615	0.88047	0.17158	2.09331	3.60884	Up	0.0006	0.00563
P.x_tomentosa28794	0.49077	0.44509	6.23794	5.16688	0.46793	5.70241	3.60721	Up	0	0
P.x_tomentosa28412	10.2482	5.53668	58.0321	134.239	7.89244	96.1357	3.60653	Up	0	0
P.x_tomentosa82879	0.35141	0.39182	5.76214	3.2852	0.37161	4.52367	3.60563	Up	0	0
P.x_tomentosa77468	0.38783	0.12122	4.53261	1.65563	0.25453	3.09412	3.60364	Up	0	4e-05
P.x_tomentosa49461	0.67167	0.24038	5.1452	5.91404	0.45603	5.52962	3.59999	Up	0	0
P.x_tomentosa21513	3.39135	1.23092	36.0105	19.9972	2.31114	28.0038	3.59895	Up	0	0
P.x_tomentosa73645	0.14999	0.29086	4.62051	0.71843	0.22042	2.66947	3.59819	Up	0.00028	0.00299
P.x_tomentosa26129	0.04011	0.1438	0.48673	1.73981	0.09195	1.11327	3.59775	Up	0.00061	0.00566
P.x_tomentosa01834	0.22968	0.35464	5.32792	1.74246	0.29216	3.53519	3.59696	Up	0	8e-05
P.x_tomentosa02880	0.92889	0.3917	13.9875	1.98835	0.66029	7.98791	3.59664	Up	7e-05	0.00093
P.x_tomentosa02871	0.30988	0.2906	4.94641	2.31652	0.30024	3.63146	3.59638	Up	0	0
P.x_tomentosa26239	0.3222	0.21116	2.15761	4.28546	0.26668	3.22154	3.59458	Up	4e-05	0.00061
P.x_tomentosa32150	1.38459	0.73831	18.8485	6.78457	1.06145	12.8165	3.5939	Up	0	0
P.x_tomentosa37315	0.20427	0.38166	5.07205	1.98888	0.29296	3.53047	3.59106	Up	0	7e-05
P.x_tomentosa15748	1.76152	1.41943	21.2507	17.0227	1.59047	19.1367	3.58881	Up	0	0
P.x_tomentosa73976	0.18571	0.12683	2.30733	1.44662	0.15627	1.87697	3.58628	Up	0	1e-05
P.x_tomentosa79874	0.19527	0.14147	2.78041	1.25672	0.16837	2.01857	3.58364	Up	0	5e-05
P.x_tomentosa29151	0.20655	0.24145	3.72872	1.62458	0.224	2.67665	3.57887	Up	0	0
P.x_tomentosa36645	1.07173	1.04214	12.9068	12.3072	1.05693	12.607	3.57627	Up	0	0
P.x_tomentosa56620	0.02267	0.03103	0.29227	0.3462	0.02685	0.31923	3.57182	Up	0.00145	0.01135
P.x_tomentosa41492	4.42826	1.08489	41.406	24.1121	2.75658	32.7591	3.57095	Up	0	0
P.x_tomentosa17640	0.89146	0.22999	9.70453	3.62192	0.56072	6.66322	3.57086	Up	0	2e-05
P.x_tomentosa36260	0.12773	0.05097	1.29521	0.82715	0.08935	1.06118	3.57011	Up	9e-05	0.00121
P.x_tomentosa08861	15.8933	5.77341	129.132	127.947	10.8333	128.54	3.56866	Up	0	0
P.x_tomentosa29675	0.16176	0.09154	2.1272	0.87323	0.12665	1.50021	3.56625	Up	0.00132	0.0105
P.x_tomentosa51217	0.0596	0.06095	0.99799	0.42939	0.06027	0.71369	3.56571	Up	0.0003	0.00319
P.x_tomentosa00387	5.51605	4.62421	77.8776	42.1006	5.07013	59.9891	3.56461	Up	0	0
P.x_tomentosa12313	0.99137	0.45584	10.3017	6.8163	0.7236	8.55899	3.56417	Up	0	0
P.x_tomentosa16697	0.63567	0.56524	9.56158	4.62686	0.60046	7.09422	3.56252	Up	0	0
P.x_tomentosa61088	22.7776	15.8973	358.179	98.6923	19.3374	228.436	3.56232	Up	0	0
P.x_tomentosa02301	0.6634	0.23644	1.83972	8.78174	0.44992	5.31073	3.56118	Up	0.0003	0.00321
P.x_tomentosa28205	0.11099	0.04932	1.1715	0.72028	0.08015	0.94589	3.56088	Up	3e-05	0.00054
P.x_tomentosa78136	36.6316	6.10803	321.822	181.537	21.3698	251.68	3.55794	Up	0	3e-05
P.x_tomentosa40221	1.2716	0.85333	16.8258	8.19647	1.06246	12.5112	3.55773	Up	0	0
P.x_tomentosa80518	0.17861	0.05394	2.23093	0.50213	0.11628	1.36653	3.5549	Up	0.00033	0.00346
P.x_tomentosa65305	1.02005	0.40231	11.3271	5.38065	0.71118	8.3539	3.55416	Up	0	0
P.x_tomentosa54441	0.38916	0.22027	5.18988	1.93484	0.30471	3.56236	3.54731	Up	0	0
P.x_tomentosa21525	2.31138	0.38381	16.9651	14.5175	1.34759	15.7413	3.5461	Up	0	4e-05
P.x_tomentosa15326	0.13001	0.03839	0.83128	1.13391	0.0842	0.9826	3.54471	Up	0.0086	0.04574
P.x_tomentosa00265	0.49572	1e-05	3.19819	2.5799	0.24787	2.88905	3.54296	Up	0.00423	0.0265
P.x_tomentosa37046	0.44779	0.83636	8.77491	6.14858	0.64207	7.46174	3.5387	Up	0	0
P.x_tomentosa78709	0.25067	0.24071	3.53796	2.1718	0.24569	2.85488	3.53852	Up	0	0
P.x_tomentosa20949	0.04395	0.13522	1.62036	0.46092	0.08958	1.04064	3.53813	Up	0.00048	0.00472
P.x_tomentosa77398	0.09485	0.07848	1.205	0.80648	0.08666	1.00574	3.53673	Up	2e-05	0.00033
P.x_tomentosa02418	0.16014	0.02683	1.33847	0.82818	0.09349	1.08332	3.53454	Up	0.00061	0.0057
P.x_tomentosa90375	0.86599	0.26055	8.84434	4.19411	0.56327	6.51923	3.53281	Up	0	4e-05
P.x_tomentosa20443	0.24857	1e-05	2.20904	0.66367	0.12429	1.43636	3.53064	Up	0.00753	0.0413
P.x_tomentosa48774	0.55071	0.41762	8.5114	2.67819	0.48416	5.5948	3.53052	Up	0	0
P.x_tomentosa31873	0.07239	0.29647	1.67603	2.58438	0.18443	2.1302	3.52983	Up	7e-05	0.00098
P.x_tomentosa89388	1.77071	1.41769	25.5739	11.2207	1.5942	18.3973	3.52859	Up	0	0
P.x_tomentosa54139	3.16966	1.80347	31.7865	25.5446	2.48656	28.6655	3.52709	Up	0	0
P.x_tomentosa34842	0.21289	1e-05	1.06129	1.39064	0.10645	1.22596	3.52566	Up	0.00432	0.0269
P.x_tomentosa47780	0.46399	0.35521	6.74423	2.6897	0.4096	4.71697	3.52557	Up	0	0
P.x_tomentosa83781	0.78142	0.91139	13.8898	5.56208	0.8464	9.72592	3.52242	Up	0	0
P.x_tomentosa11419	0.3283	0.28509	3.29706	3.7403	0.3067	3.51868	3.52014	Up	0	0
P.x_tomentosa23254	0.11822	0.13157	2.20749	0.6553	0.12489	1.43139	3.51864	Up	4e-05	0.00063
P.x_tomentosa22890	0.08023	0.06279	1.16411	0.47456	0.07151	0.81933	3.51819	Up	0.00335	0.02206
P.x_tomentosa13473	0.81405	0.34642	9.26474	4.01234	0.58023	6.63854	3.51617	Up	0	0
P.x_tomentosa20439	0.81008	0.10203	6.58601	3.84212	0.45605	5.21406	3.51513	Up	1e-05	0.00016
P.x_tomentosa14729	0.07227	0.18476	2.05943	0.87783	0.12852	1.46863	3.51446	Up	0.00011	0.0014
P.x_tomentosa11886	0.21087	0.2993	2.86187	2.95972	0.25509	2.91079	3.51235	Up	0	1e-05
P.x_tomentosa18658	0.42319	0.48984	8.02976	2.37105	0.45651	5.2004	3.50989	Up	2e-05	0.00038
P.x_tomentosa47312	0.30777	1e-05	1.21539	2.29068	0.15389	1.75303	3.50987	Up	0.00663	0.03752
P.x_tomentosa30959	2.49589	1.19988	25.578	16.4519	1.84788	21.0149	3.50747	Up	0	0
P.x_tomentosa38120	0.16865	0.19101	3.4589	0.62956	0.17983	2.04423	3.50685	Up	9e-05	0.00115
P.x_tomentosa00808	0.06237	0.05953	1.17181	0.2119	0.06095	0.69185	3.50467	Up	0.00122	0.00989
P.x_tomentosa42031	0.07257	0.02327	0.49576	0.59173	0.04792	0.54375	3.5042	Up	0.00149	0.0116
P.x_tomentosa29837	0.16602	0.18753	2.6838	1.32541	0.17678	2.0046	3.50331	Up	0.00062	0.00574
P.x_tomentosa27952	0.44762	0.76031	10.2125	3.46436	0.60396	6.83844	3.50113	Up	0	1e-05
P.x_tomentosa55761	0.54791	0.50783	8.42942	3.50929	0.52787	5.96936	3.49932	Up	0	0
P.x_tomentosa19270	1.59514	1.78847	22.8441	15.4115	1.6918	19.1278	3.49904	Up	0	0
P.x_tomentosa42397	0.186	0.15442	2.99965	0.84216	0.17021	1.9209	3.49642	Up	0	3e-05
P.x_tomentosa59615	64.2353	51.0264	915.78	382.307	57.6309	649.044	3.4934	Up	0	0
P.x_tomentosa46856	0.09891	0.07046	1.6876	0.21814	0.08468	0.95287	3.49211	Up	7e-05	0.00094
P.x_tomentosa59703	0.15976	0.03664	0.39586	1.80637	0.0982	1.10111	3.48711	Up	0.00456	0.02806
P.x_tomentosa58189	0.13264	0.11545	1.72596	1.05528	0.12405	1.39062	3.48679	Up	1e-05	0.00016
P.x_tomentosa77465	0.04304	0.09669	1.38442	0.18119	0.06986	0.7828	3.48602	Up	0.00299	0.02015
P.x_tomentosa61236	0.10284	0.07861	0.99838	1.03434	0.09072	1.01636	3.4858	Up	0.00094	0.008
P.x_tomentosa28996	0.09219	0.10318	1.69857	0.48946	0.09768	1.09401	3.48537	Up	0.00041	0.00409
P.x_tomentosa32404	0.64259	0.22281	5.37316	4.31564	0.4327	4.8444	3.48489	Up	0	0
P.x_tomentosa34192	1.05705	0.62852	14.9522	3.81203	0.84279	9.38211	3.47668	Up	0	4e-05
P.x_tomentosa33482	0.64978	0.15771	5.82122	3.15678	0.40375	4.489	3.47487	Up	0	5e-05
P.x_tomentosa07216	0.77737	0.29677	5.42869	6.51122	0.53707	5.96996	3.47454	Up	0	2e-05
P.x_tomentosa74657	0.106	0.31817	4.37892	0.33413	0.21208	2.35652	3.47396	Up	0.00253	0.0177
P.x_tomentosa91132	1.08443	0.95882	16.0028	6.6773	1.02163	11.34	3.47248	Up	0	0
P.x_tomentosa12194	2.43955	0.83474	23.4225	12.8776	1.63714	18.15	3.47072	Up	0	0
P.x_tomentosa63470	2.35373	1.37649	29.4691	11.8346	1.86511	20.6519	3.46894	Up	0	0
P.x_tomentosa03748	1.09004	0.54763	3.79671	14.3172	0.81884	9.05697	3.46738	Up	3e-05	0.00045
P.x_tomentosa08670	0.267	0.13099	2.84414	1.55019	0.19899	2.19717	3.46484	Up	0	0
P.x_tomentosa41391	0.49539	0.38852	7.44466	2.3103	0.44195	4.87748	3.46417	Up	0	1e-05
P.x_tomentosa45769	0.25304	0.89238	9.96278	2.67065	0.57271	6.31671	3.46329	Up	2e-05	0.00031
P.x_tomentosa80752	0.64079	0.08965	5.74479	2.31052	0.36522	4.02766	3.4631	Up	8e-05	0.00113
P.x_tomentosa68439	1.13006	0.35727	8.7	7.69057	0.74367	8.19528	3.46207	Up	0	0
P.x_tomentosa20944	0.29837	0.13871	3.35772	1.45542	0.21854	2.40657	3.46102	Up	0.00015	0.00185
P.x_tomentosa28149	3.7664	2.16714	39.7639	25.4674	2.96677	32.6157	3.4586	Up	0	0
P.x_tomentosa54702	0.6936	0.332	9.02615	2.24703	0.5128	5.63659	3.45835	Up	0	1e-05
P.x_tomentosa69396	22.9491	4.81723	199.894	105.23	13.8832	152.562	3.45799	Up	0	1e-05
P.x_tomentosa67334	0.39737	0.24136	5.61684	1.39673	0.31936	3.50679	3.45688	Up	5e-05	0.00067
P.x_tomentosa89581	0.68463	0.35769	5.86015	5.576	0.52116	5.71807	3.45573	Up	0	0
P.x_tomentosa16690	0.85192	1.30053	8.71694	14.8761	1.07623	11.7965	3.45431	Up	0	0
P.x_tomentosa12026	0.50252	0.32091	5.23585	3.78021	0.41171	4.50803	3.45279	Up	0	0
P.x_tomentosa31672	0.56121	0.2284	4.88991	3.74448	0.39481	4.31719	3.45088	Up	0	1e-05
P.x_tomentosa16168	0.05394	0.15737	1.55009	0.75739	0.10565	1.15374	3.44889	Up	0.00026	0.00283
P.x_tomentosa01448	0.16619	0.19025	3.08788	0.80062	0.17822	1.94425	3.44751	Up	0	1e-05
P.x_tomentosa74777	0.69719	0.2659	6.09098	4.41079	0.48155	5.25088	3.44681	Up	0	0
P.x_tomentosa42651	0.09961	0.04842	1.03546	0.57733	0.07401	0.80639	3.44567	Up	0.00068	0.00616
P.x_tomentosa09788	0.86448	0.12563	6.5745	4.21121	0.49505	5.39285	3.4454	Up	3e-05	0.0005
P.x_tomentosa62083	0.24019	0.10199	2.10761	1.61954	0.17109	1.86357	3.44527	Up	0	6e-05
P.x_tomentosa27369	9.95481	3.19279	82.9262	60.2499	6.5738	71.5881	3.44492	Up	0	0
P.x_tomentosa16131	1.09216	0.05305	5.53012	6.93736	0.5726	6.23374	3.44449	Up	0.00026	0.00281
P.x_tomentosa80791	0.08268	0.12775	1.51187	0.77716	0.10522	1.14452	3.44331	Up	0.00077	0.00682
P.x_tomentosa56106	0.063	0.0286	0.83661	0.15801	0.0458	0.49731	3.44075	Up	0.0047	0.0287
P.x_tomentosa31388	1.77559	1.49682	19.0625	16.4479	1.6362	17.7552	3.43982	Up	0	0
P.x_tomentosa80086	0.22548	0.41851	2.59033	4.38419	0.322	3.48726	3.43697	Up	0	0
P.x_tomentosa78979	0.11218	0.04264	1.06926	0.60491	0.07741	0.83708	3.43478	Up	0.0001	0.00127
P.x_tomentosa78237	0.83361	0.55641	7.36075	7.62473	0.69501	7.49274	3.43039	Up	0	0
P.x_tomentosa69995	0.99229	1.72601	20.3855	8.91897	1.35915	14.6523	3.43035	Up	0	0
P.x_tomentosa76971	0.35555	0.09432	3.92914	0.92053	0.22494	2.42483	3.43031	Up	0.00023	0.00258
P.x_tomentosa36080	0.23307	0.07697	2.52367	0.81324	0.15502	1.66845	3.42798	Up	0.00013	0.00159
P.x_tomentosa80785	13.2376	7.61966	156.103	68.1695	10.4286	112.136	3.42664	Up	0	0
P.x_tomentosa59257	0.06159	0.03187	0.62173	0.38319	0.04673	0.50246	3.42661	Up	0.00044	0.00438
P.x_tomentosa41653	0.04087	0.0525	0.59413	0.40945	0.04669	0.50179	3.42595	Up	0.00026	0.00286
P.x_tomentosa38023	0.24821	0.34606	4.84276	1.53634	0.29714	3.18955	3.42416	Up	1e-05	0.00025
P.x_tomentosa37258	0.94237	0.48257	10.1867	5.10319	0.71247	7.64496	3.4236	Up	0	0
P.x_tomentosa24802	0.31002	0.06276	2.89706	1.09334	0.18639	1.9952	3.42014	Up	6e-05	0.0008
P.x_tomentosa30760	0.12827	0.02482	1.44023	0.19243	0.07654	0.81633	3.41483	Up	0.00379	0.0243
P.x_tomentosa05802	13.0979	3.62181	91.3993	86.7847	8.35984	89.092	3.41375	Up	0	0
P.x_tomentosa61787	2.01648	0.08232	11.3194	10.9868	1.0494	11.1531	3.40981	Up	0.00043	0.0043
P.x_tomentosa36907	3.67375	0.91288	29.3	19.4426	2.29332	24.3713	3.40968	Up	0	0
P.x_tomentosa08120	0.41411	0.32124	5.35613	2.45027	0.36768	3.9032	3.40815	Up	0	1e-05
P.x_tomentosa64062	1.14622	0.12494	8.52867	4.93827	0.63558	6.73347	3.40521	Up	0.00017	0.00197
P.x_tomentosa20666	4.29512	1.07542	31.9982	24.8727	2.68527	28.4355	3.40455	Up	0	0
P.x_tomentosa18702	0.14964	0.11935	2.10646	0.74119	0.1345	1.42383	3.40413	Up	0.00012	0.00148
P.x_tomentosa38767	0.40536	0.21453	4.70131	1.85941	0.30994	3.28036	3.40378	Up	0.00014	0.00174
P.x_tomentosa39758	0.08061	0.11159	1.43442	0.5987	0.0961	1.01656	3.40301	Up	0.00042	0.00421
P.x_tomentosa04017	0.48139	0.41144	5.14825	4.29026	0.44641	4.71925	3.40211	Up	0	0
P.x_tomentosa73556	0.32511	0.08221	3.08749	1.20874	0.20366	2.14812	3.39886	Up	0.00013	0.00165
P.x_tomentosa83916	0.21098	0.27357	4.08097	1.0259	0.24228	2.55343	3.39772	Up	0.00031	0.00324
P.x_tomentosa75618	0.27495	0.25821	3.7885	1.82717	0.26658	2.80783	3.39681	Up	0.00089	0.00771
P.x_tomentosa54055	0.38112	0.33473	5.12522	2.40288	0.35792	3.76405	3.39456	Up	0	0
P.x_tomentosa20401	2.94538	3.35438	38.9908	27.2197	3.14988	33.1052	3.39369	Up	0	0
P.x_tomentosa19305	0.59961	0.02879	4.19563	2.38962	0.3142	3.29263	3.38949	Up	0.00083	0.00725
P.x_tomentosa57432	0.14517	0.10785	1.98156	0.66932	0.12651	1.32544	3.38914	Up	0	0.0001
P.x_tomentosa55130	0.08001	0.0734	1.10388	0.50161	0.0767	0.80275	3.38758	Up	0.00487	0.0295
P.x_tomentosa28637	0.36191	0.20154	4.23694	1.65975	0.28173	2.94834	3.38754	Up	0	3e-05
P.x_tomentosa33871	0.16993	0.09561	2.12232	0.65482	0.13277	1.38857	3.38662	Up	0.00177	0.01333
P.x_tomentosa11265	0.27981	0.15293	2.91995	1.57934	0.21637	2.24965	3.37814	Up	0	0
P.x_tomentosa24355	0.03943	0.06354	0.31998	0.74996	0.05148	0.53497	3.37725	Up	0.00613	0.03524
P.x_tomentosa78821	0.14764	0.2193	3.10719	0.70264	0.18347	1.90491	3.37611	Up	0.0001	0.00136
P.x_tomentosa34908	1.23419	0.61488	12.2369	6.95963	0.92454	9.59828	3.37597	Up	0	0
P.x_tomentosa81115	0.3593	1.21175	4.89325	11.4158	0.78553	8.15454	3.37587	Up	0	0.0001
P.x_tomentosa72982	0.03888	0.13527	1.10975	0.69179	0.08707	0.90077	3.37085	Up	0.00024	0.00267
P.x_tomentosa56142	0.36268	0.20395	4.61272	1.24634	0.28332	2.92953	3.37017	Up	1e-05	0.00012
P.x_tomentosa54635	0.96206	0.44571	10.523	4.0109	0.70389	7.26695	3.36794	Up	0	2e-05
P.x_tomentosa07989	0.22075	0.16984	2.43275	1.59719	0.1953	2.01497	3.36702	Up	0	9e-05
P.x_tomentosa79383	0.42908	0.16656	4.33045	1.8118	0.29782	3.07112	3.36626	Up	2e-05	0.00035
P.x_tomentosa60844	3.77386	1.76665	34.9268	22.1597	2.77025	28.5433	3.36506	Up	0	0
P.x_tomentosa26817	0.21924	0.20334	2.51967	1.82541	0.21129	2.17254	3.36209	Up	0	0
P.x_tomentosa13975	0.74533	0.23322	5.83757	4.21324	0.48928	5.02541	3.36052	Up	0	1e-05
P.x_tomentosa11746	51.5902	29.817	495.433	339.523	40.7036	417.478	3.35847	Up	0	0
P.x_tomentosa88521	0.627	0.15959	4.40932	3.6544	0.3933	4.03186	3.35776	Up	1e-05	0.00014
P.x_tomentosa52934	0.27382	0.40627	6.13588	0.82208	0.34004	3.47898	3.35487	Up	0.00054	0.00511
P.x_tomentosa39335	1.82088	0.33693	10.5674	11.4425	1.0789	11.0049	3.35051	Up	0	8e-05
P.x_tomentosa74418	7.86363	4.1763	80.0537	42.7046	6.01997	61.3791	3.34992	Up	0	0
P.x_tomentosa65979	1.55057	0.53511	16.5484	4.71677	1.04284	10.6326	3.3499	Up	1e-05	0.00014
P.x_tomentosa42578	0.26887	0.21564	3.08643	1.85131	0.24225	2.46887	3.34926	Up	0	0
P.x_tomentosa80583	0.07826	0.11427	1.06496	0.89535	0.09627	0.98015	3.34792	Up	0	6e-05
P.x_tomentosa39260	0.23489	0.11684	2.86381	0.71175	0.17586	1.78778	3.34564	Up	0.00016	0.00191
P.x_tomentosa11129	0.32599	0.23508	3.68722	2.01644	0.28054	2.85183	3.34562	Up	0	1e-05
P.x_tomentosa74580	0.19008	0.20705	3.05151	0.98385	0.19857	2.01768	3.345	Up	6e-05	0.00079
P.x_tomentosa83853	0.28808	0.12452	1.03767	3.15276	0.2063	2.09521	3.34429	Up	3e-05	0.00041
P.x_tomentosa61891	0.95795	0.33076	6.57875	6.50021	0.64435	6.53948	3.34325	Up	0	2e-05
P.x_tomentosa85014	0.74014	0.22214	6.30379	3.46143	0.48114	4.88261	3.34312	Up	0.00196	0.01441
P.x_tomentosa31347	0.93994	0.09966	7.21182	3.32103	0.5198	5.26642	3.34079	Up	0.00026	0.00284
P.x_tomentosa07125	14.6933	5.6377	104.729	100.989	10.1655	102.859	3.33892	Up	0	0
P.x_tomentosa28331	9.56183	8.75671	115.667	69.4135	9.15927	92.5405	3.33678	Up	0	0
P.x_tomentosa51387	0.18975	0.01827	0.55322	1.54713	0.10401	1.05017	3.33583	Up	0.00238	0.01681
P.x_tomentosa57902	0.84416	0.26608	5.80374	5.40458	0.55512	5.60416	3.33563	Up	0	0
P.x_tomentosa00200	0.09515	0.12612	1.53667	0.697	0.11063	1.11683	3.33555	Up	2e-05	0.0003
P.x_tomentosa23391	0.2154	0.13255	3.03749	0.47452	0.17397	1.75601	3.33536	Up	0.00462	0.0284
P.x_tomentosa68595	64.0112	37.236	656.217	363.323	50.6236	509.77	3.33196	Up	0	0
P.x_tomentosa37041	4.66562	4.40936	54.9839	36.3845	4.53749	45.6842	3.33173	Up	0	0
P.x_tomentosa56424	1.97558	1.38904	29.4295	4.43858	1.68231	16.9341	3.33141	Up	2e-05	0.00028
P.x_tomentosa52673	17.6297	13.0119	237.317	70.7619	15.3208	154.04	3.32974	Up	0	0
P.x_tomentosa21732	7.73799	4.57832	73.3397	50.4219	6.15815	61.8808	3.32892	Up	0	0
P.x_tomentosa48081	0.3861	0.26616	4.07236	2.48058	0.32613	3.27647	3.32863	Up	0	0
P.x_tomentosa25320	0.23884	0.12895	2.57116	1.11777	0.1839	1.84447	3.32623	Up	4e-05	0.00059
P.x_tomentosa80974	0.26955	0.17083	2.62475	1.78825	0.22019	2.2065	3.32495	Up	0	3e-05
P.x_tomentosa39876	0.23497	0.1189	2.77373	0.76769	0.17694	1.77071	3.32303	Up	0.00493	0.0297
P.x_tomentosa23508	1.48516	0.6625	15.4287	6.03753	1.07383	10.7331	3.32124	Up	0	1e-05
P.x_tomentosa66133	21.7768	5.48422	133.713	138.556	13.6305	136.135	3.32012	Up	0	0
P.x_tomentosa79982	0.38997	0.19583	2.58079	3.26212	0.2929	2.92145	3.3182	Up	0	0
P.x_tomentosa72037	1.62879	0.16652	10.9771	6.92042	0.89766	8.94875	3.31745	Up	0.0001	0.00132
P.x_tomentosa59412	0.58393	0.24078	5.28423	2.92327	0.41235	4.10375	3.31499	Up	0	1e-05
P.x_tomentosa13844	0.19627	0.03567	0.93209	1.37521	0.11597	1.15365	3.31441	Up	0.00504	0.03023
P.x_tomentosa18700	17.4697	8.5408	147.288	111.106	13.0052	129.197	3.31241	Up	0	0
P.x_tomentosa03562	0.77265	0.14726	5.078	4.05734	0.45995	4.56767	3.3119	Up	1e-05	0.00022
P.x_tomentosa83730	0.69256	0.34763	6.73624	3.59191	0.5201	5.16408	3.31166	Up	0	1e-05
P.x_tomentosa54494	0.31137	0.19003	2.92187	2.04995	0.2507	2.48591	3.30973	Up	0	0
P.x_tomentosa36182	1.59409	5.66063	37.806	34.1276	3.62736	35.9668	3.30968	Up	0	0
P.x_tomentosa39894	0.3016	0.30332	5.20991	0.77633	0.30246	2.99312	3.30684	Up	0.00122	0.00989
P.x_tomentosa23282	2.10927	1.47329	24.3182	11.0808	1.79128	17.6995	3.30465	Up	0	0
P.x_tomentosa59536	0.88364	0.86258	12.9231	4.32716	0.87311	8.62516	3.30431	Up	0	1e-05
P.x_tomentosa86237	0.52658	0.22566	5.31789	2.1103	0.37612	3.7141	3.30375	Up	0	0.0001
P.x_tomentosa43533	1.56523	0.2222	10.0914	7.54796	0.89371	8.81965	3.30284	Up	2e-05	0.00037
P.x_tomentosa15121	0.85131	0.30758	3.25147	8.18299	0.57944	5.71723	3.30257	Up	2e-05	0.00032
P.x_tomentosa87361	0.44998	0.26586	4.20558	2.84948	0.35792	3.52753	3.30095	Up	0	0
P.x_tomentosa73644	0.03365	0.02362	0.34402	0.22009	0.02863	0.28206	3.30016	Up	6e-05	0.00089
P.x_tomentosa31297	0.76238	0.2607	5.95402	4.1117	0.51154	5.03286	3.29846	Up	0	1e-05
P.x_tomentosa67889	0.15285	0.11373	1.38655	1.23557	0.13329	1.31106	3.29811	Up	0.00295	0.01992
P.x_tomentosa37142	1.70867	0.32728	12.9658	7.05618	1.01798	10.011	3.29781	Up	1e-05	0.00011
P.x_tomentosa36153	3.05442	1.17682	28.4236	13.1705	2.11562	20.7971	3.29723	Up	0	0
P.x_tomentosa77018	0.17367	0.51388	4.36621	2.38753	0.34377	3.37687	3.29616	Up	4e-05	0.00064
P.x_tomentosa45428	9.53204	4.50927	58.3445	79.453	7.02065	68.8988	3.2948	Up	0	0
P.x_tomentosa58826	1.83461	1.32886	23.4512	7.59106	1.58174	15.5212	3.29465	Up	0	0
P.x_tomentosa28381	1.1244	0.52118	11.0175	5.12143	0.82279	8.06946	3.29387	Up	0	1e-05
P.x_tomentosa33711	2.86003	2.7334	32.9664	21.8593	2.79672	27.4128	3.29304	Up	0	0
P.x_tomentosa53632	0.20289	0.30834	3.56348	1.44374	0.25561	2.50361	3.29198	Up	3e-05	0.00052
P.x_tomentosa64624	0.15663	0.05197	1.4826	0.55902	0.1043	1.02081	3.29089	Up	0.00174	0.0131
P.x_tomentosa21477	12.779	14.6011	149.627	118.263	13.69	133.945	3.29045	Up	0	0
P.x_tomentosa57518	1.37046	0.55067	6.34949	12.4396	0.96056	9.39452	3.28987	Up	0	1e-05
P.x_tomentosa33805	10.3087	6.1624	96.7315	64.2916	8.23556	80.5115	3.28926	Up	0	0
P.x_tomentosa70894	1.37597	0.79232	15.9568	5.23094	1.08414	10.5939	3.28861	Up	0	1e-05
P.x_tomentosa18701	31.4608	16.8879	289.968	182.416	24.1743	236.192	3.28841	Up	0	0
P.x_tomentosa56228	0.49761	0.22672	4.39589	2.67891	0.36217	3.5374	3.28797	Up	0	2e-05
P.x_tomentosa12446	0.97354	0.16382	4.90077	6.20293	0.56868	5.55185	3.28728	Up	4e-05	0.00056
P.x_tomentosa63846	6.60937	6.14004	76.9113	47.0018	6.3747	61.9566	3.28083	Up	0	0
P.x_tomentosa39494	0.25756	0.1342	2.58525	1.22209	0.19588	1.90367	3.28077	Up	0.0001	0.00132
P.x_tomentosa05807	19.4021	9.2734	175.688	102.702	14.3377	139.195	3.27922	Up	0	0
P.x_tomentosa00075	0.66078	0.50756	9.56814	1.76686	0.58417	5.6675	3.27827	Up	0.00011	0.00145
P.x_tomentosa37068	0.0281	0.08871	0.70877	0.42237	0.05841	0.56557	3.27551	Up	0.00621	0.03563
P.x_tomentosa82841	0.94005	0.88477	12.6842	4.9781	0.91241	8.83114	3.27485	Up	0	0
P.x_tomentosa45305	0.63295	1.00252	8.48506	7.33709	0.81774	7.91108	3.27417	Up	0	0
P.x_tomentosa29674	0.13532	0.27774	2.46761	1.52834	0.20653	1.99798	3.27414	Up	1e-05	0.00022
P.x_tomentosa07055	1.81629	1.88932	23.839	12.006	1.85281	17.9225	3.27399	Up	0	0
P.x_tomentosa45519	0.25547	0.12573	2.11209	1.57278	0.1906	1.84244	3.273	Up	0.00087	0.00752
P.x_tomentosa00065	1.05731	0.33867	10.4518	3.02562	0.69799	6.73872	3.2712	Up	3e-05	0.00045
P.x_tomentosa15013	0.0685	0.04093	0.71736	0.33835	0.05471	0.52786	3.27024	Up	0.00662	0.0374
P.x_tomentosa83945	0.23408	0.15956	2.88173	0.90829	0.19682	1.89501	3.26725	Up	3e-05	0.00049
P.x_tomentosa17341	0.38596	0.24539	1.451	4.6254	0.31567	3.0382	3.26671	Up	1e-05	0.00014
P.x_tomentosa85533	0.36808	0.21056	3.96087	1.60563	0.28932	2.78325	3.26603	Up	0	5e-05
P.x_tomentosa59050	7.4	1.64607	45.2782	41.6707	4.52303	43.4744	3.2648	Up	0	2e-05
P.x_tomentosa08798	4.77581	2.94079	45.9919	28.0985	3.8583	37.0452	3.26325	Up	0	0
P.x_tomentosa26918	0.67023	0.39028	8.54288	1.62584	0.53025	5.08436	3.26131	Up	0.00028	0.00303
P.x_tomentosa14997	0.37849	0.28265	4.84961	1.48289	0.33057	3.16625	3.25976	Up	0	3e-05
P.x_tomentosa77070	1.05602	0.87665	11.6354	6.86099	0.96633	9.2482	3.25858	Up	0	0
P.x_tomentosa79180	11.7499	6.83175	119.201	58.5074	9.2908	88.8539	3.25756	Up	0	0
P.x_tomentosa01933	1.00609	0.42113	7.78887	5.8304	0.71361	6.80964	3.25437	Up	0	0
P.x_tomentosa90981	0.30914	0.89639	8.45691	3.04522	0.60277	5.75107	3.25416	Up	1e-05	0.00022
P.x_tomentosa82964	37.1589	25.2089	383.415	211.505	31.1839	297.46	3.25382	Up	0	0
P.x_tomentosa54786	5.02674	2.08431	39.2634	28.4849	3.55553	33.8742	3.25205	Up	0	0
P.x_tomentosa63198	0.07725	0.1118	1.43419	0.36684	0.09452	0.90051	3.25203	Up	0.0017	0.0129
P.x_tomentosa76214	1.58039	0.18302	6.94463	9.83841	0.8817	8.39152	3.25057	Up	9e-05	0.00117
P.x_tomentosa18434	0.09208	0.03252	0.99525	0.1903	0.0623	0.59277	3.2502	Up	0.00494	0.0298
P.x_tomentosa02536	0.70472	0.57165	9.05135	3.08181	0.63819	6.06658	3.24884	Up	0	1e-05
P.x_tomentosa13836	10.309	3.53659	110.73	20.8403	6.92277	65.7851	3.24834	Up	3e-05	0.00049
P.x_tomentosa63959	1.03979	0.41603	7.25366	6.56025	0.72791	6.90695	3.24621	Up	0	2e-05
P.x_tomentosa36763	0.31298	0.2076	1.90085	3.03143	0.26029	2.46614	3.24406	Up	0	9e-05
P.x_tomentosa81451	2.15728	1.48024	23.5438	10.9057	1.81876	17.2247	3.24346	Up	0	0
P.x_tomentosa67480	18.8092	3.73731	89.6083	123.619	11.2732	106.614	3.24142	Up	0	6e-05
P.x_tomentosa53550	0.15431	0.12024	1.86319	0.73302	0.13728	1.2981	3.24126	Up	6e-05	0.00087
P.x_tomentosa69881	1.73605	2.30642	22.8611	15.3047	2.02123	19.0829	3.23897	Up	0	0
P.x_tomentosa76500	0.14232	0.08126	1.36158	0.74897	0.11179	1.05528	3.23876	Up	6e-05	0.00083
P.x_tomentosa76187	0.06703	0.05384	0.54439	0.59517	0.06043	0.56978	3.23698	Up	0.00221	0.01584
P.x_tomentosa51297	0.56855	0.22995	6.49976	1.02082	0.39925	3.76029	3.23549	Up	0.00067	0.00609
P.x_tomentosa60511	25.5622	22.5506	232.559	220.374	24.0564	226.467	3.23481	Up	0	0
P.x_tomentosa51384	0.08243	0.08096	0.71611	0.8218	0.0817	0.76896	3.23454	Up	0.0006	0.00563
P.x_tomentosa35772	0.15932	0.04819	1.48306	0.4693	0.10375	0.97618	3.23401	Up	0.00805	0.0435
P.x_tomentosa03703	1.57134	0.15094	11.686	4.50586	0.86114	8.09591	3.23287	Up	0.00048	0.00472
P.x_tomentosa27230	0.093	0.1086	1.46348	0.43154	0.1008	0.94751	3.23266	Up	0.00176	0.01326
P.x_tomentosa29873	1.16776	1.00037	13.4617	6.91714	1.08407	10.1894	3.23255	Up	0	0
P.x_tomentosa61701	3.0952	3.69456	43.8101	19.9107	3.39488	31.8604	3.23033	Up	0	0
P.x_tomentosa53745	62.7576	43.4507	548.338	448.369	53.1041	498.354	3.23027	Up	0	0
P.x_tomentosa75720	0.35486	0.16328	3.36415	1.49592	0.25907	2.43003	3.22957	Up	1e-05	0.00014
P.x_tomentosa26796	0.28187	0.34572	3.6717	2.21431	0.3138	2.943	3.22938	Up	0	0
P.x_tomentosa35973	1.32067	0.25293	10.0136	4.74328	0.7868	7.37845	3.22925	Up	2e-05	0.00027
P.x_tomentosa07655	0.34961	0.24619	3.61253	1.95868	0.2979	2.7856	3.2251	Up	0	0
P.x_tomentosa81194	0.24429	0.17054	2.99467	0.88031	0.20741	1.93749	3.22363	Up	0.00179	0.01345
P.x_tomentosa61558	0.54412	0.31394	4.61834	3.37715	0.42903	3.99775	3.22004	Up	0	4e-05
P.x_tomentosa14200	0.56722	0.31605	6.2714	1.95804	0.44163	4.11472	3.21987	Up	0	5e-05
P.x_tomentosa67458	0.28876	0.04636	1.86629	1.25424	0.16756	1.56026	3.21906	Up	0.00076	0.0068
P.x_tomentosa06783	0.06128	0.02738	0.35945	0.46592	0.04433	0.41268	3.21865	Up	0.00242	0.017
P.x_tomentosa13550	3.51463	1.54183	30.19	16.8612	2.52823	23.5256	3.21803	Up	0	0
P.x_tomentosa23717	0.07673	0.29997	2.49837	1.00124	0.18835	1.74981	3.21574	Up	0.00409	0.0258
P.x_tomentosa32662	0.25793	0.01605	2.14291	0.39957	0.13699	1.27124	3.21412	Up	0.00939	0.0489
P.x_tomentosa06940	0.46545	0.1819	4.91403	1.08971	0.32368	3.00187	3.21324	Up	0.00032	0.00335
P.x_tomentosa87994	0.56744	0.58741	7.77883	2.90151	0.57742	5.34017	3.20919	Up	0	3e-05
P.x_tomentosa41162	0.24614	0.16035	3.46599	0.28773	0.20325	1.87686	3.20702	Up	0.00721	0.04
P.x_tomentosa05579	0.05621	0.06311	0.9523	0.1494	0.05966	0.55085	3.20688	Up	0.00107	0.00892
P.x_tomentosa62989	0.42932	0.1496	3.77034	1.56651	0.28946	2.66843	3.20456	Up	2e-05	0.00038
P.x_tomentosa51039	16.9359	9.91457	193.611	53.6946	13.4252	123.653	3.20328	Up	0	1e-05
P.x_tomentosa37900	0.46397	0.20938	4.22754	1.96388	0.33668	3.09571	3.20084	Up	0	9e-05
P.x_tomentosa58833	0.10026	0.15225	1.79425	0.52528	0.12626	1.15976	3.19939	Up	0.00317	0.0211
P.x_tomentosa63872	1.67711	3.1505	33.601	10.7396	2.41381	22.1703	3.19925	Up	0	1e-05
P.x_tomentosa02538	2.13083	2.30472	33.2076	7.45822	2.21778	20.3329	3.19663	Up	0	3e-05
P.x_tomentosa70140	0.31702	0.14082	2.63674	1.55878	0.22892	2.09776	3.19593	Up	0	0
P.x_tomentosa78151	0.34904	0.18688	3.51172	1.3929	0.26796	2.45231	3.19407	Up	2e-05	0.00029
P.x_tomentosa33023	0.49879	0.42071	4.55291	3.86018	0.45975	4.20655	3.19373	Up	0	0
P.x_tomentosa41723	2.92167	1.3203	22.8377	15.9593	2.12098	19.3985	3.19314	Up	0	0
P.x_tomentosa81207	0.35178	0.33042	4.1587	2.06955	0.3411	3.11412	3.19056	Up	0	0
P.x_tomentosa55145	0.06947	0.00529	0.4635	0.21759	0.03738	0.34054	3.18748	Up	0.00273	0.01873
P.x_tomentosa43624	1.85833	0.8245	17.0754	7.3609	1.34141	12.2182	3.1872	Up	0	1e-05
P.x_tomentosa08953	1.36188	2.35293	8.3911	25.4331	1.85741	16.9121	3.1867	Up	0	8e-05
P.x_tomentosa62687	7.13261	6.46014	62.2061	61.3698	6.79638	61.788	3.18449	Up	0	0
P.x_tomentosa13378	0.30075	0.22634	2.7228	2.06863	0.26354	2.39571	3.18435	Up	1e-05	0.00023
P.x_tomentosa15239	0.04587	0.06354	0.6039	0.38943	0.0547	0.49667	3.18258	Up	0.00097	0.00821
P.x_tomentosa11235	3.21673	0.64006	20.01	14.9934	1.92839	17.5017	3.18202	Up	1e-05	0.00026
P.x_tomentosa29687	0.53477	0.22922	3.31274	3.62077	0.38199	3.46675	3.18198	Up	2e-05	0.00035
P.x_tomentosa15449	0.43829	0.4801	4.80202	3.52949	0.4592	4.16575	3.18139	Up	0	2e-05
P.x_tomentosa63951	83.3813	66.4069	944.283	414.111	74.8941	679.197	3.18091	Up	0	0
P.x_tomentosa09996	0.86931	0.40381	6.85513	4.67682	0.63656	5.76598	3.17919	Up	3e-05	0.00043
P.x_tomentosa27443	0.8188	1.03407	11.8365	4.94469	0.92644	8.39058	3.17901	Up	0	8e-05
P.x_tomentosa41437	3.26811	0.33061	14.8796	17.664	1.79936	16.2718	3.17681	Up	0.00019	0.00218
P.x_tomentosa30380	0.16477	0.07451	1.38042	0.78199	0.11964	1.0812	3.17587	Up	2e-05	0.0003
P.x_tomentosa07642	2.40257	1.29118	17.7979	15.5498	1.84687	16.6739	3.17443	Up	0	0
P.x_tomentosa59394	1.14519	0.14175	7.08737	4.52867	0.64347	5.80802	3.1741	Up	9e-05	0.00123
P.x_tomentosa77274	0.05778	0.05021	0.64846	0.32595	0.054	0.4872	3.17363	Up	0.0089	0.047
P.x_tomentosa63207	0.06178	0.20523	1.87707	0.53179	0.1335	1.20443	3.1734	Up	0.00544	0.03208
P.x_tomentosa59062	35.285	27.0575	439.544	121.802	31.1712	280.673	3.1706	Up	0	0
P.x_tomentosa30021	0.32516	0.41411	3.90327	2.75066	0.36963	3.32696	3.17004	Up	0	0
P.x_tomentosa40085	0.74427	0.46814	6.54134	4.36786	0.60621	5.4546	3.16959	Up	0	6e-05
P.x_tomentosa42035	0.05678	0.35395	1.9794	1.7127	0.20536	1.84605	3.16819	Up	0.00287	0.01954
P.x_tomentosa61037	1.45577	0.46628	7.76527	9.51094	0.96102	8.6381	3.16807	Up	0	4e-05
P.x_tomentosa89958	0.05909	0.08291	1.03423	0.23989	0.071	0.63706	3.1655	Up	0.00824	0.0443
P.x_tomentosa11603	2.54257	1.12589	21.9447	10.9682	1.83423	16.4565	3.1654	Up	0	0
P.x_tomentosa37326	2.62236	0.90154	21.0601	10.4688	1.76195	15.7645	3.16144	Up	0	1e-05
P.x_tomentosa41851	0.13659	0.25796	2.49697	1.02969	0.19728	1.76333	3.16	Up	0	1e-05
P.x_tomentosa15002	1.02142	0.50764	9.11624	4.52919	0.76453	6.82272	3.1577	Up	0	0
P.x_tomentosa68330	0.13227	0.17584	2.25565	0.48519	0.15406	1.37042	3.15307	Up	0.00441	0.0274
P.x_tomentosa28553	0.35362	0.83999	7.18913	3.4234	0.59681	5.30627	3.15236	Up	0	1e-05
P.x_tomentosa88483	0.44316	0.49646	7.03776	1.31133	0.46981	4.17454	3.15147	Up	7e-05	0.00095
P.x_tomentosa53873	18.4658	14.4947	204.957	87.7267	16.4803	146.342	3.15053	Up	0	0
P.x_tomentosa40245	0.32003	0.16451	3.93708	0.35873	0.24227	2.1479	3.14827	Up	0.00721	0.04
P.x_tomentosa43241	0.32054	0.33265	3.5083	2.27161	0.3266	2.88996	3.14547	Up	0	0
P.x_tomentosa58156	0.23549	0.09973	1.4412	1.52314	0.16761	1.48217	3.14454	Up	4e-05	0.00063
P.x_tomentosa29324	0.13875	0.17417	1.97012	0.79559	0.15646	1.38285	3.14379	Up	0.00017	0.00205
P.x_tomentosa89696	0.91372	0.35694	7.85657	3.36647	0.63533	5.61152	3.14282	Up	0	6e-05
P.x_tomentosa57939	0.72081	0.4262	6.78015	3.34146	0.57351	5.0608	3.14148	Up	0	2e-05
P.x_tomentosa54718	1.26682	1.4804	20.8548	3.38304	1.37361	12.1189	3.14122	Up	4e-05	0.00062
P.x_tomentosa33736	2.33045	1.63858	22.2015	12.8092	1.98452	17.5054	3.14094	Up	0	0
P.x_tomentosa15129	1.25058	1.14377	12.4952	8.62217	1.19717	10.5587	3.14073	Up	0	0
P.x_tomentosa19802	1.26134	0.75066	12.733	5.00361	1.006	8.86831	3.14003	Up	1e-05	0.00012
P.x_tomentosa35788	1.2897	0.74056	9.0213	8.87566	1.01513	8.94848	3.13998	Up	0	0
P.x_tomentosa87945	0.62219	0.20811	4.41665	2.89309	0.41515	3.65487	3.13813	Up	1e-05	0.00013
P.x_tomentosa58825	0.53007	0.35703	6.86619	0.94286	0.44355	3.90452	3.13798	Up	0.00093	0.00794
P.x_tomentosa06846	0.1812	0.11453	1.58633	1.01589	0.14786	1.30111	3.13739	Up	0.00073	0.00655
P.x_tomentosa36276	3.57078	3.77465	39.0162	25.5008	3.67271	32.2585	3.13476	Up	0	0
P.x_tomentosa77168	1.14282	0.73022	10.466	5.97251	0.93652	8.21925	3.13363	Up	0	0
P.x_tomentosa40558	2.33807	1.08263	20.2359	9.77493	1.71035	15.0054	3.13312	Up	0	0
P.x_tomentosa44703	0.56528	1.48733	13.3011	4.67824	1.02631	8.98969	3.13081	Up	0	9e-05
P.x_tomentosa54535	2.93074	2.18213	29.8387	14.9144	2.55644	22.3766	3.12978	Up	0	0
P.x_tomentosa08226	0.18966	0.06267	1.50023	0.70781	0.12616	1.10402	3.12944	Up	0.0026	0.018
P.x_tomentosa07015	48.1624	59.4712	345.192	596.369	53.8168	470.781	3.12893	Up	0	0
P.x_tomentosa30096	0.78474	0.58131	8.2835	3.66303	0.68302	5.97327	3.12851	Up	0	2e-05
P.x_tomentosa82845	0.34006	0.30672	4.19933	1.45405	0.32339	2.82669	3.12777	Up	0	3e-05
P.x_tomentosa05295	0.38456	0.65206	5.06745	3.97754	0.51831	4.5225	3.12522	Up	0	0
P.x_tomentosa19209	0.0682	0.22675	1.83934	0.73389	0.14748	1.28662	3.12503	Up	0.00058	0.00547
P.x_tomentosa21060	0.23476	0.09128	1.95042	0.89344	0.16302	1.42193	3.1247	Up	0.00055	0.00519
P.x_tomentosa43982	9.56478	5.826	27.0289	107.06	7.69539	67.0442	3.12305	Up	0	7e-05
P.x_tomentosa34337	0.76171	0.7991	8.18075	5.40194	0.78041	6.79135	3.1214	Up	0	0
P.x_tomentosa03127	0.21193	0.12682	2.22936	0.71694	0.16937	1.47315	3.12063	Up	0.00743	0.04099
P.x_tomentosa40347	0.36005	0.26919	5.20746	0.26161	0.31462	2.73454	3.11962	Up	0.00753	0.0413
P.x_tomentosa79399	1.91198	0.85234	15.0823	8.93066	1.38216	12.0065	3.11881	Up	0	0
P.x_tomentosa29889	0.04349	0.10325	0.53656	0.73748	0.07337	0.63702	3.11814	Up	0.00689	0.03865
P.x_tomentosa01028	0.43406	0.04496	2.62637	1.52697	0.23951	2.07667	3.11612	Up	0.00129	0.0104
P.x_tomentosa38342	2.01561	1.55387	20.8889	10.0551	1.78474	15.472	3.11588	Up	0	0
P.x_tomentosa13900	0.22627	0.12526	0.80101	2.24634	0.17576	1.52367	3.11584	Up	0.00011	0.00142
P.x_tomentosa73565	0.07143	0.07044	0.90666	0.32266	0.07094	0.61466	3.1152	Up	0.00426	0.0266
P.x_tomentosa01124	4.6913	4.45385	39.1108	40.0445	4.57257	39.5776	3.11361	Up	0	0
P.x_tomentosa81072	2.76458	0.72502	18.4824	11.6864	1.7448	15.0844	3.11193	Up	0	3e-05
P.x_tomentosa42670	3.23033	1.13805	17.0601	20.7034	2.18419	18.8818	3.11182	Up	0	0
P.x_tomentosa78786	0.42407	0.35149	5.22053	1.48297	0.38778	3.35175	3.1116	Up	3e-05	0.00044
P.x_tomentosa38505	3.20536	2.71109	34.4314	16.706	2.95823	25.5687	3.11158	Up	0	0
P.x_tomentosa73214	1.78438	0.74103	13.124	8.6942	1.26271	10.9091	3.11094	Up	0	0
P.x_tomentosa49858	1.45349	1.11476	15.2697	6.85585	1.28412	11.0628	3.10686	Up	0	0
P.x_tomentosa10444	0.80593	0.1673	6.10038	2.27103	0.48661	4.1857	3.10462	Up	0.00027	0.00291
P.x_tomentosa73220	0.12297	0.09516	1.6271	0.24773	0.10907	0.93742	3.10348	Up	0.00903	0.0475
P.x_tomentosa46828	0.07526	0.15176	0.96181	0.9855	0.11351	0.97365	3.10061	Up	0.0007	0.0063
P.x_tomentosa58595	0.07176	0.03042	0.62208	0.25167	0.05109	0.43688	3.09622	Up	0.00324	0.02149
P.x_tomentosa63258	38.5946	23.4401	414.623	114.743	31.0174	264.683	3.09312	Up	0	1e-05
P.x_tomentosa15672	0.04678	0.01329	0.34076	0.17138	0.03003	0.25607	3.09189	Up	0.00031	0.00329
P.x_tomentosa63602	0.49761	0.37266	4.65341	2.76596	0.43513	3.70969	3.09177	Up	0	0
P.x_tomentosa71259	0.09649	0.05844	0.93186	0.38888	0.07747	0.66037	3.09166	Up	0.00018	0.00208
P.x_tomentosa32407	0.13186	0.13895	1.45551	0.84499	0.1354	1.15025	3.0866	Up	0	0
P.x_tomentosa59805	0.07497	0.06022	0.73107	0.4172	0.0676	0.57413	3.08633	Up	0.00128	0.0103
P.x_tomentosa38225	1.13228	0.72008	10.0258	5.68482	0.92618	7.85529	3.0843	Up	0	0
P.x_tomentosa61090	0.1063	0.1052	1.28917	0.50396	0.10575	0.89657	3.08379	Up	0.00761	0.04168
P.x_tomentosa53735	2.20177	0.29664	11.7176	9.45713	1.2492	10.5874	3.08326	Up	0.00019	0.00216
P.x_tomentosa46834	0.08121	0.14638	1.55636	0.3725	0.1138	0.96443	3.08324	Up	0.00558	0.03273
P.x_tomentosa36127	0.93226	1.16047	10.2902	7.43547	1.04636	8.86284	3.08238	Up	0	0
P.x_tomentosa50055	1.02693	1.08961	11.8063	6.11652	1.05827	8.96142	3.08202	Up	0	0
P.x_tomentosa85919	0.17395	0.46106	4.55054	0.82456	0.3175	2.68755	3.08145	Up	0.00067	0.00612
P.x_tomentosa32210	2.18209	0.44469	9.85823	12.3646	1.31339	11.1114	3.08068	Up	3e-05	0.00046
P.x_tomentosa40244	0.19741	0.1611	2.62591	0.40682	0.17925	1.51636	3.08054	Up	0.00792	0.04301
P.x_tomentosa66106	34.9494	7.99429	234.579	128.045	21.4718	181.312	3.07796	Up	0	9e-05
P.x_tomentosa34589	0.42282	0.65264	6.12903	2.94287	0.53773	4.53595	3.07646	Up	0	1e-05
P.x_tomentosa65345	0.43549	0.22965	4.34522	1.26413	0.33257	2.80467	3.07611	Up	0	7e-05
P.x_tomentosa66872	0.27758	0.03578	1.36593	1.27664	0.15668	1.32128	3.07602	Up	0.00063	0.00583
P.x_tomentosa25573	1.34952	0.18774	7.66828	5.28096	0.76863	6.47462	3.07443	Up	0.00027	0.00296
P.x_tomentosa37024	3.10513	0.93339	24.1563	9.84572	2.01926	17.001	3.07372	Up	0	8e-05
P.x_tomentosa68911	2.2005	1.34449	23.5602	6.19678	1.7725	14.8785	3.06937	Up	1e-05	0.00015
P.x_tomentosa66594	2.15418	1.93799	23.5389	10.7864	2.04608	17.1626	3.06834	Up	0	0
P.x_tomentosa29882	0.89096	0.57305	7.31514	4.9533	0.73201	6.13422	3.06695	Up	0	0
P.x_tomentosa69421	18.8	3.63848	90.9927	96.8795	11.2192	93.9361	3.06571	Up	1e-05	0.00016
P.x_tomentosa06018	0.08748	0.03689	0.83597	0.20527	0.06219	0.52062	3.0655	Up	0.00246	0.01724
P.x_tomentosa29593	0.77031	0.35926	5.21968	4.22961	0.56479	4.72464	3.06443	Up	0	0
P.x_tomentosa79687	13.0735	5.51519	104.985	50.4909	9.29433	77.7381	3.0642	Up	0	0
P.x_tomentosa33224	2.01791	2.16898	25.3947	9.6185	2.09345	17.5066	3.06395	Up	0	0
P.x_tomentosa81674	1.92446	0.46976	11.9174	8.08237	1.19711	9.99986	3.06235	Up	1e-05	0.00021
P.x_tomentosa48803	0.07449	0.12132	1.2311	0.40243	0.0979	0.81676	3.06047	Up	0.00042	0.00418
P.x_tomentosa25457	8.21655	3.53004	57.7743	40.2122	5.8733	48.9932	3.06034	Up	0	0
P.x_tomentosa25748	2.2267	1.50963	19.0651	12.0321	1.86817	15.5486	3.05709	Up	0	0
P.x_tomentosa22385	0.04676	0.07341	0.6053	0.39416	0.06009	0.49973	3.05598	Up	0.00884	0.04675
P.x_tomentosa16984	0.4311	0.65965	5.43186	3.63238	0.54538	4.53212	3.05486	Up	0.00012	0.00151
P.x_tomentosa08756	73.5135	91.8071	536.339	836.526	82.6603	686.432	3.05385	Up	0	0
P.x_tomentosa75353	0.54144	0.25393	4.53968	2.06481	0.39768	3.30225	3.05375	Up	0	3e-05
P.x_tomentosa82650	1.1446	0.45336	9.08013	4.18545	0.79898	6.63279	3.05339	Up	3e-05	0.00044
P.x_tomentosa61729	0.26145	0.0973	2.1873	0.78754	0.17937	1.48742	3.05176	Up	0.00033	0.00346
P.x_tomentosa32412	0.14475	0.04139	0.95744	0.58548	0.09307	0.77146	3.05119	Up	0	9e-05
P.x_tomentosa38506	0.37793	0.48073	4.56106	2.55273	0.42933	3.5569	3.05046	Up	1e-05	0.00013
P.x_tomentosa65632	0.4838	0.28289	4.59406	1.75034	0.38335	3.1722	3.04876	Up	5e-05	0.0007
P.x_tomentosa43601	0.44468	0.31142	3.79787	2.45574	0.37805	3.12681	3.04805	Up	0	0
P.x_tomentosa69530	0.53451	0.36774	4.69867	2.76041	0.45113	3.72954	3.0474	Up	0	0
P.x_tomentosa57964	0.09724	0.16817	1.55024	0.64113	0.1327	1.09569	3.04556	Up	0.0025	0.0175
P.x_tomentosa57405	3.5209	1.22027	22.4355	16.7079	2.37059	19.5717	3.04545	Up	0	0
P.x_tomentosa66695	2.68324	2.20954	24.8444	15.5501	2.44639	20.1972	3.04543	Up	0	0
P.x_tomentosa26384	0.30679	0.16307	2.83626	1.03773	0.23493	1.937	3.04353	Up	0.00063	0.00579
P.x_tomentosa35128	2.02244	1.40814	17.9327	10.3436	1.71529	14.1381	3.04307	Up	0	0
P.x_tomentosa37701	0.26591	0.14748	2.68526	0.71635	0.2067	1.7008	3.04064	Up	0.00219	0.01576
P.x_tomentosa14084	1.15791	1.15793	10.7059	8.34919	1.15792	9.52755	3.04057	Up	0	0
P.x_tomentosa05195	0.28788	0.22569	2.46017	1.76355	0.25678	2.11186	3.0399	Up	1e-05	0.00025
P.x_tomentosa15503	0.3267	0.0841	2.64942	0.72801	0.2054	1.68872	3.03942	Up	0.00513	0.03067
P.x_tomentosa32762	0.10036	0.61232	4.07497	1.78074	0.35634	2.92785	3.03853	Up	0.00116	0.00954
P.x_tomentosa70990	2.37836	1.13115	17.4579	11.3732	1.75475	14.4156	3.03829	Up	0	0
P.x_tomentosa28356	0.2971	0.36075	2.62459	2.77446	0.32893	2.69952	3.03687	Up	0	3e-05
P.x_tomentosa51380	0.27489	0.43035	4.23609	1.54806	0.35262	2.89208	3.03592	Up	6e-05	0.0009
P.x_tomentosa29084	0.15799	0.18332	1.34189	1.45109	0.17066	1.39649	3.03265	Up	0	1e-05
P.x_tomentosa70664	0.08163	0.04494	0.63442	0.39976	0.06329	0.51709	3.03043	Up	0.00125	0.0101
P.x_tomentosa41682	1.1751	1.76118	16.2781	7.68003	1.46814	11.9791	3.02846	Up	0	1e-05
P.x_tomentosa13711	0.66456	0.1718	4.60039	2.22183	0.41818	3.41111	3.02805	Up	4e-05	0.00061
P.x_tomentosa25216	5.66572	2.69155	50.3417	17.7804	4.17864	34.061	3.02702	Up	0	2e-05
P.x_tomentosa68788	1.31501	1.08189	13.2751	6.23248	1.19845	9.7538	3.0248	Up	0	0
P.x_tomentosa68786	0.68047	0.21121	4.8691	2.37649	0.44584	3.62279	3.02251	Up	1e-05	0.00018
P.x_tomentosa85055	0.3704	0.19429	2.74455	1.8401	0.28235	2.29233	3.02127	Up	0.00011	0.00136
P.x_tomentosa63245	4.8416	1.53762	30.9124	20.8541	3.18961	25.8833	3.02057	Up	0	1e-05
P.x_tomentosa88462	0.18094	0.26053	1.8922	1.68902	0.22074	1.79061	3.02005	Up	0	4e-05
P.x_tomentosa35753	6.73579	2.77077	45.9487	31.1163	4.75328	38.5325	3.01908	Up	0	0
P.x_tomentosa08018	3.11496	2.49988	28.641	16.8204	2.80742	22.7307	3.01733	Up	0	0
P.x_tomentosa56337	1.27594	0.8605	13.3114	3.98074	1.06822	8.64607	3.01683	Up	1e-05	0.00016
P.x_tomentosa51290	1.24654	1.76286	18.4731	5.88333	1.5047	12.1782	3.01675	Up	0	2e-05
P.x_tomentosa62916	1.15792	0.37417	7.22373	5.16966	0.76604	6.19669	3.016	Up	0	5e-05
P.x_tomentosa73371	0.62658	0.76586	1.01121	10.2491	0.69622	5.63014	3.01555	Up	0.00198	0.01454
P.x_tomentosa30293	0.25348	0.20959	2.58608	1.1554	0.23153	1.87074	3.01431	Up	2e-05	0.00034
P.x_tomentosa59320	7.01439	4.56801	60.8876	32.5857	5.7912	46.7366	3.01262	Up	0	0
P.x_tomentosa66926	0.50066	0.30479	4.02302	2.47506	0.40272	3.24904	3.01215	Up	0	0
P.x_tomentosa38083	0.35572	0.1841	3.10181	1.2497	0.26991	2.17575	3.01097	Up	0.00365	0.02362
P.x_tomentosa38136	0.99406	0.8946	8.14573	7.05383	0.94433	7.59978	3.0086	Up	0	0
P.x_tomentosa73639	0.16115	0.41002	3.73266	0.86323	0.28558	2.29795	3.00837	Up	0.00452	0.0279
P.x_tomentosa58001	10.1098	4.54814	62.6654	55.2616	7.32899	58.9635	3.00813	Up	0	0
P.x_tomentosa40441	1.5488	0.54631	9.03758	7.79575	1.04756	8.41666	3.00622	Up	0	1e-05
P.x_tomentosa35879	3.32036	3.17051	31.9064	20.2045	3.24544	26.0555	3.0051	Up	0	0
P.x_tomentosa09539	0.24523	0.05775	1.30669	1.12506	0.15149	1.21588	3.00474	Up	0.00012	0.00156
P.x_tomentosa88291	0.19663	0.07708	1.71367	0.4821	0.13685	1.09789	3.00405	Up	0.00287	0.01954
P.x_tomentosa85409	0.22256	0.05653	1.45596	0.7763	0.13954	1.11613	2.99972	Up	0.00097	0.0082
P.x_tomentosa05735	1.4437	0.67267	10.3636	6.56247	1.05819	8.46303	2.99958	Up	0	0
P.x_tomentosa51969	0.16291	0.23106	0.78021	2.3706	0.19699	1.57541	2.99957	Up	8e-05	0.00103
P.x_tomentosa22387	0.91964	0.41207	7.54614	3.10116	0.66586	5.32365	2.99913	Up	0	0.0001
P.x_tomentosa59622	1.97749	0.18526	9.29097	7.98943	1.08137	8.6402	2.9982	Up	0.00082	0.00715
P.x_tomentosa79346	0.2241	0.1735	2.02163	1.15311	0.1988	1.58737	2.99723	Up	5e-05	0.00079
P.x_tomentosa00030	0.81399	0.57638	6.57199	4.52384	0.69518	5.54792	2.99649	Up	0	7e-05
P.x_tomentosa39026	20.3636	14.2366	161.517	114.402	17.3001	137.96	2.99539	Up	0	0
P.x_tomentosa54221	0.12457	0.04825	0.59975	0.77634	0.08641	0.68804	2.99322	Up	0.00655	0.0371
P.x_tomentosa74459	18.1456	9.58926	142.99	77.7373	13.8675	110.364	2.99249	Up	0	0
P.x_tomentosa52845	0.44972	0.2786	4.56756	1.22748	0.36416	2.89752	2.99217	Up	0.0001	0.00133
P.x_tomentosa28363	7.95021	1.80775	41.9588	35.6811	4.87898	38.82	2.99215	Up	1e-05	0.00012
P.x_tomentosa16578	0.06686	0.03553	0.66201	0.15225	0.05119	0.40713	2.99154	Up	0.00476	0.029
P.x_tomentosa69098	2.41697	0.41564	12.9177	9.59992	1.4163	11.2588	2.99085	Up	6e-05	0.00085
P.x_tomentosa56030	0.61567	0.49353	6.15154	2.65021	0.5546	4.40087	2.98826	Up	8e-05	0.00104
P.x_tomentosa38122	0.22536	0.19041	2.59245	0.70433	0.20789	1.64839	2.9872	Up	0.00127	0.01022
P.x_tomentosa69128	0.64053	0.36839	5.63	2.35012	0.50446	3.99006	2.98361	Up	0	8e-05
P.x_tomentosa33483	0.2296	0.09404	1.65712	0.90142	0.16182	1.27927	2.98289	Up	0	0
P.x_tomentosa38507	0.21304	0.17007	2.03153	0.99616	0.19155	1.51384	2.98239	Up	0	0
P.x_tomentosa44984	4.64036	3.10561	40.1559	21.0343	3.87298	30.5951	2.98178	Up	0	0
P.x_tomentosa42509	0.08305	0.23282	1.25394	1.24038	0.15793	1.24716	2.98128	Up	0.00468	0.02861
P.x_tomentosa77054	0.38681	0.64817	6.42731	1.74543	0.51749	4.08637	2.98123	Up	5e-05	0.00071
P.x_tomentosa52869	0.17289	0.02305	0.70159	0.84466	0.09797	0.77312	2.98031	Up	0.0033	0.0218
P.x_tomentosa22924	0.14704	0.10834	1.22994	0.7851	0.12769	1.00752	2.98007	Up	0.00162	0.01237
P.x_tomentosa35565	0.26239	0.41845	3.39416	1.97703	0.34042	2.6856	2.97987	Up	0	6e-05
P.x_tomentosa52602	0.08819	0.03388	0.62536	0.33678	0.06104	0.48107	2.97848	Up	0.00022	0.00253
P.x_tomentosa46762	0.15986	0.06706	1.43528	0.35275	0.11346	0.89401	2.97809	Up	0.00315	0.021
P.x_tomentosa54001	2.23358	1.884	16.8371	15.6036	2.05879	16.2203	2.97794	Up	0	0
P.x_tomentosa30746	6.90918	3.36692	47.3546	33.5774	5.13805	40.466	2.97742	Up	0	0
P.x_tomentosa38701	0.96739	0.43559	7.94205	3.10167	0.70149	5.52186	2.97666	Up	7e-05	0.00095
P.x_tomentosa18313	0.25599	0.27224	2.84622	1.30803	0.26412	2.07712	2.97535	Up	0	7e-05
P.x_tomentosa16332	0.80059	0.1018	4.57111	2.52426	0.45119	3.54768	2.97506	Up	0.0013	0.0104
P.x_tomentosa58965	8.00425	4.3657	55.2814	41.8982	6.18498	48.5898	2.97381	Up	0	0
P.x_tomentosa72374	0.08716	0.1074	1.07013	0.45795	0.09728	0.76404	2.97343	Up	9e-05	0.0012
P.x_tomentosa81362	0.64359	0.38976	5.56791	2.54078	0.51667	4.05435	2.97215	Up	0.00799	0.0433
P.x_tomentosa02125	0.65919	0.32859	3.4211	4.32694	0.49389	3.87402	2.97156	Up	0	9e-05
P.x_tomentosa72370	0.2736	0.27043	3.54845	0.71552	0.27201	2.13198	2.97045	Up	0.00337	0.0222
P.x_tomentosa72985	0.55444	0.73832	8.20821	1.9158	0.64638	5.062	2.96925	Up	0.00028	0.00302
P.x_tomentosa36006	1.11374	0.8292	10.1821	4.99637	0.97147	7.58925	2.96572	Up	0	0
P.x_tomentosa21138	0.09202	0.0107	0.33537	0.4661	0.05136	0.40073	2.96386	Up	0.0053	0.03141
P.x_tomentosa68383	0.44298	0.5067	5.42386	1.97903	0.47484	3.70145	2.96258	Up	3e-05	0.00054
P.x_tomentosa78364	0.10471	0.16522	1.30246	0.80091	0.13496	1.05168	2.96208	Up	0.00027	0.00295
P.x_tomentosa68934	0.90732	0.60455	9.63668	2.13203	0.75593	5.88435	2.96056	Up	6e-05	0.00085
P.x_tomentosa62670	0.54139	0.44418	5.09107	2.57752	0.49279	3.83429	2.95993	Up	0	8e-05
P.x_tomentosa26789	1.43709	0.76233	9.74356	7.36335	1.09971	8.55346	2.95939	Up	0	0
P.x_tomentosa14390	1.46977	1.41085	13.5123	8.88363	1.44031	11.198	2.95878	Up	0	0
P.x_tomentosa71479	0.84201	0.67603	7.09758	4.69678	0.75902	5.89718	2.95782	Up	0	0
P.x_tomentosa15441	8.08761	4.3428	47.3002	49.2684	6.2152	48.2843	2.95768	Up	0	0
P.x_tomentosa87360	7.24696	1.19962	41.7898	23.8159	4.22329	32.8029	2.95738	Up	8e-05	0.00111
P.x_tomentosa28552	0.11869	0.1764	1.66201	0.62823	0.14754	1.14512	2.95628	Up	0.00201	0.01471
P.x_tomentosa34874	0.26322	0.10644	1.56726	1.29172	0.18483	1.42949	2.95121	Up	0.00028	0.00302
P.x_tomentosa63516	0.26609	0.18411	2.2232	1.25809	0.2251	1.74065	2.95098	Up	3e-05	0.00053
P.x_tomentosa38205	5.2506	1.41365	35.1799	16.3271	3.33212	25.7535	2.95026	Up	1e-05	0.00016
P.x_tomentosa11748	0.25454	0.35333	2.6811	2.01583	0.30393	2.34847	2.9499	Up	0	2e-05
P.x_tomentosa00738	1.61272	0.80199	9.64986	9.00019	1.20736	9.32503	2.94926	Up	0	0
P.x_tomentosa31294	0.61792	0.82938	7.0842	4.08958	0.72365	5.58689	2.94868	Up	0	0
P.x_tomentosa76199	2.5812	1.96635	20.8724	14.1998	2.27378	17.5361	2.94717	Up	0	0
P.x_tomentosa55118	5.07611	1.71453	30.9891	21.3095	3.39532	26.1493	2.94515	Up	0	1e-05
P.x_tomentosa20400	0.36631	0.4581	4.18473	2.15787	0.4122	3.1713	2.94364	Up	0	0
P.x_tomentosa25082	0.63091	0.45883	5.27491	3.10045	0.54487	4.18768	2.94217	Up	0	0
P.x_tomentosa23541	61.9894	46.2673	453.057	378.366	54.1284	415.712	2.94113	Up	0	0
P.x_tomentosa76704	0.25044	0.03896	1.3161	0.90535	0.1447	1.11073	2.94038	Up	0.00205	0.015
P.x_tomentosa00223	0.17918	0.20759	1.36662	1.5911	0.19338	1.47886	2.93497	Up	6e-05	0.0008
P.x_tomentosa42995	9.25108	6.42156	69.1976	50.6407	7.83632	59.9192	2.93477	Up	0	0
P.x_tomentosa33134	0.03603	0.15262	0.64938	0.79191	0.09433	0.72064	2.93355	Up	0.00717	0.0399
P.x_tomentosa36379	3.56281	1.40082	24.7053	13.1996	2.48182	18.9525	2.93292	Up	0	1e-05
P.x_tomentosa36729	0.49628	0.43313	4.94139	2.14003	0.46471	3.54071	2.92964	Up	0.00079	0.00701
P.x_tomentosa81433	1.31247	0.91567	12.0867	4.86339	1.11407	8.47502	2.92738	Up	0	1e-05
P.x_tomentosa75194	11.0658	6.90458	89.5243	47.1477	8.98518	68.336	2.92703	Up	0	0
P.x_tomentosa38967	2.20569	1.57515	21.3018	7.45148	1.89042	14.3766	2.92695	Up	0	0
P.x_tomentosa61044	0.07067	0.33838	2.27413	0.83543	0.20452	1.55478	2.92637	Up	0.00383	0.0245
P.x_tomentosa05155	9.24529	2.21588	52.7002	34.2482	5.73059	43.4742	2.92341	Up	1e-05	0.00015
P.x_tomentosa04625	6.65264	3.52114	41.0463	36.0443	5.08689	38.5453	2.9217	Up	0	0
P.x_tomentosa12008	2.51843	2.44298	18.2926	19.2769	2.48071	18.7848	2.92074	Up	0	0
P.x_tomentosa40712	0.6684	0.77031	6.91743	3.97206	0.71935	5.44474	2.92009	Up	0	0
P.x_tomentosa51235	0.08618	0.0462	0.77269	0.22844	0.06619	0.50056	2.91891	Up	0.00701	0.03913
P.x_tomentosa32378	0.07088	0.08935	0.56578	0.64459	0.08011	0.60518	2.91728	Up	0.00822	0.0443
P.x_tomentosa83196	0.34535	0.13326	2.89424	0.72075	0.2393	1.80749	2.91709	Up	0.00237	0.0168
P.x_tomentosa42162	2.98436	1.52068	22.9381	11.0725	2.25252	17.0053	2.91637	Up	0	0
P.x_tomentosa75242	0.77098	0.96909	7.73239	5.40374	0.87004	6.56807	2.91632	Up	0	0
P.x_tomentosa69969	0.06484	0.0544	0.69135	0.20857	0.05962	0.44996	2.91599	Up	0.0031	0.0208
P.x_tomentosa19269	1.63828	2.35989	18.5401	11.6259	1.99908	15.083	2.91551	Up	0	0
P.x_tomentosa53556	0.65022	0.30668	4.62381	2.59454	0.47845	3.60917	2.91524	Up	0	1e-05
P.x_tomentosa80823	0.05685	0.17285	1.02341	0.70816	0.11485	0.86578	2.91425	Up	0.00363	0.0235
P.x_tomentosa12388	1.38734	0.53323	7.14578	7.32799	0.96029	7.23688	2.91383	Up	0	1e-05
P.x_tomentosa85128	0.6085	0.36338	3.68241	3.61408	0.48594	3.64825	2.90835	Up	0	1e-05
P.x_tomentosa11661	0.45376	0.43715	5.24758	1.43814	0.44545	3.34286	2.90774	Up	1e-05	0.00023
P.x_tomentosa03718	0.13539	0.12195	0.88851	1.03709	0.12867	0.9628	2.90358	Up	0.00134	0.0107
P.x_tomentosa39912	1.36368	1.0381	9.09087	8.86973	1.20089	8.9803	2.90266	Up	0	0
P.x_tomentosa37037	7.45766	2.94401	45.9525	31.7353	5.20083	38.8439	2.90088	Up	0	0
P.x_tomentosa46929	0.83033	0.47348	6.1983	3.52892	0.6519	4.86361	2.8993	Up	0	0
P.x_tomentosa32623	3.20684	2.70933	27.2345	16.8798	2.95808	22.0572	2.89851	Up	0	0
P.x_tomentosa74983	2.35668	1.07034	10.0506	15.4784	1.71351	12.7645	2.89711	Up	0	1e-05
P.x_tomentosa12082	0.06891	0.2076	1.2879	0.76778	0.13826	1.02784	2.89421	Up	0.00687	0.03854
P.x_tomentosa36859	0.20685	0.31517	2.66653	1.21091	0.26101	1.93872	2.89294	Up	0.00012	0.00147
P.x_tomentosa17411	2.36021	0.42655	13.0563	7.62512	1.39338	10.3407	2.89168	Up	0.00014	0.00174
P.x_tomentosa31359	0.30082	0.1774	2.11342	1.43549	0.23911	1.77446	2.89163	Up	8e-05	0.00112
P.x_tomentosa30005	53.102	22.3039	335.017	224.209	37.703	279.613	2.89068	Up	0	0
P.x_tomentosa65145	0.42828	0.2548	2.44819	2.61365	0.34154	2.53092	2.88953	Up	0	8e-05
P.x_tomentosa70991	0.28462	0.08365	1.902	0.82047	0.18413	1.36123	2.88609	Up	0.00301	0.02028
P.x_tomentosa05862	1.08613	2.24381	5.03914	19.5756	1.66497	12.3074	2.88596	Up	0.00052	0.00497
P.x_tomentosa69986	1.66733	1.63189	16.4868	7.89139	1.64961	12.1891	2.88539	Up	0	0
P.x_tomentosa31531	3.8208	2.52102	29.3049	17.5337	3.17091	23.4193	2.88473	Up	0	0
P.x_tomentosa21542	0.89774	0.41344	7.152	2.52608	0.65559	4.83904	2.88385	Up	3e-05	0.00052
P.x_tomentosa80454	0.4673	0.10756	3.17028	1.07039	0.28743	2.12034	2.88302	Up	0.00062	0.00572
P.x_tomentosa40649	0.22797	0.13011	2.23853	0.40243	0.17904	1.32048	2.88272	Up	0.00847	0.0453
P.x_tomentosa21533	0.1443	0.23517	1.6612	1.13651	0.18973	1.39885	2.88219	Up	0.00027	0.00295
P.x_tomentosa16757	0.57993	0.71878	5.42544	4.14579	0.64935	4.78561	2.88163	Up	0	2e-05
P.x_tomentosa41655	1.58861	1.12928	4.83572	15.1713	1.35894	10.0035	2.87995	Up	0	0.0001
P.x_tomentosa37176	0.55857	0.20213	3.71994	1.87461	0.38035	2.79728	2.87861	Up	5e-05	0.00072
P.x_tomentosa12669	0.25645	0.22902	1.83144	1.73717	0.24273	1.78431	2.87792	Up	2e-05	0.00033
P.x_tomentosa11931	0.74344	0.39126	5.76521	2.57251	0.56735	4.16886	2.87734	Up	4e-05	0.00067
P.x_tomentosa23048	3.31854	1.24799	17.6464	15.9024	2.28327	16.7744	2.87709	Up	0	0
P.x_tomentosa63801	0.36532	0.20705	2.63818	1.56566	0.28619	2.10192	2.87669	Up	0	6e-05
P.x_tomentosa23644	27.6228	12.0115	166.911	123.639	19.8171	145.275	2.87397	Up	0	0
P.x_tomentosa78377	0.64141	1.19285	10.6335	2.80819	0.91713	6.72083	2.87344	Up	5e-05	0.00068
P.x_tomentosa86284	5.26631	4.02405	51.6549	16.3675	4.64518	34.0112	2.87221	Up	0	1e-05
P.x_tomentosa06364	0.75046	0.52529	6.23905	3.10088	0.63787	4.66996	2.87207	Up	0	0
P.x_tomentosa08952	2.4333	2.25119	11.0705	23.2128	2.34224	17.1416	2.87154	Up	0	1e-05
P.x_tomentosa62306	0.71115	0.38079	5.55508	2.43424	0.54597	3.99466	2.87118	Up	0	5e-05
P.x_tomentosa63330	0.21984	0.17006	1.63386	1.21878	0.19495	1.42632	2.87112	Up	0.00437	0.0271
P.x_tomentosa54143	1.19038	0.34234	3.89559	7.3114	0.76636	5.60349	2.87023	Up	7e-05	0.00094
P.x_tomentosa72344	0.73791	0.61772	6.27265	3.62364	0.67782	4.94814	2.86792	Up	0	9e-05
P.x_tomentosa11902	0.06542	0.04057	0.63801	0.13561	0.053	0.38681	2.8677	Up	0.00117	0.00957
P.x_tomentosa61347	5.04411	2.80898	36.0785	21.2037	3.92654	28.6411	2.86676	Up	0	0
P.x_tomentosa32410	1.98001	0.65829	11.2511	7.99027	1.31915	9.6207	2.86653	Up	0	1e-05
P.x_tomentosa63877	0.09631	0.05005	0.69937	0.36706	0.07318	0.53322	2.86517	Up	0.00352	0.0229
P.x_tomentosa63730	26.6224	13.1781	170.336	119.551	19.9002	144.944	2.86463	Up	0	0
P.x_tomentosa16057	0.19163	0.2026	1.16837	1.69927	0.19711	1.43382	2.86278	Up	0	3e-05
P.x_tomentosa05860	1.25632	1.30179	3.68254	14.9207	1.27906	9.30163	2.8624	Up	0.0002	0.00232
P.x_tomentosa48548	0.09246	0.27103	2.07295	0.56905	0.18174	1.321	2.86167	Up	0.00419	0.02631
P.x_tomentosa84801	0.19376	0.19393	2.12868	0.68829	0.19384	1.40849	2.86118	Up	0.0008	0.00706
P.x_tomentosa60378	2.4267	1.75139	23.835	6.5145	2.08904	15.1747	2.86076	Up	1e-05	0.00017
P.x_tomentosa26143	0.09767	0.09453	0.56978	0.82628	0.0961	0.69803	2.86074	Up	0.00337	0.02219
P.x_tomentosa38606	0.32701	0.42696	5.05898	0.41521	0.37698	2.7371	2.86008	Up	0.00764	0.04179
P.x_tomentosa40674	2.38918	0.71405	10.0623	12.4646	1.55162	11.2634	2.85981	Up	1e-05	0.00016
P.x_tomentosa73245	0.55092	0.68007	7.21387	1.72164	0.61549	4.46775	2.85973	Up	3e-05	0.00045
P.x_tomentosa14782	0.25121	0.12721	1.94752	0.79885	0.18921	1.37319	2.85946	Up	4e-05	0.00066
P.x_tomentosa01149	1.07809	0.76599	8.96253	4.41937	0.92204	6.69095	2.85931	Up	0	0
P.x_tomentosa52531	1.53604	1.01668	11.7065	6.8049	1.27636	9.25571	2.85831	Up	0	0
P.x_tomentosa78494	0.2479	0.10855	1.93007	0.65021	0.17822	1.29014	2.85577	Up	0.00113	0.0093
P.x_tomentosa91269	1.61787	0.89379	13.2225	4.91053	1.25583	9.06649	2.8519	Up	0	7e-05
P.x_tomentosa22121	0.30533	0.17499	1.32375	2.14381	0.24016	1.73378	2.85188	Up	4e-05	0.00062
P.x_tomentosa58206	7.7198	4.09705	45.8985	39.3439	5.90843	42.6212	2.85073	Up	0	0
P.x_tomentosa51573	2.35949	1.51517	19.0697	8.87182	1.93733	13.9708	2.85027	Up	0	0
P.x_tomentosa06896	0.19777	0.15571	2.3245	0.22459	0.17674	1.27455	2.85026	Up	0.00347	0.0227
P.x_tomentosa30977	1.88908	0.77013	10.2537	8.92225	1.3296	9.58799	2.85023	Up	0	3e-05
P.x_tomentosa81070	0.34885	0.10488	1.77419	1.49713	0.22686	1.63566	2.84999	Up	0.00012	0.00147
P.x_tomentosa08646	0.05318	0.16505	1.27137	0.30196	0.10911	0.78666	2.84993	Up	0.00101	0.0085
P.x_tomentosa72104	0.47133	0.30613	3.01005	2.5937	0.38873	2.80187	2.84956	Up	0	1e-05
P.x_tomentosa06920	0.48147	0.2682	3.45008	1.95326	0.37483	2.70167	2.84953	Up	0	1e-05
P.x_tomentosa22153	0.85529	0.31409	6.76093	1.66259	0.58469	4.21176	2.84868	Up	0.00035	0.00357
P.x_tomentosa63515	1.8304	1.47324	15.6113	8.17726	1.65182	11.8943	2.84814	Up	0	0
P.x_tomentosa22885	2.87684	1.65035	19.0187	13.5347	2.26359	16.2767	2.84612	Up	0	0
P.x_tomentosa85012	0.65302	0.26246	3.99911	2.58254	0.45774	3.29082	2.84586	Up	0.0001	0.00126
P.x_tomentosa34998	4.80291	6.45001	46.0414	34.8202	5.62646	40.4308	2.84515	Up	0	0
P.x_tomentosa05809	0.72293	0.39921	5.65546	2.40462	0.56107	4.03004	2.84455	Up	1e-05	0.00018
P.x_tomentosa38094	3.54598	1.75289	22.7636	15.2681	2.64943	19.0159	2.84345	Up	0	0
P.x_tomentosa78965	0.15776	0.04731	0.72375	0.74796	0.10253	0.73586	2.84333	Up	0.00282	0.0193
P.x_tomentosa27121	1.37621	0.40948	10.3682	2.44211	0.89284	6.40517	2.84276	Up	0.00119	0.00972
P.x_tomentosa77194	1.75013	1.11615	12.5895	7.96735	1.43314	10.2784	2.84237	Up	0	0
P.x_tomentosa32729	4.68797	3.6331	33.202	26.3961	4.16054	29.7991	2.84043	Up	0	0
P.x_tomentosa35859	3.31966	1.14284	21.6636	10.2257	2.23125	15.9446	2.83715	Up	0	9e-05
P.x_tomentosa58357	0.13888	0.46324	3.08079	1.22178	0.30106	2.15128	2.83708	Up	0.00315	0.02104
P.x_tomentosa04357	0.09345	0.11781	1.23636	0.27304	0.10563	0.7547	2.83691	Up	0.00163	0.01245
P.x_tomentosa81843	0.17008	0.17296	1.2746	1.17464	0.17152	1.22462	2.83591	Up	0.00174	0.01313
P.x_tomentosa19936	0.36119	0.1443	2.64578	0.96309	0.25274	1.80444	2.83582	Up	0.00399	0.02532
P.x_tomentosa29262	0.75917	0.15933	5.36727	1.18285	0.45925	3.27506	2.83417	Up	0.00552	0.03246
P.x_tomentosa55884	0.02468	0.02356	0.21753	0.12624	0.02412	0.17189	2.8333	Up	0.00217	0.01563
P.x_tomentosa75256	0.04948	0.09141	0.67201	0.33115	0.07045	0.50158	2.83191	Up	0.00923	0.0483
P.x_tomentosa10126	0.59971	2.28659	17.2467	3.29546	1.44315	10.2711	2.8313	Up	0.00069	0.00621
P.x_tomentosa42343	0.3896	1.04583	8.11767	2.09604	0.71772	5.10686	2.83095	Up	0.00153	0.0118
P.x_tomentosa78538	0.45679	0.32655	3.86575	1.70435	0.39167	2.78505	2.82999	Up	1e-05	0.00026
P.x_tomentosa78816	0.23723	0.15376	1.90705	0.87097	0.1955	1.38901	2.82885	Up	0.00011	0.00142
P.x_tomentosa39620	0.47351	0.31263	3.87825	1.70346	0.39307	2.79086	2.82786	Up	0	1e-05
P.x_tomentosa25043	0.1805	0.02598	1.00467	0.46041	0.10324	0.73254	2.8269	Up	0.00846	0.04522
P.x_tomentosa40613	2.47732	1.92365	16.4005	14.8046	2.20049	15.6025	2.82588	Up	0	0
P.x_tomentosa68162	2.22206	1.11522	14.1845	9.46641	1.66864	11.8255	2.82515	Up	0	0
P.x_tomentosa15182	0.43567	0.44987	4.62366	1.64857	0.44277	3.13612	2.82435	Up	0	7e-05
P.x_tomentosa50902	1.22183	0.9903	10.1774	5.48648	1.10607	7.83193	2.82393	Up	0	0
P.x_tomentosa20440	2.72767	0.29023	14.7737	6.59152	1.50895	10.6826	2.82365	Up	0.00152	0.0118
P.x_tomentosa34970	3.55403	1.74176	22.5913	14.8805	2.64789	18.7359	2.82289	Up	0	0
P.x_tomentosa26607	0.39666	0.21305	1.91413	2.39416	0.30486	2.15414	2.82092	Up	2e-05	0.00031
P.x_tomentosa26748	1.49649	0.72486	8.50101	7.188	1.11068	7.8445	2.82024	Up	0	0
P.x_tomentosa15413	0.57044	0.07794	2.74317	1.83583	0.32419	2.2895	2.82014	Up	0.00056	0.00528
P.x_tomentosa53546	0.68804	0.09803	2.61382	2.93009	0.39304	2.77196	2.81817	Up	0.00464	0.0285
P.x_tomentosa29167	1.86084	1.34778	13.9017	8.71841	1.60431	11.31	2.81758	Up	0	0
P.x_tomentosa09034	0.29895	0.26006	1.50108	2.43675	0.27951	1.96891	2.81644	Up	0	4e-05
P.x_tomentosa79471	0.41533	0.25051	3.80639	0.8826	0.33292	2.34449	2.81603	Up	0.00077	0.00687
P.x_tomentosa39952	0.12679	0.20558	1.70017	0.63776	0.16618	1.16896	2.81439	Up	0.00224	0.01604
P.x_tomentosa32700	6.79466	4.3999	47.6522	31.0813	5.59728	39.3667	2.81418	Up	0	0
P.x_tomentosa76054	0.38347	0.15313	1.82499	1.94688	0.2683	1.88593	2.81334	Up	0.00358	0.0233
P.x_tomentosa02261	5.97177	0.98005	32.6722	16.1446	3.47591	24.4084	2.81192	Up	0.00029	0.00308
P.x_tomentosa01856	1.16846	0.20959	5.36077	4.30625	0.68902	4.83351	2.81045	Up	0.00045	0.00448
P.x_tomentosa22451	0.13761	0.27943	0.55273	2.3718	0.20852	1.46227	2.80994	Up	0.00507	0.03033
P.x_tomentosa05178	2.63382	1.26013	17.5255	9.77375	1.94698	13.6496	2.80955	Up	0	1e-05
P.x_tomentosa60989	0.46317	0.18057	2.20296	2.3082	0.32187	2.25558	2.80895	Up	0.00015	0.00179
P.x_tomentosa90694	0.73729	0.23087	4.27392	2.50965	0.48408	3.39178	2.80873	Up	0.00031	0.00326
P.x_tomentosa10357	0.63743	0.4406	1.69979	5.85263	0.53901	3.77621	2.80855	Up	8e-05	0.00105
P.x_tomentosa27268	38.5176	31.5946	271.582	218.844	35.0561	245.213	2.8063	Up	0	0
P.x_tomentosa88612	2.88015	2.37118	25.6509	11.0706	2.62567	18.3607	2.80587	Up	0	1e-05
P.x_tomentosa68297	0.1898	0.1658	1.0072	1.47926	0.1778	1.24323	2.80577	Up	6e-05	0.0008
P.x_tomentosa45518	0.24509	0.29156	2.40212	1.34985	0.26832	1.87598	2.80561	Up	0.00402	0.0255
P.x_tomentosa64835	53.7988	49.241	400.188	319.719	51.5199	359.954	2.80461	Up	0	0
P.x_tomentosa02290	0.19767	0.21611	1.68122	1.2093	0.20689	1.44526	2.80437	Up	1e-05	0.00018
P.x_tomentosa41592	2.8557	0.3123	14.1769	7.9442	1.584	11.0605	2.80378	Up	0.00119	0.00974
P.x_tomentosa77079	2.56193	1.68248	19.1101	10.4845	2.1222	14.7973	2.8017	Up	0	0
P.x_tomentosa21529	2.5882	1.22625	13.5	13.0955	1.90723	13.2977	2.80163	Up	0	0
P.x_tomentosa37537	7.01618	3.91465	46.2503	29.951	5.46541	38.1007	2.80141	Up	0	0
P.x_tomentosa84242	0.33022	0.28474	3.8586	0.42255	0.30748	2.14057	2.79944	Up	0.00587	0.03411
P.x_tomentosa33665	4.44424	2.8335	26.9704	23.6774	3.63887	25.3239	2.79894	Up	0	0
P.x_tomentosa51208	0.23839	0.1147	1.95364	0.50355	0.17654	1.22859	2.79891	Up	0.00332	0.02193
P.x_tomentosa00875	4.8117	1.2874	28.2193	14.22	3.04955	21.2196	2.79873	Up	3e-05	0.00051
P.x_tomentosa88841	1.64795	1.35522	14.8708	6.01294	1.50158	10.4419	2.79782	Up	0	2e-05
P.x_tomentosa82745	0.38017	0.16713	2.30295	1.50092	0.27365	1.90194	2.79708	Up	0.0038	0.0244
P.x_tomentosa51911	0.21456	0.31229	2.36278	1.29628	0.26342	1.82953	2.79603	Up	2e-05	0.00029
P.x_tomentosa52927	0.9134	0.97813	10.9002	2.22006	0.94577	6.56013	2.79417	Up	0.00028	0.00298
P.x_tomentosa21314	0.5558	1.15061	7.40126	4.41226	0.8532	5.90676	2.7914	Up	0	4e-05
P.x_tomentosa58046	0.66947	0.25525	4.62833	1.76789	0.46236	3.19811	2.79014	Up	0.00029	0.00306
P.x_tomentosa36183	0.21831	1.86438	8.81953	5.58263	1.04135	7.20108	2.78976	Up	0.00149	0.0116
P.x_tomentosa41565	0.19943	0.2646	2.32932	0.87748	0.23202	1.6034	2.78883	Up	0.0004	0.00406
P.x_tomentosa91567	10.0363	2.97443	49.3386	40.5502	6.50535	44.9444	2.78844	Up	0	5e-05
P.x_tomentosa62228	166.643	147.475	1368.6	801.368	157.059	1084.99	2.7883	Up	0	0
P.x_tomentosa03982	1.02094	0.54513	7.85145	2.95433	0.78304	5.40289	2.78658	Up	2e-05	0.00036
P.x_tomentosa56763	0.18066	0.2113	2.10985	0.59467	0.19598	1.35226	2.78657	Up	0.00364	0.02355
P.x_tomentosa22046	0.1724	0.06168	0.53325	1.08187	0.11704	0.80756	2.78655	Up	0.0044	0.0273
P.x_tomentosa07822	3.01941	1.90866	19.6305	14.3637	2.46404	16.9971	2.78619	Up	0	0
P.x_tomentosa65839	1.20596	1.19118	10.3758	6.15644	1.19857	8.2661	2.78589	Up	0	1e-05
P.x_tomentosa60567	14.1894	4.19881	84.8741	41.8625	9.1941	63.3683	2.78498	Up	4e-05	0.00062
P.x_tomentosa38715	2.06096	2.47099	21.9302	9.27516	2.26598	15.6027	2.78359	Up	5e-05	0.00071
P.x_tomentosa68041	1.55386	0.75884	10.6715	5.25242	1.15635	7.96196	2.78354	Up	0	3e-05
P.x_tomentosa57514	9.90406	5.59514	58.1736	48.5419	7.7496	53.3578	2.78351	Up	0	0
P.x_tomentosa07219	2.22713	2.62405	8.98257	24.4119	2.42559	16.6972	2.7832	Up	1e-05	0.00024
P.x_tomentosa40002	1.61318	0.60639	9.53456	5.74	1.10978	7.63728	2.78278	Up	1e-05	0.00018
P.x_tomentosa47962	0.22149	0.18485	2.03759	0.75756	0.20317	1.39758	2.78215	Up	0.00095	0.0081
P.x_tomentosa22372	0.09482	0.22398	1.54555	0.64422	0.1594	1.09489	2.78009	Up	0.00346	0.02263
P.x_tomentosa64211	3.72515	2.96623	39.292	6.63467	3.34569	22.9633	2.77896	Up	0.00017	0.00203
P.x_tomentosa67200	0.82067	0.21164	4.4455	2.63162	0.51616	3.53856	2.77728	Up	0.00021	0.00238
P.x_tomentosa05763	0.27594	0.14453	1.44396	1.43508	0.21024	1.43952	2.7755	Up	0.00047	0.00462
P.x_tomentosa04842	0.31182	0.24964	2.63787	1.20526	0.28073	1.92156	2.77502	Up	0.0002	0.00233
P.x_tomentosa21762	0.19487	0.18064	1.78259	0.78544	0.18775	1.28401	2.77375	Up	5e-05	0.00071
P.x_tomentosa40670	0.31038	0.51105	4.34376	1.2566	0.41071	2.80018	2.76932	Up	0.00152	0.0118
P.x_tomentosa10003	1.90676	1.09916	12.7768	7.71156	1.50296	10.2442	2.76893	Up	0	0
P.x_tomentosa51378	0.08297	0.13453	1.11642	0.36552	0.10875	0.74097	2.76845	Up	0.00477	0.02902
P.x_tomentosa17661	0.36636	0.39386	3.11687	2.06242	0.38011	2.58964	2.76827	Up	2e-05	0.00041
P.x_tomentosa15436	1.60017	1.49126	15.2292	5.81823	1.54571	10.5237	2.7673	Up	0	3e-05
P.x_tomentosa63157	5.28347	3.20259	34.9724	22.7631	4.24303	28.8678	2.76629	Up	0	0
P.x_tomentosa54030	4.36698	1.588	22.7074	17.7829	2.97749	20.2452	2.76541	Up	0	1e-05
P.x_tomentosa24937	1.55601	1.41872	13.4555	6.76225	1.48737	10.1089	2.76479	Up	0	1e-05
P.x_tomentosa45490	6.73837	7.80991	56.1397	42.7038	7.27414	49.4218	2.7643	Up	0	0
P.x_tomentosa00209	0.50415	0.42371	4.74799	1.55476	0.46393	3.15138	2.76399	Up	0.00034	0.00355
P.x_tomentosa80512	0.13434	0.39417	2.63748	0.9517	0.26426	1.79459	2.76365	Up	0.00169	0.01285
P.x_tomentosa58130	2.14405	1.58891	20.4123	4.93101	1.86648	12.6717	2.76321	Up	4e-05	0.00066
P.x_tomentosa64396	550.604	522.89	4717.42	2565.62	536.747	3641.52	2.76223	Up	0	0
P.x_tomentosa58368	0.31729	0.30347	2.88928	1.32205	0.31038	2.10566	2.76217	Up	0	3e-05
P.x_tomentosa19187	3.0999	1.78188	20.4021	12.7128	2.44089	16.5575	2.762	Up	0	0
P.x_tomentosa55072	0.13773	0.17687	1.43745	0.69471	0.1573	1.06608	2.76073	Up	0.00271	0.0187
P.x_tomentosa81552	1.03994	0.76999	8.72844	3.53095	0.90496	6.12969	2.75988	Up	0	3e-05
P.x_tomentosa28585	1.07648	0.37561	6.36183	3.47251	0.72604	4.91717	2.7597	Up	1e-05	0.00025
P.x_tomentosa59568	0.22221	0.25558	2.37125	0.86428	0.2389	1.61776	2.75953	Up	0.00185	0.01379
P.x_tomentosa32413	0.53068	0.51479	2.73518	4.33341	0.52273	3.5343	2.75728	Up	0	0.0001
P.x_tomentosa37893	0.32462	0.10035	1.81459	1.05782	0.21249	1.43621	2.75682	Up	0.00102	0.0086
P.x_tomentosa12432	2.01974	1.21853	14.2604	7.62042	1.61914	10.9404	2.75637	Up	0	6e-05
P.x_tomentosa26635	5.37248	2.64216	32.8151	21.3242	4.00732	27.0696	2.75597	Up	0	0
P.x_tomentosa84720	1.08477	0.57554	7.49475	3.70364	0.83015	5.59919	2.75377	Up	0	7e-05
P.x_tomentosa30818	0.76228	0.49674	6.72943	1.74797	0.62951	4.2387	2.75132	Up	0.00067	0.00608
P.x_tomentosa57700	0.04969	0.20661	1.07425	0.6513	0.12815	0.86278	2.75114	Up	0.00619	0.03551
P.x_tomentosa45506	11.7068	9.24743	92.4675	48.5484	10.4771	70.508	2.75055	Up	0	0
P.x_tomentosa74545	1.55092	2.50646	14.0854	13.2196	2.02869	13.6525	2.75054	Up	0	0
P.x_tomentosa47426	0.15377	0.10436	1.39891	0.33786	0.12907	0.86839	2.75024	Up	0.00805	0.0435
P.x_tomentosa37233	0.55649	0.26839	3.02037	2.52923	0.41244	2.7748	2.75014	Up	2e-05	0.00032
P.x_tomentosa60259	4.44929	1.3577	24.5739	14.4444	2.9035	19.5092	2.74829	Up	1e-05	0.00015
P.x_tomentosa07949	0.56152	0.16466	3.37804	1.49918	0.36309	2.43861	2.74767	Up	0.00293	0.0199
P.x_tomentosa17688	0.09306	0.1503	1.24696	0.38687	0.12168	0.81692	2.7471	Up	0.0073	0.0404
P.x_tomentosa03155	3.99252	2.5948	32.0252	12.1756	3.29366	22.1004	2.74631	Up	0	2e-05
P.x_tomentosa85883	1.98782	0.84682	8.61412	10.3967	1.41732	9.50542	2.74559	Up	0	1e-05
P.x_tomentosa37467	3.24185	1.94393	19.9613	14.7318	2.59289	17.3466	2.74202	Up	0	0
P.x_tomentosa00781	0.37072	0.20289	1.37908	2.45425	0.28681	1.91666	2.74045	Up	4e-05	0.00058
P.x_tomentosa07790	1.25135	1.13474	4.30945	11.6317	1.19305	7.97058	2.74004	Up	1e-05	0.00013
P.x_tomentosa25015	1.64577	0.70097	8.25005	7.42288	1.17337	7.83646	2.73954	Up	0	1e-05
P.x_tomentosa42197	0.92401	0.98928	3.19651	9.57523	0.95665	6.38587	2.73883	Up	0.00015	0.00178
P.x_tomentosa35086	2.94469	2.2419	21.4221	13.1875	2.59329	17.3048	2.73831	Up	0	0
P.x_tomentosa19677	0.19148	0.24944	1.93909	1.00239	0.22046	1.47074	2.73794	Up	4e-05	0.00059
P.x_tomentosa59263	0.51017	0.10497	2.21608	1.88507	0.30757	2.05058	2.73704	Up	0.00307	0.02057
P.x_tomentosa24646	0.09286	0.13644	0.96999	0.55858	0.11465	0.76428	2.73688	Up	0	0
P.x_tomentosa58540	1.20822	0.19434	4.19767	5.14519	0.70128	4.67143	2.7358	Up	0.00193	0.01428
P.x_tomentosa31277	32.7389	10.8392	166.788	123.451	21.7891	145.119	2.73556	Up	0	3e-05
P.x_tomentosa47899	0.14157	0.11843	1.23081	0.50031	0.13	0.86556	2.73515	Up	0.00131	0.01044
P.x_tomentosa15448	10.2413	10.6882	92.1258	47.2155	10.4647	69.6706	2.73502	Up	0	0
P.x_tomentosa68512	0.45781	0.61391	6.38296	0.74906	0.53586	3.56601	2.73439	Up	0.00531	0.03149
P.x_tomentosa06473	1.40471	0.63809	8.76972	4.81965	1.0214	6.79468	2.73386	Up	0	3e-05
P.x_tomentosa53189	6.67039	4.34705	50.4999	22.7461	5.50872	36.623	2.73296	Up	0	0
P.x_tomentosa25156	0.13476	0.09135	0.60845	0.89467	0.11306	0.75156	2.73284	Up	0.00106	0.00884
P.x_tomentosa20457	3.86134	1.21297	13.059	20.6694	2.53715	16.8642	2.73268	Up	1e-05	0.00026
P.x_tomentosa48950	0.2864	0.20535	2.47905	0.78411	0.24587	1.63158	2.73029	Up	0.00122	0.00989
P.x_tomentosa48617	0.18666	0.06253	1.23727	0.41482	0.1246	0.82604	2.72897	Up	0.00555	0.0326
P.x_tomentosa06203	0.41621	0.63228	4.82579	2.12077	0.52425	3.47328	2.72798	Up	0	6e-05
P.x_tomentosa35910	1.00257	0.62472	6.95219	3.82727	0.81364	5.38973	2.72774	Up	0	4e-05
P.x_tomentosa54075	0.14798	0.14463	1.40343	0.53188	0.14631	0.96765	2.72551	Up	0.00051	0.00496
P.x_tomentosa18567	3.21637	0.69031	12.022	13.8144	1.95334	12.9182	2.72539	Up	9e-05	0.00116
P.x_tomentosa54211	4.96921	1.11893	24.0078	16.2179	3.04407	20.1129	2.72405	Up	6e-05	0.00082
P.x_tomentosa80452	0.23254	0.19005	1.53016	1.26162	0.21129	1.39589	2.72388	Up	0.00521	0.031
P.x_tomentosa56567	1.19134	0.54515	8.64567	2.8217	0.86825	5.73369	2.72328	Up	5e-05	0.00068
P.x_tomentosa40919	16.4676	12.6526	96.6417	95.619	14.5601	96.1304	2.72297	Up	0	0
P.x_tomentosa42266	0.91612	0.59958	5.49962	4.50641	0.75785	5.00301	2.72281	Up	0	0
P.x_tomentosa64475	0.21399	0.19282	1.77259	0.91263	0.2034	1.34261	2.72264	Up	6e-05	0.00087
P.x_tomentosa01213	0.10182	0.11491	0.95312	0.47579	0.10837	0.71446	2.72093	Up	0.00252	0.0176
P.x_tomentosa83029	1.3695	0.52822	5.89995	6.61048	0.94886	6.25521	2.7208	Up	1e-05	0.00015
P.x_tomentosa11320	0.89052	0.0949	5.04705	1.44818	0.49271	3.24762	2.72057	Up	0.00883	0.0467
P.x_tomentosa80447	0.19947	0.10647	1.23415	0.77932	0.15297	1.00674	2.71838	Up	0.00668	0.0377
P.x_tomentosa10665	0.56784	0.62912	5.56621	2.31107	0.59848	3.93864	2.71832	Up	0	5e-05
P.x_tomentosa80514	0.47619	0.51188	4.48142	2.02036	0.49403	3.25089	2.71816	Up	1e-05	0.00012
P.x_tomentosa65819	4.0547	0.76124	17.594	14.0847	2.40797	15.8393	2.71762	Up	0.00017	0.00204
P.x_tomentosa17342	0.15184	0.07266	0.83805	0.63847	0.11225	0.73826	2.71743	Up	0.00031	0.00323
P.x_tomentosa62041	4.50758	5.27266	55.374	8.92374	4.89012	32.1489	2.71683	Up	0.00024	0.00266
P.x_tomentosa52539	2.48861	2.26357	18.1588	13.0721	2.37609	15.6154	2.71631	Up	0	0
P.x_tomentosa83820	0.15746	0.1035	0.92047	0.79293	0.13048	0.8567	2.71492	Up	0.00073	0.00655
P.x_tomentosa84018	0.33696	0.53166	4.48439	1.21727	0.43431	2.85083	2.71457	Up	0.00149	0.0116
P.x_tomentosa13582	0.21016	0.07414	1.18505	0.68028	0.14215	0.93266	2.71394	Up	0.00389	0.0248
P.x_tomentosa67170	2.15702	0.69927	10.4841	8.2471	1.42815	9.3656	2.71323	Up	1e-05	0.0002
P.x_tomentosa45077	10.2881	6.50784	24.3101	85.7904	8.39797	55.0502	2.71264	Up	3e-05	0.00043
P.x_tomentosa57411	1.00214	0.83932	5.01549	7.04304	0.92073	6.02926	2.71113	Up	0	0
P.x_tomentosa32465	13.1762	6.31032	77.106	50.4358	9.74329	63.7709	2.71042	Up	0	0
P.x_tomentosa69650	0.42005	0.34546	3.92123	1.08677	0.38275	2.504	2.70974	Up	0.0004	0.00404
P.x_tomentosa89596	0.29662	0.06455	1.50204	0.85931	0.18059	1.18067	2.70885	Up	0.00161	0.01232
P.x_tomentosa52861	0.92011	0.48649	5.68524	3.50017	0.7033	4.5927	2.70713	Up	0	0
P.x_tomentosa73972	0.67582	0.8429	4.72552	5.18421	0.75936	4.95487	2.70599	Up	0	0
P.x_tomentosa09901	1.03016	0.71651	5.81356	5.57038	0.87333	5.69197	2.70433	Up	0	0
P.x_tomentosa80362	5.35843	1.76418	30.2994	16.1133	3.56131	23.2063	2.70404	Up	1e-05	0.00018
P.x_tomentosa08256	0.61332	0.62891	5.29338	2.79465	0.62111	4.04401	2.70286	Up	0	2e-05
P.x_tomentosa68278	0.25041	0.14767	1.71829	0.87329	0.19904	1.29579	2.70271	Up	3e-05	0.0005
P.x_tomentosa24854	10.6655	3.76747	55.2243	38.7278	7.2165	46.976	2.70255	Up	0	3e-05
P.x_tomentosa04639	0.2444	0.20355	1.82543	1.08994	0.22397	1.45769	2.70228	Up	2e-05	0.0004
P.x_tomentosa28023	0.22587	0.15307	1.50808	0.9573	0.18947	1.23269	2.70175	Up	0.00069	0.00621
P.x_tomentosa33877	1.6904	1.53094	14.3622	6.59415	1.61067	10.4782	2.70165	Up	0	1e-05
P.x_tomentosa76243	7.05964	3.58119	43.576	25.6437	5.32041	34.6099	2.70157	Up	0	0
P.x_tomentosa55734	7.98735	3.0623	42.3173	29.5479	5.52483	35.9326	2.70129	Up	0	1e-05
P.x_tomentosa51570	0.75641	0.04904	3.42771	1.79378	0.40272	2.61074	2.6966	Up	0.00823	0.0443
P.x_tomentosa07501	1.01512	0.61673	7.17884	3.39314	0.81593	5.28599	2.69566	Up	0	5e-05
P.x_tomentosa08950	1.21843	1.30811	7.05083	9.30111	1.26327	8.17597	2.69422	Up	0	4e-05
P.x_tomentosa81129	0.20767	0.31074	1.68352	1.67073	0.25921	1.67712	2.69382	Up	5e-05	0.00079
P.x_tomentosa30432	6.07774	6.29442	42.422	37.5958	6.18608	40.0089	2.69322	Up	0	0
P.x_tomentosa46955	0.47871	0.51738	3.45247	2.98845	0.49805	3.22046	2.69291	Up	0	0
P.x_tomentosa17530	0.14849	0.13579	1.217	0.62065	0.14214	0.91882	2.69249	Up	0.00011	0.00141
P.x_tomentosa54280	0.3008	0.21349	2.13163	1.19174	0.25715	1.66168	2.69199	Up	4e-05	0.00061
P.x_tomentosa35684	2.39473	1.92168	24.0759	3.81527	2.1582	13.9456	2.69191	Up	0.00058	0.00543
P.x_tomentosa15372	1.49331	0.35893	7.27108	4.6944	0.92612	5.98274	2.69153	Up	8e-05	0.00113
P.x_tomentosa62504	3.57569	1.63468	14.8796	18.7132	2.60519	16.7964	2.6887	Up	0	1e-05
P.x_tomentosa56223	2.40053	2.03043	17.2696	11.2331	2.21548	14.2514	2.68541	Up	0	1e-05
P.x_tomentosa08149	0.11245	0.04759	0.63277	0.39627	0.08002	0.51452	2.68475	Up	0.00315	0.021
P.x_tomentosa47730	0.06579	0.22133	0.92571	0.91949	0.14356	0.9226	2.68408	Up	0.00427	0.02667
P.x_tomentosa01433	1.37719	0.36948	9.91849	1.30271	0.87334	5.6106	2.68354	Up	0.00816	0.044
P.x_tomentosa03372	0.63612	0.35563	3.95849	2.41184	0.49587	3.18517	2.68333	Up	2e-05	0.00041
P.x_tomentosa17574	7.32601	4.12448	48.9506	24.5439	5.72524	36.7473	2.68223	Up	0	0
P.x_tomentosa71254	0.3618	0.18522	2.00237	1.50861	0.27351	1.75549	2.68219	Up	0.00012	0.00148
P.x_tomentosa53677	0.34727	0.9274	6.78532	1.39463	0.63733	4.08998	2.68197	Up	0.00171	0.0129
P.x_tomentosa18176	2.26136	0.98286	10.4133	10.3995	1.62211	10.4064	2.68152	Up	0	1e-05
P.x_tomentosa40998	0.52525	0.79265	6.95146	1.498	0.65895	4.22473	2.68062	Up	0.00052	0.00501
P.x_tomentosa13278	0.11441	0.11047	1.06688	0.37433	0.11244	0.7206	2.68003	Up	0.00572	0.03341
P.x_tomentosa42411	0.30859	0.24467	1.77619	1.7678	0.27663	1.77199	2.67936	Up	0	0
P.x_tomentosa71800	0.27458	0.31508	2.33428	1.43959	0.29483	1.88693	2.67808	Up	2e-05	0.00032
P.x_tomentosa51099	0.33217	0.22841	3.04007	0.5459	0.28029	1.79299	2.67739	Up	0.00876	0.04641
P.x_tomentosa48976	0.27736	0.11791	1.7938	0.73297	0.19763	1.26338	2.6764	Up	0.00328	0.02173
P.x_tomentosa62488	0.71371	0.55727	4.15338	3.97067	0.63549	4.06202	2.67625	Up	0	0
P.x_tomentosa07854	0.87885	0.57175	5.93321	3.32256	0.7253	4.62789	2.6737	Up	0	5e-05
P.x_tomentosa54615	0.16201	0.12489	1.19408	0.63611	0.14345	0.91509	2.67337	Up	0.00165	0.0126
P.x_tomentosa53604	0.60481	0.40888	4.31173	2.14391	0.50685	3.22782	2.67094	Up	0.00021	0.00236
P.x_tomentosa66889	8.68645	3.56219	45.1516	32.8023	6.12432	38.9769	2.67	Up	0	1e-05
P.x_tomentosa66410	0.20257	0.04899	0.82974	0.76976	0.12578	0.79975	2.66866	Up	0.00481	0.0292
P.x_tomentosa66677	0.07594	0.02394	0.34703	0.28792	0.04994	0.31747	2.66837	Up	0.00085	0.0074
P.x_tomentosa40975	12.7351	9.0272	76.5798	61.7189	10.8811	69.1493	2.66789	Up	0	0
P.x_tomentosa27910	0.32903	0.09527	1.46644	1.22746	0.21215	1.34695	2.66656	Up	0.00024	0.0027
P.x_tomentosa13449	2.18322	1.14266	11.0358	10.0721	1.66294	10.554	2.66598	Up	0	0
P.x_tomentosa09192	0.85106	0.2706	4.3038	2.81332	0.56083	3.55856	2.66566	Up	0.00121	0.00987
P.x_tomentosa07363	0.35202	0.22819	2.74173	0.93965	0.2901	1.84069	2.66562	Up	0.00019	0.0022
P.x_tomentosa20238	0.58075	0.97485	6.55598	3.31382	0.7778	4.9349	2.66555	Up	1e-05	0.0002
P.x_tomentosa27126	1.5409	1.18489	11.0498	6.23854	1.36289	8.64417	2.66506	Up	0	1e-05
P.x_tomentosa43888	6.0989	4.46083	42.6422	24.3225	5.27986	33.4823	2.66483	Up	0	0
P.x_tomentosa03510	1.08258	0.88903	9.52874	2.96236	0.98581	6.24555	2.66345	Up	0.00027	0.00295
P.x_tomentosa02729	2.69394	1.68798	23.1877	4.56799	2.19096	13.8778	2.66315	Up	0.00029	0.00309
P.x_tomentosa19385	13.8983	4.74333	66.5626	51.354	9.3208	58.9583	2.66117	Up	0	6e-05
P.x_tomentosa36949	1.859	1.32904	9.93097	10.2299	1.59402	10.0805	2.66082	Up	0	0
P.x_tomentosa38844	0.10794	0.07853	0.49371	0.68537	0.09323	0.58954	2.66066	Up	0.00184	0.01371
[truncated: 7,735 more rows]
