# Supplementary material for: PtoNF-YC9-SRMT-PtoRD26 module regulates the high saline tolerance of a triploid poplar
Source: Genome Biol. 2022 Jul 7;23:148. doi: 10.1186/s13059-022-02718-7 (PMC9264554; doi:10.1186/s13059-022-02718-7)
Supplement: Supplementary file 9 — Additional file 9. Table S8. The positively regulated genes by both NaCl treatment and SRMT. The order of these genes was based on their expressions in SRMT overexpressing lines compared with WT. [file 13059_2022_2718_MOESM9_ESM.xlsx]

## Sheet: Sheet1
Table S8. The positively regulated genes by both NaCl treatment and SRMT. The order of these genes was based on their expressions in SRMT overexpressing lines compared with WT.
gene_id	CK-1_fpkm	CK-2_fpkm	CK-3_fpkm	NaCl-1_fpkm	NaCl-2_fpkm	NaCl-3_fpkm	CK_fpkm-average	NaCl_fpkm-average	log2FoldChange	pval	padj	WT-1_fpkm	WT-2_fpkm	SRMT-OE-1_fpkm	SRMT-OE-2_fpkm	WT_fpkm-average	SRMT_fpkm-average	log2FoldChange	pval	padj	Ath ID	Ath name	Description
P.x_tomentosa27888	1e-05	1e-05	0.066697	0.787916	4.6689	0.757204	0.022239	2.07134	6.54133	2.51e-06	0.00016076	1e-05	1e-05	12.2751	0.648998	1e-05	6.46206	19.3016	0.00288	0.0196	AT3G07600	-	Heavy metal transport/detoxification superfamily protein;(source:Araport11)
P.x_tomentosa08921	0.121247	0.154328	0.035472	0.162203	1.63664	1.25731	0.103682	1.01872	3.29651	0.00212	0.027077	1e-05	1e-05	7.23757	3.46992	1e-05	5.35375	19.0302	2.78e-09	1.37e-07
P.x_tomentosa17007	0.251694	0.227566	0.835988	1.13903	5.08497	2.57162	0.438416	2.93187	2.74145	0.00045	0.00894	1e-05	1e-05	6.13974	4.05356	1e-05	5.09665	18.9592	2.72e-08	1.06e-06	AT5G14070	(ROXY2)	Encodes a member of the CC-type glutaredoxin (ROXY) family that has been shown to interact with the transcription factor TGA2 and suppress ORA59 promoter activity. ROXY2, together with ROXY1 (AT3G02000), controls anther development. roxy1 roxy2 double mutants are sterile and do not produce pollen.
P.x_tomentosa17853	1e-05	1e-05	1e-05	0.100472	1.13216	0.202912	1e-05	0.478514	15.5463	5.66e-06	0.00031	1e-05	1e-05	7.33232	2.05793	1e-05	4.69512	18.8408	5.88e-11	4.19e-09	AT5G22860	-	Serine carboxypeptidase S28 family protein;(source:Araport11)
P.x_tomentosa16202	1e-05	1e-05	1e-05	0.778634	9.15735	3.93982	1e-05	4.62527	18.8192	5.92e-12	3.44e-09	1e-05	1e-05	6.49501	1.97401	1e-05	4.23451	18.6918	2.91e-09	1.42e-07	AT5G54160	O-METHYLTRANSFERASE 1 (OMT1)	A caffeic acid/5-hydroxyferulic acid O-methyltransferase. Interacts with 14-4-3 proteins in yeast 2 hybrid assay. AtOMT1 (At5g54160) encodes a flavonol 3?-O-methyltransferase that is highly active towards quercetin and myricetin. The substrate specificity identifies the enzyme as flavonol 3?-methyltransferase which replaces the former annotation of the gene to encode a caffeic acid/5-hydroxyferul…
P.x_tomentosa43406	0.037105	1e-05	0.088809	0.148306	0.968173	0.114112	0.0419747	0.410197	3.28873	0.00464	0.046363	1e-05	1e-05	5.60866	1.25345	1e-05	3.43105	18.3883	5.22e-11	3.78e-09	AT1G75450	CYTOKININ OXIDASE 5 (CKX5)	This gene used to be called AtCKX6. It encodes a protein whose sequence is similar to cytokinin oxidase/dehydrogenase, which catalyzes the degradation of cytokinins.
P.x_tomentosa47061	0.108895	0.079102	0.036534	0.24331	1.18657	0.737019	0.0748437	0.722298	3.27064	0.00047282	0.0092563	1e-05	1e-05	3.0643	3.65824	1e-05	3.36127	18.3586	4.77e-09	2.22e-07
P.x_tomentosa74567	1e-05	1e-05	1e-05	0.155715	1.96197	0.07518	1e-05	0.730955	16.1575	8.44e-05	0.0025079	1e-05	1e-05	5.94695	0.462353	1e-05	3.20465	18.2898	0.00272	0.0187	AT2G46680	HOMEOBOX 7 (HB-7)	encodes a putative transcription factor that contains a homeodomain closely linked to a leucine zipper motif. Transcript is detected in all tissues examined. Is transcriptionally regulated in an ABA-dependent manner and may act in a signal transduction pathway which mediates a drought response.
P.x_tomentosa26682	0.119124	0.125981	0.077496	0.356676	2.17812	2.09126	0.107534	1.54202	3.84196	9.32e-08	1.15e-05	1e-05	1e-05	3.97093	1.95949	1e-05	2.96521	18.1778	6.84e-11	4.8e-09	AT2G01170	BIDIRECTIONAL AMINO ACID TRANSPORTER 1 (BAT1)	Encodes a bidirectional amino acid transporter that can transport ala, arg, glu and lys, GABA but not pro with both export and import activity. Its expression is localized in the vascular tissues suggesting a function in amino acids export from the phloem into sink tissue.
P.x_tomentosa07456	0.345543	0.364666	0.240234	0.696092	5.52123	1.84422	0.316814	2.68718	3.08438	2.01e-05	0.000833	1e-05	1e-05	4.13487	0.889249	1e-05	2.51206	17.9385	1.39e-08	5.79e-07	AT1G08230	-	Codes for a H+-driven, high affinity gamma-aminobutyric acid (GABA) transporter. Localized at the plasma membrane. In planta, AtGAT1 expression was highest in flowers and under conditions of elevated GABA concentrations such as wounding or senescence.
P.x_tomentosa17749	0.215016	0.961554	1.14979	1.0338	5.24808	3.78729	0.775454	3.35639	2.1138	0.0037024	0.03972	1e-05	1e-05	2.25784	2.54133	1e-05	2.39959	17.8724	6.9e-07	1.86e-05	AT3G12490	CYSTATIN B (CYSB)	Encodes a protein with cysteine proteinase inhibitor activity. Overexpression increases tolerance to abiotic stressors (i.e.salt,osmotic, cold stress).
P.x_tomentosa67599	1e-05	0.034163	1e-05	0.07221	2.35497	0.64101	0.0113943	1.02273	6.48796	4.49e-05	0.0015485	1e-05	1e-05	4.07569	0.508556	1e-05	2.29212	17.8063	4.07e-07	1.17e-05	AT1G56010	NAC DOMAIN CONTAINING PROTEIN 1 (NAC1)	Encodes a transcription factor involved in shoot apical meristem formation and auxin-mediated lateral root formation. The gene is thought not to be involved in stress responses (NaCl, auxins, ethylene). NAC1 (NAC1)
P.x_tomentosa39357	0.154657	1e-05	0.120971	1.00974	2.0788	3.17813	0.0918793	2.08889	4.50685	0.000796	0.01353	1e-05	1e-05	3.01665	1.29252	1e-05	2.15458	17.717	0.00221	0.0158	AT3G49780	PHYTOSULFOKINE 4 PRECURSOR (PSK4)	Phytosulfokine 3 precursor, coding for a unique plant peptide growth factor. Plants overexpressing this gene (under a 35S promoter), develop normal cotyledons and hypocotyls but their growth, in particular that of their roots, was faster than that of wildtype.
P.x_tomentosa36568	1e-05	0.057266	0.091058	0.985514	1.95183	1.14537	0.0494447	1.36091	4.78261	4.66e-09	9.65e-07	1e-05	1e-05	3.71256	0.589014	1e-05	2.15079	17.7145	3.53e-07	1.03e-05	AT5G05340	PEROXIDASE 52 (PRX52)	Encodes a protein with sequence similarity to peroxidases that is involved in lignin biosynthesis. Loss of function mutations show abnormal development of xylem fibers and reduced levels of lignin biosynthetic enxymes.
P.x_tomentosa22588	1e-05	1e-05	1e-05	0.282549	0.640587	0.151727	1e-05	0.358288	15.1288	4.08e-05	0.0014326	1e-05	1e-05	2.08277	1.93925	1e-05	2.01101	17.6176	5.29e-08	1.9e-06	AT1G69490	NAC-LIKE, ACTIVATED BY AP3/PI (NAP)	Encodes a member of the NAC transcription factor gene family. It is expressed in floral primordia and upregulated by AP3 and PI. Its expression is associated with leaf senescence. The mRNA is cell-to-cell mobile.
P.x_tomentosa48621	0.060278	0.018092	1e-05	0.01285	0.817083	0.665106	0.0261267	0.498346	4.25355	0.00104	0.016473	1e-05	1e-05	2.44096	0.871098	1e-05	1.65603	17.3374	1.9e-09	9.63e-08	AT3G04690	ANXUR1 (ANX1)	Receptor-like kinase required for maintenance of pollen tube growth. Display polar localization at the plasma membrane of the pollen tube tip.
P.x_tomentosa02069	0.033445	1e-05	1e-05	2.82767	18.116	29.6143	0.011155	16.8527	10.5611	4.48e-10	1.44e-07	1e-05	1e-05	2.38152	0.371182	1e-05	1.37635	17.0705	1.14e-06	2.87e-05	AT2G46680	HOMEOBOX 7 (HB-7)	encodes a putative transcription factor that contains a homeodomain closely linked to a leucine zipper motif. Transcript is detected in all tissues examined. Is transcriptionally regulated in an ABA-dependent manner and may act in a signal transduction pathway which mediates a drought response.
P.x_tomentosa35521	1e-05	1e-05	1e-05	0.080819	0.364374	0.165461	1e-05	0.203551	14.3131	0.0011246	0.01733	1e-05	1e-05	0.452245	2.04384	1e-05	1.24804	16.9293	7.59e-06	0.000148	AT4G24340	-	Phosphorylase superfamily protein;(source:Araport11)
P.x_tomentosa87328	2.35121	1.86582	1.60624	22.1478	42.6949	2.67175	1.94109	22.5048	3.5353	4.34e-06	0.00024873	1e-05	1e-05	1.99291	0.40255	1e-05	1.19773	16.8699	0.00069	0.00624	AT1G01490	-	Heavy metal transport/detoxification superfamily protein;(source:Araport11)
P.x_tomentosa37136	1e-05	1e-05	1e-05	1e-05	0.447637	0.350507	1e-05	0.266051	14.6994	0.0042613	0.043796	1e-05	1e-05	1.67822	0.671204	1e-05	1.17471	16.8419	3.14e-06	6.91e-05	AT1G56600	GALACTINOL SYNTHASE 2 (GolS2)	GolS2 is a galactinol synthase that catalyzes the formation of galactinol from UDP-galactose and myo-inositol. GolS2 transcript levels rise in response to methyl viologen, an oxidative damage-inducing agent. Plants over-expressing GolS2 have increased tolerance to salt, chilling, and high-light stress.
P.x_tomentosa36679	1e-05	0.038538	1e-05	1e-05	1.76334	0.402582	0.0128527	0.721976	5.81181	0.0022053	0.027829	1e-05	1e-05	0.359926	1.86592	1e-05	1.11292	16.764	1.98e-05	0.000335	AT4G24340	-	Phosphorylase superfamily protein;(source:Araport11)
P.x_tomentosa11811	1e-05	0.021158	1e-05	0.200741	1.20793	0.52522	0.00705933	0.644632	6.5128	1.27e-06	9.25e-05	1e-05	1e-05	1.49496	0.541778	1e-05	1.01837	16.6359	2.48e-07	7.57e-06	AT5G41800	-	Transmembrane amino acid transporter family protein;(source:Araport11)
P.x_tomentosa19158	1e-05	1e-05	1e-05	0.080543	0.218982	0.788288	1e-05	0.362604	15.1461	0.0044362	0.045058	1e-05	1e-05	1.57653	0.225429	1e-05	0.90098	16.4592	0.00342	0.0224
P.x_tomentosa66249	1e-05	1e-05	0.031483	0.087967	1.26774	0.219669	0.010501	0.525126	5.64407	0.00066508	0.011834	1e-05	1e-05	1.60001	0.173076	1e-05	0.886544	16.4359	0.000126	0.001577	AT1G56010	NAC DOMAIN CONTAINING PROTEIN 1 (NAC1)	Encodes a transcription factor involved in shoot apical meristem formation and auxin-mediated lateral root formation. The gene is thought not to be involved in stress responses (NaCl, auxins, ethylene). NAC1 (NAC1)
P.x_tomentosa28625	1e-05	1e-05	1e-05	0.089931	0.198319	0.218499	1e-05	0.168916	14.044	0.00298	0.03428	1e-05	1e-05	1.6442	0.066404	1e-05	0.855303	16.3841	0.000584	0.00549	AT3G12500	BASIC CHITINASE (HCHIB)	encodes a basic chitinase involved in ethylene/jasmonic acid mediated signalling pathway during systemic acquired resistance based on expression analyses.
P.x_tomentosa63229	1e-05	1e-05	1e-05	0.0658	0.519208	0.539105	1e-05	0.374704	15.1935	0.00181	0.02426	1e-05	1e-05	0.505412	1.14588	1e-05	0.825644	16.3332	0.00105	0.00883	AT3G16360	HPT PHOSPHOTRANSMITTER 4 (AHP4)	Encodes AHP4, a histidine-containing phosphotransmitter involved in Histidine (His)-to-Aspartate (Asp) phosphorelay signal transduction. AHP4 is one of the six Arabidopsis thaliana histidine phosphotransfer proteins (AHPs). AHPs function as redundant positive regulators of cytokinin signaling. Members of the AHP gene family include: AT3G21510 (AHP1), AT3G29350 (AHP2), AT5G39340 (AHP3), AT3G16360 …
P.x_tomentosa71860	0.126507	0.159089	0.215969	41.1559	45.8214	4.77287	0.167188	30.5834	7.51513	1.24e-23	4.6e-20	1e-05	1e-05	1.22521	0.372643	1e-05	0.798926	16.2858	2.95e-06	6.55e-05	AT1G60190	PLANT U-BOX 19 (PUB19)	Encodes PUB19, a plant U-box armadillo repeat protein. Involved in salt inhibition of germination together with PUB18. The mRNA is cell-to-cell mobile.
P.x_tomentosa68897	1e-05	1e-05	1e-05	0.236751	0.238723	0.137042	1e-05	0.204172	14.3175	0.0024579	0.030015	1e-05	1e-05	0.610307	0.743785	1e-05	0.677046	16.047	0.000565	0.0053372
P.x_tomentosa49386	0.048396	1e-05	1e-05	0.126857	1.57675	0.138866	0.0161387	0.614158	5.25002	0.00236	0.029126	1e-05	1e-05	1.2199	0.13135	1e-05	0.675625	16.0439	0.0019102	0.014132	AT5G47220	ETHYLENE RESPONSIVE ELEMENT BINDING FACTOR 2 (ERF2)	Encodes a member of the ERF (ethylene response factor) subfamily B-3 of ERF/AP2 transcription factor family (ATERF-2). The protein contains one AP2 domain. Functions as activator of GCC box?dependent transcription. Positive regulator of JA-responsive defense genes and resistance to F. oxysporum and enhances JA inhibition of root elongation.
P.x_tomentosa10835	0.38386	0.902075	0.335897	6.12227	53.3684	1.50461	0.540611	20.3318	5.233	6.93e-05	0.00216	1e-05	1e-05	0.965231	0.308449	1e-05	0.63684	15.9586	0.0005436	0.0051796	AT5G04760	DIVARICATA2 (DIV2)	R-R-type MYB protein which plays negative roles in salt stress and is required for ABA signaling in Arabidopsis.
P.x_tomentosa22706	1e-05	1e-05	1e-05	0.668273	2.48935	0.304264	1e-05	1.15396	16.8162	7.43e-08	9.43e-06	1e-05	1e-05	1.02343	0.210223	1e-05	0.616825	15.9126	0.000456	0.0045034	AT3G06490	MYB DOMAIN PROTEIN 108 (MYB108)	putative transcription factor MYB108 (MYB108) mRNA,
P.x_tomentosa07951	1e-05	1e-05	1e-05	0.938334	2.32131	0.114989	1e-05	1.12488	16.7794	3.16e-07	3.07e-05	1e-05	1e-05	1.0163	0.166119	1e-05	0.59121	15.8514	0.000726	0.00652	AT1G69490	NAC-LIKE, ACTIVATED BY AP3/PI (NAP)	Encodes a member of the NAC transcription factor gene family. It is expressed in floral primordia and upregulated by AP3 and PI. Its expression is associated with leaf senescence. The mRNA is cell-to-cell mobile.
P.x_tomentosa75847	1e-05	1e-05	1e-05	1e-05	0.392107	0.70347	1e-05	0.365196	15.1564	0.0037193	0.039826	1e-05	1e-05	0.98669	0.161211	1e-05	0.573951	15.8086	0.00192	0.0142	-
P.x_tomentosa58186	0.332021	0.2567	0.111128	3.24389	8.95093	1.24568	0.233283	4.48017	4.2634	5.33e-08	7.21e-06	1e-05	1e-05	0.812207	0.253329	1e-05	0.532768	15.7012	0.00212	0.0154	AT1G62760	(ATPMEI10)	Pectin methylesterase inhibitor that controls PME activity and pectin methylesterification during Botrytis infection.
P.x_tomentosa35520	1e-05	0.033609	1e-05	0.059563	1.75458	0.779455	0.0112097	0.864532	6.2691	9.48e-05	0.0027359	1e-05	1e-05	0.100489	0.934018	1e-05	0.517254	15.6586	0.0010879	0.0090522	AT4G24340	-	Phosphorylase superfamily protein;(source:Araport11)
P.x_tomentosa15523	1e-05	1e-05	1e-05	0.142508	0.179298	0.224922	1e-05	0.182243	14.1536	0.000486	0.0094549	1e-05	1e-05	0.900504	0.123719	1e-05	0.512112	15.6442	0.0012029	0.0098031	AT5G13330	RELATED TO AP2 6L (Rap2.6L)	encodes a member of the ERF (ethylene response factor) subfamily B-4 of ERF/AP2 transcription factor family. The protein contains one AP2 domain. There are 7 members in this subfamily.
P.x_tomentosa88182	0.111011	0.262331	0.280615	0.436936	2.09724	0.916203	0.217986	1.15013	2.39949	0.00146	0.0209	1e-05	1e-05	0.633219	0.315714	1e-05	0.474467	15.534	0.00206	0.015014	AT3G17380	-	TRAF-like family protein;(source:Araport11)
P.x_tomentosa30631	0.085745	0.049379	0.138232	1.06742	1.22844	0.376232	0.0911187	0.890696	3.28912	5.09e-06	0.00028357	1e-05	1e-05	0.87936	0.068778	1e-05	0.474069	15.5328	0.00040925	0.0041183	AT3G20090	CYTOCHROME P450, FAMILY 705, SUBFAMILY A, POLYPEPTIDE 18 (CYP705A18)	cytochrome P450, family 705, subfamily A, polypeptide 18;(source:Araport11)
P.x_tomentosa00269	1e-05	0.073978	1e-05	0.171459	0.961831	0.508124	0.024666	0.547138	4.47131	0.000887	0.014675	1e-05	1e-05	0.600569	0.314051	1e-05	0.45731	15.4809	0.00258	0.0179
P.x_tomentosa81806	1e-05	0.033438	1e-05	0.267874	0.282572	0.2092	0.0111527	0.253215	4.5049	0.00289	0.0335	1e-05	1e-05	0.78807	0.116381	1e-05	0.452226	15.4648	0.00313	0.0209	AT1G15950	CINNAMOYL COA REDUCTASE 1 (CCR1)	Encodes a cinnamoyl CoA reductase. Involved in lignin biosynthesis. The mRNA is cell-to-cell mobile.
P.x_tomentosa09413	0.184764	1e-05	0.187905	52.2618	95.5541	28.1079	0.124226	58.6413	8.8828	8.68e-30	8.07e-26	1e-05	1e-05	0.658341	0.225646	1e-05	0.441993	15.4317	0.00076449	0.0068029	AT4G27410	RESPONSIVE TO DESICCATION 26 (RD26)	Encodes a NAC transcription factor induced in response to desiccation. It is localized to the nucleus and acts as a transcriptional activator in ABA-mediated dehydration response.
P.x_tomentosa78037	0.020978	1e-05	0.032527	0.099448	0.31528	0.291276	0.0178383	0.235335	3.72166	0.000473	0.0092582	1e-05	1e-05	0.793457	0.090299	1e-05	0.441878	15.4314	8.95e-05	0.00119	AT1G78955	CAMELLIOL C SYNTHASE 1 (CAMS1)	Encodes a cyclase that generates predominantly a monocyclic triterpene alcohol. The product is 97% camelliol, 2% achilleol A and 0.2% beta-amyrin. Achilleol is an isomer of camelliol C with a 4-methylenecyclohexanol ring system.
P.x_tomentosa12706	0.055809	0.062603	1e-05	0.091888	0.934545	0.846588	0.039474	0.62434	3.98336	0.002374	0.029264	1e-05	1e-05	0.689588	0.154199	1e-05	0.421893	15.3646	0.00595	0.0345	AT5G54160	O-METHYLTRANSFERASE 1 (OMT1)	A caffeic acid/5-hydroxyferulic acid O-methyltransferase. Interacts with 14-4-3 proteins in yeast 2 hybrid assay. AtOMT1 (At5g54160) encodes a flavonol 3?-O-methyltransferase that is highly active towards quercetin and myricetin. The substrate specificity identifies the enzyme as flavonol 3?-methyltransferase which replaces the former annotation of the gene to encode a caffeic acid/5-hydroxyferul…
P.x_tomentosa22028	1e-05	1e-05	1e-05	0.08449	1.2043	0.038362	1e-05	0.442384	15.433	0.00043486	0.0087172	1e-05	1e-05	0.695491	0.077952	1e-05	0.386721	15.239	0.0077	0.042	AT1G14550	-	Peroxidase superfamily protein;(source:Araport11)
P.x_tomentosa71422	1e-05	1e-05	1e-05	0.096058	0.319095	0.119357	1e-05	0.17817	14.121	0.000188	0.0046253	1e-05	1e-05	0.649969	0.100705	1e-05	0.375337	15.1959	0.000964	0.00818	AT1G66920	-	Protein kinase superfamily protein;(source:Araport11)
P.x_tomentosa72012	1e-05	0.009205	1e-05	0.070759	0.40732	2.29994	0.003075	0.926006	8.23429	3.42e-06	0.00020603	1e-05	1e-05	0.623017	0.124311	1e-05	0.373664	15.1895	0.00063999	0.0058898	AT5G03860	MALATE SYNTHASE (MLS)	Encodes a protein with malate synthase activity.
P.x_tomentosa09783	1e-05	0.07266	0.034825	0.446008	0.628018	0.602295	0.0358317	0.558774	3.96296	9.05e-06	0.00044715	1e-05	1e-05	0.652931	0.02709	1e-05	0.34001	15.0533	0.00784	0.0427	AT1G29860	WRKY DNA-BINDING PROTEIN 71 (WRKY71)	member of WRKY Transcription Factor; Group II-c
P.x_tomentosa07739	1e-05	0.248828	0.087467	24.3858	161.855	5.77298	0.112102	64.0047	9.15723	1.13e-07	1.34e-05	1e-05	1e-05	0.353023	0.289505	1e-05	0.321264	14.9715	0.00722	0.0401	AT3G55646	-	TPRXL;(source:Araport11)
P.x_tomentosa14249	1e-05	0.072852	0.09855	0.189398	1.15214	0.455187	0.0571373	0.598908	3.38983	0.0010217	0.016235	1e-05	1e-05	0.472261	0.157117	1e-05	0.314689	14.9416	0.0012	0.0098	AT5G59790	SOSEKI5 (SOK5)	SOK5 is a DUF966 domain containing protein expressed in early embryos.
P.x_tomentosa05680	0.113767	0.023809	0.087372	0.344513	0.906095	0.891959	0.0749827	0.714189	3.25168	1.05e-05	0.00050183	1e-05	1e-05	0.509655	0.119673	1e-05	0.314664	14.9415	0.00112	0.00925	AT3G46730	-	NB-ARC domain-containing disease resistance protein;(source:Araport11)
P.x_tomentosa03614	1e-05	1e-05	1e-05	0.082283	0.276083	0.091485	1e-05	0.14995	13.8722	0.002422	0.029714	1e-05	1e-05	0.277056	0.335882	1e-05	0.306469	14.9035	0.0043261	0.026935	AT1G02400	GIBBERELLIN 2-OXIDASE 6 (GA2OX6)	Encodes a gibberellin 2-oxidase that acts on C19 gibberellins but not C20 gibberellins.
P.x_tomentosa85122	1e-05	0.063382	1e-05	0.297713	0.394876	0.142039	0.021134	0.278209	3.71853	0.005	0.048748	1e-05	1e-05	0.417867	0.192589	1e-05	0.305228	14.8976	0.0030846	0.020675	AT5G42050	ASPARAGINE-RICH PROTEIN (NRP)	Stress responsive asparagine-rich protein. Binds to PevD (Verticillium dahliae ) fungal effector protein. NRP interacts with CRY2, leading to increased cytoplasmic accumulation of CRY2 in a blue light-independent manner (PMID:28633330).NRP also binds FyPP3 and recruits it to endosomes and thus targets it for degradation.
P.x_tomentosa19867	0.057163	0.135786	0.094691	0.232237	1.72462	0.276668	0.09588	0.744509	2.95699	0.00088843	0.014691	1e-05	1e-05	0.382593	0.149325	1e-05	0.265959	14.6989	0.0011071	0.0091873	AT5G38260	-	Protein kinase superfamily protein;(source:Araport11)
P.x_tomentosa72751	1e-05	1e-05	1e-05	0.090418	0.516282	0.193586	1e-05	0.266762	14.7033	5.43e-05	0.0017839	1e-05	1e-05	0.269007	0.241651	1e-05	0.255329	14.6401	0.003321	0.021922	AT1G73805	SAR DEFICIENT 1 (SARD1)	Encodes SAR Deficient 1 (SARD1), a key regulator for ICS1 (Isochorismate Synthase 1) induction and salicylic acid (SA) synthesis.
P.x_tomentosa64788	1e-05	0.065936	0.02845	0.333125	0.424902	0.244313	0.0314653	0.334113	3.4085	0.0004498	0.0089395	1e-05	1e-05	0.330271	0.134428	1e-05	0.232349	14.504	0.0050478	0.03025	AT1G66120	ACYL-ACTIVATING ENZYME 11 (AAE11)	AMP-dependent synthetase and ligase family protein;(source:Araport11)
P.x_tomentosa68200	1e-05	1e-05	1e-05	0.294517	0.965731	0.081705	1e-05	0.447318	15.449	1.28e-06	9.26e-05	1e-05	1e-05	0.399843	0.062933	1e-05	0.231388	14.498	0.0037426	0.024074	AT5G57580	-	Calmodulin-binding protein;(source:Araport11)
P.x_tomentosa71425	0.021912	1e-05	1e-05	0.3828	1.73813	0.353297	0.00731067	0.824742	6.8178	9.7e-07	7.52e-05	1e-05	1e-05	0.402822	0.046159	1e-05	0.224491	14.4544	0.00633	0.036179	AT5G38280	PR5-LIKE RECEPTOR KINASE (PR5K)	putative receptor serine/threonine kinase PR5K (PR5K) mRNA, PR5-like receptor kinase
P.x_tomentosa04724	1e-05	1e-05	1e-05	12.23	71.4029	3.19322	1e-05	28.9421	21.4647	2.76e-09	6.47e-07	1e-05	1e-05	0.324877	0.115649	1e-05	0.220263	14.4269	0.00959	0.0497	AT3G55646	-	TPRXL;(source:Araport11)
P.x_tomentosa02149	1e-05	0.016438	0.008638	0.044796	0.559951	0.055714	0.008362	0.220154	4.71852	0.000537	0.01014	1e-05	1e-05	0.282075	0.039198	1e-05	0.160636	13.9715	0.0013	0.0104	AT1G02520	ATP-BINDING CASSETTE B11 (ABCB11)	Encodes an ATP-binding cassette (ABC) transporter. Expressed in the vascular tissue of primary stem. The mRNA is cell-to-cell mobile.
P.x_tomentosa52721	0.035857	0.011206	0.024828	0.100453	1.11588	0.023331	0.0239637	0.413221	4.10799	0.00154	0.0217	1e-05	1e-05	0.26426	0.047372	1e-05	0.155816	13.9276	0.0029731	0.02007	AT4G32300	S-DOMAIN-2 5 (SD2-5)	S-domain-2 5;(source:Araport11)
P.x_tomentosa29673	0.033886	1e-05	1e-05	0.110519	2.30046	0.026455	0.011302	0.812478	6.16768	0.000274	0.00617	1e-05	0.025207	36.8337	18.7001	0.0126085	27.7669	11.1048	2.62e-21	8.8e-19	AT4G31940	CYTOCHROME P450, FAMILY 82, SUBFAMILY C, POLYPEPTIDE 4 (CYP82C4)	The gene encodes a cytochrome P450 enzyme, CYP82C. It is involved in the early Fe deficiency response.CYP82C4 hydroxylates fraxetin to generate sideretin (5-hydroxyfraxetin). Fraxetin and sideretin are catecholic coumarins secreted into the rhizosphere under conditions of low iron availability and help mobilize this nutrient from insoluble iron(III) pools in the soil.The mRNA is cell-to-cell mobi…
P.x_tomentosa53814	1e-05	0.017127	0.096116	0.428815	4.12896	0.408556	0.037751	1.65544	5.45456	7.63e-06	0.0003919	1e-05	0.027432	16.7497	6.59392	0.013721	11.6718	9.73243	3.03e-15	4.51e-13	AT5G40010	AAA-ATPASE 1 (AATP1)	Encodes a mitochondrial ATPase involved in seed and silique development.
P.x_tomentosa03886	0.406915	0.142564	0.035905	0.425714	2.8073	0.700765	0.195128	1.31126	2.74846	0.0027959	0.032751	0.380762	0.264332	280.934	267.666	0.322547	274.3	9.73203	5.74e-132	4.18e-127	AT3G59010	PECTIN METHYLESTERASE 61 (PME61)	Encodes PME35, a pectin methylesterase. PME35-mediated demethylesterification of the primary cell wall regulates the mechanical strength of the supporting tissue.
P.x_tomentosa24983	1e-05	1e-05	0.019344	0.068533	0.253412	0.032549	0.00645467	0.118165	4.19431	0.0025408	0.030616	0.003679	1e-05	2.59759	0.359577	0.0018445	1.47858	9.64677	1.12e-07	3.73e-06	AT1G14870	PLANT CADMIUM RESISTANCE 2 (PCR2)	PCR2 encodes a membrane protein involved in zinc transport and detoxification.
P.x_tomentosa71644	1e-05	1e-05	1e-05	0.096943	0.513818	0.35731	1e-05	0.32269	14.9779	8.31e-05	0.00248	0.013383	1e-05	5.29066	5.06807	0.0066965	5.17937	9.59515	1.22e-08	5.18e-07	AT1G25340	MYB DOMAIN PROTEIN 116 (MYB116)	putative transcription factor (MYB116)
P.x_tomentosa60601	1e-05	0.015624	1e-05	0.140467	2.65697	1.23335	0.00521467	1.3436	8.00931	3.1e-07	3.02e-05	0.066731	1e-05	27.3715	8.70245	0.0333705	18.037	9.07817	9.18e-07	2.38e-05	AT4G16480	INOSITOL TRANSPORTER 4 (INT4)	Encodes a high affinity H+:<i>myo</i>-inositol symporter. The only other compound shown to be transported was pinitol, a methylated derivative of <i>myo</i>-inositol. The mRNA is cell-to-cell mobile.
P.x_tomentosa22769	0.70598	1.66817	0.674872	3.30622	40.706	30.5578	1.01634	24.8567	4.61218	3.82e-10	1.29e-07	0.27631	0.011306	58.1636	87.1061	0.143808	72.6349	8.98037	1.72e-09	8.83e-08	AT5G49360	BETA-XYLOSIDASE 1 (BXL1)	Encodes a bifunctional {beta}-D-xylosidase/{alpha}-L-arabinofuranosidase required for pectic arabinan modification. Located in the extracellular matrix. Gene is expressed specifically in tissues undergoing secondary wall thickening. This is a member of glycosyl hydrolase family 3 and has six other closely related members.
P.x_tomentosa20452	1e-05	0.156033	1e-05	0.662719	4.52365	0.573584	0.0520177	1.91999	5.20595	0.00010186	0.0029037	0.389974	1e-05	106.293	29.3891	0.194992	67.8409	8.4426	0.00031466	0.0033111	AT1G70840	MLP-LIKE PROTEIN 31 (MLP31)	MLP-like protein 31;(source:Araport11)
P.x_tomentosa24733	0.514834	2.07335	0.696061	1.85667	23.4423	30.0716	1.09475	18.4569	4.07548	4.84e-07	4.33e-05	0.133929	1e-05	16.1678	28.0698	0.0669695	22.1188	8.36755	0.000344	0.00357	AT5G49360	BETA-XYLOSIDASE 1 (BXL1)	Encodes a bifunctional {beta}-D-xylosidase/{alpha}-L-arabinofuranosidase required for pectic arabinan modification. Located in the extracellular matrix. Gene is expressed specifically in tissues undergoing secondary wall thickening. This is a member of glycosyl hydrolase family 3 and has six other closely related members.
P.x_tomentosa62775	9.4e-05	0.02083	0.043228	0.247265	1.08844	0.234931	0.021384	0.523546	4.61371	4.62e-05	0.001576	0.037421	0.018356	12.6198	3.31907	0.0278885	7.96943	8.15866	1.18e-16	2.16e-14	AT4G16480	INOSITOL TRANSPORTER 4 (INT4)	Encodes a high affinity H+:<i>myo</i>-inositol symporter. The only other compound shown to be transported was pinitol, a methylated derivative of <i>myo</i>-inositol. The mRNA is cell-to-cell mobile.
P.x_tomentosa36680	1e-05	1e-05	0.028822	0.320995	21.9127	3.57809	0.009614	8.60392	9.80564	1.38e-05	0.00062347	0.2466	1e-05	12.208	47.5825	0.123305	29.8953	7.92154	0.0013041	0.010437	AT4G24350	-	Phosphorylase superfamily protein;(source:Araport11)
P.x_tomentosa39887	1e-05	0.086781	0.048585	0.110374	0.808261	5.66329	0.0451253	2.19398	5.60347	1.08e-05	0.00051019	0.054663	1e-05	11.348	1.03199	0.0273365	6.18997	7.82296	0.00123	0.01	AT1G60420	NUCLEOREDOXIN 1 (NRX1)	Reduce transmission through pollen. The mRNA is cell-to-cell mobile.
P.x_tomentosa01050	1e-05	0.024051	1e-05	0.197405	0.474304	0.234142	0.00802367	0.30195	5.23391	9.14e-05	0.0026576	0.217804	0.094782	36.675	33.1199	0.156293	34.8974	7.80272	2.66e-58	1.49e-54	AT3G59010	PECTIN METHYLESTERASE 61 (PME61)	Encodes PME35, a pectin methylesterase. PME35-mediated demethylesterification of the primary cell wall regulates the mechanical strength of the supporting tissue.
P.x_tomentosa51278	1e-05	0.029873	1e-05	0.288991	0.733805	0.200545	0.00996433	0.40778	5.35488	8.11e-06	0.00040964	1e-05	0.025852	4.77298	0.89678	0.012931	2.83488	7.77631	1.14e-10	7.65e-09	AT1G61120	TERPENE SYNTHASE 04 (TPS04)	Encodes a geranyllinalool synthase that produces a precursor to TMTT, a volatile plant defense C16-homoterpene. GES transcript levels rise in response to alamethicin, a fungal peptide mixture that damages membranes. This transcriptional response is blocked in JA biosynthetic and JA signaling mutants, but GES transcript levels still rise in response to alamethicin in mutants with salicylic acid an…
P.x_tomentosa29944	1e-05	1e-05	1e-05	0.013253	0.641616	0.364653	1e-05	0.339841	15.0526	8.15e-05	0.0024428	0.069506	1e-05	13.1687	2.004	0.034758	7.58633	7.76991	0.0041962	0.026338	AT3G12500	BASIC CHITINASE (HCHIB)	encodes a basic chitinase involved in ethylene/jasmonic acid mediated signalling pathway during systemic acquired resistance based on expression analyses.
P.x_tomentosa81437	1e-05	0.019319	0.04941	0.12031	1.15487	0.246257	0.022913	0.507146	4.46816	0.000207	0.0049822	0.084994	1e-05	15.517	2.53378	0.042502	9.02541	7.73032	0.00135	0.0107	AT5G58350	WITH NO LYSINE (K) KINASE 4 (WNK4)	Encodes a member of the WNK family (9 members in all) of protein kinases, the structural design of which is clearly distinct from those of other known protein kinases, such as receptor-like kinases and mitogen-activated protein kinases. Its transcription is under the control of circadian rhythms.
P.x_tomentosa77974	0.033973	1e-05	1e-05	0.290261	0.242438	0.835909	0.011331	0.456203	5.33133	0.00027	0.00611	0.057972	1e-05	9.48754	1.84291	0.028991	5.66523	7.61038	2.48e-10	1.55e-08	AT1G56010	NAC DOMAIN CONTAINING PROTEIN 1 (NAC1)	Encodes a transcription factor involved in shoot apical meristem formation and auxin-mediated lateral root formation. The gene is thought not to be involved in stress responses (NaCl, auxins, ethylene). NAC1 (NAC1)
P.x_tomentosa91321	0.241877	0.437956	1e-05	0.82875	3.4799	2.81289	0.226614	2.37385	3.38892	0.00036	0.00759	1e-05	0.068763	7.60477	5.39204	0.0343865	6.4984	7.5621	7.68e-09	3.42e-07	AT5G14070	(ROXY2)	Encodes a member of the CC-type glutaredoxin (ROXY) family that has been shown to interact with the transcription factor TGA2 and suppress ORA59 promoter activity. ROXY2, together with ROXY1 (AT3G02000), controls anther development. roxy1 roxy2 double mutants are sterile and do not produce pollen.
P.x_tomentosa67831	0.072647	0.100677	0.081766	0.377575	1.39638	0.693907	0.08503	0.82262	3.27418	1.13e-05	0.00052904	0.025456	1e-05	3.46028	1.0975	0.012733	2.27889	7.48362	5.92e-08	2.11e-06	AT5G10380	(RING1)	Encodes a RING finger domain protein with E3 ligase activity that is localized to the lipid rafts of the plasma membrane. Expression is increased in response to fungal pathogen. May be involved in regulation of programmed cell death by facilitating degredation of regulation of PDC activators. The mRNA is cell-to-cell mobile.
P.x_tomentosa02186	0.050807	0.235195	0.177536	0.631591	0.747997	1.67586	0.154513	1.01848	2.72062	4.9e-06	0.000274	0.056937	0.014479	7.61388	4.32875	0.035708	5.97131	7.38566	1.15e-26	7.46e-24	AT4G01970	STACHYOSE SYNTHASE (STS)	Encodes a a raffinose and high affinity stachyose synthase as well as a stachyose and Gol specific galactosylhydrolase enzyme activity.AtRS4 is a sequential multifunctional RafS and StaS as well as a high affinity StaS, accepting only Raf and Gol for Sta product formation. AtRS4 possesses a Sta and Gol specific galactosylhydrolase enzyme activity.
P.x_tomentosa35967	1e-05	1e-05	1e-05	0.046651	0.105275	0.044441	1e-05	0.0654557	12.6763	9.33e-06	0.0004565	1e-05	0.007592	1.0249	0.226086	0.003801	0.625493	7.36247	4.01e-08	1.48e-06	AT1G56600	GALACTINOL SYNTHASE 2 (GolS2)	GolS2 is a galactinol synthase that catalyzes the formation of galactinol from UDP-galactose and myo-inositol. GolS2 transcript levels rise in response to methyl viologen, an oxidative damage-inducing agent. Plants over-expressing GolS2 have increased tolerance to salt, chilling, and high-light stress.
P.x_tomentosa41470	0.023962	0.052485	1e-05	0.286197	1.0071	11.0714	0.0254857	4.12155	7.33736	3.49e-05	0.001267	0.025738	1e-05	3.87917	0.27106	0.012874	2.07511	7.33259	5.92e-06	0.000119	AT1G60420	NUCLEOREDOXIN 1 (NRX1)	Reduce transmission through pollen. The mRNA is cell-to-cell mobile.
P.x_tomentosa26509	2.65138	3.60227	1.07826	5.33649	54.4842	105.496	2.44397	55.1054	4.4949	1.66e-08	2.75e-06	0.378426	0.034146	17.3892	47.3896	0.206286	32.3894	7.29473	1.2e-06	3.01e-05	AT5G49360	BETA-XYLOSIDASE 1 (BXL1)	Encodes a bifunctional {beta}-D-xylosidase/{alpha}-L-arabinofuranosidase required for pectic arabinan modification. Located in the extracellular matrix. Gene is expressed specifically in tissues undergoing secondary wall thickening. This is a member of glycosyl hydrolase family 3 and has six other closely related members.
P.x_tomentosa02213	7.97092	19.8776	13.2916	15.0192	100.103	31.1845	13.7134	48.7689	1.83038	0.0037	0.03972	0.979326	1.10448	189.832	134.918	1.0419	162.375	7.28396	9.98e-84	1.45e-79	AT3G62550	-	Adenine nucleotide alpha hydrolases-like superfamily protein;(source:Araport11)
P.x_tomentosa31225	1e-05	0.01061	1e-05	0.022524	0.256858	0.244265	0.00354333	0.174549	5.62238	2.92e-06	0.00018248	0.020238	1e-05	2.6157	0.312585	0.010124	1.46414	7.17613	0.0075801	0.041552	AT3G12500	BASIC CHITINASE (HCHIB)	encodes a basic chitinase involved in ethylene/jasmonic acid mediated signalling pathway during systemic acquired resistance based on expression analyses.
P.x_tomentosa38520	0.311922	0.419989	0.043342	0.622807	3.29677	2.33835	0.258418	2.08598	3.01295	0.000284	0.0063512	0.051247	0.127539	17.7368	7.68902	0.089393	12.7129	7.15191	3.62e-22	1.32e-19	AT2G43060	ILI1 BINDING BHLH 1 (IBH1)	ILI1 binding bHLH 1;(source:Araport11)
P.x_tomentosa52917	1e-05	1e-05	0.017896	0.281807	0.262017	0.134449	0.005972	0.226091	5.24255	5.06e-05	0.001687	0.025741	1e-05	2.87355	0.714391	0.0128755	1.79397	7.12238	3.37e-09	1.62e-07	AT1G61120	TERPENE SYNTHASE 04 (TPS04)	Encodes a geranyllinalool synthase that produces a precursor to TMTT, a volatile plant defense C16-homoterpene. GES transcript levels rise in response to alamethicin, a fungal peptide mixture that damages membranes. This transcriptional response is blocked in JA biosynthetic and JA signaling mutants, but GES transcript levels still rise in response to alamethicin in mutants with salicylic acid an…
P.x_tomentosa51037	1e-05	0.137842	0.230739	1.70776	16.9436	1.35178	0.122864	6.66772	5.76206	0.000282	0.006321	0.047131	1e-05	5.1748	0.790805	0.0235705	2.9828	6.98354	3.63e-06	7.81e-05	AT5G08350	-	GRAM domain-containing protein / ABA-responsive protein-like protein;(source:Araport11)
P.x_tomentosa08920	1.03599	0.951971	0.718164	1.31529	12.627	6.84226	0.902043	6.92817	2.94121	3.66e-05	0.00131	0.248654	0.039682	22.0234	13.8051	0.144168	17.9143	6.95721	8.79e-23	3.5e-20
P.x_tomentosa52916	1e-05	0.01505	1e-05	0.605756	3.31243	0.576973	0.00502333	1.49839	8.22055	6.41e-08	8.4e-06	0.059176	1e-05	5.09333	2.24145	0.029593	3.66739	6.95335	4.84e-11	3.54e-09	AT1G61110	NAC DOMAIN CONTAINING PROTEIN 25 (NAC025)	NAC transcription regulator. Regulates endosperm cell expansion during germination.
P.x_tomentosa13616	0.180487	0.073699	0.017241	0.370368	2.18651	0.385084	0.0904757	0.980653	3.43814	0.000282	0.00632	0.187379	1e-05	15.7776	5.76629	0.0936945	10.7719	6.8451	0.00518	0.0309	AT2G32830	PHOSPHATE TRANSPORTER 1;5 (PHT1;5)	Encodes Pht1;5, a member of the Pht1 family of phosphate transporters which include: Pht1;1/At5g43350, Pht1;2/At5g43370, Pht1;3/At5g43360, Pht1;4/At2g38940, Pht1;5/At2g32830, Pht1;6/At5g43340, Pht1;7/At3g54700, Pht1;8/At1g20860, Pht1;9/At1g76430 (Plant Journal 2002, 31:341).
P.x_tomentosa26497	0.192598	0.682925	0.227314	1.47986	12.1744	3.85025	0.367612	5.83485	3.98844	3.38e-07	3.24e-05	3.22621	1.27452	373.079	130.488	2.25037	251.784	6.80588	3.34e-31	3.04e-28	AT4G16260	-	Encodes a putative beta-1,3-endoglucanase that interacts with the 30C02 cyst nematode effector. May play a role in host defense.
P.x_tomentosa64138	0.050268	0.043248	1e-05	0.097056	1.34271	0.02775	0.0311753	0.489171	3.97186	0.0037321	0.039916	0.086989	1e-05	7.40796	2.0284	0.0434995	4.71818	6.76109	0.00259	0.018	AT5G03795	-	Exostosin family protein;(source:Araport11)
P.x_tomentosa06900	1e-05	0.147532	0.038569	0.651251	0.773013	0.465282	0.062037	0.629849	3.3438	0.00163	0.022609	0.050258	1e-05	5.12502	0.192141	0.025134	2.65858	6.72487	0.00013038	0.0016265	AT2G29420	GLUTATHIONE S-TRANSFERASE TAU 7 (GSTU7)	Encodes glutathione transferase belonging to the tau class of GSTs. Naming convention according to Wagner et al. (2002). Induced by Salicylic acid. Independent of NPR1 for their induction by salicylic acid.
P.x_tomentosa41590	1e-05	1e-05	0.031651	0.160377	0.640878	0.517008	0.010557	0.439421	5.37933	0.000177	0.0044189	0.081449	0.022647	8.35381	2.43214	0.052048	5.39297	6.69509	2.07e-12	1.94e-10	AT1G21000	-	PLATZ transcription factor family protein;(source:Araport11)
P.x_tomentosa53512	3.40602	4.5345	0.312016	19.0776	170.912	32.6076	2.75085	74.1991	4.75345	0.000122	0.00333	3.87073	0.527713	196.291	254.724	2.19922	225.507	6.68004	1.85e-20	5.53e-18	AT5G28010	-	Polyketide cyclase/dehydrase and lipid transport superfamily protein;(source:Araport11)
P.x_tomentosa10014	0.119462	0.3626	0.433879	0.532405	3.70697	2.27079	0.305314	2.17005	2.82937	0.00103	0.0163	1e-05	0.134647	7.77354	5.97687	0.0673285	6.8752	6.67404	7.36e-10	4.13e-08	AT5G14070	(ROXY2)	Encodes a member of the CC-type glutaredoxin (ROXY) family that has been shown to interact with the transcription factor TGA2 and suppress ORA59 promoter activity. ROXY2, together with ROXY1 (AT3G02000), controls anther development. roxy1 roxy2 double mutants are sterile and do not produce pollen.
P.x_tomentosa73543	1e-05	1e-05	1e-05	0.22523	1.31792	0.143657	1e-05	0.562268	15.779	8.65e-05	0.00255	0.056926	1e-05	5.50073	0.307709	0.028468	2.90422	6.67267	5.35e-05	0.000774	AT2G46680	HOMEOBOX 7 (HB-7)	encodes a putative transcription factor that contains a homeodomain closely linked to a leucine zipper motif. Transcript is detected in all tissues examined. Is transcriptionally regulated in an ABA-dependent manner and may act in a signal transduction pathway which mediates a drought response.
P.x_tomentosa78243	0.155523	0.509875	0.336913	2.16108	17.6358	0.321517	0.334104	6.70614	4.32711	2.22e-05	0.00089656	0.052219	1e-05	4.1502	1.15379	0.0261145	2.652	6.66609	1.24e-08	5.25e-07	AT4G36670	POLYOL/MONOSACCHARIDE TRANSPORTER 6 (PMT6)	Major facilitator superfamily protein;(source:Araport11)
P.x_tomentosa51572	0.027413	0.290337	0.136576	0.805111	4.4299	0.941119	0.151442	2.05871	3.7649	1.55e-05	0.000685	0.162472	0.06878	17.2871	4.92076	0.115626	11.1039	6.58546	2.33e-19	6.26e-17	AT5G61520	-	Major facilitator superfamily protein;(source:Araport11)
P.x_tomentosa07130	1.98055	2.21047	1.11658	7.10105	35.9986	7.43094	1.7692	16.8435	3.25103	1.17e-06	8.62e-05	1.28645	0.585434	115.367	63.1873	0.935944	89.2769	6.57572	1.09e-39	1.72e-36	AT3G06390	CASP-LIKE PROTEIN 1D2 (CASPL1D2)	Uncharacterized protein family (UPF0497);(source:Araport11)
P.x_tomentosa40260	1e-05	0.108835	0.044626	0.31469	3.34612	1.17809	0.051157	1.61297	4.97864	5.48e-06	0.0003023	0.140237	0.193378	22.4686	8.27952	0.166807	15.3741	6.52617	1.09e-21	3.81e-19	AT2G43060	ILI1 BINDING BHLH 1 (IBH1)	ILI1 binding bHLH 1;(source:Araport11)
P.x_tomentosa03887	0.302768	0.304597	0.203911	0.774522	9.08628	3.04129	0.270425	4.3007	3.99127	4.39e-07	3.99e-05	0.867357	0.570734	90.6728	40.5962	0.719046	65.6345	6.51223	7.35e-40	1.19e-36	AT2G43060	ILI1 BINDING BHLH 1 (IBH1)	ILI1 binding bHLH 1;(source:Araport11)
P.x_tomentosa24722	0.069601	1.00237	1.12136	2.73708	18.7231	12.8507	0.731112	11.437	3.96747	1.53e-06	0.000108	4.23896	2.38741	456.921	122.727	3.31318	289.824	6.45082	8.25e-28	6.13e-25	AT4G16260	-	Encodes a putative beta-1,3-endoglucanase that interacts with the 30C02 cyst nematode effector. May play a role in host defense.
P.x_tomentosa04936	1e-05	1e-05	0.039837	0.498701	1.32615	0.077112	0.0132857	0.633988	5.57651	0.00028301	0.0063352	1e-05	0.031303	1.97773	0.753761	0.0156565	1.36574	6.44678	3.55e-05	0.000551	AT1G69490	NAC-LIKE, ACTIVATED BY AP3/PI (NAP)	Encodes a member of the NAC transcription factor gene family. It is expressed in floral primordia and upregulated by AP3 and PI. Its expression is associated with leaf senescence. The mRNA is cell-to-cell mobile.
P.x_tomentosa30368	0.018039	0.069736	0.056335	0.209905	1.24562	0.64541	0.0480367	0.700313	3.86579	1.58e-06	0.000111	0.063177	1e-05	4.62723	0.835358	0.0315935	2.73129	6.43381	0.00704	0.0393	AT5G02390	DUO1-ACTIVATED UNKNOWN 1 (DAU1)	Target promoter of the male germline-specific transcription factor DUO1.
P.x_tomentosa65048	1.57274	3.48793	2.46295	3.34903	13.1298	8.37695	2.50787	8.28524	1.72408	0.000939	0.015283	0.362284	0.115611	28.4693	12.7649	0.238948	20.6171	6.431	1.28e-24	6.37e-22	AT1G21000	-	PLATZ transcription factor family protein;(source:Araport11)
P.x_tomentosa53126	0.1345	0.58304	0.34281	5.63449	21.3067	2.1363	0.35345	9.6925	4.77729	2.02e-09	4.88e-07	0.076765	0.036534	7.98932	1.72003	0.0566495	4.85467	6.42117	6.69e-13	6.89e-11	AT1G62300	(WRKY6)	Encodes a transcription factor WRKY6. Regulates Phosphate1 (Pho1) expression in response to low phosphate (Pi) stress.
P.x_tomentosa64376	0.473669	0.187861	0.200073	0.767893	3.91335	1.58748	0.287201	2.08957	2.86308	8.45e-05	0.0025081	0.401562	0.081669	29.3153	11.9459	0.241616	20.6306	6.41593	1.46e-20	4.38e-18	AT2G45400	BRI1-5 ENHANCED 1 (BEN1)	involved in the regulation of brassinosteroid metabolic pathway
P.x_tomentosa51277	0.071499	0.119532	0.029181	0.66558	4.18742	1.57562	0.073404	2.14287	4.86754	7.94e-09	1.51e-06	0.056006	0.064801	6.97052	3.22772	0.0604035	5.09912	6.39947	8.9e-16	1.43e-13	AT1G61110	NAC DOMAIN CONTAINING PROTEIN 25 (NAC025)	NAC transcription regulator. Regulates endosperm cell expansion during germination.
P.x_tomentosa02440	0.42184	0.154047	0.180124	0.400372	2.87861	1.66608	0.252004	1.64835	2.70951	0.00054428	0.010258	0.577848	0.444345	60.3038	24.9584	0.511096	42.6311	6.38217	1.32e-34	1.52e-31	AT2G43060	ILI1 BINDING BHLH 1 (IBH1)	ILI1 binding bHLH 1;(source:Araport11)
P.x_tomentosa22755	0.041131	0.79752	0.250171	0.849489	6.05995	4.35422	0.362941	3.75455	3.37084	0.00016961	0.0042922	1.24132	0.500893	108.125	34.9159	0.871108	71.5206	6.35937	2.72e-25	1.44e-22	AT4G16260	-	Encodes a putative beta-1,3-endoglucanase that interacts with the 30C02 cyst nematode effector. May play a role in host defense.
P.x_tomentosa05191	0.09186	0.57171	0.256143	1.11464	14.6104	24.5199	0.306571	13.415	5.45148	1.45e-09	3.73e-07	0.105195	0.206374	21.9123	3.45839	0.155784	12.6853	6.34747	3.85e-12	3.46e-10	AT1G68300	-	Adenine nucleotide alpha hydrolases-like superfamily protein;(source:Araport11)
P.x_tomentosa57112	0.195417	0.76001	0.159896	0.126574	9.70947	7.72696	0.371774	5.85434	3.97701	0.0001701	0.004296	1.20985	0.248849	79.2984	39.2755	0.729349	59.2869	6.34496	2.94e-22	1.08e-19	AT2G25470	RECEPTOR LIKE PROTEIN 21 (RLP21)	receptor like protein 21;(source:Araport11)
P.x_tomentosa09188	1e-05	0.225503	0.185017	0.565271	4.78338	2.61565	0.136843	2.65477	4.27799	1.85e-05	0.000779	1e-05	0.068972	4.34563	1.23804	0.034491	2.79183	6.33885	9.18e-06	0.00017412	AT5G54160	O-METHYLTRANSFERASE 1 (OMT1)	A caffeic acid/5-hydroxyferulic acid O-methyltransferase. Interacts with 14-4-3 proteins in yeast 2 hybrid assay. AtOMT1 (At5g54160) encodes a flavonol 3?-O-methyltransferase that is highly active towards quercetin and myricetin. The substrate specificity identifies the enzyme as flavonol 3?-methyltransferase which replaces the former annotation of the gene to encode a caffeic acid/5-hydroxyferul…
P.x_tomentosa23373	0.285246	0.280958	0.101894	1.51544	6.90101	27.8973	0.222699	12.1046	5.76431	7.45e-11	3.11e-08	1e-05	0.08281	2.65194	4.04023	0.04141	3.34608	6.33635	9.44e-08	3.21e-06	AT1G04560	-	AWPM-19-like family protein;(source:Araport11)
P.x_tomentosa04447	0.237744	0.048809	0.174781	0.32181	2.26101	0.528672	0.153778	1.03716	2.75372	0.0015922	0.022259	0.050075	1e-05	3.21584	0.807917	0.0250425	2.01188	6.32802	6.26e-07	1.71e-05	AT1G08230	-	Codes for a H+-driven, high affinity gamma-aminobutyric acid (GABA) transporter. Localized at the plasma membrane. In planta, AtGAT1 expression was highest in flowers and under conditions of elevated GABA concentrations such as wounding or senescence.
P.x_tomentosa51919	7.59792	19.1342	17.9408	12.6739	96.8857	133.012	14.891	80.8572	2.44094	0.00033831	0.0072379	5.04938	1.896	339.547	217.581	3.47269	278.564	6.32581	4.95e-35	5.81e-32	AT3G12500	BASIC CHITINASE (HCHIB)	encodes a basic chitinase involved in ethylene/jasmonic acid mediated signalling pathway during systemic acquired resistance based on expression analyses.
P.x_tomentosa64922	0.231128	0.13303	0.090639	0.57232	4.12292	2.78294	0.151599	2.49273	4.03939	3.49e-08	4.97e-06	0.341	0.098421	25.9144	9.171	0.219711	17.5427	6.31912	1.13e-21	3.91e-19	AT4G16480	INOSITOL TRANSPORTER 4 (INT4)	Encodes a high affinity H+:<i>myo</i>-inositol symporter. The only other compound shown to be transported was pinitol, a methylated derivative of <i>myo</i>-inositol. The mRNA is cell-to-cell mobile.
P.x_tomentosa68239	0.011211	0.063995	0.052781	0.382352	1.33513	0.513605	0.0426623	0.743695	4.12368	5.95e-08	7.88e-06	0.087379	0.060163	9.05495	1.93871	0.073771	5.49683	6.2194	1.61e-16	2.88e-14	AT1G74190	RECEPTOR LIKE PROTEIN 15 (RLP15)	receptor like protein 15;(source:Araport11)
P.x_tomentosa03772	1e-05	0.387594	0.058954	0.971309	6.53572	10.6248	0.148853	6.04395	5.34354	0.00102	0.0163	0.071306	1e-05	4.58225	0.729321	0.035658	2.65578	6.21877	0.00852	0.0455	AT3G63010	GA INSENSITIVE DWARF1B (GID1B)	Encodes a gibberellin (GA) receptor ortholog of the rice GA receptor gene (OsGID1). Has GA-binding activity, showing higher affinity to GA4. Interacts with DELLA proteins in vivo in the presence of GA4. The mRNA is cell-to-cell mobile.
P.x_tomentosa42736	0.331277	1.0388	0.525754	1.37784	18.2489	12.8305	0.631944	10.8191	4.09764	1.22e-07	1.43e-05	0.111029	1e-05	6.41605	1.80497	0.0555195	4.11051	6.21018	1.76e-09	9e-08	AT1G10070	BRANCHED-CHAIN AMINO ACID TRANSAMINASE 2 (BCAT-2)	Encodes a chloroplast branched-chain amino acid aminotransferase. Complements the yeast leu/iso-leu/val auxotrophy mutant. Involved in cell wall development.
P.x_tomentosa41847	0.154212	0.389166	0.561767	1.26218	11.6703	3.22522	0.368382	5.3859	3.86991	8.44e-07	6.72e-05	0.184405	0.395174	26.4937	15.5652	0.289789	21.0294	6.18126	1.61e-31	1.52e-28	AT1G60710	(ATB2)	Encodes ATB2.
P.x_tomentosa75823	0.997293	0.346014	0.377268	3.89983	4.97787	1.14568	0.573525	3.34113	2.54241	0.000492	0.00954	0.27753	0.071361	22.9581	2.29322	0.174446	12.6256	6.17744	3.96e-08	1.46e-06	AT5G63130	-	Octicosapeptide/Phox/Bem1p family protein;(source:Araport11)
P.x_tomentosa34783	1e-05	1e-05	1e-05	0.374204	1.36071	0.13721	1e-05	0.624042	15.9294	4.49e-11	2e-08	0.010507	1e-05	0.515445	0.219126	0.0052585	0.367285	6.12611	1.63e-06	3.91e-05	AT1G56600	GALACTINOL SYNTHASE 2 (GolS2)	GolS2 is a galactinol synthase that catalyzes the formation of galactinol from UDP-galactose and myo-inositol. GolS2 transcript levels rise in response to methyl viologen, an oxidative damage-inducing agent. Plants over-expressing GolS2 have increased tolerance to salt, chilling, and high-light stress.
P.x_tomentosa23433	1e-05	0.073002	0.069533	0.114707	0.346133	1.92172	0.047515	0.794188	4.06303	0.00116	0.017679	0.033274	1e-05	1.93813	0.383588	0.016642	1.16086	6.12422	0.000153	0.00185	AT3G26040	-	HXXXD-type acyl-transferase family protein;(source:Araport11)
P.x_tomentosa51488	0.443244	0.946117	1.35864	11.3957	38.1261	2.90211	0.916001	17.4746	4.25377	4.51e-08	6.25e-06	0.254327	0.021387	15.4139	3.71274	0.137857	9.5633	6.11626	3.16e-12	2.88e-10	AT1G62300	(WRKY6)	Encodes a transcription factor WRKY6. Regulates Phosphate1 (Pho1) expression in response to low phosphate (Pi) stress.
P.x_tomentosa57560	0.02269	0.282657	0.29694	0.881955	5.39412	4.70564	0.200762	3.66057	4.18851	1.53e-07	1.71e-05	0.022479	0.021175	2.76907	0.175831	0.021827	1.47245	6.07596	2.42e-05	0.000397	AT1G64660	METHIONINE GAMMA-LYASE (MGL)	Encodes a functional methionine gamma-lyase, a cytosolic enzyme catalyzes the degradation of methionine into methanethiol, alpha-ketobutyrate and ammonia. The catabolism of excess methionine is important to methionine homeostasis. The mRNA is cell-to-cell mobile.
P.x_tomentosa87730	1.20409	2.7391	1.15399	4.17	31.3514	17.5786	1.69906	17.7	3.38094	4.54e-07	4.11e-05	1.15429	0.133127	54.2452	31.9148	0.643708	43.08	6.06447	9.76e-18	2.06e-15
P.x_tomentosa59720	1e-05	1e-05	1e-05	2.84325	7.87479	26.2921	1e-05	12.3367	20.2345	1.53e-18	3e-15	1e-05	0.04232	2.75065	0.074037	0.021165	1.41234	6.06027	0.0002582	0.002833	AT2G34790	MATERNAL EFFECT EMBRYO ARREST 23 (MEE23)	Encodes a BBE-like enzyme that acts in monolignol metabolism by catalyzing the oxidation of aromatic allylic alcohols, such as coumaryl-, sinapyl-, and coniferyl alcohol, to the corresponding aldehydes.
P.x_tomentosa08866	4.15145	4.83348	3.41139	16.7071	95.5137	21.5651	4.13211	44.5953	3.43194	8.49e-08	1.06e-05	3.7499	1.30587	206.545	125.006	2.52788	165.776	6.03516	2.2e-29	1.8e-26	AT3G06390	CASP-LIKE PROTEIN 1D2 (CASPL1D2)	Uncharacterized protein family (UPF0497);(source:Araport11)
P.x_tomentosa20722	0.43365	0.220117	0.649365	0.926337	5.06637	1.2875	0.434377	2.42673	2.482	0.000684	0.0121	0.521196	0.098163	29.064	11.2324	0.309679	20.1482	6.02373	1.46e-17	2.99e-15	AT5G61430	NAC DOMAIN CONTAINING PROTEIN 100 (NAC100)	NAC domain containing protein 100;(source:Araport11)
P.x_tomentosa15325	1e-05	0.018092	0.080602	0.273318	2.98971	1.6554	0.0329013	1.63948	5.63895	1.23e-07	1.43e-05	0.070242	1e-05	3.42394	1.11006	0.035126	2.267	6.0121	2.62e-08	1.02e-06	AT5G41800	-	Transmembrane amino acid transporter family protein;(source:Araport11)
P.x_tomentosa03747	0.538285	0.802424	0.25466	1.66232	2.54702	1.75045	0.53179	1.98659	1.90137	0.0015741	0.022059	0.044316	1e-05	0.319618	2.52959	0.022163	1.4246	6.00626	0.00335	0.0221	AT3G62930	(GRXS6)	Encodes a member of the CC-type glutaredoxin (ROXY) family that has been shown to interact with the transcription factor TGA2 and suppress ORA59 promoter activity.
P.x_tomentosa51413	11.217	14.5713	2.41851	39.5791	285.946	46.1607	9.40228	123.895	3.71997	4.55e-06	0.000258	20.8737	13.3092	1407.92	776.585	17.0914	1092.25	5.99789	7.66e-47	1.8e-43	AT1G70880	-	Polyketide cyclase/dehydrase and lipid transport superfamily protein;(source:Araport11)
P.x_tomentosa66475	1e-05	1e-05	0.178495	0.605622	9.62831	1.4383	0.059505	3.89074	6.03089	1.2e-05	0.00055519	1e-05	0.264002	14.5374	2.27196	0.132006	8.40468	5.99252	6.46e-07	1.76e-05
P.x_tomentosa47809	9.16985	6.59552	7.31494	12.5101	65.9732	16.2905	7.69344	31.5913	2.03783	0.000874	0.014533	11.317	6.81286	873.003	271.96	9.06494	572.481	5.98079	1.66e-27	1.21e-24	AT1G79040	PHOTOSYSTEM II SUBUNIT R (PSBR)	Encodes for the 10 kDa PsbR subunit of photosystem II (PSII). This subunit appears to be involved in the stable assembly of PSII, particularly that of the oxygen-evolving complex subunit PsbP. Mutants defective in this gene have reduced amounts of subunits PsbP and PsbQ in PSII. In turn, assembly of PsbR is dependent on the presence of PsbJ.
P.x_tomentosa55829	1.84241	3.14766	3.41454	42.798	147.729	6.19937	2.80154	65.5756	4.54887	4.8e-08	6.56e-06	0.522626	0.083914	30.2394	8.05233	0.30327	19.1459	5.98029	2.6e-12	2.39e-10	AT3G56710	SIGMA FACTOR BINDING PROTEIN 1 (SIB1)	Sig1 binding protein; interacts with Sig1R4. As well as Sig1, SibI is imported into chloroplasts and its expression is light-dependent in mature chloroplasts.
P.x_tomentosa73122	1e-05	0.071077	0.1401	0.388997	4.04651	6.71559	0.0703957	3.71703	5.72252	1.76e-08	2.86e-06	0.040651	1e-05	2.46177	0.101864	0.0203305	1.28182	5.9784	0.000247	0.00274	AT5G03860	MALATE SYNTHASE (MLS)	Encodes a protein with malate synthase activity.
P.x_tomentosa75373	1e-05	1e-05	0.168814	0.256674	3.96528	0.638333	0.056278	1.6201	4.84736	0.000448	0.0089193	0.584271	0.208917	33.942	15.963	0.396594	24.9525	5.97538	2.19e-22	8.18e-20
P.x_tomentosa46670	4.24223	4.16491	3.18384	7.14399	35.3006	8.40625	3.86366	16.9503	2.13327	0.00049374	0.00956	4.58079	2.70631	363.455	84.6827	3.64355	224.069	5.94245	1.52e-21	5.19e-19	AT1G79040	PHOTOSYSTEM II SUBUNIT R (PSBR)	Encodes for the 10 kDa PsbR subunit of photosystem II (PSII). This subunit appears to be involved in the stable assembly of PSII, particularly that of the oxygen-evolving complex subunit PsbP. Mutants defective in this gene have reduced amounts of subunits PsbP and PsbQ in PSII. In turn, assembly of PsbR is dependent on the presence of PsbJ.
P.x_tomentosa43345	0.267436	0.776424	0.27122	1.02209	3.46173	1.8623	0.43836	2.11537	2.27072	0.000608	0.011076	0.038791	0.132819	5.3296	5.21187	0.085805	5.27073	5.9408	1.41e-13	1.63e-11	AT2G20500	-	hypothetical protein;(source:Araport11)
P.x_tomentosa12955	0.08284	0.020907	0.061304	0.50343	2.10103	0.34042	0.055017	0.981627	4.15723	9.62e-06	0.00046716	0.120587	0.050825	8.48565	1.94824	0.085706	5.21694	5.92766	2.08e-11	1.61e-09	AT3G15510	NAC DOMAIN CONTAINING PROTEIN 2 (NAC2)	Note of caution: not to be confused with another protein (AtNAC6 locus AT5G39610) which on occasion has also been referred to as AtNAC2.
P.x_tomentosa19598	0.436029	0.080388	0.238911	0.547207	3.4049	0.893879	0.251776	1.61533	2.68162	0.00151	0.0214	0.338687	0.157483	21.6589	7.93516	0.248085	14.797	5.89833	2.31e-20	6.82e-18	AT5G61430	NAC DOMAIN CONTAINING PROTEIN 100 (NAC100)	NAC domain containing protein 100;(source:Araport11)
P.x_tomentosa57330	1.65396	5.61907	3.54384	8.8854	46.5832	46.7069	3.60562	34.0585	3.2397	1.85e-07	1.99e-05	0.327518	0.355261	22.8103	17.5608	0.34139	20.1855	5.88576	1e-41	1.98e-38	AT2G44130	KISS ME DEADLY 3 (KMD3)	Encodes a member of a family of F-box proteins, called the KISS ME DEADLY (KMD) family. Component of SCF ubiquitin protein ligase, interacts with phenylalanine ammonia-lyase. AtKFB39 is a homolog of previously identified AtKFB50 (At3g59940) and specifically interacts with Arabidopsis PAL3 and PAL4 in vitro. In planta, together with AtKFB01, KFB20 and KFB50, it regulates PAL protein stability thus…
P.x_tomentosa53612	1e-05	1e-05	0.031169	0.585315	4.22039	0.194856	0.0103963	1.66685	7.32491	1.04e-06	7.88e-05	0.026632	0.045091	3.12354	1.11302	0.0358615	2.11828	5.88432	2.56e-08	1e-06	AT1G61110	NAC DOMAIN CONTAINING PROTEIN 25 (NAC025)	NAC transcription regulator. Regulates endosperm cell expansion during germination.
P.x_tomentosa05256	0.218404	0.124171	1e-05	0.479218	4.01806	2.7186	0.114195	2.40529	4.39664	1.47e-05	0.00065502	1e-05	0.052301	1.6867	1.37635	0.0261555	1.53153	5.87171	0.000215	0.00245	AT1G70890	MLP-LIKE PROTEIN 43 (MLP43)	MLP-like protein 43;(source:Araport11)
P.x_tomentosa37512	1e-05	0.025055	1e-05	0.858327	1.81909	0.249476	0.00835833	0.975629	6.86697	9.35e-07	7.3e-05	0.04604	0.089219	6.22948	1.68548	0.0676295	3.95748	5.87079	3.66e-11	2.75e-09	AT3G04070	NAC DOMAIN CONTAINING PROTEIN 47 (NAC047)	NAC domain containing protein 47;(source:Araport11)
P.x_tomentosa57496	0.855726	1.99056	2.72709	45.0256	147.045	5.60246	1.85779	65.8909	5.14842	3.32e-09	7.41e-07	0.182344	0.41002	29.5244	4.85143	0.296182	17.1879	5.85877	6.45e-11	4.54e-09	AT3G56710	SIGMA FACTOR BINDING PROTEIN 1 (SIB1)	Sig1 binding protein; interacts with Sig1R4. As well as Sig1, SibI is imported into chloroplasts and its expression is light-dependent in mature chloroplasts.
P.x_tomentosa33260	1e-05	0.023635	0.03582	0.031593	0.670327	0.265958	0.0198217	0.322626	4.02471	0.0049416	0.048312	0.055905	1e-05	2.01002	1.23169	0.0279575	1.62086	5.85738	9e-07	2.34e-05	AT5G06860	POLYGALACTURONASE INHIBITING PROTEIN 1 (PGIP1)	Encodes a polygalacturonase inhibiting protein involved in defense response. PGIPs inhibit the function of cell wall pectin degrading enzymes such as those produced by fungal pathogens. PGIP1 is induced by fungal infection. Suppressed in the proton sensitive stop1-mutant, but the transcription level was recovered by transformation of STOP2. Knockout mutant showed severe damage in the root tip in …
P.x_tomentosa76210	1e-05	0.148767	0.143515	0.421186	2.82317	2.39282	0.0974307	1.87906	4.26949	7.31e-06	0.00037965	0.156212	1e-05	5.69787	3.19804	0.078111	4.44796	5.83147	5.23e-10	3.02e-08	AT5G52120	PHLOEM PROTEIN 2-A14 (PP2-A14)	phloem protein 2-A14;(source:Araport11)
P.x_tomentosa09261	1e-05	1e-05	1e-05	0.185239	1.02746	1.75754	1e-05	0.99008	16.5953	4.42e-07	4.02e-05	0.078854	0.046117	5.07403	2.02233	0.0624855	3.54818	5.82741	4.23e-09	1.99e-07	AT1G78380	GLUTATHIONE S-TRANSFERASE TAU 19 (GSTU19)	Encodes a glutathione transferase that is a member of Tau GST gene family. Expression is induced by drought stress, oxidative stress, and high doses of auxin and cytokinin. naming convention according to Wagner et al. (2002) The expression of this gene is upregulated by herbicide safeners such as benoxacor and fenclorim.
P.x_tomentosa08498	1e-05	1e-05	0.036353	0.030718	0.201964	1.12777	0.0121243	0.453483	5.22507	0.00271	0.032	0.116809	1e-05	5.72935	0.894504	0.0584095	3.31193	5.82532	1.91e-06	4.49e-05	AT3G22740	HOMOCYSTEINE S-METHYLTRANSFERASE 3 (HMT3)	homocysteine S-methyltransferase (HMT3)
P.x_tomentosa33784	0.073432	1e-05	0.116879	0.081663	1.14712	0.76883	0.0634403	0.665873	3.39177	0.00228	0.0284	0.4818	0.380376	37.2322	11.4903	0.431088	24.3612	5.82046	1.02e-24	5.12e-22	AT1G47890	RECEPTOR LIKE PROTEIN 7 (RLP7)	receptor like protein 7;(source:Araport11)
P.x_tomentosa08222	0.299212	1.60683	0.599304	1.70363	14.7558	22.9023	0.835114	13.1206	3.97371	1.19e-06	8.71e-05	0.143144	0.128787	12.9663	2.25145	0.135965	7.60886	5.80637	7.77e-10	4.31e-08	AT1G68300	-	Adenine nucleotide alpha hydrolases-like superfamily protein;(source:Araport11)
P.x_tomentosa40120	0.222807	0.302553	0.131136	0.374505	2.01448	0.810912	0.218832	1.06663	2.28517	0.00134	0.019604	0.047794	0.025303	2.39194	1.65462	0.0365485	2.02328	5.79074	2.4e-10	1.5e-08	AT3G25280	NRT1/ PTR FAMILY 4.2 (NPF4.2)	Major facilitator superfamily protein;(source:Araport11)
P.x_tomentosa74975	0.506244	0.87627	0.629429	7.27883	76.7973	2.42263	0.670648	28.8329	5.42602	2.06e-05	0.00084593	0.426811	0.193538	29.083	5.17916	0.310175	17.1311	5.78739	3.32e-15	4.91e-13	AT3G47780	ATP-BINDING CASSETTE A7 (ABCA7)	member of ATH subfamily The mRNA is cell-to-cell mobile.
P.x_tomentosa32031	0.362204	0.06771	0.15053	0.833583	6.39841	0.687434	0.193481	2.63981	3.77017	6.51e-05	0.00206	1e-05	0.031465	1.53531	0.176585	0.0157375	0.855947	5.76524	0.0017425	0.013144	AT3G11820	SYNTAXIN OF PLANTS 121 (SYP121)	Encodes a syntaxin localized at the plasma membrane (SYR1, Syntaxin Related Protein 1, also known as SYP121, PENETRATION1/PEN1). SYR1/PEN1 is a member of the SNARE superfamily proteins. SNARE proteins are involved in cell signaling, vesicle traffic, growth and development. SYR1/PEN1 functions in positioning anchoring of the KAT1 K+ channel protein at the plasma membrane. Transcription is upregula…
P.x_tomentosa31661	0.05188	0.062404	0.082275	0.257753	0.609497	0.372215	0.0655197	0.413155	2.65668	0.0010177	0.016189	0.02916	1e-05	0.808016	0.739183	0.014585	0.773599	5.72903	0.000264	0.00288	AT2G01060	-	myb-like HTH transcriptional regulator family protein;(source:Araport11)
P.x_tomentosa49852	0.395766	1.51857	0.933381	0.719184	3.84053	8.05511	0.94924	4.20494	2.14724	0.00451	0.045459	1e-05	0.077408	2.82491	0.914439	0.038709	1.86967	5.59397	3.25e-06	7.12e-05	AT5G45310	-	coiled-coil protein;(source:Araport11)
P.x_tomentosa55891	1e-05	0.101374	0.033621	4.03997	7.82593	8.60451	0.0450017	6.82347	7.24438	1.99e-25	9.24e-22	0.052155	0.394587	18.7298	2.82237	0.223371	10.7761	5.59225	0.000724	0.00651	AT1G64660	METHIONINE GAMMA-LYASE (MGL)	Encodes a functional methionine gamma-lyase, a cytosolic enzyme catalyzes the degradation of methionine into methanethiol, alpha-ketobutyrate and ammonia. The catabolism of excess methionine is important to methionine homeostasis. The mRNA is cell-to-cell mobile.
P.x_tomentosa40442	0.113902	0.038558	0.032975	0.215661	0.549833	2.45842	0.0618117	1.07464	4.11983	0.00017239	0.0043354	0.041692	0.080757	5.02615	0.812354	0.0612245	2.91925	5.57535	2.52e-06	5.73e-05	AT2G47710	-	Adenine nucleotide alpha hydrolases-like superfamily protein;(source:Araport11)
P.x_tomentosa10454	1e-05	0.278241	0.192865	0.329086	4.46164	1.44954	0.157039	2.08009	3.72745	0.00050752	0.0097534	0.12205	0.045797	7.69972	0.275823	0.0839235	3.98777	5.57036	4.63e-06	9.66e-05	AT1G12740	CYTOCHROME P450, FAMILY 87, SUBFAMILY A, POLYPEPTIDE 2 (CYP87A2)	encodes a protein with cytochrome P450 domain
P.x_tomentosa51466	0.105443	0.242765	0.190964	0.435088	5.10869	0.727417	0.179724	2.0904	3.53992	8.77e-05	0.0025734	0.042419	0.168101	7.27173	2.68456	0.10526	4.97815	5.56358	6.45e-12	5.54e-10	AT5G40010	AAA-ATPASE 1 (AATP1)	Encodes a mitochondrial ATPase involved in seed and silique development.
P.x_tomentosa37047	0.12518	0.370788	0.380861	0.407682	2.35746	1.84905	0.292276	1.53806	2.39571	0.000973	0.015675	0.451101	0.741138	19.5718	36.7304	0.59612	28.1511	5.56145	4.88e-24	2.29e-21	AT5G05340	PEROXIDASE 52 (PRX52)	Encodes a protein with sequence similarity to peroxidases that is involved in lignin biosynthesis. Loss of function mutations show abnormal development of xylem fibers and reduced levels of lignin biosynthetic enxymes.
P.x_tomentosa02828	1e-05	0.231072	0.281784	0.373117	2.43663	3.76557	0.170955	2.19177	3.68041	0.000466	0.0091543	0.077745	0.102678	3.98789	4.36895	0.0902115	4.17842	5.5335	8.22e-09	3.63e-07	AT3G49760	BASIC LEUCINE-ZIPPER 5 (bZIP5)	basic leucine-zipper 5;(source:Araport11)
P.x_tomentosa79019	1e-05	0.022045	0.053358	0.40226	0.717437	0.155203	0.0251377	0.424967	4.07943	0.00012634	0.0034169	1e-05	0.026745	0.705494	0.531776	0.0133775	0.618635	5.53121	0.000191	0.00222	AT2G26560	PHOSPHOLIPASE A 2A (PLA2A)	Encodes a lipid acyl hydrolase with wide substrate specificity that accumulates upon infection by fungal and bacterial pathogens. Protein is localized in the cytoplasm in healthy leaves, and in membranes in infected cells. Plays a role in cell death and differentially affects the accumulation of oxylipins. Contributes to resistance to virus.
P.x_tomentosa49643	1e-05	1e-05	1e-05	1.39984	5.01528	0.030808	1e-05	2.14864	17.7131	0.00030333	0.0066716	0.271099	0.321061	22.1519	5.22926	0.29608	13.6906	5.53105	5.74e-16	9.55e-14	AT5G28237	-	Pyridoxal-5-phosphate-dependent enzyme family protein;(source:Araport11)
P.x_tomentosa90773	1e-05	0.457632	0.103426	1.77	14.4868	0.897657	0.187023	5.71814	4.93426	0.00429	0.044008	0.028926	0.182347	8.9698	0.495426	0.105636	4.73261	5.48546	1e-05	0.000188	AT5G28237	-	Pyridoxal-5-phosphate-dependent enzyme family protein;(source:Araport11)
P.x_tomentosa05878	0.30638	3.17323	2.7795	2.79253	17.9043	15.4751	2.08637	12.0573	2.53084	0.00138	0.02	0.596657	0.719325	50.3768	8.40336	0.657991	29.3901	5.48112	5.93e-13	6.15e-11	AT1G24020	MLP-LIKE PROTEIN 423 (MLP423)	MLP-like protein 423;(source:Araport11)
P.x_tomentosa76825	0.220624	0.039522	1e-05	0.653251	0.863217	0.949762	0.0867187	0.822077	3.24486	0.00119	0.018	0.211798	0.121074	11.4503	3.40184	0.166436	7.42608	5.47956	1.72e-11	1.35e-09	AT1G56010	NAC DOMAIN CONTAINING PROTEIN 1 (NAC1)	Encodes a transcription factor involved in shoot apical meristem formation and auxin-mediated lateral root formation. The gene is thought not to be involved in stress responses (NaCl, auxins, ethylene). NAC1 (NAC1)
P.x_tomentosa47194	1e-05	1e-05	1e-05	0.168262	0.470853	0.277076	1e-05	0.305397	14.8984	6.93e-05	0.002158	0.134499	1e-05	4.32991	1.62792	0.0672545	2.97891	5.46901	6.1e-07	1.67e-05	AT1G29280	WRKY DNA-BINDING PROTEIN 65 (WRKY65)	member of WRKY Transcription Factor; Group II-e The mRNA is cell-to-cell mobile.
P.x_tomentosa03750	3.94502	5.00052	2.85899	6.74632	19.9017	12.7102	3.93484	13.1194	1.73732	0.000182	0.004507	0.886905	0.066681	20.9141	20.6568	0.476793	20.7854	5.44607	1.35e-12	1.32e-10	AT3G62950	(GRXC11)	Encodes a member of the CC-type glutaredoxin (ROXY) family that has been shown to interact with the transcription factor TGA2 and suppress ORA59 promoter activity.
P.x_tomentosa52867	1e-05	0.111793	1e-05	0.925115	2.96485	0.675908	0.037271	1.52196	5.35173	1.71e-05	0.000734	1e-05	0.056494	2.2963	0.121074	0.028252	1.20869	5.41894	0.00723	0.0401	AT4G20970	-	basic helix-loop-helix (bHLH) DNA-binding superfamily protein;(source:Araport11)
P.x_tomentosa00915	7.8381	8.96898	5.69469	13.4829	31.0977	20.3839	7.50059	21.6548	1.52961	0.00012401	0.0033699	1.7468	0.304483	43.1503	43.6159	1.02564	43.3831	5.40254	4.47e-16	7.56e-14	AT3G62950	(GRXC11)	Encodes a member of the CC-type glutaredoxin (ROXY) family that has been shown to interact with the transcription factor TGA2 and suppress ORA59 promoter activity.
P.x_tomentosa42110	2.52091	4.90745	3.74237	6.46479	21.4882	52.6011	3.72357	26.8514	2.85023	4e-06	0.00023293	5.19842	1.63732	213.115	72.881	3.41787	142.998	5.38675	3.88e-17	7.61e-15	AT3G62550	-	Adenine nucleotide alpha hydrolases-like superfamily protein;(source:Araport11)
P.x_tomentosa75709	2.12344	2.58195	2.71141	14.9798	121.584	6.13792	2.47227	47.5674	4.26606	4.65e-07	4.19e-05	0.802549	0.614337	50.0279	8.04524	0.708443	29.0366	5.35708	2.43e-14	3.17e-12	AT3G47780	ATP-BINDING CASSETTE A7 (ABCA7)	member of ATH subfamily The mRNA is cell-to-cell mobile.
P.x_tomentosa74419	0.631355	0.444063	0.512847	1.76032	6.10762	2.73743	0.529422	3.53512	2.73927	9.91e-07	7.62e-05	0.695733	0.181646	24.9204	10.9758	0.43869	17.9481	5.35449	2.6e-16	4.53e-14	AT5G51970	SORBITOL DEHYDROGENASE (ATSDH)	Encodes a putative sorbitol dehydrogenase that can be thiolated in vitro.
P.x_tomentosa74659	0.038958	0.058175	1e-05	0.193265	0.845694	0.641923	0.032381	0.560294	4.11296	0.000176	0.0044	0.062184	1e-05	2.19704	0.338713	0.031097	1.26788	5.34949	0.000458	0.0045195	AT5G53110	-	RING/U-box superfamily protein;(source:Araport11)
P.x_tomentosa00797	0.062977	0.117467	0.09659	0.350725	0.475356	0.410491	0.0923447	0.412191	2.15821	9.18e-09	1.7e-06	0.137327	0.020866	3.2016	3.1584	0.0790965	3.18	5.32927	1.31e-14	1.78e-12	AT4G01970	STACHYOSE SYNTHASE (STS)	Encodes a a raffinose and high affinity stachyose synthase as well as a stachyose and Gol specific galactosylhydrolase enzyme activity.AtRS4 is a sequential multifunctional RafS and StaS as well as a high affinity StaS, accepting only Raf and Gol for Sta product formation. AtRS4 possesses a Sta and Gol specific galactosylhydrolase enzyme activity.
P.x_tomentosa17813	0.5717	2.01749	1.77075	12.4639	85.3429	6.10916	1.45331	34.6386	4.57496	7.8e-08	9.86e-06	0.086789	1e-05	2.16121	1.31387	0.0433995	1.73754	5.32322	1.13e-05	0.000209	AT5G04760	DIVARICATA2 (DIV2)	R-R-type MYB protein which plays negative roles in salt stress and is required for ABA signaling in Arabidopsis.
P.x_tomentosa30110	0.114043	0.426424	0.150601	0.624145	2.65255	1.20285	0.230356	1.49318	2.69645	7.33e-05	0.00226	0.158145	0.082527	6.29812	3.11604	0.120336	4.70708	5.28969	8.7e-19	2.15e-16	AT2G27500	-	Glycosyl hydrolase superfamily protein;(source:Araport11)
P.x_tomentosa14000	1e-05	0.039502	0.593421	1.25809	5.79259	1.19931	0.210978	2.75	3.70427	0.0010788	0.01688	1e-05	0.035938	1.2498	0.155845	0.017974	0.702821	5.28917	0.0034717	0.022676	AT4G37980	ELICITOR-ACTIVATED GENE 3-1 (ELI3-1)	NADPH-dependent cinnamaldehyde and hexenal reductase involved in the production of green leaf volitile compounds.
P.x_tomentosa59726	0.063349	0.077864	0.082859	0.830935	3.31203	1.64753	0.0746907	1.93017	4.69165	1.03e-16	1.63e-13	0.07663	0.25449	6.72928	6.20069	0.16556	6.46498	5.28722	3.03e-21	1.01e-18	AT2G37170	PLASMA MEMBRANE INTRINSIC PROTEIN 2 (PIP2B)	a member of the plasma membrane intrinsic protein subfamily PIP2. localizes to the plasma membrane and exhibits water transport activity in Xenopus oocyte. expressed specifically in the vascular bundles and protein level increases slightly during leaf dev
P.x_tomentosa54121	0.771679	2.047	3.30006	44.0264	152.772	4.81179	2.03958	67.2034	5.04219	3.02e-08	4.43e-06	0.443384	0.240233	21.6417	4.97898	0.341809	13.3104	5.28322	3e-10	1.82e-08	AT3G56710	SIGMA FACTOR BINDING PROTEIN 1 (SIB1)	Sig1 binding protein; interacts with Sig1R4. As well as Sig1, SibI is imported into chloroplasts and its expression is light-dependent in mature chloroplasts.
P.x_tomentosa86225	0.733778	2.71299	1.15669	3.23593	27.9623	12.9196	1.53449	14.7059	3.26057	7.81e-06	0.00039928	1.55549	0.345328	47.5614	25.0543	0.95041	36.3079	5.25559	8.83e-16	1.43e-13
P.x_tomentosa75383	1e-05	0.064087	0.071028	0.55274	1.46769	1.36159	0.0450417	1.12734	4.64552	5.59e-08	7.54e-06	0.124959	1e-05	4.14448	0.628475	0.0624845	2.38648	5.25524	4.73e-05	0.0007	AT5G53110	-	RING/U-box superfamily protein;(source:Araport11)
P.x_tomentosa03672	1e-05	1e-05	1e-05	0.74405	4.64968	1.74757	1e-05	2.38044	17.8609	4.29e-11	1.95e-08	1e-05	0.035296	0.338076	1.00999	0.017653	0.674036	5.25484	0.00181	0.0136	AT1G02700	-	GATA transcription factor-like protein;(source:Araport11)
P.x_tomentosa75773	0.225282	0.074628	0.077158	16.8791	35.2586	3.20725	0.125689	18.4483	7.19748	7.46e-19	1.54e-15	0.073054	1e-05	1.84901	0.940338	0.036532	1.39467	5.25462	4.76e-07	1.35e-05	AT1G60190	PLANT U-BOX 19 (PUB19)	Encodes PUB19, a plant U-box armadillo repeat protein. Involved in salt inhibition of germination together with PUB18. The mRNA is cell-to-cell mobile.
P.x_tomentosa03622	0.314896	0.292546	0.288316	1.37824	1.78455	2.02342	0.298586	1.72874	2.5335	1.18e-15	1.44e-12	0.493886	0.172832	12.5458	12.6751	0.333359	12.6105	5.2414	2.95e-23	1.24e-20	AT4G01970	STACHYOSE SYNTHASE (STS)	Encodes a a raffinose and high affinity stachyose synthase as well as a stachyose and Gol specific galactosylhydrolase enzyme activity.AtRS4 is a sequential multifunctional RafS and StaS as well as a high affinity StaS, accepting only Raf and Gol for Sta product formation. AtRS4 possesses a Sta and Gol specific galactosylhydrolase enzyme activity.
P.x_tomentosa48939	0.164957	0.12909	0.065586	0.58435	3.26254	1.21636	0.119878	1.68775	3.81547	2.17e-06	0.000143	0.194605	1e-05	4.27908	3.04537	0.0973075	3.66222	5.23402	6.8e-08	2.39e-06	AT3G15510	NAC DOMAIN CONTAINING PROTEIN 2 (NAC2)	Note of caution: not to be confused with another protein (AtNAC6 locus AT5G39610) which on occasion has also been referred to as AtNAC2.
P.x_tomentosa20945	0.094584	0.266845	0.512353	1.06641	6.60823	2.16793	0.291261	3.28086	3.49369	5.53e-06	0.00030419	0.089923	0.078233	5.77318	0.528757	0.084078	3.15097	5.22792	1.47e-06	3.58e-05	AT5G38210	LEAF RUST 10 DISEASE-RESISTANCE LOCUS RECEPTOR- LIKE PROTEIN KINASE-LIKE 3 (LRK10L3)	Protein kinase family protein;(source:Araport11)
P.x_tomentosa38766	2.26899	5.59529	5.82778	6.5864	18.6817	36.1927	4.56402	20.4869	2.16633	0.000166	0.0042257	3.09062	2.01151	144.189	45.9857	2.55107	95.0873	5.22008	5.93e-21	1.88e-18	AT3G62550	-	Adenine nucleotide alpha hydrolases-like superfamily protein;(source:Araport11)
P.x_tomentosa53432	1e-05	0.115664	0.089505	0.269561	1.79122	0.130055	0.068393	0.730279	3.41653	0.0043664	0.04455	0.058976	0.067596	4.24232	0.466107	0.063286	2.35422	5.21722	1.64e-05	0.000287	AT1G29280	WRKY DNA-BINDING PROTEIN 65 (WRKY65)	member of WRKY Transcription Factor; Group II-e The mRNA is cell-to-cell mobile.
P.x_tomentosa02324	0.072259	0.594085	0.379482	1.54052	11.6711	21.3187	0.348609	11.5101	5.04515	1.82e-09	4.45e-07	0.072911	0.179235	7.27804	2.0504	0.126073	4.66422	5.2093	1.76e-11	1.39e-09	AT3G63010	GA INSENSITIVE DWARF1B (GID1B)	Encodes a gibberellin (GA) receptor ortholog of the rice GA receptor gene (OsGID1). Has GA-binding activity, showing higher affinity to GA4. Interacts with DELLA proteins in vivo in the presence of GA4. The mRNA is cell-to-cell mobile.
P.x_tomentosa65615	0.703167	1.05057	0.393946	1.62321	13.7824	2.83556	0.715893	6.08039	3.08635	8.02e-05	0.00241	1.49413	1.22042	79.0209	20.8059	1.35728	49.9134	5.20064	1.1e-17	2.31e-15	AT1G78780	-	pathogenesis-related family protein;(source:Araport11)
P.x_tomentosa27754	0.090993	0.277204	0.144825	0.291174	2.07466	1.38758	0.171007	1.25114	2.87111	5.84e-05	0.0018909	0.148113	0.032326	5.27199	1.35801	0.0902195	3.315	5.19943	3.73e-10	2.22e-08	AT5G02390	DUO1-ACTIVATED UNKNOWN 1 (DAU1)	Target promoter of the male germline-specific transcription factor DUO1.
P.x_tomentosa06422	0.596509	0.475648	0.35812	23.8342	34.3505	3.52747	0.476759	20.5707	5.43119	2e-14	1.88e-11	0.050877	1e-05	1.45836	0.390812	0.0254435	0.924585	5.18344	0.000235	0.00263	AT2G40000	ORTHOLOG OF SUGAR BEET HS1 PRO-1 2 (HSPRO2)	ortholog of sugar beet HS1 PRO-1 2;(source:Araport11)
P.x_tomentosa26343	0.419748	1.10335	0.778812	2.96687	11.8607	3.08878	0.767304	5.97212	2.96037	4.35e-06	0.000249	0.763515	0.066938	9.54464	20.4297	0.415226	14.9872	5.17368	3.05e-10	1.85e-08	AT1G69490	NAC-LIKE, ACTIVATED BY AP3/PI (NAP)	Encodes a member of the NAC transcription factor gene family. It is expressed in floral primordia and upregulated by AP3 and PI. Its expression is associated with leaf senescence. The mRNA is cell-to-cell mobile.
P.x_tomentosa41718	0.255778	0.165967	0.076914	0.589517	1.07704	0.676246	0.16622	0.780935	2.23211	0.000271	0.00614	0.06066	0.075064	2.66453	2.20255	0.067862	2.43354	5.16431	5.92e-12	5.16e-10	AT3G25280	NRT1/ PTR FAMILY 4.2 (NPF4.2)	Major facilitator superfamily protein;(source:Araport11)
P.x_tomentosa55660	0.961998	1.99621	1.55883	6.96539	37.1609	39.4569	1.50568	27.8611	4.20976	8.61e-13	5.88e-10	0.776953	0.27975	20.7419	16.9909	0.528351	18.8664	5.15818	4.97e-22	1.75e-19	AT2G44130	KISS ME DEADLY 3 (KMD3)	Encodes a member of a family of F-box proteins, called the KISS ME DEADLY (KMD) family. Component of SCF ubiquitin protein ligase, interacts with phenylalanine ammonia-lyase. AtKFB39 is a homolog of previously identified AtKFB50 (At3g59940) and specifically interacts with Arabidopsis PAL3 and PAL4 in vitro. In planta, together with AtKFB01, KFB20 and KFB50, it regulates PAL protein stability thus…
P.x_tomentosa19321	1.50206	0.840198	0.534529	2.26617	6.23545	2.61563	0.95893	3.70575	1.95027	0.0011419	0.017528	0.340488	0.054268	8.45529	5.54965	0.197378	7.00247	5.14883	1.55e-11	1.23e-09	AT1G70840	MLP-LIKE PROTEIN 31 (MLP31)	MLP-like protein 31;(source:Araport11)
P.x_tomentosa16074	1.42827	0.249776	0.16576	5.45255	9.986	4.22938	0.614601	6.55597	3.41509	8.25e-06	0.000415	0.157376	0.027923	4.48104	2.05968	0.0926495	3.27036	5.14152	1.15e-08	4.92e-07	AT2G45600	-	alpha/beta-Hydrolases superfamily protein;(source:Araport11)
P.x_tomentosa25980	1e-05	1e-05	1e-05	0.879589	9.42846	0.268917	1e-05	3.52565	18.4275	1.17e-05	0.00054561	0.023627	0.025754	1.57709	0.151379	0.0246905	0.864236	5.1294	0.000231	0.0026	AT2G39420	(MAGL8)	alpha/beta-Hydrolases superfamily protein;(source:Araport11)
P.x_tomentosa01531	0.916676	0.75322	0.288944	3.66359	10.2174	6.74289	0.652947	6.87464	3.39625	1.93e-08	3.11e-06	0.42927	0.313456	13.098	12.6242	0.371363	12.8611	5.11404	1.04e-15	1.66e-13
P.x_tomentosa68898	1e-05	0.088249	1e-05	1.6214	3.85488	0.966596	0.029423	2.14762	6.18965	7.26e-08	9.27e-06	0.188404	0.273752	13.3639	2.39641	0.231078	7.88016	5.09177	8.53e-09	3.76e-07
P.x_tomentosa74976	0.938857	1.15232	1.34135	8.78567	64.7875	2.49367	1.14418	25.3556	4.46992	3.3e-07	3.18e-05	0.552643	0.11315	20.0704	2.43304	0.332896	11.2517	5.07893	0.00128	0.0103	AT3G47730	ATP-BINDING CASSETTE A2 (ABCA2)	member of ATH subfamily
P.x_tomentosa35886	0.993058	2.18145	1.35738	3.92067	10.6496	4.94266	1.51063	6.50432	2.10625	3.01e-05	0.00113	3.32865	4.35682	108.678	150.849	3.84274	129.763	5.07761	2.97e-35	3.6e-32	AT5G05340	PEROXIDASE 52 (PRX52)	Encodes a protein with sequence similarity to peroxidases that is involved in lignin biosynthesis. Loss of function mutations show abnormal development of xylem fibers and reduced levels of lignin biosynthetic enxymes.
P.x_tomentosa27968	0.28922	0.726803	0.431837	0.813775	3.49719	2.09468	0.48262	2.13522	2.14542	0.00057184	0.010611	0.174172	0.096317	5.35649	3.67934	0.135244	4.51792	5.06202	2.28e-13	2.52e-11	AT5G19440	-	similar to Eucalyptus gunnii alcohol dehydrogenase of unknown physiological function (GI:1143445), apple tree, PIR:T16995; NOT a cinnamyl-alcohol dehydrogenase
P.x_tomentosa82494	1e-05	0.117691	1e-05	2.63893	3.50183	0.749165	0.039237	2.29664	5.87117	2.35e-07	2.4e-05	0.238068	0.246986	14.0055	2.13256	0.242527	8.06904	5.05618	3.26e-08	1.24e-06
P.x_tomentosa53049	9.94832	8.01995	2.99286	24.8991	108.467	38.1778	6.98704	57.1813	3.03279	1.49e-06	0.00010547	11.6206	5.57316	328.216	238.59	8.59686	283.403	5.0429	6.55e-29	5.12e-26	AT1G70890	MLP-LIKE PROTEIN 43 (MLP43)	MLP-like protein 43;(source:Araport11)
P.x_tomentosa59811	0.022672	0.07613	0.042874	0.170685	0.355587	0.206916	0.0472253	0.244396	2.37159	0.0048859	0.047995	0.056614	0.041242	2.34832	0.854868	0.048928	1.6016	5.03271	1.3e-07	4.26e-06	AT5G03795	-	Exostosin family protein;(source:Araport11)
P.x_tomentosa35179	0.029743	0.183573	0.014107	1.45875	3.63629	0.313276	0.0758077	1.80277	4.57173	8.3e-06	0.0004172	0.080067	0.133675	5.15818	1.82578	0.106871	3.49198	5.0301	1.75e-10	1.12e-08	AT3G04070	NAC DOMAIN CONTAINING PROTEIN 47 (NAC047)	NAC domain containing protein 47;(source:Araport11)
P.x_tomentosa55410	1e-05	0.101266	0.10795	0.218271	2.14341	2.03086	0.069742	1.46418	4.39192	1.77e-05	0.000754	0.350811	0.418349	18.1899	6.88409	0.38458	12.537	5.02677	8.77e-17	1.64e-14	AT1G58190	RECEPTOR LIKE PROTEIN 9 (RLP9)	receptor like protein 9;(source:Araport11)
P.x_tomentosa43622	0.173014	0.048517	0.131937	0.642232	1.17819	0.638757	0.117823	0.819725	2.79852	5.32e-05	0.0017572	0.329959	0.090371	9.7215	3.89427	0.210165	6.80789	5.01761	4.9e-12	4.34e-10	AT1G21000	-	PLATZ transcription factor family protein;(source:Araport11)
P.x_tomentosa09411	0.062333	0.084491	1e-05	0.10479	1.45443	0.168375	0.0489447	0.575866	3.55651	0.0047	0.046709	0.11717	0.104519	6.01179	1.09903	0.110844	3.55541	5.00341	3.66e-08	1.37e-06	AT3G15510	NAC DOMAIN CONTAINING PROTEIN 2 (NAC2)	Note of caution: not to be confused with another protein (AtNAC6 locus AT5G39610) which on occasion has also been referred to as AtNAC2.
P.x_tomentosa36357	0.354898	0.758978	0.611039	3.97478	13.4963	0.985586	0.574972	6.15223	3.41955	1.28e-05	0.000583	0.278933	0.043161	7.85489	2.45057	0.161047	5.15273	4.99978	3.34e-09	1.61e-07	AT3G04070	NAC DOMAIN CONTAINING PROTEIN 47 (NAC047)	NAC domain containing protein 47;(source:Araport11)
P.x_tomentosa51087	0.037192	0.055211	0.007887	0.232318	1.95307	0.22949	0.03343	0.804961	4.5897	8.04e-06	0.00040675	0.02121	1e-05	0.565934	0.111595	0.01061	0.338765	4.99679	0.00172	0.013	AT4G32300	S-DOMAIN-2 5 (SD2-5)	S-domain-2 5;(source:Araport11)
P.x_tomentosa69484	0.661348	0.442094	0.40658	6.64063	22.312	1.05459	0.503341	10.0024	4.31267	3.53e-07	3.35e-05	0.085243	0.058133	3.83792	0.738123	0.071688	2.28802	4.99623	6.74e-06	0.000134	AT1G65770	ASCORBIC ACID MANNOSE PATHWAY REGULATOR 1 (AMR1)	Encodes AMR1 (Ascorbic acid Mannose Pathway Regulator 1). Coordinately and negatively regulates the mannose/L-galactose ascorbic acid biosynthetic pathway in response to developmental and environmental cues.
P.x_tomentosa27101	0.266295	0.62018	0.331295	0.919096	5.34315	14.9922	0.405923	7.0848	4.12545	5.55e-07	4.81e-05	0.135788	1e-05	2.49197	1.7995	0.067899	2.14573	4.98194	2.28e-05	0.00037655	AT1G04560	-	AWPM-19-like family protein;(source:Araport11)
P.x_tomentosa53840	0.156131	0.700978	0.710093	5.04281	17.7562	1.46551	0.522401	8.08818	3.95259	1.36e-06	9.8e-05	0.172591	0.07281	6.26626	1.48286	0.122701	3.87456	4.98082	1.82e-09	9.24e-08	AT4G04450	(WRKY42)	member of WRKY Transcription Factor; Group II-b
P.x_tomentosa03508	0.085964	0.163511	1e-05	4.93548	28.4596	49.0369	0.0831617	27.4773	8.36811	1.72e-09	4.27e-07	0.024307	0.100678	3.48778	0.450397	0.0624925	1.96909	4.9777	2.21e-05	0.000367	AT2G46680	HOMEOBOX 7 (HB-7)	encodes a putative transcription factor that contains a homeodomain closely linked to a leucine zipper motif. Transcript is detected in all tissues examined. Is transcriptionally regulated in an ABA-dependent manner and may act in a signal transduction pathway which mediates a drought response.
P.x_tomentosa45681	0.329963	0.903384	0.165302	2.28793	11.087	3.72657	0.466216	5.70051	3.61202	2.43e-06	0.00015658	0.330464	0.232623	10.8296	6.80001	0.281544	8.81479	4.9685	7.55e-14	9.09e-12	AT3G24500	MULTIPROTEIN BRIDGING FACTOR 1C (MBF1C)	One of three genes in A. thaliana encoding multiprotein bridging factor 1, a highly conserved transcriptional coactivator. May serve as a bridging factor between a bZIP factor and TBP. Its expression is specifically elevated in response to pathogen infection, salinity, drought, heat, hydrogen peroxide, and application of abscisic acid or salicylic acid. Constitutive expression enhances the tolera…
P.x_tomentosa58320	0.582305	0.456367	0.599524	0.744799	4.76588	2.07152	0.546065	2.5274	2.21051	0.000843	0.014154	0.958592	0.202807	20.088	16.2238	0.5807	18.1559	4.9665	6.28e-15	9e-13	AT1G32170	XYLOGLUCAN ENDOTRANSGLUCOSYLASE/HYDROLASE 30 (XTH30)	xyloglucan endotransglycosylase-related protein (XTR4) The mRNA is cell-to-cell mobile.
P.x_tomentosa75710	4.08403	3.88828	4.14676	21.6977	132.011	6.71557	4.03969	53.4746	3.72654	4.96e-06	0.00027668	1.19358	0.280805	41.3144	4.64832	0.737194	22.9814	4.96228	0.00149	0.0116	AT3G47730	ATP-BINDING CASSETTE A2 (ABCA2)	member of ATH subfamily
P.x_tomentosa73192	0.350867	1.03227	0.890602	0.781957	5.89204	9.91576	0.757914	5.52992	2.86715	0.000122	0.00333	1.81216	1.54555	48.9385	55.2491	1.67885	52.0938	4.95556	4.35e-40	7.2e-37	AT5G41040	REDUCED LEVELS OF WALL-BOUND PHENOLICS 1 (RWP1)	Encodes a feruloyl-CoA transferase required for suberin synthesis. Has feruloyl-CoA-dependent feruloyl transferase activity towards substrates with a primary alcohol.
P.x_tomentosa59573	0.032631	0.067654	0.093369	0.559884	2.59869	0.617716	0.0645513	1.25876	4.28542	8.47e-09	1.59e-06	0.047058	1e-05	0.983471	0.46675	0.023534	0.72511	4.94538	5.63e-06	0.000114	AT4G26090	RESISTANT TO P. SYRINGAE 2 (RPS2)	Encodes a plasma membrane protein with leucine-rich repeat, leucine zipper, and P loop domains that confers resistance to Pseudomonas syringae infection by interacting with the avirulence gene avrRpt2. RPS2 protein interacts directly with plasma membrane associated protein RIN4 and this interaction is disrupted by avrRpt2. The mRNA is cell-to-cell mobile.
P.x_tomentosa25254	0.212329	0.19119	0.338488	0.105163	1.43294	6.07582	0.247336	2.53797	3.35914	0.00086	0.014371	0.121854	0.118746	6.41647	0.938355	0.1203	3.67741	4.93398	2.2e-07	6.81e-06	AT3G26040	-	HXXXD-type acyl-transferase family protein;(source:Araport11)
P.x_tomentosa44463	0.117099	0.251598	0.140118	0.586383	10.9375	3.14688	0.169605	4.89026	4.84966	1.44e-08	2.47e-06	0.058195	0.079968	3.54298	0.575131	0.0690815	2.05905	4.89754	1.48e-06	3.59e-05	AT5G57630	CBL-INTERACTING PROTEIN KINASE 21 (CIPK21)	CBL-interacting protein kinase.When mutated plants are hypersensitive to salt and osmotic stress.
P.x_tomentosa61966	1e-05	0.02476	1e-05	0.167125	0.566502	0.085847	0.00826	0.273158	5.04745	0.0012311	0.018486	0.092311	0.051475	3.4037	0.866176	0.071893	2.13494	4.8922	2.95e-07	8.83e-06	AT5G03795	-	Exostosin family protein;(source:Araport11)
P.x_tomentosa00935	0.232971	0.772631	0.253431	1.82599	13.255	22.0829	0.419678	12.388	4.88351	1.83e-10	6.92e-08	0.153189	0.213813	9.26949	1.62179	0.183501	5.44564	4.89124	1.96e-09	9.94e-08	AT3G63010	GA INSENSITIVE DWARF1B (GID1B)	Encodes a gibberellin (GA) receptor ortholog of the rice GA receptor gene (OsGID1). Has GA-binding activity, showing higher affinity to GA4. Interacts with DELLA proteins in vivo in the presence of GA4. The mRNA is cell-to-cell mobile.
P.x_tomentosa40508	1.18781	2.008	0.797077	2.29172	6.79565	15.4135	1.33096	8.16697	2.61733	4.41e-05	0.0015247	1.90273	0.366313	45.6671	21.5325	1.13452	33.5998	4.8883	3.65e-12	3.29e-10	AT3G62550	-	Adenine nucleotide alpha hydrolases-like superfamily protein;(source:Araport11)
P.x_tomentosa29069	0.486612	0.243478	0.249334	0.452452	2.00765	1.19841	0.326475	1.2195	1.90125	0.0016795	0.02303	0.214189	0.12327	7.62765	2.34689	0.16873	4.98727	4.88547	1.42e-13	1.64e-11	AT5G02390	DUO1-ACTIVATED UNKNOWN 1 (DAU1)	Target promoter of the male germline-specific transcription factor DUO1.
P.x_tomentosa53932	0.873056	1.65204	0.876724	5.61968	23.6671	25.1392	1.13394	18.142	3.99991	5.71e-13	4.16e-10	0.573141	0.33313	15.1557	11.1488	0.453136	13.1522	4.85922	7.31e-25	3.69e-22	AT2G44130	KISS ME DEADLY 3 (KMD3)	Encodes a member of a family of F-box proteins, called the KISS ME DEADLY (KMD) family. Component of SCF ubiquitin protein ligase, interacts with phenylalanine ammonia-lyase. AtKFB39 is a homolog of previously identified AtKFB50 (At3g59940) and specifically interacts with Arabidopsis PAL3 and PAL4 in vitro. In planta, together with AtKFB01, KFB20 and KFB50, it regulates PAL protein stability thus…
P.x_tomentosa42633	0.357257	0.753902	0.939417	1.37411	5.27691	1.09103	0.683525	2.58068	1.91669	0.00472	0.0469	0.232977	0.391059	12.4912	5.598	0.312018	9.04461	4.85736	3.21e-16	5.5e-14	AT1G46768	RELATED TO AP2 1 (RAP2.1)	encodes a member of the DREB subfamily A-5 of ERF/AP2 transcription factor family (RAP2.1). The protein contains one AP2 domain. There are 16 members in this subfamily including RAP2.9 and RAP2.10.
P.x_tomentosa00681	0.180638	0.077216	0.100397	14.4713	70.9098	51.0639	0.119417	45.4816	8.57313	7.19e-40	2.67e-35	0.085466	0.122757	5.19914	0.822391	0.104111	3.01077	4.85393	4.21e-07	1.21e-05	AT2G46680	HOMEOBOX 7 (HB-7)	encodes a putative transcription factor that contains a homeodomain closely linked to a leucine zipper motif. Transcript is detected in all tissues examined. Is transcriptionally regulated in an ABA-dependent manner and may act in a signal transduction pathway which mediates a drought response.
P.x_tomentosa05192	1e-05	0.48648	0.298582	0.580775	4.17061	4.65665	0.261691	3.13601	3.583	0.000389	0.00804	0.215306	0.028172	4.59832	2.438	0.121739	3.51816	4.85296	5.5e-09	2.52e-07	AT1G68320	MYB DOMAIN PROTEIN 62 (MYB62)	putative transcription factor: R2R3-MYB transcription family. Involved in regulation of phosphate starvation responses and gibberellic acid biosynthesis.
P.x_tomentosa74032	0.147385	0.046497	0.011794	7.11875	13.7257	1.10337	0.0685587	7.31595	6.73756	1.15e-13	9.54e-11	0.050746	1e-05	0.781345	0.683812	0.025378	0.732579	4.85133	4.03e-05	0.00061354	AT1G60190	PLANT U-BOX 19 (PUB19)	Encodes PUB19, a plant U-box armadillo repeat protein. Involved in salt inhibition of germination together with PUB18. The mRNA is cell-to-cell mobile.
P.x_tomentosa66992	1.14771	2.20405	2.16306	2.97003	10.9225	6.14853	1.83828	6.68035	1.86157	0.000293	0.0065	0.714171	0.595614	26.3651	11.3977	0.654892	18.8814	4.84956	5.74e-21	1.83e-18	AT1G21000	-	PLATZ transcription factor family protein;(source:Araport11)
P.x_tomentosa23294	0.468982	0.587434	0.312784	1.58013	4.85009	2.93476	0.4564	3.12166	2.77394	2.54e-07	2.55e-05	0.581233	0.175673	15.5219	6.11751	0.378453	10.8197	4.83741	1.54e-12	1.48e-10	AT1G06620	-	encodes a protein whose sequence is similar to a 2-oxoglutarate-dependent dioxygenase The mRNA is cell-to-cell mobile.
P.x_tomentosa79915	0.395497	0.92537	0.948729	1.46867	3.44435	4.14535	0.756532	3.01945	1.99682	4.79e-05	0.00162	0.440469	0.415795	11.821	12.5974	0.428132	12.2092	4.83377	7.38e-29	5.72e-26	AT5G24910	CYTOCHROME P450, FAMILY 714, SUBFAMILY A, POLYPEPTIDE 1 (CYP714A1)	Member of CYP714A. Encodes one of the two tandemly duplicated gene pair ELA1 (CYP714A1) and ELA2 (CYP714A2), homologs of the rice cytochrome P450 monooxygenase gene EUI1. Double mutation of ELA1 and ELA2 results in increased biomass and enlarged organs.
P.x_tomentosa42069	4.03581	12.3912	5.75482	26.5061	139.652	157.756	7.39394	107.971	3.86816	5.93e-10	1.79e-07	2.84349	1.0522	63.3977	47.6707	1.94785	55.5342	4.83342	5.57e-21	1.79e-18	AT4G02280	SUCROSE SYNTHASE 3 (SUS3)	Encodes a protein with sucrose synthase activity (SUS3). It appears to be important for sucrose metabolism in developing seeds, especially during the late maturation phase, about 18 days after flowering.
P.x_tomentosa31132	0.157319	0.105327	0.071728	0.32348	1.51902	1.53896	0.111458	1.12715	3.33811	2.38e-05	0.00094347	0.063644	1e-05	1.36575	0.444805	0.031827	0.905276	4.83003	0.0010627	0.0088796	AT4G38690	-	PLC-like phosphodiesterases superfamily protein;(source:Araport11)
P.x_tomentosa27022	1.34261	0.90054	0.61342	2.7523	7.14208	3.28548	0.952189	4.39329	2.20598	2.84e-05	0.00108	0.795691	0.238518	19.5805	9.40601	0.517104	14.4932	4.80878	4.14e-14	5.23e-12	AT1G06620	-	encodes a protein whose sequence is similar to a 2-oxoglutarate-dependent dioxygenase The mRNA is cell-to-cell mobile.
P.x_tomentosa47337	0.020078	0.014736	1e-05	0.151161	0.699897	0.161648	0.011608	0.337569	4.86199	7.49e-05	0.0022925	0.080838	1e-05	1.60742	0.655658	0.040424	1.13154	4.80693	2.5e-05	0.00040862	AT2G04160	AUXIN-INDUCED IN ROOT CULTURES 3 (AIR3)	isolated from differential screening of a cDNA library from auxin-treated root culture. encodes a protein similar to subtilisin-like serine protease which is believed to be active outside the plant cell.
P.x_tomentosa11049	0.169593	0.270926	0.34039	0.680364	5.34036	1.11445	0.260303	2.37839	3.19172	1.02e-05	0.00049	0.146138	0.047666	3.66342	1.7435	0.096902	2.70346	4.80214	3.58e-13	3.83e-11	AT1G59870	PENETRATION 3 (PEN3)	ATP binding cassette transporter. Localized to the plasma membrane in uninfected cells. In infected leaves, the protein concentrated at infection sites. Contributes to nonhost resistance to inappropriate pathogens that enter by direct penetration in a salicylic acid?dependent manner. Required for mlo resistance. Has Cd transporter activity (Cd2+ extrusion pump) and contributes to heavy metal resi…
P.x_tomentosa59406	0.384852	2.31213	0.902229	6.28053	52.3218	2.90286	1.19974	20.5017	4.09496	0.00129	0.019104	0.820377	1.26096	52.292	5.76938	1.04067	29.0307	4.802	1.55e-09	8.06e-08	AT4G15560	CLOROPLASTOS ALTERADOS 1 (CLA1)	Encodes a protein with 1-deoxyxylulose 5-phosphate synthase activity involved in the MEP pathway. It is essential for chloroplast development in Arabidopsis
P.x_tomentosa15001	0.140183	0.245769	0.166442	0.593339	3.80346	1.23768	0.184131	1.87816	3.35051	5.87e-05	0.0019	0.131813	1e-05	2.20039	1.47388	0.0659115	1.83713	4.80078	0.000116	0.00147	AT1G50180	-	NB-ARC domain-containing disease resistance protein;(source:Araport11)
P.x_tomentosa25918	0.227992	1.20202	1.20031	1.43332	4.27474	11.6079	0.876773	5.77199	2.71879	0.000241	0.00557	0.032075	1e-05	0.714216	0.173773	0.0160425	0.443995	4.79057	0.00302	0.0203	AT2G39200	MILDEW RESISTANCE LOCUS O 12 (MLO12)	A member of a large family of seven-transmembrane domain proteins specific to plants, homologs of the barley mildew resistance locus o (MLO) protein. The Arabidopsis genome contains 15 genes encoding MLO proteins, with localization in plasma membrane. Phylogenetic analysis revealed four clades of closely-related AtMLO genes. ATMLO6 belongs to the clade IV, with AtMLO2, AtMLO3 and AtMLO12. The gen…
P.x_tomentosa03959	2.04866	2.73726	1.48127	4.32622	27.1576	2.46001	2.08906	11.3146	2.43726	0.001406	0.020297	2.09148	2.04873	68.3235	45.932	2.07011	57.1278	4.78641	3.36e-40	5.69e-37	AT5G14180	MYZUS PERSICAE-INDUCED LIPASE 1 (MPL1)	Myzus persicae-induced lipase 1;(source:Araport11)
P.x_tomentosa25113	1.36099	1.46106	0.960276	2.89471	16.2056	3.03926	1.26078	7.37985	2.54928	0.00012	0.0032824	1.33951	0.718326	35.6334	21.1195	1.02892	28.3764	4.7855	2.15e-25	1.17e-22	AT4G24000	CELLULOSE SYNTHASE LIKE G2 (CSLG2)	encodes a protein similar to cellulose synthase
P.x_tomentosa51566	1.08519	3.22335	2.09675	2.46016	12.1784	26.8414	2.13509	13.8267	2.69508	0.00012649	0.0034185	0.134269	0.173045	6.2958	2.17668	0.153657	4.23624	4.785	1.75e-10	1.12e-08	AT5G45310	-	coiled-coil protein;(source:Araport11)
P.x_tomentosa55137	0.260846	0.365707	0.074471	2.69441	19.4998	4.38462	0.233675	8.85962	5.24467	1.83e-10	6.92e-08	0.237328	0.283894	8.91923	5.42414	0.260611	7.17169	4.78234	5.05e-15	7.32e-13	AT1G54070	-	Dormancy/auxin associated family protein;(source:Araport11)
P.x_tomentosa47289	0.108177	0.642821	0.838667	3.09387	16.0009	0.551761	0.529888	6.54884	3.62748	0.00022392	0.0052726	0.257401	0.049394	7.20427	1.16748	0.153397	4.18587	4.77018	1.03e-05	0.000192	AT5G44210	ERF DOMAIN PROTEIN 9 (ERF9)	encodes a member of the ERF (ethylene response factor) subfamily B-1 of ERF/AP2 transcription factor family (ATERF-9). The protein contains one AP2 domain. There are 15 members in this subfamily including ATERF-3, ATERF-4, ATERF-7, and leafy petiole.
P.x_tomentosa15941	1.06242	1.08197	0.805339	25.5635	88.6692	43.6828	0.983242	52.6385	5.74243	3.76e-30	3.99e-26	0.231322	1e-05	3.14893	3.13892	0.115666	3.14393	4.76453	2.02e-06	4.72e-05	AT1G15670	KISS ME DEADLY 2 (KMD2)	Encodes a member of a family of F-box proteins, called the KISS ME DEADLY (KMD) family, that targets type-B ARR proteins for degradation and is involved in the negative regulation of the cytokinin response. Also named as KFB1, a member of a group of Kelch repeat F-box proteins that negatively regulate phenylpropanoid biosynthesis by targeting the phenypropanoid biosynthesis enzyme phenylalanine a…
P.x_tomentosa30686	0.355018	0.231832	0.179878	4.28692	22.8632	2.4762	0.255576	9.87545	5.27202	4.43e-11	1.99e-08	0.104997	0.092419	3.00575	2.34292	0.098708	2.67433	4.75987	9.41e-11	6.42e-09	AT1G07150	MITOGEN-ACTIVATED PROTEIN KINASE KINASE KINASE 13 (MAPKKK13)	member of MEKK subfamily
P.x_tomentosa38231	0.789993	0.922341	1.26056	2.50336	11.6323	3.97974	0.990965	6.03848	2.60728	1.28e-05	0.00058368	3.9705	3.89322	89.4235	123.014	3.93186	106.219	4.75568	5.28e-33	5.49e-30	AT5G05340	PEROXIDASE 52 (PRX52)	Encodes a protein with sequence similarity to peroxidases that is involved in lignin biosynthesis. Loss of function mutations show abnormal development of xylem fibers and reduced levels of lignin biosynthetic enxymes.
P.x_tomentosa61890	0.279979	0.16249	0.415362	1.27402	3.58186	7.82293	0.285944	4.22627	3.88558	6e-09	1.2e-06	0.63549	0.446987	23.4918	5.58802	0.541238	14.5399	4.74761	5.46e-12	4.8e-10	AT2G37170	PLASMA MEMBRANE INTRINSIC PROTEIN 2 (PIP2B)	a member of the plasma membrane intrinsic protein subfamily PIP2. localizes to the plasma membrane and exhibits water transport activity in Xenopus oocyte. expressed specifically in the vascular bundles and protein level increases slightly during leaf dev
P.x_tomentosa70753	1.47971	0.583901	0.576369	39.1024	49.23	14.4726	0.879994	34.2683	5.28324	3.58e-19	7.84e-16	0.338153	0.041587	5.75231	4.39107	0.18987	5.07169	4.73938	3.84e-10	2.28e-08	AT1G60190	PLANT U-BOX 19 (PUB19)	Encodes PUB19, a plant U-box armadillo repeat protein. Involved in salt inhibition of germination together with PUB18. The mRNA is cell-to-cell mobile.
P.x_tomentosa02136	0.449808	0.952468	1.2163	1.03555	4.64785	2.49867	0.872858	2.72736	1.64369	0.00483	0.047607	0.568414	0.297564	17.2536	5.61421	0.432989	11.4339	4.72284	2.66e-14	3.44e-12	AT4G01720	(WRKY47)	member of WRKY Transcription Factor; Group II-b
P.x_tomentosa52417	0.024991	0.196287	0.082455	0.18047	1.10824	0.715445	0.101244	0.668052	2.72212	0.0016353	0.022661	0.379167	0.221091	13.7258	1.63864	0.300129	7.68222	4.67787	8.02e-08	2.78e-06	AT5G38710	(PDH2)	Methylenetetrahydrofolate reductase family protein;(source:Araport11)
P.x_tomentosa38045	0.023797	0.07293	1e-05	0.403936	0.947071	0.567583	0.0322457	0.63953	4.30983	4.73e-06	0.000266	0.121916	0.395971	10.1799	2.98708	0.258943	6.5835	4.66815	6.1e-10	3.48e-08	AT3G25180	CYTOCHROME P450, FAMILY 82, SUBFAMILY G, POLYPEPTIDE 1 (CYP82G1)	Encodes a cytochrome P450 monooxygenase (CYP82G1) that catalyzes the production of two volatile homoterpenes, TMTT and DMNT, although it is only likely to produce TMTT in planta. TMTT can be involved in attracting predatory insects to protect Arabidopsis plants from herbivorous pests. Homoterpene synthesis is also stimulated by fungal elicitors which increase the transcript levels of CYP82G1.
P.x_tomentosa89123	0.13131	0.202345	0.231833	0.553815	2.1677	1.69338	0.188496	1.47163	2.96481	1.83e-06	0.00012481	0.096456	1e-05	2.0339	0.387329	0.048233	1.21062	4.64958	0.000763	0.00679	AT1G12970	PLANT INTRACELLULAR RAS GROUP-RELATED LRR 3 (PIRL3)	Encodes PIRL3, a member of the Plant Intracellular Ras-group-related LRRs (Leucine rich repeat proteins). PIRLs are a distinct, plant-specific class of intracellular LRRs that likely mediate protein interactions, possibly in the context of signal transduction.
P.x_tomentosa83210	0.100284	0.176279	0.051825	0.186924	2.29157	0.892215	0.109463	1.12357	3.35958	0.00018229	0.0045196	0.165516	0.084367	3.68868	2.57953	0.124941	3.1341	4.64873	1.03e-12	1.02e-10	AT1G77380	AMINO ACID PERMEASE 3 (AAP3)	Amino acid permease which transports basic amino acids.
P.x_tomentosa40465	3.81564	10.4627	5.44049	22.7746	111.206	134.708	6.57294	89.5627	3.76829	3.95e-10	1.33e-07	3.35292	0.99712	60.788	48.2822	2.17502	54.5351	4.64808	2.6e-16	4.53e-14	AT4G02280	SUCROSE SYNTHASE 3 (SUS3)	Encodes a protein with sucrose synthase activity (SUS3). It appears to be important for sucrose metabolism in developing seeds, especially during the late maturation phase, about 18 days after flowering.
P.x_tomentosa31596	0.113262	0.126981	0.024525	0.441964	1.02576	0.248669	0.088256	0.572131	2.69658	0.00067036	0.011894	0.048729	1e-05	0.895121	0.303801	0.0243695	0.599461	4.62052	0.00078	0.00691	AT2G38340	DEHYDRATION RESPONSE ELEMENT-BINDING PROTEIN 19 (DREB19)	encodes a member of the DREB subfamily A-2 of ERF/AP2 transcription factor family. The protein contains one AP2 domain. There are eight members in this subfamily including DREB2A AND DREB2B that are involved in response to drought.
P.x_tomentosa49136	0.313976	0.080518	0.127719	0.304921	1.53651	0.785888	0.174071	0.875773	2.33088	0.001913	0.025175	0.247614	0.148907	7.85999	1.85884	0.198261	4.85942	4.61531	6.54e-10	3.71e-08	AT5G55970	-	RING/U-box superfamily protein;(source:Araport11)
P.x_tomentosa34782	1e-05	1e-05	0.012098	0.302923	0.664728	1.48332	0.00403933	0.816989	7.66006	5.98e-13	4.28e-10	0.012523	1e-05	0.217115	0.090064	0.0062665	0.153589	4.61528	0.0019	0.0141	AT1G56600	GALACTINOL SYNTHASE 2 (GolS2)	GolS2 is a galactinol synthase that catalyzes the formation of galactinol from UDP-galactose and myo-inositol. GolS2 transcript levels rise in response to methyl viologen, an oxidative damage-inducing agent. Plants over-expressing GolS2 have increased tolerance to salt, chilling, and high-light stress.
P.x_tomentosa04978	0.073268	0.082649	0.037168	0.353404	2.24525	0.226877	0.0643617	0.941843	3.87121	0.000171	0.0043185	0.105138	0.047424	2.77448	0.943729	0.076281	1.8591	4.60714	4.38e-06	9.21e-05	AT1G69310	WRKY DNA-BINDING PROTEIN 57 (WRKY57)	Encodes WRKY57, a member of the WRKY Transcription Factor. Activation of WRKY57 confers drought tolerance.
P.x_tomentosa18832	0.175516	0.267509	0.142907	0.732512	4.75949	4.30974	0.195311	3.26725	4.06423	2.88e-09	6.65e-07	0.356161	0.126662	6.93081	4.78374	0.241412	5.85727	4.60066	2.11e-14	2.79e-12	AT4G12070	-	hypothetical protein;(source:Araport11)
P.x_tomentosa12796	2.14507	2.75285	2.39445	2.65039	13.0018	15.1405	2.43079	10.2642	2.07813	0.000244	0.00563	1.32553	1.0452	36.5653	19.6718	1.18537	28.1186	4.56812	9.13e-23	3.59e-20	AT1G78380	GLUTATHIONE S-TRANSFERASE TAU 19 (GSTU19)	Encodes a glutathione transferase that is a member of Tau GST gene family. Expression is induced by drought stress, oxidative stress, and high doses of auxin and cytokinin. naming convention according to Wagner et al. (2002) The expression of this gene is upregulated by herbicide safeners such as benoxacor and fenclorim.
P.x_tomentosa26574	1e-05	1e-05	0.106295	0.4659	2.00454	0.160361	0.0354383	0.876933	4.62908	0.00111	0.017213	0.390561	0.835207	24.5465	4.45491	0.612884	14.5007	4.56436	1.3e-08	5.49e-07	AT3G61460	BRASSINOSTEROID-RESPONSIVE RING-H2 (BRH1)	Encodes a novel ring finger protein and forms an N-terminal hydrophobic domain and a C-terminal RING-H2 signature. Expression is down regulated by brassinolide.
P.x_tomentosa61837	0.171573	0.165923	0.022133	0.400911	1.15683	1.33698	0.119876	0.964908	3.00884	1.81e-05	0.00076967	0.264649	0.2069	8.09371	3.03364	0.235774	5.56367	4.56056	6.04e-16	1e-13	AT4G33150	LYSINE-KETOGLUTARATE REDUCTASE (LKR)	This is a splice variant of the LKR/SDH locus. It encodes a bifunctional polypeptide lysine-ketoglutarate reductase and saccharopine dehydrogenase involved in lysine degradation. There is another splice variant that encodes a mono saccharopine dehydrogenase protein. Gene expression is induced by abscisic acid, jasmonate, and under sucrose starvation.
P.x_tomentosa75042	0.058687	1e-05	0.020515	9.32996	22.0242	1.47717	0.026404	10.9438	8.69514	1.45e-08	2.47e-06	0.021524	1e-05	0.336027	0.164472	0.010767	0.25025	4.53868	0.0087796	0.046507	AT1G60190	PLANT U-BOX 19 (PUB19)	Encodes PUB19, a plant U-box armadillo repeat protein. Involved in salt inhibition of germination together with PUB18. The mRNA is cell-to-cell mobile.
P.x_tomentosa00051	1.7387	6.61302	5.16994	5.51008	32.7365	14.0813	4.50722	17.4426	1.95231	0.00263	0.031328	0.280802	0.087795	5.12885	3.14579	0.184299	4.13732	4.48858	7.09e-09	3.18e-07	AT1G58420	-	Uncharacterized conserved protein UCP031279;(source:Araport11)
P.x_tomentosa68163	6.15827	5.01376	4.93185	13.514	79.9566	99.3545	5.36796	64.275	3.58181	4.31e-09	9.06e-07	3.18007	1.41072	68.0905	34.6172	2.29539	51.3539	4.48366	9.42e-16	1.51e-13	AT1G56220	-	Dormancy/auxin associated family protein;(source:Araport11)
P.x_tomentosa63719	2.70275	4.21626	3.27633	22.896	52.5031	7.38035	3.39845	27.5931	3.02136	1.06e-06	8.02e-05	0.318183	0.048324	5.5849	2.57781	0.183254	4.08135	4.47714	8.69e-09	3.83e-07	AT2G18700	TREHALOSE PHOSPHATASE/SYNTHASE 11 (TPS11)	Encodes an enzyme putatively involved in trehalose biosynthesis. The protein has a trehalose synthase (TPS)-like domain that may or may not be active as well as a trehalose phosphatase (TPP)-like domain.
P.x_tomentosa61391	0.962256	1.18262	0.881564	1.9544	7.3736	6.97849	1.00881	5.43549	2.42975	2.53e-06	0.000162	0.09141	0.034915	1.50377	1.28445	0.0631625	1.39411	4.46413	1.56e-05	0.000276	AT1G15670	KISS ME DEADLY 2 (KMD2)	Encodes a member of a family of F-box proteins, called the KISS ME DEADLY (KMD) family, that targets type-B ARR proteins for degradation and is involved in the negative regulation of the cytokinin response. Also named as KFB1, a member of a group of Kelch repeat F-box proteins that negatively regulate phenylpropanoid biosynthesis by targeting the phenypropanoid biosynthesis enzyme phenylalanine a…
P.x_tomentosa33456	1e-05	0.301192	0.047891	0.522921	3.23564	0.309293	0.116364	1.35595	3.54259	0.00358	0.038895	0.045301	0.045269	1.69915	0.28875	0.045285	0.993951	4.45607	0.00188	0.0139
P.x_tomentosa64008	0.252149	0.40513	0.331017	0.457653	2.20247	1.94679	0.329432	1.53564	2.22078	0.000116	0.00319	0.735476	0.287625	15.1026	7.27119	0.511551	11.1869	4.45079	3.45e-15	5.09e-13	AT4G33150	LYSINE-KETOGLUTARATE REDUCTASE (LKR)	This is a splice variant of the LKR/SDH locus. It encodes a bifunctional polypeptide lysine-ketoglutarate reductase and saccharopine dehydrogenase involved in lysine degradation. There is another splice variant that encodes a mono saccharopine dehydrogenase protein. Gene expression is induced by abscisic acid, jasmonate, and under sucrose starvation.
P.x_tomentosa34822	0.804425	0.580073	0.477948	7.37552	17.6806	1.38557	0.620815	8.81388	3.82754	2.45e-07	2.47e-05	0.410765	0.163794	7.72058	4.78174	0.28728	6.25116	4.4436	3.12e-15	4.63e-13	AT5G57580	-	Calmodulin-binding protein;(source:Araport11)
P.x_tomentosa62639	1e-05	0.042131	1e-05	0.276459	0.204527	0.142648	0.0140503	0.207878	3.88706	0.0026782	0.031757	0.047054	1e-05	0.789087	0.234962	0.023532	0.512024	4.44352	0.00814	0.0439	AT1G66120	ACYL-ACTIVATING ENZYME 11 (AAE11)	AMP-dependent synthetase and ligase family protein;(source:Araport11)
P.x_tomentosa59366	3.3726	6.43376	4.90575	6.38962	31.2069	30.525	4.90404	22.7071	2.2111	5.89e-05	0.001905	0.658217	0.349507	14.7109	7.12278	0.503862	10.9168	4.43738	1.07e-14	1.47e-12	AT1G15670	KISS ME DEADLY 2 (KMD2)	Encodes a member of a family of F-box proteins, called the KISS ME DEADLY (KMD) family, that targets type-B ARR proteins for degradation and is involved in the negative regulation of the cytokinin response. Also named as KFB1, a member of a group of Kelch repeat F-box proteins that negatively regulate phenylpropanoid biosynthesis by targeting the phenypropanoid biosynthesis enzyme phenylalanine a…
P.x_tomentosa32381	0.167801	0.255873	0.031507	1.13547	2.8816	0.20173	0.151727	1.40627	3.21232	0.0011102	0.017197	0.169983	0.089387	4.27016	1.31854	0.129685	2.79435	4.42943	2.61e-06	5.91e-05
P.x_tomentosa20947	0.155342	0.375739	0.804701	1.48948	7.72004	2.97774	0.445261	4.06242	3.18962	4.7e-06	0.000265	0.140491	0.143163	4.93682	1.1346	0.141827	3.03571	4.41983	3.91e-09	1.86e-07	AT1G66930	LEAF RUST 10 DISEASE-RESISTANCE LOCUS RECEPTOR- LIKE PROTEIN KINASE-LIKE2 (LRK10L2)	Protein kinase superfamily protein;(source:Araport11)
P.x_tomentosa35885	1e-05	0.127965	0.076721	0.155791	0.255477	3.28737	0.068232	1.23288	4.17544	0.00124	0.018595	0.036165	0.074785	1.72258	0.637549	0.055475	1.18006	4.41088	0.000339	0.00352	AT5G05340	PEROXIDASE 52 (PRX52)	Encodes a protein with sequence similarity to peroxidases that is involved in lignin biosynthesis. Loss of function mutations show abnormal development of xylem fibers and reduced levels of lignin biosynthetic enxymes.
P.x_tomentosa84815	0.340824	0.172154	1e-05	0.364588	1.80522	11.5359	0.170996	4.56857	4.73971	0.0001077	0.0030318	0.151024	1e-05	1.06112	2.13219	0.075517	1.59665	4.40211	0.000765	0.0068	AT1G04560	-	AWPM-19-like family protein;(source:Araport11)
P.x_tomentosa17157	0.837971	1.85098	1.1657	2.72137	18.4959	8.89511	1.28488	10.0375	2.96568	2.13e-06	0.000141	0.465534	0.099139	7.46105	4.36661	0.282336	5.91383	4.38861	1.08e-10	7.27e-09	AT1G34320	PSK SIMULATOR 1 (PSI1)	Ikzf5 (DUF668);(source:Araport11)
P.x_tomentosa18024	0.916607	1.75793	1.57975	2.75937	14.1136	11.4402	1.41809	9.43775	2.73449	8.16e-07	6.59e-05	1.19114	0.843015	31.8315	10.7249	1.01708	21.2782	4.38687	1.62e-16	2.9e-14	AT1G59870	PENETRATION 3 (PEN3)	ATP binding cassette transporter. Localized to the plasma membrane in uninfected cells. In infected leaves, the protein concentrated at infection sites. Contributes to nonhost resistance to inappropriate pathogens that enter by direct penetration in a salicylic acid?dependent manner. Required for mlo resistance. Has Cd transporter activity (Cd2+ extrusion pump) and contributes to heavy metal resi…
P.x_tomentosa64657	1e-05	0.032146	0.064521	0.0843	0.509304	0.561686	0.0322257	0.385097	3.57894	0.00412	0.0428	0.075556	0.091605	2.69176	0.759937	0.0835805	1.72585	4.36799	2.69e-05	0.000435	AT3G57540	REMORIN GROUP 4 1 (REM4.1)	Remorin family protein;(source:Araport11)
P.x_tomentosa74079	1.50556	0.920283	1.28405	11.3114	13.3622	3.55888	1.23663	9.41084	2.92791	7.27e-07	6.06e-05	0.643566	0.30526	15.0983	4.33415	0.474413	9.71625	4.35618	1.41e-07	4.6e-06	AT5G63130	-	Octicosapeptide/Phox/Bem1p family protein;(source:Araport11)
P.x_tomentosa45198	1e-05	1e-05	1e-05	0.192549	0.251976	0.106705	1e-05	0.183743	14.1654	0.00017885	0.0044535	0.071912	0.077544	2.58969	0.456058	0.074728	1.52287	4.349	5.85e-05	0.000834	AT5G36110	CYTOCHROME P450, FAMILY 716, SUBFAMILY A, POLYPEPTIDE 1 (CYP716A1)	Encodes a member of the CYP716A subfamily of cytochrome P450 monooxygenases with triterpene oxidizing activity catalyzing C-28 hydroxylation of alpha-amyrin, beta-amyrin, and lupeol, producing uvaol, erythrodiol, and betulin, respectively. Additionally, it shows carboxylation activity for the C-28 position of alpha- and beta-amyrin.
P.x_tomentosa42020	3.47987	2.82647	3.30511	7.91161	22.4532	13.1852	3.20382	14.5167	2.17985	1.2e-06	8.81e-05	0.066729	0.046436	0.590577	1.6743	0.0565825	1.13244	4.32293	0.00594	0.0344	AT3G62930	(GRXS6)	Encodes a member of the CC-type glutaredoxin (ROXY) family that has been shown to interact with the transcription factor TGA2 and suppress ORA59 promoter activity.
P.x_tomentosa89825	1e-05	1e-05	1e-05	0.082506	0.063991	0.200412	1e-05	0.115636	13.4973	0.000392	0.00808	0.052646	0.033185	1.27112	0.445295	0.0429155	0.858208	4.32176	1.64e-05	0.000287	AT2G03890	PHOSPHOINOSITIDE 4-KINASE GAMMA 7 (PI4K GAMMA 7)	Phosphoinositide kinase which undergo autophosphorylation and phosphorylate serine/threonine residues of protein substrates. Contains phosphoinositide 3/4-kinase and ubiquitin-like domains. The mRNA is cell-to-cell mobile.
P.x_tomentosa35402	1e-05	0.066987	0.187288	1.07274	1.97494	2.34864	0.0847617	1.79877	4.40746	1.97e-08	3.14e-06	0.138423	0.074772	3.91174	0.320945	0.106597	2.11634	4.31133	0.00070284	0.0063352	AT5G05340	PEROXIDASE 52 (PRX52)	Encodes a protein with sequence similarity to peroxidases that is involved in lignin biosynthesis. Loss of function mutations show abnormal development of xylem fibers and reduced levels of lignin biosynthetic enxymes.
P.x_tomentosa60843	1.98174	2.07127	2.63641	42.4966	91.2971	5.28393	2.22981	46.3592	4.37786	8.77e-09	1.63e-06	0.756534	0.259765	17.0549	2.95227	0.50815	10.0036	4.29912	4.22e-07	1.21e-05	AT4G31800	WRKY DNA-BINDING PROTEIN 18 (WRKY18)	Pathogen-induced transcription factor. Binds W-box sequences in vitro. Forms protein complexes with itself and with WRKY40 and WRKY60. Constitutive expression of WRKY18 enhanced resistance to P. syringae, but its coexpression with WRKY40 or WRKY60 made plants more susceptible to both P. syringae and B. cinerea. WRKY18, WRKY40, and WRKY60 have partially redundant roles in response to the hemibiotr…
P.x_tomentosa73964	3.0411	4.6961	5.36385	29.5826	189.554	10.8676	4.36702	76.6679	4.1339	4.1e-07	3.79e-05	2.15066	1.0083	49.7511	12.288	1.57948	31.0195	4.29565	4.14e-11	3.08e-09	AT3G47780	ATP-BINDING CASSETTE A7 (ABCA7)	member of ATH subfamily The mRNA is cell-to-cell mobile.
P.x_tomentosa51899	1.03022	1.33734	0.337334	2.13417	13.1605	7.87299	0.901632	7.72255	3.09847	7.11e-06	0.000372	0.135843	0.030228	0.834102	2.40329	0.0830355	1.6187	4.28496	0.000136	0.00168	AT3G07350	-	sulfate/thiosulfate import ATP-binding protein, putative (DUF506);(source:Araport11)
P.x_tomentosa68213	0.11449	0.061429	0.131677	0.225222	1.18693	0.966603	0.102532	0.792919	2.9511	3.95e-05	0.0014008	0.174786	0.096302	3.47078	1.78422	0.135544	2.6275	4.27686	5.54e-11	3.98e-09	AT1G15690	(AVP1)	Encodes a H(+)-translocating (pyrophosphate-energized) inorganic pyrophosphatase (H(+)-PPase; EC 3.6.1.1) located in the vacuolar membrane. Expression is found in all tissues examined, including meristems and floral organ primordium. Expression is particularly enhanced in pollen, and is repressed by light. Over expression and loss of function phenotypes suggest AVP1 is involved in regulation of a…
P.x_tomentosa07566	0.497564	0.251806	0.261987	0.863056	7.06419	0.522333	0.337119	2.81653	3.06259	0.00038504	0.007974	0.61776	0.822293	18.7455	9.14383	0.720027	13.9447	4.27552	3.1e-20	9.05e-18	AT2G39220	PATATIN-LIKE PROTEIN 6 (PLP6)	PATATIN-like protein 6;(source:Araport11)
P.x_tomentosa84112	0.325734	0.819956	0.908961	0.909596	3.54144	3.49975	0.684884	2.65026	1.9522	0.001068	0.016762	0.434845	0.133672	7.6617	3.34538	0.284259	5.50354	4.27508	2.21e-10	1.39e-08	AT3G27330	-	zinc finger (C3HC4-type RING finger) family protein;(source:Araport11)
P.x_tomentosa63731	0.043854	0.115108	0.13455	0.244917	1.61194	0.215124	0.0978373	0.69066	2.81952	0.00135	0.019766	1e-05	0.09224	1.69681	0.08717	0.046125	0.891991	4.27341	0.00693	0.0388	AT4G15560	CLOROPLASTOS ALTERADOS 1 (CLA1)	Encodes a protein with 1-deoxyxylulose 5-phosphate synthase activity involved in the MEP pathway. It is essential for chloroplast development in Arabidopsis
P.x_tomentosa07535	0.343756	1.32013	0.546051	1.22328	6.96609	6.55919	0.736644	4.91619	2.7385	0.00011322	0.0031422	0.216524	0.268597	8.54055	0.808044	0.242561	4.6743	4.26833	9.09e-05	0.0012	AT5G04250	-	Cysteine proteinases superfamily protein;(source:Araport11)
P.x_tomentosa15407	5.4432	5.07181	5.37589	10.2801	28.4663	12.1887	5.29697	16.9784	1.68046	0.00014524	0.0038073	7.07188	2.38491	137.158	45.0721	4.72839	91.1151	4.26827	2.81e-11	2.14e-09	AT2G46660	CYTOCHROME P450, FAMILY 78, SUBFAMILY A, POLYPEPTIDE 6 (CYP78A6)	Encodes a member of CYP78A cytochrome P450 monooxygenase protein family that is required in the sporophytic tissue of the mother plant to promote seed growth.
P.x_tomentosa53746	36.7828	29.1846	9.87805	85.8743	297.67	103.069	25.2818	162.204	2.68164	1.27e-05	0.000582	45.9257	24.0813	782.769	560.292	35.0035	671.531	4.26188	7.68e-23	3.1e-20	AT1G70880	-	Polyketide cyclase/dehydrase and lipid transport superfamily protein;(source:Araport11)
P.x_tomentosa74902	1e-05	0.039153	1e-05	0.306345	0.156349	0.663033	0.0130577	0.375242	4.84485	0.00307	0.0349	0.253087	0.118533	5.40088	1.71272	0.18581	3.5568	4.25868	2.87e-06	6.41e-05	AT1G49000	-	transmembrane protein;(source:Araport11)
P.x_tomentosa61889	1.64745	1.24565	1.5439	5.29443	8.52628	30.2319	1.479	14.6842	3.31157	8.67e-09	1.62e-06	1.55035	2.19721	53.395	18.1147	1.87378	35.7549	4.25412	8.59e-15	1.2e-12	AT2G37170	PLASMA MEMBRANE INTRINSIC PROTEIN 2 (PIP2B)	a member of the plasma membrane intrinsic protein subfamily PIP2. localizes to the plasma membrane and exhibits water transport activity in Xenopus oocyte. expressed specifically in the vascular bundles and protein level increases slightly during leaf dev
P.x_tomentosa68570	0.222415	0.397669	0.098422	1.15064	3.41308	0.898908	0.239502	1.82087	2.92652	3.26e-05	0.0012037	0.171039	0.045876	2.00557	2.13264	0.108457	2.06911	4.25381	2.91e-08	1.12e-06	AT1G19715	-	Mannose-binding lectin superfamily protein;(source:Araport11)
P.x_tomentosa75272	1e-05	0.01113	0.028854	0.025172	0.173445	0.509655	0.0133313	0.236091	4.14645	0.00114	0.0176	0.077071	0.04464	1.44439	0.8317	0.0608555	1.13804	4.22502	7e-09	3.15e-07	AT3G11080	RECEPTOR LIKE PROTEIN 35 (RLP35)	receptor like protein 35;(source:Araport11)
P.x_tomentosa09268	2.16493	2.11888	2.15103	2.11342	12.4256	11.5852	2.14494	8.70811	2.02142	0.00056	0.01046	1.79889	0.652983	28.8771	16.9717	1.22594	22.9244	4.22493	2.21e-13	2.46e-11	AT1G78380	GLUTATHIONE S-TRANSFERASE TAU 19 (GSTU19)	Encodes a glutathione transferase that is a member of Tau GST gene family. Expression is induced by drought stress, oxidative stress, and high doses of auxin and cytokinin. naming convention according to Wagner et al. (2002) The expression of this gene is upregulated by herbicide safeners such as benoxacor and fenclorim.
P.x_tomentosa48907	0.07175	0.26066	0.094819	1.236	10.1776	0.795117	0.14241	4.06956	4.83676	1.22e-07	1.43e-05	0.168883	0.101969	4.15843	0.889625	0.135426	2.52403	4.22015	4.4e-07	1.26e-05	AT4G38830	CYSTEINE-RICH RLK (RECEPTOR-LIKE PROTEIN KINASE) 26 (CRK26)	Encodes a cysteine-rich receptor-like protein kinase.
P.x_tomentosa25539	1.24172	1.15289	0.675119	0.89055	2.7151	21.4265	1.02325	8.34407	3.0276	0.00136	0.019805	0.344898	1.19393	23.5682	5.06493	0.769416	14.3166	4.21778	1.01e-06	2.56e-05	AT4G15910	DROUGHT-INDUCED 21 (DI21)	encodes a gene whose transcript level in root and leaves increases to progressive drought stress. The transcript level is also affected by changes of endogenous or exogenous abscisic acid level. It appears to be a member of plant-specific gene family that includes late embryo-abundant and zinc- IAA-induced proteins in other plants. The mRNA is cell-to-cell mobile.
P.x_tomentosa28092	0.288707	0.200254	0.164297	3.24905	16.3088	1.50366	0.217753	7.0205	5.01081	8.9e-10	2.53e-07	0.174171	0.020337	1.98819	1.62688	0.097254	1.80753	4.21612	3.46e-06	7.51e-05	AT1G07150	MITOGEN-ACTIVATED PROTEIN KINASE KINASE KINASE 13 (MAPKKK13)	member of MEKK subfamily
P.x_tomentosa19543	1.10654	1.44867	1.06742	1.7045	7.63483	2.71453	1.20754	4.01795	1.73438	0.0025877	0.030982	0.442976	0.573489	10.786	8.0815	0.508232	9.43375	4.21427	1.51e-18	3.58e-16	AT5G62740	HYPERSENSITIVE-INDUCED RESPONSE PROTEIN 1 (HIR1)	SPFH/Band 7/PHB domain-containing membrane-associated protein family;(source:Araport11)
P.x_tomentosa64060	0.19817	0.16057	0.170523	0.550706	1.06552	5.59225	0.176421	2.40282	3.76764	1.68e-07	1.85e-05	0.214971	0.276688	6.77271	2.32467	0.24583	4.54869	4.20972	5.36e-14	6.6e-12	AT2G37170	PLASMA MEMBRANE INTRINSIC PROTEIN 2 (PIP2B)	a member of the plasma membrane intrinsic protein subfamily PIP2. localizes to the plasma membrane and exhibits water transport activity in Xenopus oocyte. expressed specifically in the vascular bundles and protein level increases slightly during leaf dev
P.x_tomentosa65670	1.48423	1.38485	0.849682	1.38605	11.6586	6.27549	1.23959	6.44004	2.37721	0.000288	0.00642	1.4929	0.925586	28.1891	16.3885	1.20924	22.2888	4.20414	8.56e-21	2.68e-18	AT1G77380	AMINO ACID PERMEASE 3 (AAP3)	Amino acid permease which transports basic amino acids.
P.x_tomentosa70530	0.071281	0.049764	0.190417	0.245278	1.46848	0.421711	0.103821	0.711822	2.77742	0.00126	0.018783	0.024273	0.023563	0.702161	0.177647	0.023918	0.439904	4.20102	0.00687	0.0386	AT1G73805	SAR DEFICIENT 1 (SARD1)	Encodes SAR Deficient 1 (SARD1), a key regulator for ICS1 (Isochorismate Synthase 1) induction and salicylic acid (SA) synthesis.
P.x_tomentosa63555	3.79755	4.58303	3.81573	5.94042	31.48	25.2054	4.06544	20.8753	2.36031	1.24e-05	0.000569	1.01761	0.368083	16.8277	8.44839	0.692844	12.638	4.1891	6.37e-12	5.48e-10	AT1G15670	KISS ME DEADLY 2 (KMD2)	Encodes a member of a family of F-box proteins, called the KISS ME DEADLY (KMD) family, that targets type-B ARR proteins for degradation and is involved in the negative regulation of the cytokinin response. Also named as KFB1, a member of a group of Kelch repeat F-box proteins that negatively regulate phenylpropanoid biosynthesis by targeting the phenypropanoid biosynthesis enzyme phenylalanine a…
P.x_tomentosa73215	0.092363	0.270625	0.148977	0.721344	2.52753	0.206669	0.170655	1.15185	2.7548	0.00204	0.0264	0.078699	1e-05	1.06746	0.368046	0.0393545	0.717755	4.18889	0.00442	0.0274	AT1G70170	MATRIX METALLOPROTEINASE (MMP)	mutant has Late flowering; Early senescence; Matrix Metalloproteinase
P.x_tomentosa18435	0.163788	0.778459	0.513983	0.989999	2.42473	1.6304	0.48541	1.68171	1.79265	0.00181	0.024257	0.469718	0.172271	8.02631	3.66008	0.320995	5.84319	4.18614	1.28e-11	1.04e-09	AT3G07040	RESISTANCE TO P. SYRINGAE PV MACULICOLA 1 (RPM1)	Contains an N-terminal tripartite nucleotide binding site and a C-terminal tandem array of leucine-rich repeats. Confers resistance to Pseudomonas syringae strains that carry the avirulence genes avrB and avrRpm1.
P.x_tomentosa24980	0.178107	0.020356	0.067793	0.380864	2.41897	0.293831	0.088752	1.03122	3.53843	0.00036806	0.0077124	0.308646	0.163644	3.4919	5.07998	0.236145	4.28594	4.18187	1.86e-11	1.45e-09	AT1G23200	HIGHLY METHYL ESTERIFIED SEEDS (HMS)	Encodes a pectin methyl esterase involved in embryo development.
P.x_tomentosa45540	0.040658	0.267807	0.044453	2.09509	16.0716	3.30368	0.117639	7.15678	5.92687	2.81e-11	1.32e-08	0.185541	0.082059	4.18778	0.658007	0.1338	2.42289	4.17858	1.83e-05	0.000315	AT5G57630	CBL-INTERACTING PROTEIN KINASE 21 (CIPK21)	CBL-interacting protein kinase.When mutated plants are hypersensitive to salt and osmotic stress.
P.x_tomentosa57731	0.295337	0.091044	0.268574	4.97688	35.9686	2.14267	0.218318	14.3627	6.03975	4.4e-10	1.43e-07	0.428373	1e-05	5.81933	1.93749	0.214192	3.87841	4.17849	0.000483	0.00471	AT5G13080	WRKY DNA-BINDING PROTEIN 75 (WRKY75)	WRKY75 is one of several transcription factors induced during Pi deprivation. It is nuclear localized and regulated differentially during Pi starvation. RNAi mediated suppression of WRKY75 made the plants more susceptible to Pi stress as indicated by the higher accumulation of anthocyanin during Pi starvation.
P.x_tomentosa56498	1e-05	1e-05	1e-05	0.037118	0.160496	0.124326	1e-05	0.107313	13.3895	0.0022545	0.028256	0.07355	1e-05	0.858343	0.468622	0.03678	0.663482	4.17307	0.00205	0.014975	AT1G12110	NRT1/ PTR FAMILY 6.3 (NPF6.3)	Encodes NRT1.1 (CHL1), a dual-affinity nitrate transporter. The protein is expressed in guard cells and function in stomatal opening. Mutants have less transpiration and are more tolerant to drought. Expressed in lateral roots. Involved in nitrate signaling which enables the plant root system to detect and exploit nitrate-rich soil patches. Comparing to the wild type, the mutant displays a strong…
P.x_tomentosa14573	0.122371	0.475176	0.643485	1.65083	9.75882	1.61542	0.413677	4.34169	3.39168	1.19e-05	0.00055449	0.240839	0.109917	4.30942	2.01724	0.175378	3.16333	4.17291	1.8e-12	1.71e-10	AT1G59870	PENETRATION 3 (PEN3)	ATP binding cassette transporter. Localized to the plasma membrane in uninfected cells. In infected leaves, the protein concentrated at infection sites. Contributes to nonhost resistance to inappropriate pathogens that enter by direct penetration in a salicylic acid?dependent manner. Required for mlo resistance. Has Cd transporter activity (Cd2+ extrusion pump) and contributes to heavy metal resi…
P.x_tomentosa00997	1e-05	0.221886	0.204089	0.904781	3.38878	5.13015	0.141995	3.14124	4.46742	3.75e-07	3.54e-05	0.061385	0.43667	8.03962	0.914728	0.249028	4.47718	4.16821	0.000188	0.00219	AT5G05340	PEROXIDASE 52 (PRX52)	Encodes a protein with sequence similarity to peroxidases that is involved in lignin biosynthesis. Loss of function mutations show abnormal development of xylem fibers and reduced levels of lignin biosynthetic enxymes.
P.x_tomentosa58375	0.32611	0.725196	0.837394	1.12479	3.91059	2.45759	0.629567	2.49766	1.98814	0.00032109	0.0069695	0.263457	0.299994	7.08183	2.98835	0.281726	5.03509	4.15965	8.79e-12	7.34e-10	AT4G35470	PLANT INTRACELLULAR RAS GROUP-RELATED LRR 4 (PIRL4)	Encodes PIRL4, a member of the Plant Intracellular Ras-group-related LRRs (Leucine rich repeat proteins). PIRLs are a distinct, plant-specific class of intracellular LRRs that likely mediate protein interactions, possibly in the context of signal transduction.
P.x_tomentosa15531	0.095473	0.042231	1e-05	2.19827	3.64296	0.60766	0.0459047	2.14963	5.5493	3e-09	6.85e-07	0.200109	0.198709	4.48049	2.63783	0.199409	3.55916	4.15773	1.02e-14	1.4e-12	AT5G36930	-	Disease resistance protein (TIR-NBS-LRR class) family;(source:Araport11)
P.x_tomentosa54222	1.93952	4.31318	2.27387	3.4073	9.49081	12.2263	2.84219	8.3748	1.55905	0.0020177	0.026168	2.79714	0.582938	35.3341	24.9683	1.69004	30.1512	4.15709	3.87e-10	2.29e-08	AT1G80920	(J8)	A nuclear encoded soluble protein found in the chloroplast stroma. Negatively regulated by light and has rapid turnover in darkness.
P.x_tomentosa47915	0.038539	0.095333	0.18302	0.813698	6.20918	0.391357	0.105631	2.47141	4.54824	1.71e-06	0.000118	0.130736	0.088223	3.15247	0.729383	0.109479	1.94093	4.14801	1.26e-06	3.13e-05	AT4G38830	CYSTEINE-RICH RLK (RECEPTOR-LIKE PROTEIN KINASE) 26 (CRK26)	Encodes a cysteine-rich receptor-like protein kinase.
P.x_tomentosa41824	0.405082	0.688845	0.55344	1.07354	2.56571	3.98957	0.549122	2.54294	2.2113	4.6e-06	0.00026054	0.778514	0.353094	13.3991	6.58491	0.565804	9.99199	4.1424	3.03e-14	3.88e-12	AT3G02050	K+ UPTAKE TRANSPORTER 3 (KUP3)	potassium transporter KUP3p (KUP3)
P.x_tomentosa32554	0.593402	0.562653	0.160214	2.61767	5.51318	0.469025	0.438756	2.86662	2.70786	0.00089254	0.014743	0.911903	0.465536	15.0209	9.3025	0.68872	12.1617	4.14228	2.36e-15	3.58e-13	AT2G38640	-	LURP-one-like protein (DUF567);(source:Araport11)
P.x_tomentosa03832	1e-05	0.410144	0.075465	1.43223	4.03161	2.39439	0.161873	2.61941	4.01631	1.44e-05	0.0006474	0.432317	0.203697	9.83071	1.35136	0.318007	5.59104	4.13599	9.04e-06	0.000172	AT5G05340	PEROXIDASE 52 (PRX52)	Encodes a protein with sequence similarity to peroxidases that is involved in lignin biosynthesis. Loss of function mutations show abnormal development of xylem fibers and reduced levels of lignin biosynthetic enxymes.
P.x_tomentosa86187	0.083103	0.114858	1e-05	2.79196	5.76061	0.842763	0.0659903	3.13178	5.56858	1.06e-09	2.89e-07	0.463677	0.203428	7.52578	4.1959	0.333552	5.86084	4.13512	1.97e-13	2.21e-11	AT5G36930	-	Disease resistance protein (TIR-NBS-LRR class) family;(source:Araport11)
P.x_tomentosa90374	0.034543	0.215966	0.098772	0.491165	1.91009	2.0598	0.116427	1.48702	3.67493	1.38e-06	9.92e-05	0.134496	1e-05	1.55584	0.798799	0.067253	1.17732	4.12976	0.000939	0.00802	AT1G12970	PLANT INTRACELLULAR RAS GROUP-RELATED LRR 3 (PIRL3)	Encodes PIRL3, a member of the Plant Intracellular Ras-group-related LRRs (Leucine rich repeat proteins). PIRLs are a distinct, plant-specific class of intracellular LRRs that likely mediate protein interactions, possibly in the context of signal transduction.
P.x_tomentosa53542	62.8239	126.224	97.648	120.812	455.564	451.945	95.5651	342.774	1.8427	0.000187	0.00461	45.913	9.32764	532.251	426.261	27.6203	479.256	4.117	4.26e-10	2.51e-08	AT1G28330	DORMANCY-ASSOCIATED PROTEIN-LIKE 1 (DYL1)	dormancy-associated protein (DRM1)
P.x_tomentosa26145	3.20411	3.37568	2.78125	70.9926	121.283	14.7178	3.12035	68.9978	4.46677	4.56e-12	2.69e-09	0.652287	0.235525	10.42	4.97803	0.443906	7.699	4.11635	8.46e-11	5.82e-09	AT2G40000	ORTHOLOG OF SUGAR BEET HS1 PRO-1 2 (HSPRO2)	ortholog of sugar beet HS1 PRO-1 2;(source:Araport11)
P.x_tomentosa60049	0.288463	0.523942	0.874254	1.05049	3.45987	2.55772	0.56222	2.35603	2.06715	0.000446	0.0088892	0.635096	0.884609	20.4178	5.86954	0.759853	13.1437	4.1125	1.96e-10	1.25e-08	AT2G45400	BRI1-5 ENHANCED 1 (BEN1)	involved in the regulation of brassinosteroid metabolic pathway
P.x_tomentosa57621	3.89744	6.72773	4.98793	6.36056	16.7328	25.5096	5.20437	16.201	1.63829	0.00052668	0.010018	3.95445	0.922107	49.3723	34.938	2.43828	42.1552	4.11178	1.46e-10	9.55e-09	AT1G80920	(J8)	A nuclear encoded soluble protein found in the chloroplast stroma. Negatively regulated by light and has rapid turnover in darkness.
P.x_tomentosa40657	0.747382	2.20517	1.6734	7.6919	24.76	43.1835	1.54198	25.2118	4.03124	6.75e-12	3.78e-09	0.914986	0.392502	16.3687	6.12136	0.653744	11.245	4.10442	1.03e-10	6.93e-09	AT2G46680	HOMEOBOX 7 (HB-7)	encodes a putative transcription factor that contains a homeodomain closely linked to a leucine zipper motif. Transcript is detected in all tissues examined. Is transcriptionally regulated in an ABA-dependent manner and may act in a signal transduction pathway which mediates a drought response.
P.x_tomentosa15401	2.27074	3.42939	2.88734	2.82121	13.2615	12.1992	2.86249	9.42731	1.71958	0.00128	0.019	0.587804	0.450875	9.59814	8.17171	0.519339	8.88493	4.09661	3.18e-16	5.46e-14	AT5G41960	-	zinc finger matrin-type protein;(source:Araport11)
P.x_tomentosa15681	0.967773	1.88942	2.29513	7.39562	41.4734	3.45968	1.71744	17.4429	3.34431	1.77e-05	0.00075421	1.23276	0.26597	17.0355	8.48566	0.749363	12.7606	4.08988	4.34e-09	2.04e-07	AT2G24100	ALTERED SEED GERMINATION 1 (ASG1)	ATP-dependent DNA helicase;(source:Araport11)
P.x_tomentosa06209	0.120556	0.287091	0.03952	1.32288	1.61876	0.875357	0.149056	1.27233	3.09355	2.71e-05	0.00104	0.32322	1e-05	3.62637	1.87041	0.161615	2.74839	4.08795	0.000313	0.00329	AT3G20060	UBIQUITIN-CONJUGATING ENZYME19 (UBC19)	Encodes one of two ubiquitin-conjugating enzymes belonging to the E2-C gene family (the other being UBC19). Transcript is always found in dividing cells, but also in other non-dividing cells. Protein is localized to the cytoplasm as well as to the nucleus.
P.x_tomentosa38725	1.49293	3.39347	2.22194	5.70461	32.2357	79.5811	2.36945	39.1738	4.04727	1.14e-08	2.02e-06	1.49916	0.754508	26.8136	11.1347	1.12683	18.9741	4.07369	3.59e-14	4.56e-12	AT4G02280	SUCROSE SYNTHASE 3 (SUS3)	Encodes a protein with sucrose synthase activity (SUS3). It appears to be important for sucrose metabolism in developing seeds, especially during the late maturation phase, about 18 days after flowering.
P.x_tomentosa46818	4.71454	10.6334	7.5169	88.0233	241.567	59.9571	7.6216	129.849	4.0906	6.97e-13	4.89e-10	0.743414	0.249784	9.34528	7.20616	0.496599	8.27572	4.05873	1.05e-11	8.62e-10	AT4G27410	RESPONSIVE TO DESICCATION 26 (RD26)	Encodes a NAC transcription factor induced in response to desiccation. It is localized to the nucleus and acts as a transcriptional activator in ABA-mediated dehydration response.
P.x_tomentosa09678	2.58585	1.05722	1.40845	2.89482	8.86933	7.69633	1.68384	6.48683	1.94576	0.000234	0.00545	2.37436	0.603286	30.0386	19.5539	1.48882	24.7963	4.05788	9.36e-11	6.39e-09	AT4G14540	NUCLEAR FACTOR Y, SUBUNIT B3 (NF-YB3)	nuclear factor Y, subunit B3;(source:Araport11)
P.x_tomentosa13228	2.15344	1.47809	1.66384	4.40328	13.2731	15.0519	1.76512	10.9094	2.62774	2.88e-08	4.27e-06	3.94961	1.14545	52.7625	31.4941	2.54753	42.1283	4.04762	1.64e-11	1.3e-09	AT4G14540	NUCLEAR FACTOR Y, SUBUNIT B3 (NF-YB3)	nuclear factor Y, subunit B3;(source:Araport11)
P.x_tomentosa71783	0.081128	0.03912	1e-05	0.21042	0.637955	0.222713	0.040086	0.357029	3.15487	0.0024711	0.03012	0.051672	0.025492	0.8122	0.460131	0.038582	0.636166	4.0434	0.00028074	0.0030219	AT5G15130	WRKY DNA-BINDING PROTEIN 72 (WRKY72)	member of WRKY Transcription Factor; Group II-b; contribute to basal immunity. The mRNA is cell-to-cell mobile.
P.x_tomentosa03651	3.50714	10.6567	8.85451	13.7167	34.0778	16.0395	7.67278	21.278	1.47154	0.0032987	0.036628	1.73811	0.260619	19.845	12.9724	0.999366	16.4087	4.03731	7.28e-08	2.54e-06	AT1G02610	-	RING/FYVE/PHD zinc finger superfamily protein;(source:Araport11)
P.x_tomentosa23734	6.95291	9.55747	8.55318	8.98768	22.4804	286.117	8.35452	105.862	3.66348	8.83e-05	0.002587	3.53132	8.15647	139.14	49.8754	5.84389	94.5077	4.01543	1.05e-11	8.62e-10	AT4G15910	DROUGHT-INDUCED 21 (DI21)	encodes a gene whose transcript level in root and leaves increases to progressive drought stress. The transcript level is also affected by changes of endogenous or exogenous abscisic acid level. It appears to be a member of plant-specific gene family that includes late embryo-abundant and zinc- IAA-induced proteins in other plants. The mRNA is cell-to-cell mobile.
P.x_tomentosa76958	0.579459	0.553279	0.438858	1.31644	2.9144	0.944546	0.523865	1.72513	1.71944	0.00129	0.019072	1.29882	1.28586	30.3671	11.408	1.29234	20.8875	4.01459	7.41e-15	1.05e-12	AT3G26330	CYTOCHROME P450, FAMILY 71, SUBFAMILY B, POLYPEPTIDE 37 (CYP71B37)	putative cytochrome P450
P.x_tomentosa77517	2.9065	5.01679	2.53749	9.83612	49.7726	25.4252	3.48692	28.3446	3.02305	1.08e-07	1.3e-05	10.4216	2.71321	98.2208	113.158	6.56742	105.689	4.00836	5.2e-11	3.77e-09	AT5G65730	XYLOGLUCAN ENDOTRANSGLUCOSYLASE/HYDROLASE 6 (XTH6)	xyloglucan endotransglucosylase/hydrolase 6;(source:Araport11)
P.x_tomentosa14197	0.021235	0.123362	0.081487	1.86897	4.00811	0.130917	0.0753613	2.00267	4.73195	1.47e-06	0.000105	0.031233	0.016985	0.625727	0.14967	0.024109	0.387699	4.00729	0.00428	0.0267	AT1G07530	SCARECROW-LIKE 14 (SCL14)	Encodes a member of the GRAS family of transcription factors. The protein interacts with the TGA2 transcription factor and affects the transcription of stress-responsive genes. The protein is found in the nucleus and is also exported to the cytoplasm.
P.x_tomentosa03446	1.63276	2.91379	3.06062	4.97176	21.7342	6.86509	2.53573	11.1903	2.14178	0.00017203	0.0043316	2.06864	1.43718	33.9244	22.3732	1.75291	28.1488	4.00525	1.84e-23	8.03e-21	AT2G46370	JASMONATE RESISTANT 1 (JAR1)	Encodes a jasmonate-amido synthetase that is a member of the GH3 family of proteins. JAR1 catalyzes the formation of a biologically active jasmonyl-isoleucine (JA-Ile) conjugate. JA-Ile promotes the interaction between JAZ1 and COI1 in the jasmonate signaling pathway. JAR1 localizes to the cytoplasm and is also a phytochrome A signaling component. JAR1 is an auxin-induced gene. Loss of function m…
P.x_tomentosa51412	28.0036	24.9717	13.4047	58.5734	169.105	79.3078	22.1267	102.329	2.20935	7.11e-06	0.00037213	35.5147	22.0419	543.348	379.955	28.7783	461.652	4.00375	7.45e-24	3.43e-21	AT1G70890	MLP-LIKE PROTEIN 43 (MLP43)	MLP-like protein 43;(source:Araport11)
P.x_tomentosa89064	0.051928	0.173364	0.320532	0.395931	1.92861	1.90348	0.181941	1.40934	2.95348	2.6e-05	0.0010111	0.390408	0.524319	11.0886	3.5548	0.457363	7.32171	4.00077	4.37e-12	3.89e-10	AT1G74170	RECEPTOR LIKE PROTEIN 13 (RLP13)	receptor like protein 13;(source:Araport11)
P.x_tomentosa02855	1.49323	5.46698	4.70376	4.8345	27.4216	15.6337	3.88799	15.9633	2.03766	0.0013667	0.019888	0.487439	0.046798	5.31625	3.22032	0.267118	4.26828	3.9981	8.61e-06	0.000165	AT1G58420	-	Uncharacterized conserved protein UCP031279;(source:Araport11)
P.x_tomentosa03587	0.026956	0.020451	0.030606	0.025658	0.560049	0.081159	0.0260043	0.222289	3.09561	0.00108	0.0169	0.02079	1e-05	0.245512	0.085246	0.0104	0.165379	3.99112	0.00209	0.015172	AT1G02520	ATP-BINDING CASSETTE B11 (ABCB11)	Encodes an ATP-binding cassette (ABC) transporter. Expressed in the vascular tissue of primary stem. The mRNA is cell-to-cell mobile.
P.x_tomentosa34997	1e-05	0.658181	0.246158	8.07342	8.1322	1.45819	0.30145	5.88794	4.28777	9.07e-06	0.0004476	1.31345	3.18494	38.9563	31.9217	2.2492	35.439	3.97786	3.19e-15	4.73e-13	AT1G24140	(AT3-MMP)	Matrixin family protein;(source:Araport11)
P.x_tomentosa76585	0.03679	0.571335	0.290963	1.24006	7.51957	1.39914	0.299696	3.38626	3.49812	9.9e-05	0.00284	0.04676	0.082798	1.63151	0.399931	0.064779	1.01572	3.97083	0.0023072	0.016424	AT2G23620	METHYL ESTERASE 1 (MES1)	Encodes a protein shown to have carboxylesterase activity, methyl salicylate esterase activity, methyl jasmonate esterase activity, and methyl IAA esterase activity in vitro. MES1 appears to be involved in MeSA hydrolysis in planta. Expression of MES1 can restore systemic acquired resistance in SAR-deficient tobacco plants. This protein does not act on MeGA4, or MEGA9 in vitro.
P.x_tomentosa13235	0.366297	0.371798	0.594762	1.0652	2.52399	1.22114	0.444286	1.60344	1.85162	0.0010867	0.016949	1.44272	1.32268	19.3175	24.0124	1.3827	21.6649	3.96981	3.82e-19	1.01e-16	AT3G13130	-	transmembrane protein;(source:Araport11)
P.x_tomentosa05626	0.98773	1.32618	1.39208	1.56796	6.90635	8.27975	1.23533	5.58469	2.17658	8.57e-05	0.00253	0.840196	0.432338	13.4299	6.50096	0.636267	9.96543	3.96923	1.3e-12	1.27e-10	AT3G26040	-	HXXXD-type acyl-transferase family protein;(source:Araport11)
P.x_tomentosa23014	0.391923	0.213423	0.239253	1.2908	6.61785	0.966092	0.281533	2.95825	3.39337	6.95e-06	0.00036626	0.435233	0.543452	7.82798	7.49282	0.489343	7.6604	3.9685	9.79e-19	2.39e-16	AT1G23200	HIGHLY METHYL ESTERIFIED SEEDS (HMS)	Encodes a pectin methyl esterase involved in embryo development.
P.x_tomentosa34306	1e-05	1e-05	1e-05	0.696796	0.918368	0.060039	1e-05	0.558401	15.769	1.49e-05	0.00066173	0.148863	1e-05	1.03794	1.28931	0.0744365	1.16363	3.96647	0.00178	0.0134	AT3G57270	BETA-1,3-GLUCANASE 1 (BG1)	encodes a member of glycosyl hydrolase family 17
P.x_tomentosa06898	0.055785	0.165498	0.236719	0.28275	1.38587	2.17864	0.152667	1.28242	3.07041	1.3e-05	0.000591	0.129277	0.153261	3.92449	0.484085	0.141269	2.20429	3.9638	1.89e-06	4.44e-05	AT2G29420	GLUTATHIONE S-TRANSFERASE TAU 7 (GSTU7)	Encodes glutathione transferase belonging to the tau class of GSTs. Naming convention according to Wagner et al. (2002). Induced by Salicylic acid. Independent of NPR1 for their induction by salicylic acid.
P.x_tomentosa41612	0.106246	0.085521	0.387791	0.439348	2.15612	1.58648	0.193186	1.39398	2.85115	6.51e-05	0.0020591	0.299377	0.533073	9.8805	3.06961	0.416225	6.47505	3.95946	1.28e-10	8.49e-09	AT1G74170	RECEPTOR LIKE PROTEIN 13 (RLP13)	receptor like protein 13;(source:Araport11)
P.x_tomentosa48940	13.7541	23.5095	15.2774	169.042	406.688	92.1069	17.5136	222.612	3.66798	3.99e-11	1.85e-08	1.48256	0.137987	15.2389	9.96487	0.810275	12.6019	3.95908	1.77e-06	4.21e-05	AT4G27410	RESPONSIVE TO DESICCATION 26 (RD26)	Encodes a NAC transcription factor induced in response to desiccation. It is localized to the nucleus and acts as a transcriptional activator in ABA-mediated dehydration response.
P.x_tomentosa42259	1.87747	3.06241	1.75141	6.67004	26.0748	43.6109	2.23043	25.4519	3.51238	1.01e-09	2.8e-07	0.921382	0.543077	15.1081	7.58537	0.732229	11.3467	3.95384	7.57e-14	9.11e-12	AT2G46680	HOMEOBOX 7 (HB-7)	encodes a putative transcription factor that contains a homeodomain closely linked to a leucine zipper motif. Transcript is detected in all tissues examined. Is transcriptionally regulated in an ABA-dependent manner and may act in a signal transduction pathway which mediates a drought response.
P.x_tomentosa43513	1e-05	1e-05	0.024478	0.028518	0.715446	2.64493	0.008166	1.12963	7.11201	3.58e-05	0.0012943	0.073399	0.102843	2.30156	0.428075	0.088121	1.36481	3.95308	0.000353	0.00364	AT1G60420	NUCLEOREDOXIN 1 (NRX1)	Reduce transmission through pollen. The mRNA is cell-to-cell mobile.
P.x_tomentosa13400	0.445168	0.390931	0.402076	0.449953	1.66828	2.04509	0.412725	1.38777	1.74952	0.000452	0.0089694	0.380321	0.289964	7.71809	2.6534	0.335143	5.18574	3.9517	9.61e-14	1.14e-11
P.x_tomentosa78091	11.3477	15.9845	10.1626	28.6033	101.236	108.477	12.4983	79.4387	2.66811	2.59e-08	3.9e-06	28.9732	11.8788	238.413	392.549	20.426	315.481	3.94908	4.13e-13	4.36e-11	AT4G37800	XYLOGLUCAN ENDOTRANSGLUCOSYLASE/HYDROLASE 7 (XTH7)	xyloglucan endotransglucosylase/hydrolase 7;(source:Araport11)
P.x_tomentosa63017	0.554867	0.801271	1.34911	23.5789	42.8863	3.26998	0.90175	23.2451	4.68805	7.1e-10	2.1e-07	0.190432	0.26921	6.3847	0.699363	0.229821	3.54203	3.94599	0.000142	0.0017463	AT4G31800	WRKY DNA-BINDING PROTEIN 18 (WRKY18)	Pathogen-induced transcription factor. Binds W-box sequences in vitro. Forms protein complexes with itself and with WRKY40 and WRKY60. Constitutive expression of WRKY18 enhanced resistance to P. syringae, but its coexpression with WRKY40 or WRKY60 made plants more susceptible to both P. syringae and B. cinerea. WRKY18, WRKY40, and WRKY60 have partially redundant roles in response to the hemibiotr…
P.x_tomentosa35708	0.075606	0.182967	0.143646	0.644642	1.18976	0.77226	0.134073	0.868886	2.69615	4.12e-06	0.00023802	0.327191	0.318739	7.57016	2.38058	0.322965	4.97537	3.94535	4.35e-09	2.04e-07	AT3G25180	CYTOCHROME P450, FAMILY 82, SUBFAMILY G, POLYPEPTIDE 1 (CYP82G1)	Encodes a cytochrome P450 monooxygenase (CYP82G1) that catalyzes the production of two volatile homoterpenes, TMTT and DMNT, although it is only likely to produce TMTT in planta. TMTT can be involved in attracting predatory insects to protect Arabidopsis plants from herbivorous pests. Homoterpene synthesis is also stimulated by fungal elicitors which increase the transcript levels of CYP82G1.
P.x_tomentosa38913	0.510571	1.70999	1.44707	4.51956	20.0152	29.3648	1.22254	17.9665	3.87736	1.33e-09	3.48e-07	0.855975	0.609047	15.6384	6.85992	0.732511	11.2492	3.94082	3.79e-13	4.04e-11	AT2G46680	HOMEOBOX 7 (HB-7)	encodes a putative transcription factor that contains a homeodomain closely linked to a leucine zipper motif. Transcript is detected in all tissues examined. Is transcriptionally regulated in an ABA-dependent manner and may act in a signal transduction pathway which mediates a drought response.
P.x_tomentosa16683	3.10171	2.32173	1.45607	5.28065	16.6551	15.1824	2.29317	12.3727	2.43175	1.04e-06	7.9e-05	2.35955	1.57224	36.6904	23.6695	1.96589	30.1799	3.94033	1.13e-20	3.48e-18	AT4G14540	NUCLEAR FACTOR Y, SUBUNIT B3 (NF-YB3)	nuclear factor Y, subunit B3;(source:Araport11)
P.x_tomentosa07843	0.316147	0.847947	1.08804	0.685416	2.20447	32.103	0.750711	11.6643	3.9577	0.000201	0.00485	0.071776	0.084121	1.01363	1.34002	0.0779485	1.17682	3.91623	0.000575	0.00542	-
P.x_tomentosa62552	2.77295	3.84901	5.24759	7.93045	35.7739	27.2335	3.95652	23.646	2.57929	1.14e-06	8.44e-05	2.34695	1.21528	33.5485	19.9855	1.78112	26.767	3.9096	1.14e-15	1.81e-13	AT5G04170	-	Calcium-binding EF-hand family protein;(source:Araport11)
P.x_tomentosa49463	0.036774	0.06939	0.028009	0.2667	0.526898	0.1246	0.0447243	0.306066	2.77471	0.00193	0.025371	0.234894	0.067612	2.23097	2.30697	0.151253	2.26897	3.907	3.38e-08	1.28e-06	AT2G04160	AUXIN-INDUCED IN ROOT CULTURES 3 (AIR3)	isolated from differential screening of a cDNA library from auxin-treated root culture. encodes a protein similar to subtilisin-like serine protease which is believed to be active outside the plant cell.
P.x_tomentosa65268	0.303452	0.411586	0.250747	0.838268	2.07713	1.10937	0.321928	1.34159	2.05913	6.8e-05	0.0021283	0.082739	0.077019	1.56287	0.820156	0.079879	1.19151	3.89884	9.07e-06	0.000173	AT1G19715	-	Mannose-binding lectin superfamily protein;(source:Araport11)
P.x_tomentosa13129	0.250944	0.075608	0.147746	0.423672	1.88885	0.36523	0.158099	0.892585	2.49716	0.000923	0.0151	0.086439	0.028836	1.2261	0.492005	0.0576375	0.859051	3.89766	1.49e-06	3.63e-05	AT3G14470	-	NB-ARC domain-containing disease resistance protein;(source:Araport11)
P.x_tomentosa49528	0.719253	0.292953	0.224424	4.17286	6.662	12.2821	0.41221	7.70566	4.22447	4.09e-14	3.62e-11	1e-05	0.096499	1.08466	0.353164	0.0482545	0.718911	3.89708	0.0090176	0.047487	AT4G21440	MYB-LIKE 102 (MYB102)	Encodes a MYB transcription factor involved in wounding and osmotic stress response. Member of the R2R3 factor gene family.
P.x_tomentosa15265	10.4376	23.1983	23.0745	23.4672	186.013	147.907	18.9035	119.129	2.6558	3.15e-05	0.0011718	37.5783	18.3647	472.993	357.405	27.9715	415.199	3.89177	5.53e-18	1.2e-15	AT4G11650	OSMOTIN 34 (OSM34)	osmotin-like protein
P.x_tomentosa53397	0.783806	3.05755	3.0297	42.767	70.2318	1.04424	2.29035	38.0144	4.0529	0.0021241	0.027132	0.037651	0.295791	3.88895	1.05043	0.166721	2.46969	3.88882	0.00123	0.00995	AT5G39670	-	Calcium-binding EF-hand family protein;(source:Araport11)
P.x_tomentosa08644	0.036943	0.025198	0.068636	0.094403	0.399161	0.950373	0.0435923	0.481312	3.46483	3.22e-05	0.001189	0.112579	0.056967	2.35974	0.146694	0.084773	1.25322	3.88589	0.000391	0.00396	AT2G29420	GLUTATHIONE S-TRANSFERASE TAU 7 (GSTU7)	Encodes glutathione transferase belonging to the tau class of GSTs. Naming convention according to Wagner et al. (2002). Induced by Salicylic acid. Independent of NPR1 for their induction by salicylic acid.
P.x_tomentosa57060	0.072779	1e-05	1e-05	0.307582	0.391886	0.725924	0.0242663	0.475131	4.2913	0.000349	0.0074063	0.166596	0.065475	2.56744	0.859539	0.116035	1.71349	3.8843	1.51e-05	0.000267	AT3G13730	CYTOCHROME P450, FAMILY 90, SUBFAMILY D, POLYPEPTIDE 1 (CYP90D1)	Encodes a cytochrome P-450 gene that is involved in brassinosteroid biosynthesis, most likely in the conversion step of teasterone (TE) to 3-dehydroteasterone (3DT), and/or 6-deoxoteasterone (6-deoxoTE) to 6-deoxo-3-dehydroteasterone (6-deoxo3DT); or the conversion of cathasterone (CT) to TE, and/or 6-deoxocathasterone (6-deoxoCT) to 6-deoxoTE. Recently, CYP90D1 was shown to catalyse the C-23 hyd…
P.x_tomentosa43482	12.1739	32.2323	20.3596	29.6725	113.711	75.9748	21.5886	73.1194	1.75998	0.00068783	0.012113	4.06731	1.40555	42.0654	38.7429	2.73643	40.4041	3.88414	1.93e-12	1.82e-10	AT2G17880	DNA J PROTEIN C24 (DJC24)	Chaperone DnaJ-domain superfamily protein;(source:Araport11)
P.x_tomentosa56407	1.76233	0.642655	0.856901	26.8077	10.0316	18.9688	1.0873	18.6027	4.09669	8.48e-16	1.11e-12	1.61452	0.622322	13.5877	19.436	1.11842	16.5118	3.88396	9.46e-13	9.46e-11	AT5G52060	BCL-2-ASSOCIATED ATHANOGENE 1 (BAG1)	A member of Arabidopsis BAG (Bcl-2-associated athanogene) proteins, plant homologs of mammalian regulators of apoptosis. Plant BAG proteins are multi-functional and remarkably similar to their animal counterparts, as they regulate apoptotic-like processes ranging from pathogen attack, to abiotic stress, to plant development.
P.x_tomentosa04547	0.352239	0.339073	0.140528	1.00599	4.84202	0.307681	0.27728	2.0519	2.88754	0.000658	0.011747	0.605853	0.770207	13.792	6.51995	0.68803	10.156	3.88371	5.5e-16	9.24e-14	AT2G39220	PATATIN-LIKE PROTEIN 6 (PLP6)	PATATIN-like protein 6;(source:Araport11)
P.x_tomentosa08489	0.178032	0.05188	0.048187	0.617117	2.46851	0.262094	0.0926997	1.11591	3.58951	0.00054102	0.010207	0.186196	0.037093	2.18704	1.09316	0.111644	1.6401	3.8768	0.000329	0.00344	AT3G22560	-	Acyl-CoA N-acyltransferases (NAT) superfamily protein;(source:Araport11)
P.x_tomentosa73146	3.91841	6.77526	4.51832	7.09474	21.6925	41.1644	5.07066	23.3172	2.20115	4.44e-05	0.0015328	1.11164	0.114826	11.7196	6.26406	0.613232	8.99184	3.87411	3.01e-06	6.67e-05	AT3G48530	SNF1-RELATED PROTEIN KINASE REGULATORY SUBUNIT GAMMA 1 (KING1)	SNF1-related protein kinase regulatory subunit gamma 1;(source:Araport11)
P.x_tomentosa70073	0.971783	1.52227	1.04159	1.76734	5.27565	4.82484	1.17855	3.95594	1.74701	0.000108	0.0030287	1.32531	0.19649	15.7007	6.56966	0.760901	11.1352	3.87127	8.22e-07	2.16e-05	AT1G15690	(AVP1)	Encodes a H(+)-translocating (pyrophosphate-energized) inorganic pyrophosphatase (H(+)-PPase; EC 3.6.1.1) located in the vacuolar membrane. Expression is found in all tissues examined, including meristems and floral organ primordium. Expression is particularly enhanced in pollen, and is repressed by light. Over expression and loss of function phenotypes suggest AVP1 is involved in regulation of a…
P.x_tomentosa54186	1e-05	0.457909	0.173595	1.08276	3.0652	7.49298	0.210505	3.88031	4.20425	1.68e-05	0.00072429	0.066077	0.457747	6.89797	0.765693	0.261912	3.83183	3.87088	0.000441	0.00437	AT1G64660	METHIONINE GAMMA-LYASE (MGL)	Encodes a functional methionine gamma-lyase, a cytosolic enzyme catalyzes the degradation of methionine into methanethiol, alpha-ketobutyrate and ammonia. The catabolism of excess methionine is important to methionine homeostasis. The mRNA is cell-to-cell mobile.
P.x_tomentosa17276	0.151934	1.18836	2.46792	3.01611	16.8984	5.21394	1.2694	8.37614	2.72214	0.00106	0.016668	2.78413	0.798204	46.7337	5.64562	1.79117	26.1897	3.87002	2.45e-05	0.00040151	AT2G14610	PATHOGENESIS-RELATED GENE 1 (PR1)	PR1 gene expression is induced in response to a variety of pathogens. It is a useful molecular marker for the SAR response. Though the Genbank record for the cDNA associated to this gene is called 'PR-1-like', the sequence actually corresponds to PR1. Expression of this gene is salicylic-acid responsive.
P.x_tomentosa49857	0.225972	0.25943	0.102198	0.8754	1.1369	0.493061	0.195867	0.835119	2.09211	0.000369	0.0077314	0.751167	0.276182	10.5989	4.28665	0.513675	7.44279	3.85692	2.18e-09	1.09e-07	AT5G61520	-	Major facilitator superfamily protein;(source:Araport11)
P.x_tomentosa86778	1.70302	3.98608	1.98009	2.96901	21.3682	8.34403	2.5564	10.8937	2.09131	0.00115	0.0176	1.70948	1.45252	29.3545	15.9896	1.581	22.6721	3.84201	6.5e-20	1.86e-17	AT1G77380	AMINO ACID PERMEASE 3 (AAP3)	Amino acid permease which transports basic amino acids.
P.x_tomentosa19865	0.138326	0.319776	0.299355	1.20884	7.99222	1.78791	0.252486	3.66299	3.85875	5.95e-08	7.88e-06	0.0533	0.0949	1.86522	0.255166	0.0741	1.0602	3.83871	0.00019072	0.0022183	AT1G66880	-	Protein kinase superfamily protein;(source:Araport11)
P.x_tomentosa53711	0.558882	1.39775	1.25364	1.33562	4.53808	3.77414	1.07009	3.21595	1.58751	0.0022797	0.028417	0.302248	0.038382	3.95146	0.899717	0.170315	2.42559	3.83206	0.000112	0.00143	AT4G23230	CYSTEINE-RICH RLK (RECEPTOR-LIKE PROTEIN KINASE) 15 (CRK15)	Encodes a cysteine-rich receptor-like protein kinase.
P.x_tomentosa79146	1.05183	1.90098	3.15035	4.5446	11.3586	6.04942	2.03438	7.31752	1.84676	0.000277	0.00624	0.844428	0.2326	9.74425	5.57701	0.538514	7.66063	3.83041	1.13e-08	4.82e-07	AT3G04070	NAC DOMAIN CONTAINING PROTEIN 47 (NAC047)	NAC domain containing protein 47;(source:Araport11)
P.x_tomentosa14366	0.6543	2.29119	1.05899	11.4329	109.456	5.85182	1.33483	42.247	4.98412	4.42e-08	6.15e-06	0.107771	0.119615	2.45673	0.757605	0.113693	1.60717	3.82131	0.000236	0.00264	AT5G04760	DIVARICATA2 (DIV2)	R-R-type MYB protein which plays negative roles in salt stress and is required for ABA signaling in Arabidopsis.
P.x_tomentosa38230	1e-05	0.033017	0.123413	0.202608	0.433901	0.917877	0.0521467	0.518129	3.31266	0.00297	0.0342	0.030376	0.089255	1.15313	0.536786	0.0598155	0.844956	3.82028	0.00267	0.0184	AT5G05340	PEROXIDASE 52 (PRX52)	Encodes a protein with sequence similarity to peroxidases that is involved in lignin biosynthesis. Loss of function mutations show abnormal development of xylem fibers and reduced levels of lignin biosynthetic enxymes.
P.x_tomentosa04483	0.78061	1.75937	1.77932	7.22348	23.8562	7.98569	1.43977	13.0218	3.17702	2.64e-08	3.95e-06	1.35996	0.769333	21.4892	8.57826	1.06464	15.0337	3.81976	1.1e-11	8.97e-10	AT2G39210	-	Major facilitator superfamily protein;(source:Araport11)
P.x_tomentosa32005	1.85349	2.02657	1.91284	39.1527	52.2593	4.7919	1.93097	32.068	4.05374	8.09e-09	1.53e-06	1.01963	0.668654	18.7408	5.09898	0.84414	11.9199	3.81975	2.54e-08	9.93e-07	AT2G35980	YELLOW-LEAF-SPECIFIC GENE 9 (YLS9)	Encodes a protein whose sequence is similar to tobacco hairpin-induced gene (HIN1) and Arabidopsis non-race specific disease resistance gene (NDR1). Expression of this gene is induced by cucumber mosaic virus, spermine and during senescence. The gene product is localized to the chloroplast. The mRNA is cell-to-cell mobile.
P.x_tomentosa27154	1e-05	1e-05	0.054986	0.031448	0.953894	1.05837	0.0183353	0.681236	5.21546	0.000585	0.010775	0.020965	0.23923	3.25829	0.408322	0.130098	1.83331	3.81678	0.0025	0.0175	AT3G26040	-	HXXXD-type acyl-transferase family protein;(source:Araport11)
P.x_tomentosa11953	0.814826	1.3157	1.81656	3.10818	19.0475	23.1023	1.31569	15.086	3.51931	2.4e-08	3.7e-06	1.38138	1.23209	28.5666	8.25914	1.30673	18.4129	3.81668	6.16e-11	4.36e-09	AT1G30900	VACUOLAR SORTING RECEPTOR 6 (VSR6)	VACUOLAR SORTING RECEPTOR 6;(source:Araport11)
P.x_tomentosa29853	0.422486	0.352376	0.14858	0.216092	2.23442	2.29395	0.307814	1.58149	2.36115	0.00499	0.048638	0.447281	0.067836	4.07207	3.17189	0.257559	3.62198	3.81381	3.1e-06	6.84e-05	AT4G38690	-	PLC-like phosphodiesterases superfamily protein;(source:Araport11)
P.x_tomentosa05437	0.123907	0.346499	0.351046	1.80335	9.01085	0.431486	0.273817	3.74856	3.77505	8.12e-05	0.00243	0.337041	0.088861	4.1515	1.8377	0.212951	2.9946	3.81377	4.03e-05	0.0006132	AT3G22560	-	Acyl-CoA N-acyltransferases (NAT) superfamily protein;(source:Araport11)
P.x_tomentosa41476	0.135532	0.213454	0.211857	0.559543	1.40438	0.524058	0.186948	0.829327	2.14931	0.00191	0.025132	1e-05	0.122282	1.26026	0.454397	0.061146	0.857328	3.80952	0.00946	0.0492	AT1G76070	-	hypothetical protein;(source:Araport11)
P.x_tomentosa64061	0.198406	0.051022	0.071367	0.458656	1.24573	1.65529	0.106932	1.11989	3.3886	8.98e-08	1.12e-05	0.222536	0.212782	4.21606	1.88635	0.217659	3.05121	3.80924	7.37e-14	8.89e-12	AT2G37170	PLASMA MEMBRANE INTRINSIC PROTEIN 2 (PIP2B)	a member of the plasma membrane intrinsic protein subfamily PIP2. localizes to the plasma membrane and exhibits water transport activity in Xenopus oocyte. expressed specifically in the vascular bundles and protein level increases slightly during leaf dev
P.x_tomentosa59671	0.345651	0.343052	0.327581	0.629654	2.08803	1.93092	0.338761	1.54953	2.19349	7.16e-06	0.000374	0.85969	0.228248	11.0198	4.20345	0.543969	7.61162	3.80661	3.5e-08	1.32e-06	AT4G33150	LYSINE-KETOGLUTARATE REDUCTASE (LKR)	This is a splice variant of the LKR/SDH locus. It encodes a bifunctional polypeptide lysine-ketoglutarate reductase and saccharopine dehydrogenase involved in lysine degradation. There is another splice variant that encodes a mono saccharopine dehydrogenase protein. Gene expression is induced by abscisic acid, jasmonate, and under sucrose starvation.
P.x_tomentosa02389	0.046494	0.032096	0.083035	1.09261	3.40267	2.43486	0.053875	2.31005	5.42216	2.06e-12	1.31e-09	0.333066	0.237871	6.91583	1.00329	0.285469	3.95956	3.79394	5.44e-05	0.000785	AT5G05340	PEROXIDASE 52 (PRX52)	Encodes a protein with sequence similarity to peroxidases that is involved in lignin biosynthesis. Loss of function mutations show abnormal development of xylem fibers and reduced levels of lignin biosynthetic enxymes.
P.x_tomentosa12880	7.41012	9.00403	4.46178	14.4422	69.6735	42.611	6.95864	42.2422	2.60181	2.63e-06	0.00016684	4.31432	0.458601	31.073	34.8562	2.38646	32.9646	3.78797	2.44e-06	5.58e-05	AT1G11530	C-TERMINAL CYSTEINE RESIDUE IS CHANGED TO A SERINE 1 (CXXS1)	Encodes a monocysteinic thioredoxin, thioredoxin in which the second cysteine of the redox site is replaced by a serine, with low disulfide reductase but efficient disulfide isomerase activity. The mRNA is cell-to-cell mobile.
P.x_tomentosa26108	1.67238	2.25449	2.03436	11.4705	31.3696	3.86123	1.98708	15.5671	2.96978	9.16e-06	0.00045101	0.427344	0.261278	5.28717	4.18149	0.344311	4.73433	3.78138	1.54e-07	4.97e-06
P.x_tomentosa18440	0.881092	0.84296	0.516123	2.14441	2.59726	2.47922	0.746725	2.40696	1.68856	5.41e-07	4.71e-05	0.828684	0.376059	10.7913	5.77348	0.602371	8.28238	3.78132	3.29e-12	3e-10	AT3G07040	RESISTANCE TO P. SYRINGAE PV MACULICOLA 1 (RPM1)	Contains an N-terminal tripartite nucleotide binding site and a C-terminal tandem array of leucine-rich repeats. Confers resistance to Pseudomonas syringae strains that carry the avirulence genes avrB and avrRpm1.
P.x_tomentosa07500	1.75138	2.60302	3.08665	11.3989	46.7962	11.1835	2.48035	23.1262	3.22091	7e-08	9.01e-06	1.70732	0.927702	26.0009	10.2062	1.31751	18.1036	3.78039	7.73e-12	6.52e-10	AT2G39210	-	Major facilitator superfamily protein;(source:Araport11)
P.x_tomentosa66887	0.101328	0.06554	0.087534	0.224403	0.237631	0.535478	0.0848007	0.332504	1.97122	0.00176	0.023759	0.051463	0.09787	0.851193	1.19803	0.0746665	1.02461	3.77847	2.95e-06	6.55e-05	AT5G49290	RECEPTOR LIKE PROTEIN 56 (RLP56)	receptor like protein 56;(source:Araport11)
P.x_tomentosa30219	0.035294	0.079671	0.059882	0.415891	0.792578	0.861488	0.0582823	0.689986	3.56544	2.28e-08	3.54e-06	0.253077	0.144235	2.72487	2.71243	0.198656	2.71865	3.77455	1.54e-10	9.99e-09	AT1G61560	MILDEW RESISTANCE LOCUS O 6 (MLO6)	A member of a large family of seven-transmembrane domain proteins specific to plants, homologs of the barley mildew resistance locus o (MLO) protein. The Arabidopsis genome contains 15 genes encoding MLO proteins, with localization in plasma membrane. Phylogenetic analysis revealed four clades of closely-related AtMLO genes. ATMLO6 belongs to the clade IV, with AtMLO2, AtMLO3 and AtMLO12. The gen…
P.x_tomentosa52212	0.879797	2.02686	0.954831	3.31179	11.5764	14.0267	1.28716	9.63829	2.90458	1.35e-07	1.55e-05	0.941754	0.25014	6.84852	9.46	0.595947	8.15426	3.7743	8.06e-09	3.57e-07	AT2G30390	FERROCHELATASE 2 (FC2)	Encodes one of two ferrochelatase genes in Arabidopsis. Ferrochelatase is the terminal enzyme of heme biosynthesis. FC-II is speculated to operate in photosynthetic cytochromes.
P.x_tomentosa44891	0.214408	0.283748	0.623081	53.2539	157.22	14.4678	0.373746	74.9804	7.64831	2.73e-20	7.27e-17	0.111503	0.146835	2.42617	1.09883	0.129169	1.7625	3.77029	0.00492	0.0297	AT5G21960	-	encodes a member of the DREB subfamily A-5 of ERF/AP2 transcription factor family. The protein contains one AP2 domain. There are 15 members in this subfamily including RAP2.1, RAP2.9 and RAP2.10.
P.x_tomentosa45521	1.87778	2.95329	2.89285	4.23764	16.7012	7.80585	2.57464	9.58157	1.89589	0.000163	0.00415	0.5682	0.121747	6.38741	3.0266	0.344973	4.707	3.77025	1.99e-07	6.23e-06	AT2G18700	TREHALOSE PHOSPHATASE/SYNTHASE 11 (TPS11)	Encodes an enzyme putatively involved in trehalose biosynthesis. The protein has a trehalose synthase (TPS)-like domain that may or may not be active as well as a trehalose phosphatase (TPP)-like domain.
P.x_tomentosa02007	1.55924	2.50571	2.92527	5.09411	15.5546	5.68179	2.33008	8.77684	1.91332	0.00016	0.0041	1.41633	0.787204	18.3729	11.5249	1.10176	14.9489	3.76215	8.17e-16	1.33e-13	AT2G46370	JASMONATE RESISTANT 1 (JAR1)	Encodes a jasmonate-amido synthetase that is a member of the GH3 family of proteins. JAR1 catalyzes the formation of a biologically active jasmonyl-isoleucine (JA-Ile) conjugate. JA-Ile promotes the interaction between JAZ1 and COI1 in the jasmonate signaling pathway. JAR1 localizes to the cytoplasm and is also a phytochrome A signaling component. JAR1 is an auxin-induced gene. Loss of function m…
P.x_tomentosa19304	5.46713	6.97152	7.46585	7.50702	23.5883	27.5161	6.63483	19.5371	1.55809	0.000493	0.0095564	4.57519	0.812376	48.717	24.2927	2.69378	36.5048	3.76038	2.39e-07	7.35e-06	AT2G36690	GERMINATION INSENSITIVE TO ABA MUTANT 2 (GIM2)	GIM2 is a 2-oxoglutarate-dependent dioxygenase involved in GA metabolism.
P.x_tomentosa13668	0.069296	0.090377	0.070663	0.53165	1.09198	0.163973	0.0767787	0.595867	2.95621	0.00019916	0.0048301	0.3325	0.604056	10.5824	2.07472	0.468278	6.32858	3.75644	6.44e-07	1.75e-05	AT1G17840	ATP-BINDING CASSETTE G11 (ABCG11)	Encodes a plasma membrane-localized ATP-binding cassette transporter, that is required for cutin transport to the extracellular matrix. The mRNA is cell-to-cell mobile.
P.x_tomentosa48477	0.157121	0.295283	0.16779	0.258545	2.054	0.916727	0.206731	1.07642	2.38042	0.00113	0.0174	0.592574	0.161435	5.07493	5.09499	0.377005	5.08496	3.75358	4.15e-09	1.96e-07	AT2G04160	AUXIN-INDUCED IN ROOT CULTURES 3 (AIR3)	isolated from differential screening of a cDNA library from auxin-treated root culture. encodes a protein similar to subtilisin-like serine protease which is believed to be active outside the plant cell.
P.x_tomentosa65602	0.132821	0.469241	0.778397	2.57373	7.0762	1.92602	0.460153	3.85865	3.06791	2.78e-05	0.0010643	0.840913	0.565072	15.2351	3.71888	0.702993	9.47697	3.75284	1.02e-06	2.6e-05
P.x_tomentosa24357	6.30537	4.8749	4.74936	69.6275	135.018	23.6265	5.30987	76.0906	3.84097	5.83e-11	2.51e-08	1.0823	0.43432	15.2083	5.2371	0.758312	10.2227	3.75284	1.24e-08	5.26e-07	AT2G40000	ORTHOLOG OF SUGAR BEET HS1 PRO-1 2 (HSPRO2)	ortholog of sugar beet HS1 PRO-1 2;(source:Araport11)
P.x_tomentosa56838	1.23011	0.971672	1.76862	4.69555	13.9145	4.77051	1.32347	7.79351	2.55795	5.12e-06	0.00028461	0.646078	0.054267	4.28334	5.1432	0.350172	4.71327	3.75059	5.02e-05	0.000735	AT1G54050	-	HSP20-like chaperones superfamily protein;(source:Araport11)
P.x_tomentosa73965	3.72322	4.42605	5.19515	26.9307	142.902	7.93956	4.44814	59.2576	3.73572	2.69e-06	0.00016993	1.37626	0.661351	23.674	3.64615	1.0188	13.6601	3.74502	1.27e-06	3.14e-05	AT3G47730	ATP-BINDING CASSETTE A2 (ABCA2)	member of ATH subfamily
P.x_tomentosa61548	5.10695	5.8401	5.20981	36.6064	78.1232	11.7068	5.38562	42.1455	2.96819	6.94e-07	5.8e-05	0.890758	0.090845	8.4634	4.65442	0.490802	6.55891	3.74025	8.16e-06	0.00015739	AT2G18700	TREHALOSE PHOSPHATASE/SYNTHASE 11 (TPS11)	Encodes an enzyme putatively involved in trehalose biosynthesis. The protein has a trehalose synthase (TPS)-like domain that may or may not be active as well as a trehalose phosphatase (TPP)-like domain.
P.x_tomentosa84960	6.78033	7.74715	5.90665	7.15224	25.4295	27.4184	6.81138	20	1.55398	0.00098803	0.015835	3.64969	0.49751	28.0347	27.2089	2.0736	27.6218	3.7356	8.9e-07	2.32e-05	AT5G52120	PHLOEM PROTEIN 2-A14 (PP2-A14)	phloem protein 2-A14;(source:Araport11)
P.x_tomentosa36091	2.29576	4.92939	3.77884	4.58782	15.9713	28.2507	3.668	16.27	2.14915	0.000139	0.00367	1.90907	1.04403	23.7321	15.509	1.47655	19.6206	3.73207	1.79e-16	3.18e-14	AT5G27600	LONG-CHAIN ACYL-COA SYNTHETASE 7 (LACS7)	Encode peroxisomal long-chain acyl-CoA synthetase. Activates fatty acids for further metabolism. Interacts with PEX5.
P.x_tomentosa15463	0.689167	2.18411	1.61266	2.05362	18.2905	21.2705	1.49531	13.8715	3.21361	7.01e-06	0.00036851	1.50305	1.00427	25.9012	7.28064	1.25366	16.5909	3.72617	1.06e-09	5.71e-08	AT1G30900	VACUOLAR SORTING RECEPTOR 6 (VSR6)	VACUOLAR SORTING RECEPTOR 6;(source:Araport11)
P.x_tomentosa29466	0.014908	0.083452	0.233354	0.456081	3.29854	0.627169	0.110571	1.4606	3.72351	5.96e-05	0.00192	0.02907	0.025085	0.634406	0.080624	0.0270775	0.357515	3.72284	0.00671	0.0379	AT1G09970	(LRR XI-23)	RLK7 belongs to a leucine-rich repeat class of receptor-likekinase (LRR-RLKs). It is involved in the control of germination speed and the tolerance to oxidant stress. The mRNA is cell-to-cell mobile.
P.x_tomentosa76347	17.3746	25.9771	12.2333	45.7224	223.173	107.518	18.5283	125.471	2.75955	8.51e-07	6.74e-05	60.0135	20.1305	499.898	557.681	40.072	528.79	3.72203	1.29e-11	1.05e-09	AT5G65730	XYLOGLUCAN ENDOTRANSGLUCOSYLASE/HYDROLASE 6 (XTH6)	xyloglucan endotransglucosylase/hydrolase 6;(source:Araport11)
P.x_tomentosa39046	0.149505	0.423248	0.402109	1.10717	5.6188	4.10764	0.324954	3.6112	3.47417	1.7e-08	2.8e-06	0.483364	0.343017	8.80259	2.06761	0.413191	5.4351	3.71743	4.24e-08	1.56e-06	AT4G11610	MULTIPLE C2 DOMAIN AND TRANSMEMBRANE REGION PROTEIN 7 (MCTP7)	C2 calcium/lipid-binding plant phosphoribosyltransferase family protein;(source:Araport11)
P.x_tomentosa27011	3.07243	2.47982	2.16457	5.50381	32.5567	9.04242	2.57227	15.701	2.60974	2.41e-05	0.00095282	3.61697	2.26669	50.4317	26.8896	2.94183	38.6607	3.71608	1.02e-16	1.88e-14	AT4G24000	CELLULOSE SYNTHASE LIKE G2 (CSLG2)	encodes a protein similar to cellulose synthase
P.x_tomentosa31464	2.52328	1.50026	1.29551	8.02518	16.3437	0.915793	1.77302	8.42821	2.24902	0.0037045	0.039726	1.68556	1.19158	23.0273	14.6624	1.43857	18.8449	3.71146	1.84e-17	3.74e-15	AT2G38640	-	LURP-one-like protein (DUF567);(source:Araport11)
P.x_tomentosa23489	0.028478	0.066629	1e-05	0.270732	0.258061	0.504558	0.0317057	0.34445	3.44148	0.000173	0.00434	0.066075	0.024584	0.890037	0.297128	0.0453295	0.593583	3.71093	0.000426	0.00426	AT3G26320	CYTOCHROME P450, FAMILY 71, SUBFAMILY B, POLYPEPTIDE 36 (CYP71B36)	putative cytochrome P450
P.x_tomentosa19051	0.544964	0.101798	0.217468	1.15412	3.86532	2.05186	0.288077	2.3571	3.03249	4.52e-05	0.0015538	0.632573	0.304434	10.0055	2.24756	0.468504	6.12652	3.70894	2.18e-05	0.000363
P.x_tomentosa18438	0.007533	0.066782	0.051673	0.146929	0.416815	0.329824	0.041996	0.297856	2.82629	0.00062828	0.011358	0.092221	0.060377	1.42466	0.561604	0.076299	0.99313	3.70225	1.15e-05	0.00021216	AT3G07040	RESISTANCE TO P. SYRINGAE PV MACULICOLA 1 (RPM1)	Contains an N-terminal tripartite nucleotide binding site and a C-terminal tandem array of leucine-rich repeats. Confers resistance to Pseudomonas syringae strains that carry the avirulence genes avrB and avrRpm1.
P.x_tomentosa33078	0.924731	0.64747	0.951558	14.2732	11.949	2.30011	0.841253	9.50744	3.49845	9.94e-08	1.2e-05	0.23232	0.160151	4.47065	0.635193	0.196236	2.55292	3.70149	0.00093	0.00796	AT2G35980	YELLOW-LEAF-SPECIFIC GENE 9 (YLS9)	Encodes a protein whose sequence is similar to tobacco hairpin-induced gene (HIN1) and Arabidopsis non-race specific disease resistance gene (NDR1). Expression of this gene is induced by cucumber mosaic virus, spermine and during senescence. The gene product is localized to the chloroplast. The mRNA is cell-to-cell mobile.
P.x_tomentosa82313	0.191129	0.230295	0.051892	0.770593	6.79607	5.68086	0.157772	4.41584	4.80677	3.85e-08	5.44e-06	0.322241	0.236789	4.36476	2.87135	0.279515	3.61806	3.69422	1.85e-06	4.38e-05	AT1G70890	MLP-LIKE PROTEIN 43 (MLP43)	MLP-like protein 43;(source:Araport11)
P.x_tomentosa00617	2.22538	4.25925	3.72882	12.0602	39.8368	14.3572	3.40449	22.0847	2.69754	2.38e-07	2.42e-05	1.93332	1.83527	30.3781	17.9857	1.8843	24.1819	3.68183	8.49e-21	2.67e-18	AT2G46370	JASMONATE RESISTANT 1 (JAR1)	Encodes a jasmonate-amido synthetase that is a member of the GH3 family of proteins. JAR1 catalyzes the formation of a biologically active jasmonyl-isoleucine (JA-Ile) conjugate. JA-Ile promotes the interaction between JAZ1 and COI1 in the jasmonate signaling pathway. JAR1 localizes to the cytoplasm and is also a phytochrome A signaling component. JAR1 is an auxin-induced gene. Loss of function m…
P.x_tomentosa62747	0.048821	0.142423	0.080227	0.312549	1.85791	1.28716	0.0904903	1.15254	3.67091	8.09e-09	1.53e-06	0.873036	0.534283	6.84892	11.2011	0.703659	9.02499	3.68098	5.97e-14	7.28e-12	AT4G16380	-	Heavy metal transport/detoxification superfamily protein;(source:Araport11)
P.x_tomentosa43941	1.34195	1.35178	1.9786	22.8579	76.847	19.6898	1.55744	39.7982	4.67545	5.52e-16	7.33e-13	0.235089	0.584156	8.73716	1.76757	0.409623	5.25236	3.6806	2.03e-05	0.00034244	AT1G80840	WRKY DNA-BINDING PROTEIN 40 (WRKY40)	Pathogen-induced transcription factor. Binds W-box sequences in vitro. Forms protein complexes with itself and with WRKY40 and WRKY60. Coexpression with WRKY18 or WRKY60 made plants more susceptible to both P. syringae and B. cinerea. WRKY18, WRKY40, and WRKY60 have partially redundant roles in response to the hemibiotrophic bacterial pathogen Pseudomonas syringae and the necrotrophic fungal path…
P.x_tomentosa11851	4.00711	4.93857	4.31796	29.4181	45.1674	13.3109	4.42121	29.2988	2.72833	1.18e-08	2.06e-06	2.54454	1.94797	40.3673	16.7406	2.24626	28.554	3.6681	9.29e-14	1.11e-11	AT5G42050	ASPARAGINE-RICH PROTEIN (NRP)	Stress responsive asparagine-rich protein. Binds to PevD (Verticillium dahliae ) fungal effector protein. NRP interacts with CRY2, leading to increased cytoplasmic accumulation of CRY2 in a blue light-independent manner (PMID:28633330).NRP also binds FyPP3 and recruits it to endosomes and thus targets it for degradation.
P.x_tomentosa79950	2.18006	1.87271	1.26187	3.4963	9.70622	15.4985	1.77155	9.56701	2.43306	1.64e-06	0.00011471	1.95665	0.530155	20.5191	11.0848	1.2434	15.8019	3.66773	1.1e-08	4.72e-07	AT5G16370	ACYL ACTIVATING ENZYME 5 (AAE5)	acyl activating enzyme 5;(source:Araport11)
P.x_tomentosa56672	0.336346	1.47839	1.70872	3.0892	19.3101	1.69608	1.17448	8.03181	2.7737	0.000911	0.014963	0.248477	0.133757	3.49621	1.34524	0.191117	2.42073	3.66291	1.42e-06	3.48e-05	AT2G17440	PLANT INTRACELLULAR RAS GROUP-RELATED LRR 5 (PIRL5)	Encodes PIRL5, a member of the Plant Intracellular Ras-group-related LRRs (Leucine rich repeat proteins). PIRLs are a distinct, plant-specific class of intracellular LRRs that likely mediate protein interactions, possibly in the context of signal transduction. The mRNA is cell-to-cell mobile.
P.x_tomentosa44440	2.1438	3.31015	2.76415	4.75789	14.8857	6.31529	2.73937	8.65297	1.65935	0.000421	0.00849	0.786701	0.142165	7.09851	4.60201	0.464433	5.85026	3.65496	4.64e-07	1.32e-05	AT2G18700	TREHALOSE PHOSPHATASE/SYNTHASE 11 (TPS11)	Encodes an enzyme putatively involved in trehalose biosynthesis. The protein has a trehalose synthase (TPS)-like domain that may or may not be active as well as a trehalose phosphatase (TPP)-like domain.
P.x_tomentosa31603	6.28139	3.29914	1.59067	12.6833	24.0033	16.5939	3.72373	17.7602	2.25382	1.82e-05	0.00077006	6.41133	3.41608	75.2595	48.1677	4.91371	61.7136	3.65071	6.98e-16	1.15e-13	AT1G07030	-	Mitochondrial substrate carrier family protein;(source:Araport11)
P.x_tomentosa66810	16.1357	19.4272	15.3779	24.7934	139.745	93.798	16.9803	86.112	2.34236	1.92e-05	0.000802	9.32369	4.64835	109.887	64.47	6.98602	87.1783	3.64143	2.38e-13	2.64e-11	AT1G56220	-	Dormancy/auxin associated family protein;(source:Araport11)
P.x_tomentosa45035	0.122083	0.685785	0.829086	7.52314	26.8324	6.82741	0.545651	13.7276	4.65296	1.11e-10	4.46e-08	0.055416	0.287848	4.01607	0.234207	0.171632	2.12514	3.63016	0.00572	0.0334	AT1G80840	WRKY DNA-BINDING PROTEIN 40 (WRKY40)	Pathogen-induced transcription factor. Binds W-box sequences in vitro. Forms protein complexes with itself and with WRKY40 and WRKY60. Coexpression with WRKY18 or WRKY60 made plants more susceptible to both P. syringae and B. cinerea. WRKY18, WRKY40, and WRKY60 have partially redundant roles in response to the hemibiotrophic bacterial pathogen Pseudomonas syringae and the necrotrophic fungal path…
P.x_tomentosa16844	0.267128	0.337123	0.25627	0.323946	1.42764	1.37406	0.28684	1.04188	1.86087	0.000344	0.0073372	0.370391	0.2196	4.94688	2.35005	0.294996	3.64846	3.62852	1.71e-13	1.94e-11
P.x_tomentosa44326	2.99958	2.15654	1.14579	28.0721	27.7978	3.24901	2.10064	19.7063	3.22976	9.17e-06	0.000451	0.52452	0.099919	5.82749	1.88463	0.312219	3.85606	3.6265	0.000217	0.00247	AT5G62865	-	hypothetical protein;(source:Araport11)
P.x_tomentosa47952	15.7442	22.0602	16.6766	148.837	281.942	67.6197	18.1603	166.133	3.19348	9.3e-10	2.62e-07	1.65497	0.307451	15.7247	8.50348	0.981209	12.1141	3.62598	9.02e-07	2.34e-05	AT4G27410	RESPONSIVE TO DESICCATION 26 (RD26)	Encodes a NAC transcription factor induced in response to desiccation. It is localized to the nucleus and acts as a transcriptional activator in ABA-mediated dehydration response.
P.x_tomentosa10173	1.16662	1.28324	1.33162	2.89011	16.5996	10.1268	1.2605	9.87218	2.96938	1.13e-07	1.35e-05	0.360325	0.140769	3.81334	2.3622	0.250547	3.08777	3.62341	7.95e-09	3.53e-07	AT1G34320	PSK SIMULATOR 1 (PSI1)	Ikzf5 (DUF668);(source:Araport11)
P.x_tomentosa29872	0.365303	0.713788	0.458403	4.47721	8.04513	4.6498	0.512498	5.72405	3.48142	8.27e-15	8.55e-12	0.118067	0.141731	1.83027	1.37046	0.129899	1.60037	3.62294	4e-06	8.51e-05	AT2G17840	EARLY-RESPONSIVE TO DEHYDRATION 7 (ERD7)	Identified as drought-inducible gene by differential hybridization. Upregulated by high light, drought, cold and salt stress determined by microarray analysis.
P.x_tomentosa41295	0.306798	0.573872	0.168343	0.956525	2.23652	1.86579	0.349671	1.68628	2.26977	0.00023391	0.0054524	0.217478	0.029754	1.75275	1.28609	0.123616	1.51942	3.61959	0.0009831	0.0083146	AT2G20500	-	hypothetical protein;(source:Araport11)
P.x_tomentosa05864	0.299031	0.680339	0.337003	1.07856	3.0223	1.4486	0.438791	1.84982	2.07578	0.00241	0.029592	0.213951	0.049349	2.10534	1.12937	0.13165	1.61736	3.61886	0.00501	0.0301	AT3G21460	(ROXY3)	Encodes a member of the CC-type glutaredoxin (ROXY) family that has been shown to interact with the transcription factor TGA2 and suppress ORA59 promoter activity.
P.x_tomentosa06594	1e-05	0.034556	0.021079	0.790438	2.66374	0.697021	0.0185483	1.38373	6.22113	7.41e-08	9.42e-06	0.060893	0.074203	1.21083	0.447222	0.067548	0.829026	3.61743	0.0041708	0.026216	AT1G69490	NAC-LIKE, ACTIVATED BY AP3/PI (NAP)	Encodes a member of the NAC transcription factor gene family. It is expressed in floral primordia and upregulated by AP3 and PI. Its expression is associated with leaf senescence. The mRNA is cell-to-cell mobile.
P.x_tomentosa86358	5.94394	5.99738	6.25104	40.6211	62.8336	20.3022	6.06412	41.2523	2.7661	1.45e-09	3.73e-07	3.73774	3.03504	57.6802	25.1757	3.38639	41.4279	3.61278	1.01e-14	1.4e-12	AT5G42050	ASPARAGINE-RICH PROTEIN (NRP)	Stress responsive asparagine-rich protein. Binds to PevD (Verticillium dahliae ) fungal effector protein. NRP interacts with CRY2, leading to increased cytoplasmic accumulation of CRY2 in a blue light-independent manner (PMID:28633330).NRP also binds FyPP3 and recruits it to endosomes and thus targets it for degradation.
P.x_tomentosa44176	0.589529	0.723955	0.503016	1.39572	6.43589	1.41742	0.6055	3.08301	2.34814	0.00056	0.01046	0.426143	0.715064	10.9831	2.96083	0.570604	6.97195	3.611	1.46e-06	3.57e-05	AT5G57150	-	basic helix-loop-helix (bHLH) DNA-binding superfamily protein;(source:Araport11)
P.x_tomentosa87334	0.083412	0.414548	0.179628	0.430042	1.37233	2.57438	0.225863	1.45892	2.69138	0.00112	0.0173	0.225023	0.118134	3.30615	0.880467	0.171578	2.09331	3.60884	0.00060368	0.0056326	-
P.x_tomentosa28794	0.886893	2.49422	2.28863	7.76025	44.848	9.42921	1.88991	20.6792	3.45178	5.7e-07	4.92e-05	0.490769	0.44509	6.23794	5.16688	0.467929	5.70241	3.60721	2.41e-14	3.15e-12	AT2G27500	-	Glycosyl hydrolase superfamily protein;(source:Araport11)
P.x_tomentosa28412	4.87613	6.13131	6.16074	17.8567	129.556	83.4171	5.72273	76.9434	3.74902	3.67e-10	1.26e-07	10.2482	5.53668	58.0321	134.239	7.89244	96.1357	3.60653	2.66e-10	1.64e-08
P.x_tomentosa49461	0.145972	0.15005	0.09236	0.307261	1.29532	0.428242	0.129461	0.676941	2.38652	6.01e-05	0.0019313	0.671671	0.240382	5.1452	5.91404	0.456027	5.52962	3.59999	5.29e-11	3.82e-09	AT2G04160	AUXIN-INDUCED IN ROOT CULTURES 3 (AIR3)	isolated from differential screening of a cDNA library from auxin-treated root culture. encodes a protein similar to subtilisin-like serine protease which is believed to be active outside the plant cell.
P.x_tomentosa21513	2.60696	3.62573	3.52211	4.11235	22.5619	20.2496	3.2516	15.6413	2.26614	4.47e-05	0.0015408	3.39135	1.23092	36.0105	19.9972	2.31114	28.0038	3.59895	2.49e-10	1.55e-08	AT2G36690	GERMINATION INSENSITIVE TO ABA MUTANT 2 (GIM2)	GIM2 is a 2-oxoglutarate-dependent dioxygenase involved in GA metabolism.
P.x_tomentosa73645	0.082072	0.137333	0.147863	0.644559	1.96467	0.774845	0.122423	1.12802	3.20385	6.18e-06	0.00033044	0.149987	0.290862	4.62051	0.718427	0.220424	2.66947	3.59819	0.00027677	0.0029911	AT5G53110	-	RING/U-box superfamily protein;(source:Araport11)
P.x_tomentosa02880	5.51402	6.19659	6.68053	92.4114	76.5763	3.11522	6.13038	57.3677	3.22619	8.81e-05	0.0025838	0.92889	0.391697	13.9875	1.98835	0.660293	7.98791	3.59664	6.66e-05	0.00092912	AT1G27730	SALT TOLERANCE ZINC FINGER (STZ)	Related to Cys2/His2-type zinc-finger proteins found in higher plants. Compensated for a subset of calcineurin deficiency in yeast. Salt tolerance produced by ZAT10 appeared to be partially dependent on ENA1/PMR2, a P-type ATPase required for Li+ and Na+ efflux in yeast. The protein is localized to the nucleus, acts as a transcriptional repressor and is responsive to chitin oligomers. Also involv…
P.x_tomentosa02871	0.096142	0.212567	0.217496	1.11387	3.48762	0.406803	0.175402	1.66943	3.25062	6.83e-05	0.0021328	0.309875	0.290599	4.94641	2.31652	0.300237	3.63146	3.59638	5.67e-08	2.02e-06	AT3G01400	-	ARM repeat superfamily protein;(source:Araport11)
P.x_tomentosa26239	0.05166	1e-05	1e-05	0.114657	0.62833	0.938135	0.0172267	0.560374	5.02367	0.00229	0.0285	0.322199	0.211155	2.15761	4.28546	0.266677	3.22154	3.59458	3.98e-05	0.000607	AT1G65480	FLOWERING LOCUS T (FT)	FT, together with LFY, promotes flowering and is antagonistic with its homologous gene, TERMINAL FLOWER1 (TFL1). FT is expressed in leaves and is induced by long day treatment. Either the FT mRNA or protein is translocated to the shoot apex where it induces its own expression. Recent data suggests that FT protein acts as a long-range signal. FT is a target of CO and acts upstream of SOC1.
P.x_tomentosa32150	0.547791	0.30008	0.251678	0.930904	2.37673	0.935599	0.366516	1.41441	1.94825	0.0016951	0.023196	1.38459	0.73831	18.8485	6.78457	1.06145	12.8165	3.5939	4.4e-09	2.07e-07	AT2G41870	REMORIN GROUP 4 2 (REM4.2)	Remorin family protein;(source:Araport11)
P.x_tomentosa73976	0.298914	0.134191	0.181177	0.832771	3.53216	0.266345	0.204761	1.54376	2.91444	0.000674	0.011939	0.185711	0.126832	2.30733	1.44662	0.156272	1.87697	3.58628	2.69e-07	8.14e-06	AT5G62680	NRT1/ PTR FAMILY 2.11 (NPF2.11)	Encodes a high-affinity, proton-dependent glucosinolate-specific transporter that is crucial for the transport of both methionine- and tryptophan-derived glucosinolates to seeds.
P.x_tomentosa41492	13.0186	24.1639	17.5868	37.2573	127.433	79.9353	18.2565	81.5417	2.15913	4.04e-06	0.000235	4.42826	1.08489	41.406	24.1121	2.75658	32.7591	3.57095	6.04e-08	2.15e-06	AT4G35750	-	SEC14 cytosolic factor family protein / phosphoglyceride transfer family protein;(source:Araport11)
P.x_tomentosa17640	1.81013	1.07488	1.60549	27.376	69.6004	4.1394	1.49683	33.7053	4.49299	5.22e-09	1.06e-06	0.891457	0.229989	9.70453	3.62192	0.560723	6.66322	3.57086	7.41e-07	1.98e-05	AT1G07530	SCARECROW-LIKE 14 (SCL14)	Encodes a member of the GRAS family of transcription factors. The protein interacts with the TGA2 transcription factor and affects the transcription of stress-responsive genes. The protein is found in the nucleus and is also exported to the cytoplasm.
P.x_tomentosa08861	18.0402	17.4188	15.4559	26.0049	82.0242	46.4333	16.9716	51.4875	1.6011	0.000202	0.0048777	15.8933	5.77341	129.132	127.947	10.8334	128.54	3.56866	1.37e-11	1.11e-09	AT5G18670	BETA-AMYLASE 3 (BMY3)	putative beta-amylase BMY3 (BMY3)
P.x_tomentosa12313	1.17044	1.20902	0.721666	0.867581	2.84938	10.2587	1.03371	4.65855	2.17205	0.00242	0.029715	0.991367	0.455839	10.3017	6.8163	0.723603	8.55899	3.56417	1.38e-12	1.34e-10	AT2G38800	-	Plant calmodulin-binding protein-like protein;(source:Araport11)
P.x_tomentosa16697	0.372124	0.405051	0.342388	0.410621	0.853306	10.1831	0.373188	3.81566	3.35396	0.00063775	0.01148	0.635666	0.565244	9.56158	4.62686	0.600455	7.09422	3.56252	1.63e-10	1.05e-08	AT3G13110	SERINE ACETYLTRANSFERASE 2;2 (SERAT2;2)	Encodes a mitochondrial serine O-acetyltransferase involved in sulfur assimilation and cysteine biosynthesis. Expressed in the vascular system.
P.x_tomentosa02301	4.24383	6.21152	3.31448	8.78596	40.296	27.2179	4.58994	25.4333	2.47017	5.53e-06	0.00030419	0.6634	0.236435	1.83972	8.78174	0.449918	5.31073	3.56118	0.00030254	0.0032087	AT3G62930	(GRXS6)	Encodes a member of the CC-type glutaredoxin (ROXY) family that has been shown to interact with the transcription factor TGA2 and suppress ORA59 promoter activity.
P.x_tomentosa40221	0.661367	1.12675	1.00333	1.35989	3.79401	6.74144	0.930483	3.96512	2.09131	6.71e-05	0.002106	1.2716	0.853326	16.8259	8.19647	1.06246	12.5112	3.55773	1.6e-13	1.83e-11	AT3G02050	K+ UPTAKE TRANSPORTER 3 (KUP3)	potassium transporter KUP3p (KUP3)
P.x_tomentosa65305	0.283683	0.258995	0.240542	0.508857	1.47912	1.1457	0.261073	1.04456	2.00037	5.8e-05	0.0018798	1.02005	0.402313	11.3271	5.38065	0.711182	8.3539	3.55416	1.44e-09	7.49e-08	AT4G36550	-	ARM repeat superfamily protein;(source:Araport11)
P.x_tomentosa21525	4.00205	3.35408	0.875331	4.69027	15.5409	12.2929	2.74382	10.8413	1.98229	0.00135	0.0198	2.31138	0.383805	16.9651	14.5175	1.34759	15.7413	3.5461	1.55e-06	3.76e-05	AT1G70840	MLP-LIKE PROTEIN 31 (MLP31)	MLP-like protein 31;(source:Araport11)
P.x_tomentosa00265	0.355024	0.239701	0.271387	0.951781	2.02447	1.00009	0.288704	1.32545	2.19882	0.000879	0.014596	0.495723	1e-05	3.19819	2.5799	0.247866	2.88905	3.54296	0.00423	0.0265	AT5G46940	-	Plant invertase/pectin methylesterase inhibitor superfamily protein;(source:Araport11)
P.x_tomentosa20949	0.12114	0.157662	0.237843	0.801325	3.33042	0.921698	0.172215	1.68448	3.29002	1.36e-06	9.82e-05	0.043946	0.135216	1.62035	0.460919	0.089581	1.04064	3.53813	0.00048342	0.0047173	AT1G66920	-	Protein kinase superfamily protein;(source:Araport11)
P.x_tomentosa02418	0.174181	0.063397	0.026742	2.22518	0.28514	0.360423	0.0881067	0.956914	3.44107	0.00052204	0.0099554	0.160142	0.026834	1.33847	0.828176	0.093488	1.08332	3.53454	0.00061234	0.005698	AT5G16740	-	Transmembrane amino acid transporter family protein;(source:Araport11)
P.x_tomentosa20443	0.264909	0.206757	0.38477	0.352806	1.53934	1.11283	0.285479	1.00166	1.81093	0.0040382	0.042249	0.248568	1e-05	2.20904	0.66367	0.124289	1.43636	3.53064	0.00753	0.0413	AT4G33565	-	RING/U-box superfamily protein;(source:Araport11)
P.x_tomentosa48774	0.374355	0.362843	0.483454	0.444882	4.18465	1.16965	0.406884	1.93306	2.2482	0.0018774	0.024851	0.550707	0.41762	8.5114	2.67819	0.484164	5.5948	3.53052	1.74e-08	7.09e-07	AT5G06740	L-TYPE LECTIN RECEPTOR KINASE S.5 (LECRK-S.5)	Concanavalin A-like lectin protein kinase family protein;(source:Araport11)
P.x_tomentosa89388	2.81863	4.92232	3.48583	24.9608	36.0337	11.0283	3.74226	24.0076	2.68151	4.72e-08	6.48e-06	1.77071	1.41769	25.574	11.2207	1.5942	18.3973	3.52859	7.78e-13	7.9e-11	AT5G42050	ASPARAGINE-RICH PROTEIN (NRP)	Stress responsive asparagine-rich protein. Binds to PevD (Verticillium dahliae ) fungal effector protein. NRP interacts with CRY2, leading to increased cytoplasmic accumulation of CRY2 in a blue light-independent manner (PMID:28633330).NRP also binds FyPP3 and recruits it to endosomes and thus targets it for degradation.
P.x_tomentosa83781	2.71622	2.23462	1.72847	39.2711	29.4651	15.4507	2.22644	28.0623	3.65582	9.66e-16	1.2e-12	0.781418	0.911386	13.8898	5.56208	0.846402	9.72592	3.52242	9.66e-10	5.27e-08	AT3G56880	-	VQ motif-containing protein;(source:Araport11)
P.x_tomentosa20439	0.777203	1.59968	1.27721	1.64206	4.50784	4.59651	1.21803	3.58214	1.55627	0.000393	0.0080881	0.810076	0.102032	6.58601	3.84212	0.456054	5.21406	3.51513	8.39e-06	0.000162	AT2G36690	GERMINATION INSENSITIVE TO ABA MUTANT 2 (GIM2)	GIM2 is a 2-oxoglutarate-dependent dioxygenase involved in GA metabolism.
P.x_tomentosa14729	1e-05	0.044619	0.041709	0.497686	1.71357	0.255718	0.0287793	0.822325	4.8366	6.13e-06	0.00032804	0.072266	0.184764	2.05943	0.877827	0.128515	1.46863	3.51446	0.000109	0.0014	AT2G05940	RPM1-INDUCED PROTEIN KINASE (RIPK)	Encodes a receptor-like cytoplasmic kinase that phosphorylates the host target RIN4, leading to the activation of a plant innate immune receptor RPM1.
P.x_tomentosa11886	0.83345	0.846974	0.456931	0.590016	4.55588	4.01427	0.712452	3.05339	2.09955	0.00273	0.0322	0.210874	0.2993	2.86187	2.95972	0.255087	2.91079	3.51235	4.5e-07	1.28e-05	AT5G41960	-	zinc finger matrin-type protein;(source:Araport11)
P.x_tomentosa18658	0.22322	0.171898	0.045259	3.33953	3.91638	7.07435	0.146792	4.77675	5.02418	4.3e-16	6.03e-13	0.423189	0.489839	8.02976	2.37105	0.456514	5.2004	3.50989	2.29e-05	0.000379	AT4G11650	OSMOTIN 34 (OSM34)	osmotin-like protein
P.x_tomentosa47312	1.08718	1.0455	0.984277	1.86377	8.17441	2.54212	1.03899	4.19344	2.01296	0.000844	0.014167	0.307772	1e-05	1.21539	2.29068	0.153891	1.75303	3.50987	0.0066308	0.037522	AT4G32480	-	sugar phosphate exchanger, putative (DUF506);(source:Araport11)
P.x_tomentosa27952	1.00638	1.8283	1.84023	6.5355	33.16	3.25371	1.5583	14.3164	3.19963	2.02e-05	0.00083635	0.447619	0.760309	10.2125	3.46436	0.603964	6.83844	3.50113	3.54e-07	1.04e-05
P.x_tomentosa42397	0.228521	0.218831	0.205416	3.1291	8.62294	1.36983	0.217589	4.37396	4.32926	2.69e-11	1.27e-08	0.185997	0.154418	2.99965	0.842162	0.170208	1.9209	3.49642	1.39e-06	3.41e-05	AT4G11610	MULTIPLE C2 DOMAIN AND TRANSMEMBRANE REGION PROTEIN 7 (MCTP7)	C2 calcium/lipid-binding plant phosphoribosyltransferase family protein;(source:Araport11)
P.x_tomentosa46856	0.065233	0.089542	0.056895	0.326326	2.63839	0.207361	0.0705567	1.05736	3.90554	3.92e-06	0.00022874	0.098912	0.070457	1.6876	0.218141	0.0846845	0.952871	3.49211	6.74e-05	0.00093777	AT3G14620	CYTOCHROME P450, FAMILY 72, SUBFAMILY A, POLYPEPTIDE 8 (CYP72A8)	putative cytochrome P450 The mRNA is cell-to-cell mobile.
P.x_tomentosa34192	2.51841	1.96318	2.24572	70.2711	87.6815	5.44383	2.24244	54.4655	4.6022	1.68e-09	4.2e-07	1.05705	0.628521	14.9522	3.81203	0.842785	9.38211	3.47668	1.65e-06	3.96e-05	AT2G35980	YELLOW-LEAF-SPECIFIC GENE 9 (YLS9)	Encodes a protein whose sequence is similar to tobacco hairpin-induced gene (HIN1) and Arabidopsis non-race specific disease resistance gene (NDR1). Expression of this gene is induced by cucumber mosaic virus, spermine and during senescence. The gene product is localized to the chloroplast. The mRNA is cell-to-cell mobile.
P.x_tomentosa12194	2.3317	3.08946	3.88723	9.97957	58.779	5.77656	3.1028	24.845	3.00132	4.97e-05	0.0016659	2.43955	0.834739	23.4225	12.8776	1.63714	18.15	3.47072	5.46e-09	2.51e-07	AT2G24100	ALTERED SEED GERMINATION 1 (ASG1)	ATP-dependent DNA helicase;(source:Araport11)
P.x_tomentosa63470	2.79278	3.72419	2.62972	4.42468	14.7393	12.5252	3.0489	10.5631	1.79267	7.14e-05	0.0022099	2.35372	1.37649	29.4691	11.8346	1.86511	20.6519	3.46894	1.09e-10	7.35e-09	AT2G24280	-	alpha/beta-Hydrolases superfamily protein;(source:Araport11)
P.x_tomentosa03748	4.46022	5.47821	3.20006	7.55252	33.8432	22.7242	4.3795	21.3733	2.28697	1.83e-05	0.00077328	1.09004	0.547634	3.79671	14.3172	0.818839	9.05697	3.46738	2.78e-05	0.000447	AT3G62930	(GRXS6)	Encodes a member of the CC-type glutaredoxin (ROXY) family that has been shown to interact with the transcription factor TGA2 and suppress ORA59 promoter activity.
P.x_tomentosa80752	1.06939	1.63259	1.9548	4.44724	8.25681	6.70531	1.55226	6.46979	2.05935	4.09e-08	5.73e-06	0.640785	0.089654	5.74479	2.31052	0.365219	4.02766	3.4631	8.46e-05	0.001133	AT3G04070	NAC DOMAIN CONTAINING PROTEIN 47 (NAC047)	NAC domain containing protein 47;(source:Araport11)
P.x_tomentosa54702	0.327544	0.443215	0.136569	0.524517	1.77464	5.30791	0.302443	2.53569	3.06764	2.24e-05	0.000902	0.693604	0.331996	9.02615	2.24703	0.5128	5.63659	3.45835	2.91e-07	8.72e-06	AT5G52060	BCL-2-ASSOCIATED ATHANOGENE 1 (BAG1)	A member of Arabidopsis BAG (Bcl-2-associated athanogene) proteins, plant homologs of mammalian regulators of apoptosis. Plant BAG proteins are multi-functional and remarkably similar to their animal counterparts, as they regulate apoptotic-like processes ranging from pathogen attack, to abiotic stress, to plant development.
P.x_tomentosa12026	0.719403	0.199885	0.173433	4.90754	5.84028	1.79768	0.36424	4.18184	3.52117	1.7e-07	1.87e-05	0.502519	0.320905	5.23585	3.78021	0.411712	4.50803	3.45279	1.9e-12	1.8e-10	AT5G36930	-	Disease resistance protein (TIR-NBS-LRR class) family;(source:Araport11)
P.x_tomentosa27369	6.98044	6.17658	4.34522	12.7674	26.178	13.3311	5.83408	17.4255	1.57862	9.81e-05	0.0028202	9.95481	3.19279	82.9262	60.2499	6.5738	71.5881	3.44492	9.34e-10	5.1e-08	AT4G15530	PYRUVATE ORTHOPHOSPHATE DIKINASE (PPDK)	Encodes a dual-targeted protein believed to act as a pyruvate, orthophosphate dikinase. These enzymes are normally associated with C4 photosynthesis which does not occur in Arabidopsis. However, PPDK may play a role in remobilizing nitrogen during leaf senescence in Arabidopsis. The product of the long transcript (.1 gene model) was shown to be targeted to the chloroplast, whereas the shorter tra…
P.x_tomentosa80791	0.092409	0.311813	0.299053	0.342644	3.03319	0.864765	0.234425	1.41353	2.59211	0.00231	0.028626	0.082684	0.127748	1.51187	0.777164	0.105216	1.14452	3.44331	0.000766	0.00682	AT3G13540	MYB DOMAIN PROTEIN 5 (MYB5)	Encodes a member of the MYB family of transcriptional regulators. MYB5 act as a negative regulator of trichome branching and play a role in the correct formation of the seed coat and possibly the formation the underlying endosperm layers. Loss of function mutations have defects in seed coat mucilage and columella cells as well as trichome defects (smaller and reduced number of branches).
P.x_tomentosa56106	0.295549	0.151313	0.222299	3.51698	12.2086	1.11397	0.223054	5.61318	4.65335	9.91e-10	2.77e-07	0.062999	0.028599	0.836605	0.158013	0.045799	0.497309	3.44075	0.0047	0.028712	AT5G47910	RESPIRATORY BURST OXIDASE HOMOLOGUE D (RBOHD)	NADPH/respiratory burst oxidase protein D (RbohD).Interacts with AtrbohF gene to fine tune the spatial control of ROI production and hypersensitive response to cell in and around infection site. The mRNA is cell-to-cell mobile.
P.x_tomentosa31388	1.56739	2.25701	1.52437	3.15146	11.6814	3.03443	1.78292	5.95577	1.74004	0.0022	0.0278	1.77558	1.49682	19.0625	16.4479	1.6362	17.7552	3.43982	6.87e-20	1.95e-17	AT2G27500	-	Glycosyl hydrolase superfamily protein;(source:Araport11)
P.x_tomentosa78979	1e-05	1e-05	0.030701	0.16183	0.231496	0.616217	0.0102403	0.336514	5.03833	6.62e-05	0.0020834	0.112177	0.042643	1.06926	0.604906	0.07741	0.837085	3.43478	9.68e-05	0.00127	AT5G60900	RECEPTOR-LIKE PROTEIN KINASE 1 (RLK1)	Encodes a receptor-like protein kinase.
P.x_tomentosa69995	0.83964	0.393124	0.633902	1.17941	4.03086	1.36535	0.622222	2.19187	1.81666	0.00397	0.04171	0.992285	1.72601	20.3855	8.91897	1.35915	14.6523	3.43035	1.25e-09	6.59e-08	AT2G29150	-	NAD(P)-binding Rossmann-fold superfamily protein;(source:Araport11)
P.x_tomentosa80785	16.9928	25.3006	20.7709	52.9457	267.194	88.5666	21.0214	136.235	2.69617	1.99e-06	0.000133	13.2376	7.61966	156.103	68.1695	10.4286	112.136	3.42664	7.32e-12	6.2e-10	AT5G18130	-	transmembrane protein;(source:Araport11)
P.x_tomentosa37258	0.657752	1.21782	0.994624	1.14998	5.29955	9.78259	0.956732	5.4107	2.49963	7.34e-05	0.00226	0.942374	0.482572	10.1867	5.10319	0.712473	7.64496	3.4236	2.63e-10	1.62e-08	AT5G27600	LONG-CHAIN ACYL-COA SYNTHETASE 7 (LACS7)	Encode peroxisomal long-chain acyl-CoA synthetase. Activates fatty acids for further metabolism. Interacts with PEX5.
P.x_tomentosa30760	0.112397	0.201762	0.167752	1.07679	5.96332	1.0051	0.160637	2.68173	4.06129	2.66e-08	3.98e-06	0.128267	0.024817	1.44023	0.192432	0.076542	0.816329	3.41483	0.00379	0.0243	AT1G09970	(LRR XI-23)	RLK7 belongs to a leucine-rich repeat class of receptor-likekinase (LRR-RLKs). It is involved in the control of germination speed and the tolerance to oxidant stress. The mRNA is cell-to-cell mobile.
P.x_tomentosa05802	18.0185	24.4162	16.8707	32.9557	122.982	60.7096	19.7685	72.2156	1.86911	9.63e-05	0.0027739	13.0979	3.62181	91.3993	86.7847	8.35984	89.092	3.41375	1.03e-08	4.46e-07	AT5G18670	BETA-AMYLASE 3 (BMY3)	putative beta-amylase BMY3 (BMY3)
P.x_tomentosa36907	6.32075	7.60836	4.97635	13.5962	35.1181	13.9995	6.30182	20.9046	1.72998	0.00015951	0.004091	3.67375	0.912879	29.3	19.4426	2.29332	24.3713	3.40968	1.21e-07	4e-06	AT4G03510	RING MEMBRANE-ANCHOR 1 (RMA1)	RMA1 encodes a novel 28 kDa protein with a RING finger motif and a C-terminal membrane-anchoring domain that is involved in the secretory pathway. Has E3 ubiquitin ligase activity.
P.x_tomentosa64062	2.75676	2.53264	0.790559	48.9471	132.192	26.776	2.02665	69.3052	5.09579	2.82e-14	2.53e-11	1.14622	0.124942	8.52867	4.93827	0.635579	6.73347	3.40521	0.000165	0.0019721	AT5G03230	-	senescence regulator (Protein of unknown function, DUF584);(source:Araport11)
P.x_tomentosa20666	2.23452	2.48729	1.96869	4.92351	18.6963	7.33263	2.23017	10.3175	2.20987	2.45e-05	0.00096302	4.29512	1.07542	31.9982	24.8727	2.68527	28.4355	3.40455	8.27e-08	2.85e-06	AT5G62740	HYPERSENSITIVE-INDUCED RESPONSE PROTEIN 1 (HIR1)	SPFH/Band 7/PHB domain-containing membrane-associated protein family;(source:Araport11)
P.x_tomentosa18702	1.07566	0.652131	0.860115	14.1071	49.3947	0.906522	0.862634	21.4695	4.63739	0.000216	0.00514	0.149644	0.11935	2.10646	0.741193	0.134497	1.42383	3.40413	0.000117	0.00148	AT5G41330	-	BTB/POZ domain with WD40/YVTN repeat-like protein;(source:Araport11)
P.x_tomentosa04017	0.306553	0.440331	1.33767	1.27344	5.92859	4.86962	0.69485	4.02388	2.53381	0.000291	0.0064623	0.481387	0.411437	5.14825	4.29026	0.446412	4.71925	3.40211	1.12e-08	4.79e-07	AT2G04515	-	transmembrane protein;(source:Araport11)
P.x_tomentosa19305	0.869887	1.16715	0.686864	1.20712	4.69389	3.97808	0.907965	3.29303	1.85871	0.000509	0.0097646	0.59961	0.028786	4.19563	2.38962	0.314198	3.29263	3.38949	0.00083	0.0072489	AT2G36690	GERMINATION INSENSITIVE TO ABA MUTANT 2 (GIM2)	GIM2 is a 2-oxoglutarate-dependent dioxygenase involved in GA metabolism.
P.x_tomentosa24355	0.177968	0.061614	0.109884	0.538735	0.860184	0.977916	0.116489	0.792278	2.76582	2.2e-06	0.00014411	0.03943	0.063539	0.319978	0.749962	0.0514845	0.53497	3.37725	0.00613	0.035243	AT2G29670	-	Tetratricopeptide repeat (TPR)-like superfamily protein;(source:Araport11)
P.x_tomentosa34908	1.11519	2.13428	2.01612	2.37031	7.01522	13.7351	1.7552	7.70687	2.13451	0.000113	0.0031429	1.23419	0.61488	12.2369	6.95963	0.924537	9.59828	3.37597	5.59e-11	4e-09	AT5G27600	LONG-CHAIN ACYL-COA SYNTHETASE 7 (LACS7)	Encode peroxisomal long-chain acyl-CoA synthetase. Activates fatty acids for further metabolism. Interacts with PEX5.
P.x_tomentosa72982	0.715294	0.374216	0.528774	82.4536	91.9855	7.85596	0.539428	60.765	6.81567	1.03e-19	2.4e-16	0.038875	0.135272	1.10974	0.69179	0.0870735	0.900768	3.37085	0.000239	0.00267	AT1G60190	PLANT U-BOX 19 (PUB19)	Encodes PUB19, a plant U-box armadillo repeat protein. Involved in salt inhibition of germination together with PUB18. The mRNA is cell-to-cell mobile.
P.x_tomentosa54635	0.7377	1.2199	0.49695	1.01707	7.15448	6.573	0.818183	4.91485	2.58665	0.00016912	0.0042814	0.96206	0.445712	10.523	4.0109	0.703886	7.26695	3.36794	8.39e-07	2.2e-05	AT5G41350	-	RING/U-box superfamily protein;(source:Araport11)
P.x_tomentosa26817	0.14079	0.197409	0.148311	0.341536	1.00879	0.808914	0.16217	0.719745	2.14998	0.00013406	0.0035688	0.219244	0.203336	2.51967	1.82541	0.21129	2.17254	3.36209	5.75e-09	2.63e-07	AT2G30070	POTASSIUM TRANSPORTER 1 (KT1)	Encodes a high affinity potassium transporter.
P.x_tomentosa13975	1.30101	1.80352	1.87946	14.492	83.8293	15.606	1.66133	37.9758	4.51467	1.83e-11	8.92e-09	0.745327	0.233224	5.83757	4.21324	0.489275	5.02541	3.36052	4.09e-07	1.18e-05	AT3G45640	MITOGEN-ACTIVATED PROTEIN KINASE 3 (MPK3)	Encodes a mitogen-activated kinase whose mRNA levels increase in response to touch, cold, salinity stress and chitin oligomers.Also functions in ovule development. Heterozygous MPK3 mutants in a homozygous MPK6 background are female sterile due to defects in integument development. MPK3 can be dephosphorylated by MKP2 in vitro. The mRNA is cell-to-cell mobile.
P.x_tomentosa11746	12.7277	27.5955	28.0291	27.2051	216.881	190.336	22.7841	144.807	2.66804	3.21e-05	0.0011885	51.5902	29.8171	495.433	339.523	40.7036	417.478	3.35847	1.25e-15	1.97e-13	AT4G11650	OSMOTIN 34 (OSM34)	osmotin-like protein
P.x_tomentosa88521	0.853671	1.94207	1.1524	2.61775	5.62185	5.17597	1.31605	4.47185	1.76466	9.48e-05	0.0027359	0.626999	0.159592	4.40932	3.6544	0.393296	4.03186	3.35776	7.17e-06	0.000141	AT5G52120	PHLOEM PROTEIN 2-A14 (PP2-A14)	phloem protein 2-A14;(source:Araport11)
P.x_tomentosa52934	0.070758	0.064104	0.16276	2.16781	4.76476	1.17359	0.0992073	2.70205	4.76747	1.18e-10	4.66e-08	0.27382	0.406269	6.13588	0.82208	0.340045	3.47898	3.35487	0.0005352	0.0051143	AT1G61260	-	cotton fiber (DUF761);(source:Araport11)
P.x_tomentosa39260	0.184379	0.290065	0.312523	0.271409	2.57443	1.60634	0.262322	1.48406	2.50014	0.000574	0.0106	0.234886	0.116843	2.86381	0.711754	0.175865	1.78778	3.34564	0.00015826	0.0019069	AT2G26510	PIGMENT DEFECTIVE EMBRYO 135 (PDE135)	Encodes a plasma-membrane localized nucleobase transporter capable of transporting adenine, guanine, uracil and hypoxanthine. Likely to be a proton-nucleobase symporter.
P.x_tomentosa61891	2.4258	1.96906	1.82514	43.0053	133.381	26.0054	2.07334	67.4638	5.02409	1.83e-16	2.73e-13	0.957947	0.330757	6.57875	6.50021	0.644352	6.53948	3.34325	9.07e-07	2.35e-05	AT5G03230	-	senescence regulator (Protein of unknown function, DUF584);(source:Araport11)
P.x_tomentosa07125	15.8485	14.6175	11.7289	23.278	67.5773	35.965	14.065	42.2734	1.58764	0.00022322	0.0052609	14.6933	5.6377	104.729	100.989	10.1655	102.859	3.33892	9.94e-11	6.74e-09	AT5G18670	BETA-AMYLASE 3 (BMY3)	putative beta-amylase BMY3 (BMY3)
P.x_tomentosa00200	0.364739	0.594726	0.345677	0.73464	2.79683	0.774113	0.435047	1.43519	1.722	0.00428	0.0439	0.095146	0.126122	1.53667	0.696996	0.110634	1.11683	3.33555	1.73e-05	0.000301	AT5G66850	MITOGEN-ACTIVATED PROTEIN KINASE KINASE KINASE 5 (MAPKKK5)	Encodes a member of the MEKK subfamily that functions redundantly with MAPKKK3 to activate MPK3/6 downstream of multiple pattern recognition receptors and confer resistance to both bacterial and fungal pathogens.
P.x_tomentosa37041	3.71352	3.73384	3.09161	6.26163	26.2238	24.8318	3.51299	19.1058	2.44324	1.08e-06	8.14e-05	4.66561	4.40936	54.9839	36.3845	4.53749	45.6842	3.33173	2.06e-20	6.12e-18	AT2G30360	SOS3-INTERACTING PROTEIN 4 (SIP4)	Encodes a SOS2-like protein kinase that is a member of the CBL-interacting protein kinase family.Loss of function mutants show a decrease in sensitivity to high pH.Phosphorylates AHA2, a plasma membrane H+ ATPase.This phosphorylation appears to regulate the activity of the proton transporter.
P.x_tomentosa56424	2.11733	2.5931	1.6471	3.21079	11.9162	14.0576	2.11918	9.72819	2.19867	1.99e-05	0.00082671	1.97558	1.38904	29.4295	4.43858	1.68231	16.9341	3.33141	1.58e-05	0.00027809	AT4G22920	NON-YELLOWING 1 (NYE1)	Similar to the tomato senescence-inducible chloroplast stay-green protein 1. It is upregulated during maximal senescence in the Arabidopsis life cycle, especially in senescent leaves. Acts antagonistically with SGR2 to balance chlorophyll catabolism in chloroplasts with the dismantling and remobilizing of other cellular components in senescing leaf cells.
P.x_tomentosa52673	0.345469	7.41493	2.89133	19.4413	98.8829	17.1837	3.55058	45.1693	3.66922	4.2e-05	0.0014667	17.6297	13.0119	237.317	70.7619	15.3208	154.04	3.32974	3.99e-09	1.89e-07	AT1G17860	ARABIDOPSIS THALIANA KUNITZ TRYPSIN INHIBITOR 5 (ATKTI5)	Member of Kunitz trypsin inhibitor (KTI) family involved in plant defense response against spider mites.
P.x_tomentosa21732	6.02608	4.93678	4.2822	10.1209	28.4111	15.1544	5.08169	17.8955	1.81621	4.02e-05	0.0014162	7.73799	4.57832	73.3397	50.4219	6.15815	61.8808	3.32892	7.89e-15	1.11e-12	AT5G62740	HYPERSENSITIVE-INDUCED RESPONSE PROTEIN 1 (HIR1)	SPFH/Band 7/PHB domain-containing membrane-associated protein family;(source:Araport11)
P.x_tomentosa25320	0.229102	0.418415	0.587771	0.36667	1.68668	3.1156	0.411763	1.72298	2.06502	0.0037823	0.04032	0.238842	0.128953	2.57116	1.11777	0.183897	1.84447	3.32623	3.86e-05	0.00059155	AT1G12970	PLANT INTRACELLULAR RAS GROUP-RELATED LRR 3 (PIRL3)	Encodes PIRL3, a member of the Plant Intracellular Ras-group-related LRRs (Leucine rich repeat proteins). PIRLs are a distinct, plant-specific class of intracellular LRRs that likely mediate protein interactions, possibly in the context of signal transduction.
P.x_tomentosa79982	0.371773	0.397916	0.295887	0.653053	1.52454	2.74323	0.355192	1.64028	2.20727	1.66e-05	0.00071774	0.38997	0.195831	2.58079	3.26212	0.292901	2.92145	3.3182	5.23e-09	2.42e-07	AT5G49900	-	Beta-glucosidase, GBA2 type family protein;(source:Araport11)
P.x_tomentosa72037	3.8175	7.86296	5.68993	7.19117	25.4192	47.0761	5.79013	26.5622	2.19771	0.000119	0.00327	1.62879	0.166523	10.9771	6.92042	0.897656	8.94875	3.31745	0.00010113	0.0013197	AT3G48530	SNF1-RELATED PROTEIN KINASE REGULATORY SUBUNIT GAMMA 1 (KING1)	SNF1-related protein kinase regulatory subunit gamma 1;(source:Araport11)
P.x_tomentosa59412	0.581286	0.250592	0.18411	0.650631	1.6507	1.35356	0.338663	1.2183	1.84694	0.00249	0.0303	0.583926	0.24078	5.28423	2.92327	0.412353	4.10375	3.31499	2.79e-07	8.4e-06	AT5G52450	-	MATE efflux family protein;(source:Araport11)
P.x_tomentosa18700	14.196	15.9609	16.5849	20.9826	149.026	37.3791	15.5806	69.1294	2.14955	0.00068311	0.012057	17.4697	8.54079	147.288	111.106	13.0052	129.197	3.31241	7.2e-13	7.36e-11	AT4G11650	OSMOTIN 34 (OSM34)	osmotin-like protein
P.x_tomentosa03562	0.361872	0.745124	0.193136	2.3483	2.57063	1.21747	0.433377	2.04547	2.23873	0.000108	0.003045	0.772648	0.147256	5.078	4.05734	0.459952	4.56767	3.3119	1.2e-05	0.00021916	AT3G62040	-	Haloacid dehalogenase-like hydrolase (HAD) superfamily protein;(source:Araport11)
P.x_tomentosa83730	0.693809	1.23842	0.839814	2.6101	6.6639	2.77029	0.924013	4.01476	2.11933	3.57e-05	0.0012895	0.692561	0.347631	6.73624	3.59191	0.520096	5.16408	3.31166	2.16e-07	6.71e-06	AT5G54840	(SGP1)	Monomeric G protein. Expressed in the root quiescent center, flowers, and leaf guard cells and hydathodes.
P.x_tomentosa36182	0.058028	0.710963	0.615672	6.94744	7.47635	2.27029	0.461554	5.56469	3.59173	2.08e-06	0.000138	1.59409	5.66062	37.806	34.1276	3.62736	35.9668	3.30968	3.69e-08	1.38e-06	AT1G24140	(AT3-MMP)	Matrixin family protein;(source:Araport11)
P.x_tomentosa23282	1.13189	1.60742	1.0972	3.11006	14.0767	4.53201	1.27884	7.2396	2.50107	1.25e-05	0.000575	2.10927	1.47329	24.3182	11.0808	1.79128	17.6995	3.30465	6.88e-12	5.89e-10	AT4G24000	CELLULOSE SYNTHASE LIKE G2 (CSLG2)	encodes a protein similar to cellulose synthase
P.x_tomentosa59536	0.091414	0.162168	0.088325	0.745993	3.78325	7.7992	0.113969	4.10948	5.17224	2.2e-09	5.27e-07	0.883644	0.862583	12.9231	4.32716	0.873113	8.62516	3.30431	3.21e-07	9.5e-06	AT5G56980	-	cotton fiber protein;(source:Araport11)
P.x_tomentosa43533	4.87306	7.54821	5.70248	10.1441	35.8423	21.1043	6.04125	22.3636	1.88823	5.07e-05	0.0016877	1.56523	0.222196	10.0914	7.54796	0.893713	8.81965	3.30284	2.2e-05	0.000366	AT4G35750	-	SEC14 cytosolic factor family protein / phosphoglyceride transfer family protein;(source:Araport11)
P.x_tomentosa37142	3.54653	5.31809	4.54945	15.1779	58.6495	25.8138	4.47136	33.2138	2.893	9.48e-09	1.72e-06	1.70867	0.327279	12.9658	7.05618	1.01798	10.011	3.29781	5.32e-06	0.00010897	AT1G56560	ALKALINE/NEUTRAL INVERTASE A (A/N-InvA)	A/N-InvA is a neutral invertase that breaks sucrose down into fructose and glucose. It is member of the larger family of alkaline/neutral invertases (GH100). GFP-tagged A/N-InvA localizes to the mitochondria. atinva mutants have reduced root growth, reduced invertase activity, and increased expression of antioxidant genes under basal conditions. The levels of A/N-InvA transcripts rise in response…
P.x_tomentosa36153	3.25486	4.64539	3.36765	4.62184	13.07	19.2747	3.75597	12.3222	1.714	0.000289	0.00644	3.05442	1.17682	28.4236	13.1705	2.11562	20.7971	3.29723	3.35e-08	1.27e-06	AT5G27320	GA INSENSITIVE DWARF1C (GID1C)	Encodes a gibberellin (GA) receptor ortholog of the rice GA receptor gene (OsGID1). Has GA-binding activity, showing higher affinity to GA4. Interacts with DELLA proteins in vivo in the presence of GA4.
P.x_tomentosa45428	12.6435	19.5688	14.0476	23.0086	82.0928	60.8729	15.4199	55.3247	1.84313	5.55e-05	0.0018098	9.53204	4.50927	58.3445	79.453	7.02065	68.8988	3.2948	3.45e-11	2.61e-09	AT2G24280	-	alpha/beta-Hydrolases superfamily protein;(source:Araport11)
P.x_tomentosa28381	0.537897	0.750711	0.697898	1.74729	2.1356	2.3713	0.662169	2.08473	1.65459	5.8e-06	0.00031563	1.1244	0.52118	11.0175	5.12143	0.822792	8.06946	3.29387	1.62e-07	5.18e-06	AT2G16050	-	Cysteine/Histidine-rich C1 domain family protein;(source:Araport11)
P.x_tomentosa53632	0.035384	1e-05	0.139357	0.338714	0.901374	2.44704	0.0582503	1.22904	4.39913	3.52e-05	0.0012762	0.202885	0.308338	3.56348	1.44374	0.255611	2.50361	3.29198	3.35e-05	0.000524	AT1G61260	-	cotton fiber (DUF761);(source:Araport11)
P.x_tomentosa33805	7.78691	4.83013	2.83703	14.752	31.8613	21.8757	5.15136	22.8297	2.14789	5.23e-06	0.00029	10.3087	6.1624	96.7315	64.2916	8.23556	80.5115	3.28926	8.35e-15	1.17e-12	AT1G07030	-	Mitochondrial substrate carrier family protein;(source:Araport11)
P.x_tomentosa70894	2.46775	1.24397	1.43186	14.7165	28.4769	26.3298	1.71453	23.1744	3.75665	8.71e-20	2.16e-16	1.37597	0.792322	15.9568	5.23094	1.08414	10.5939	3.28861	1.74e-07	5.51e-06	AT5G50360	(AITR5)	von willebrand factor A domain protein;(source:Araport11)
P.x_tomentosa18701	26.8039	25.091	29.4635	32.5231	177.643	79.8911	27.1195	96.6858	1.83398	0.000719	0.012516	31.4608	16.8879	289.968	182.416	24.1743	236.192	3.28841	3.03e-13	3.29e-11	AT4G11650	OSMOTIN 34 (OSM34)	osmotin-like protein
P.x_tomentosa56228	0.068332	1e-05	0.030639	0.056218	1.24524	2.00973	0.0329937	1.10373	5.06405	8.7e-05	0.0025619	0.497608	0.226722	4.39589	2.67891	0.362165	3.5374	3.28797	9.34e-07	2.41e-05	AT3G49290	ABL INTERACTOR-LIKE PROTEIN 2 (ABIL2)	One of four ABI-like proteins.
P.x_tomentosa12446	1.1377	1.74321	1.69293	9.21621	43.5172	23.8135	1.52461	25.5156	4.06487	7.77e-14	6.57e-11	0.973535	0.16382	4.90076	6.20293	0.568677	5.55185	3.28728	3.65e-05	0.00056388	AT1G15670	KISS ME DEADLY 2 (KMD2)	Encodes a member of a family of F-box proteins, called the KISS ME DEADLY (KMD) family, that targets type-B ARR proteins for degradation and is involved in the negative regulation of the cytokinin response. Also named as KFB1, a member of a group of Kelch repeat F-box proteins that negatively regulate phenylpropanoid biosynthesis by targeting the phenypropanoid biosynthesis enzyme phenylalanine a…
P.x_tomentosa05807	18.7512	16.2526	14.8474	34.4729	68.2812	39.4889	16.6171	47.4143	1.51265	3.13e-05	0.001167	19.4021	9.2734	175.688	102.702	14.3377	139.195	3.27922	1.98e-11	1.54e-09	AT3G06390	CASP-LIKE PROTEIN 1D2 (CASPL1D2)	Uncharacterized protein family (UPF0497);(source:Araport11)
P.x_tomentosa00075	3.62794	3.27256	4.79195	61.0061	51.5579	1.99343	3.89748	38.1858	3.29242	8.3e-05	0.0024779	0.660775	0.507555	9.56814	1.76686	0.584165	5.6675	3.27827	0.000113	0.00145	AT1G27730	SALT TOLERANCE ZINC FINGER (STZ)	Related to Cys2/His2-type zinc-finger proteins found in higher plants. Compensated for a subset of calcineurin deficiency in yeast. Salt tolerance produced by ZAT10 appeared to be partially dependent on ENA1/PMR2, a P-type ATPase required for Li+ and Na+ efflux in yeast. The protein is localized to the nucleus, acts as a transcriptional repressor and is responsive to chitin oligomers. Also involv…
P.x_tomentosa82841	0.803517	0.302667	0.589786	1.3722	4.42428	1.87748	0.565323	2.55799	2.17786	0.0002092	0.0050245	0.94005	0.884767	12.6842	4.97809	0.912408	8.83113	3.27485	1.63e-09	8.42e-08	AT5G20410	MONOGALACTOSYLDIACYLGLYCEROL SYNTHASE 2 (MGD2)	Encodes a type B monogalactosyldiacylglycerol (MGDG) synthase. Strongly induced by phosphate deprivation, and in non-photosynthetic tissues. Does not contribute to galactolipid synthesis under Pi-sufficient conditions but does under Pi starvation.
P.x_tomentosa07055	1.58839	1.76047	1.57032	2.07185	8.58612	9.69133	1.63973	6.7831	2.04849	0.000111	0.0031	1.81629	1.88932	23.839	12.006	1.85281	17.9225	3.27399	1.03e-12	1.03e-10	AT1G07040	-	plant/protein;(source:Araport11)
P.x_tomentosa45519	1.36227	3.02208	2.5832	17.3471	92.3136	2.54235	2.32252	37.401	4.00932	9.42e-06	0.00045942	0.255465	0.125733	2.11209	1.57278	0.190599	1.84244	3.273	0.0008676	0.0075195	AT2G18670	-	RING/U-box superfamily protein;(source:Araport11)
P.x_tomentosa00065	0.276385	0.651217	0.551137	3.25402	7.62033	1.86642	0.492913	4.24692	3.10701	4.88e-07	4.35e-05	1.05731	0.338665	10.4518	3.02562	0.697986	6.73872	3.2712	2.78e-05	0.000447	AT3G01400	-	ARM repeat superfamily protein;(source:Araport11)
P.x_tomentosa15013	0.028634	0.082678	0.050599	0.747971	1.24521	1.15409	0.0539703	1.04909	4.28083	1.13e-11	5.98e-09	0.068496	0.040926	0.717357	0.338354	0.054711	0.527856	3.27024	0.00662	0.0374	AT2G15490	UDP-GLYCOSYLTRANSFERASE 73B4 (UGT73B4)	UDP-glycosyltransferase 73B4;(source:Araport11)
P.x_tomentosa83945	0.081529	0.104058	0.238037	0.757819	1.21084	1.25135	0.141208	1.07334	2.92621	6.61e-08	8.63e-06	0.23408	0.159561	2.88173	0.908287	0.196821	1.89501	3.26725	3.11e-05	0.000491	AT3G02720	(DJ1D)	Encodes a glyoxalase with high activity towards glyoxal and methylglyoxal. It differs from its animal and bacterial homologs with respect to the configuration of its catalytic residues and the oligomeric property of the enzyme. The mRNA is cell-to-cell mobile.
P.x_tomentosa08798	3.13307	3.98213	3.007	5.82154	20.7638	27.1643	3.37407	17.9165	2.40873	1.53e-06	0.000108	4.77581	2.94079	45.9919	28.0985	3.8583	37.0452	3.26325	1.22e-13	1.42e-11	AT1G07040	-	plant/protein;(source:Araport11)
P.x_tomentosa26918	0.616442	1.37702	1.59047	18.7887	52.8232	5.56809	1.19464	25.7267	4.42861	1.2e-09	3.24e-07	0.670228	0.39028	8.54288	1.62584	0.530254	5.08436	3.26131	0.000281	0.00303	AT2G32030	-	Acyl-CoA N-acyltransferases (NAT) superfamily protein;(source:Araport11)
P.x_tomentosa14997	0.378947	0.724718	0.460047	2.08081	2.89646	1.04465	0.521237	2.0073	1.94525	9.31e-05	0.0027	0.378489	0.282646	4.84961	1.48289	0.330568	3.16625	3.25976	1.08e-06	2.73e-05	AT3G07040	RESISTANCE TO P. SYRINGAE PV MACULICOLA 1 (RPM1)	Contains an N-terminal tripartite nucleotide binding site and a C-terminal tandem array of leucine-rich repeats. Confers resistance to Pseudomonas syringae strains that carry the avirulence genes avrB and avrRpm1.
P.x_tomentosa77070	9.78846	10.5448	10.2238	165.501	165.274	41.2325	10.1857	124.003	3.60576	1.24e-11	6.41e-09	1.05602	0.876647	11.6354	6.86099	0.966333	9.2482	3.25858	1.95e-12	1.84e-10	AT1G01720	(ATAF1)	Belongs to a large family of putative transcriptional activators with NAC domain. Transcript level increases in response to wounding and abscisic acid. ATAF1 attentuates ABA signaling and sythesis. Mutants are hyposensitive to ABA. The mRNA is cell-to-cell mobile.
P.x_tomentosa79180	13.7064	18.6397	14.9455	29.8415	115.09	51.9526	15.7639	65.628	2.05769	2.58e-05	0.0010053	11.7498	6.83174	119.201	58.5074	9.2908	88.854	3.25756	7.05e-12	5.99e-10	AT5G18130	-	transmembrane protein;(source:Araport11)
P.x_tomentosa01933	1.48453	1.70472	1.95075	2.84763	9.19953	32.678	1.71333	14.9084	3.12124	5.12e-06	0.00028481	1.00609	0.421126	7.78887	5.8304	0.713608	6.80964	3.25437	1.38e-08	5.77e-07	AT3G61440	CYSTEINE SYNTHASE C1 (CYSC1)	Encodes a cysteine synthase isomer CysC1. The isomer is however less effective in cysteine biosynthesis. It is involved in beta-cyanoalanine biosynthesis, an intermediate of cyanide detoxification pathway. The mRNA is cell-to-cell mobile.
P.x_tomentosa54786	2.07351	0.834082	0.684965	2.43709	5.14851	4.2571	1.19752	3.94757	1.72092	0.0011045	0.017133	5.02674	2.08431	39.2634	28.4849	3.55552	33.8742	3.25205	1.7e-10	1.09e-08	AT1G12110	NRT1/ PTR FAMILY 6.3 (NPF6.3)	Encodes NRT1.1 (CHL1), a dual-affinity nitrate transporter. The protein is expressed in guard cells and function in stomatal opening. Mutants have less transpiration and are more tolerant to drought. Expressed in lateral roots. Involved in nitrate signaling which enables the plant root system to detect and exploit nitrate-rich soil patches. Comparing to the wild type, the mutant displays a strong…
P.x_tomentosa02536	0.192827	0.841434	0.458134	1.72174	5.17032	2.15736	0.497465	3.01647	2.6002	3.55e-05	0.0012845	0.70472	0.571651	9.05135	3.08181	0.638185	6.06658	3.24884	2.89e-07	8.69e-06	AT3G07870	F-BOX PROTEIN92 (FBX92)	FBX92 is an F-box containing protein. Overexpression produces plants with smaller leaves while reduced expression is correlated with increased leaf size and increased rates of cell proliferation.
P.x_tomentosa51297	0.153692	0.054018	0.407794	2.8985	4.96352	1.03069	0.205168	2.96424	3.85278	1.28e-06	9.31e-05	0.568546	0.22995	6.49976	1.02082	0.399248	3.76029	3.23549	0.00066763	0.0060895	AT1G61260	-	cotton fiber (DUF761);(source:Araport11)
P.x_tomentosa60511	0.699175	9.10838	4.88919	102.139	141.558	62.7769	4.89892	102.158	4.38219	5.13e-10	1.6e-07	25.5622	22.5506	232.559	220.374	24.0564	226.467	3.23481	1.07e-22	4.13e-20
P.x_tomentosa27230	0.068823	0.225277	0.365085	0.265551	1.68289	2.17787	0.219728	1.37544	2.6461	0.0011554	0.017672	0.093	0.108598	1.46348	0.431539	0.100799	0.947507	3.23266	0.00176	0.0133	AT1G12970	PLANT INTRACELLULAR RAS GROUP-RELATED LRR 3 (PIRL3)	Encodes PIRL3, a member of the Plant Intracellular Ras-group-related LRRs (Leucine rich repeat proteins). PIRLs are a distinct, plant-specific class of intracellular LRRs that likely mediate protein interactions, possibly in the context of signal transduction.
P.x_tomentosa53745	58.3054	47.0786	34.8823	108.996	239.696	128.492	46.7554	159.061	1.76638	1.71e-05	0.00073575	62.7576	43.4507	548.338	448.369	53.1041	498.354	3.23027	1.05e-18	2.56e-16	AT1G70890	MLP-LIKE PROTEIN 43 (MLP43)	MLP-like protein 43;(source:Araport11)
P.x_tomentosa75720	0.212961	0.177015	0.176235	0.645879	2.48705	1.11843	0.188737	1.41712	2.90851	2.59e-06	0.00016514	0.354857	0.16328	3.36415	1.49592	0.259068	2.43003	3.22957	6.81e-06	0.000135	AT5G62680	NRT1/ PTR FAMILY 2.11 (NPF2.11)	Encodes a high-affinity, proton-dependent glucosinolate-specific transporter that is crucial for the transport of both methionine- and tryptophan-derived glucosinolates to seeds.
P.x_tomentosa26796	0.344845	0.511276	0.552278	0.630159	2.51236	1.48462	0.469466	1.54238	1.71606	0.00113	0.0174	0.281873	0.345723	3.6717	2.2143	0.313798	2.943	3.22938	5.01e-10	2.91e-08	AT5G24080	-	Protein kinase superfamily protein;(source:Araport11)
P.x_tomentosa35973	2.45135	3.94833	3.27093	12.5436	56.5579	19.6628	3.22353	29.5881	3.1983	9.27e-09	1.7e-06	1.32067	0.252933	10.0136	4.74328	0.786801	7.37845	3.22925	1.51e-05	0.000267	AT1G56560	ALKALINE/NEUTRAL INVERTASE A (A/N-InvA)	A/N-InvA is a neutral invertase that breaks sucrose down into fructose and glucose. It is member of the larger family of alkaline/neutral invertases (GH100). GFP-tagged A/N-InvA localizes to the mitochondria. atinva mutants have reduced root growth, reduced invertase activity, and increased expression of antioxidant genes under basal conditions. The levels of A/N-InvA transcripts rise in response…
P.x_tomentosa14200	1.3997	1.33171	1.60491	18.2541	39.5017	2.16182	1.44544	19.9725	3.78844	6.59e-07	5.56e-05	0.567223	0.316045	6.2714	1.95804	0.441634	4.11472	3.21987	1.99e-06	4.67e-05	AT1G07530	SCARECROW-LIKE 14 (SCL14)	Encodes a member of the GRAS family of transcription factors. The protein interacts with the TGA2 transcription factor and affects the transcription of stress-responsive genes. The protein is found in the nucleus and is also exported to the cytoplasm.
P.x_tomentosa67458	1e-05	0.037059	1e-05	0.298233	0.387263	0.145524	0.0123597	0.277007	4.48621	0.00226	0.0283	0.288759	0.046355	1.86629	1.25423	0.167557	1.56026	3.21906	0.000764	0.0067991	AT2G36430	-	transmembrane protein, putative (DUF247);(source:Araport11)
P.x_tomentosa32662	1.67996	1.50816	1.7341	24.643	27.2047	1.12537	1.64074	17.6577	3.42788	2.33e-05	0.000928	0.257929	0.016046	2.14291	0.399565	0.136988	1.27124	3.21412	0.00939	0.0489	AT2G38470	WRKY DNA-BINDING PROTEIN 33 (WRKY33)	Member of the plant WRKY transcription factor family. Regulates the antagonistic relationship between defense pathways mediating responses to P. syringae and necrotrophic fungal pathogens. Located in nucleus. Involved in response to various abiotic stresses - especially salt stress.
P.x_tomentosa06940	0.184231	0.335421	0.4437	0.588023	2.92439	2.09671	0.321117	1.86971	2.54164	8.67e-05	0.0025561	0.465452	0.1819	4.91403	1.08971	0.323676	3.00187	3.21324	0.000319	0.00335	AT5G14310	CARBOXYESTERASE 16 (CXE16)	carboxyesterase 16;(source:Araport11)
P.x_tomentosa41162	0.990198	2.97947	3.92608	6.83198	54.5362	3.62602	2.63192	21.6647	3.04116	0.00038709	0.0080053	0.246144	0.160349	3.46598	0.287732	0.203246	1.87686	3.20702	0.00721	0.040026	AT1G03220	-	Eukaryotic aspartyl protease family protein;(source:Araport11)
P.x_tomentosa05579	0.007868	0.032131	0.027199	0.040223	0.135365	0.325142	0.0223993	0.16691	2.89754	0.00149	0.021206	0.056205	0.06311	0.952296	0.1494	0.0596575	0.550848	3.20688	0.00107	0.00892	AT2G29420	GLUTATHIONE S-TRANSFERASE TAU 7 (GSTU7)	Encodes glutathione transferase belonging to the tau class of GSTs. Naming convention according to Wagner et al. (2002). Induced by Salicylic acid. Independent of NPR1 for their induction by salicylic acid.
P.x_tomentosa63872	0.155409	0.40965	0.588326	0.249872	2.30586	4.67011	0.384462	2.40862	2.64729	0.0035	0.0383	1.67711	3.1505	33.601	10.7396	2.41381	22.1703	3.19925	2.9e-07	8.71e-06	AT5G56980	-	cotton fiber protein;(source:Araport11)
P.x_tomentosa55145	0.047636	0.034769	0.043987	0.072779	1.17121	0.332953	0.0421307	0.525646	3.64115	1.99e-05	0.00082671	0.069472	0.005289	0.463498	0.21759	0.0373805	0.340544	3.18748	0.00273	0.0187	AT3G14130	(HAOX1)	Aldolase-type TIM barrel family protein;(source:Araport11)
P.x_tomentosa08953	8.31783	9.01838	3.79869	12.2382	35.2223	28.8654	7.04497	25.442	1.85254	0.000153	0.0039652	1.36188	2.35293	8.3911	25.4331	1.85741	16.9121	3.1867	3.54e-06	7.65e-05	AT5G18600	(ROXY10)	Encodes a member of the CC-type glutaredoxin (ROXY) family that has been shown to interact with the transcription factor TGA2 and suppress ORA59 promoter activity.
P.x_tomentosa62687	0.080934	3.44229	1.54892	26.8484	30.0575	16.4678	1.69071	24.4579	3.8546	2.81e-06	0.000177	7.13261	6.46014	62.2061	61.3698	6.79638	61.788	3.18449	1.62e-19	4.4e-17
P.x_tomentosa59394	4.49551	4.28445	4.15506	22.1249	49.4056	9.05786	4.31167	26.8628	2.63929	3.04e-06	0.000188	1.14519	0.141748	7.08737	4.52867	0.64347	5.80802	3.1741	9.3e-05	0.00123	AT2G18700	TREHALOSE PHOSPHATASE/SYNTHASE 11 (TPS11)	Encodes an enzyme putatively involved in trehalose biosynthesis. The protein has a trehalose synthase (TPS)-like domain that may or may not be active as well as a trehalose phosphatase (TPP)-like domain.
P.x_tomentosa77274	0.062295	1e-05	0.1178	0.792031	4.55727	0.215354	0.060035	1.85489	4.94938	3.2e-05	0.00119	0.057784	0.050206	0.648459	0.32595	0.053995	0.487204	3.17363	0.0089	0.047	AT2G43850	INTEGRIN-LINKED KINASE1 (ILK1)	Integrin-linked protein kinase family;(source:Araport11)
P.x_tomentosa40085	3.15033	3.7397	3.08223	7.24331	16.9515	7.27211	3.32409	10.489	1.65784	0.000248	0.0057085	0.744274	0.468139	6.54134	4.36786	0.606206	5.4546	3.16959	2.84e-06	6.34e-05	AT3G04300	-	RmlC-like cupins superfamily protein;(source:Araport11)
P.x_tomentosa42035	0.253259	0.483057	0.247936	0.765093	2.34973	1.0046	0.328084	1.37314	2.06534	0.0018465	0.024564	0.056777	0.353948	1.9794	1.7127	0.205363	1.84605	3.16819	0.00287	0.0195	AT3G05500	LD-ASSOCIATED PROTEIN 3 (LDAP3)	Encodes a protein that associates with lipid droplet surfaces and shares sequence homology with family of small rubber particle proteins. The mRNA is cell-to-cell mobile.
P.x_tomentosa89958	0.467721	0.571092	0.713214	3.69321	6.51775	1.1745	0.584009	3.79516	2.7001	9.39e-06	0.00045855	0.05909	0.082913	1.03423	0.239885	0.0710015	0.637057	3.1655	0.00824	0.0443	AT1G62300	(WRKY6)	Encodes a transcription factor WRKY6. Regulates Phosphate1 (Pho1) expression in response to low phosphate (Pi) stress.
P.x_tomentosa41851	0.099511	0.256984	0.277691	0.390821	1.1898	1.26913	0.211395	0.949919	2.16786	7.61e-05	0.0023181	0.136592	0.257964	2.49697	1.02969	0.197278	1.76333	3.16	3.44e-07	1.01e-05	AT1G60690	-	NAD(P)-linked oxidoreductase superfamily protein;(source:Araport11)
P.x_tomentosa15002	0.745473	1.51447	0.988728	2.1147	7.78102	3.07456	1.08289	4.32343	1.99729	0.00022418	0.0052769	1.02142	0.50764	9.11624	4.52919	0.764529	6.82272	3.1577	1.58e-08	6.48e-07	AT3G07040	RESISTANCE TO P. SYRINGAE PV MACULICOLA 1 (RPM1)	Contains an N-terminal tripartite nucleotide binding site and a C-terminal tandem array of leucine-rich repeats. Confers resistance to Pseudomonas syringae strains that carry the avirulence genes avrB and avrRpm1.
P.x_tomentosa68330	0.180602	0.352132	0.248396	6.17251	8.08217	0.416842	0.260377	4.89051	4.23131	1.12e-06	8.31e-05	0.132272	0.175843	2.25565	0.485185	0.154058	1.37042	3.15307	0.00441	0.0274	AT1G21010	-	poly polymerase;(source:Araport11)
P.x_tomentosa88483	0.944967	1.20271	0.83659	10.5868	27.964	3.60941	0.994755	14.0534	3.82043	6.3e-09	1.25e-06	0.443156	0.496462	7.03775	1.31133	0.469809	4.17454	3.15147	6.83e-05	0.00094805	AT1G28480	(GRX480)	Encodes GRX480, a member of the glutaredoxin family that regulates protein redox state. GRX480 interacts with TGA factors and suppresses JA-responsive PDF1.2 transcription. GRX480 transcription is SA-inducible and requires NPR1. Maybe involved in SA/JA cross-talk. It has also been shown to interact with the transcription factor TGA2 and suppress ORA59 promoter activity.
P.x_tomentosa53873	11.1853	11.435	10.8623	20.3925	91.7118	53.9097	11.1609	55.338	2.30982	3.69e-06	0.000217	18.4658	14.4947	204.957	87.7267	16.4803	146.342	3.15053	1.05e-11	8.65e-10	AT1G05010	ETHYLENE-FORMING ENZYME (EFE)	Encodes 1-aminocyclopropane-1-carboxylate oxidase
P.x_tomentosa57939	0.147141	0.160078	0.353553	0.481953	2.83061	5.17315	0.220257	2.82857	3.68281	3.48e-06	0.00020888	0.720813	0.426202	6.78015	3.34145	0.573507	5.0608	3.14148	7.03e-07	1.89e-05	AT3G49290	ABL INTERACTOR-LIKE PROTEIN 2 (ABIL2)	One of four ABI-like proteins.
P.x_tomentosa54718	1.48691	1.6361	1.07276	2.06906	9.20706	8.86379	1.39859	6.7133	2.26305	3.34e-05	0.0012229	1.26682	1.4804	20.8548	3.38304	1.37361	12.1189	3.14122	4.11e-05	0.000624	AT4G22920	NON-YELLOWING 1 (NYE1)	Similar to the tomato senescence-inducible chloroplast stay-green protein 1. It is upregulated during maximal senescence in the Arabidopsis life cycle, especially in senescent leaves. Acts antagonistically with SGR2 to balance chlorophyll catabolism in chloroplasts with the dismantling and remobilizing of other cellular components in senescing leaf cells.
P.x_tomentosa33736	0.832788	0.643166	0.496046	1.60826	2.56872	4.3188	0.657333	2.83193	2.10709	5.11e-07	4.5e-05	2.33045	1.63858	22.2015	12.8092	1.98452	17.5054	3.14094	2.49e-13	2.75e-11	AT3G51630	WITH NO LYSINE (K) KINASE 5 (WNK5)	Encodes a member of the WNK family (9 members in all) of protein kinases, the structural design of which is clearly distinct from those of other known protein kinases, such as receptor-like kinases and mitogen-activated protein kinases.
P.x_tomentosa58825	1.05185	0.969034	1.62334	25.9796	44.3592	1.44014	1.21474	23.9263	4.29988	4.15e-07	3.82e-05	0.530066	0.357033	6.86618	0.942864	0.443549	3.90452	3.13798	0.000928	0.00794	AT4G31800	WRKY DNA-BINDING PROTEIN 18 (WRKY18)	Pathogen-induced transcription factor. Binds W-box sequences in vitro. Forms protein complexes with itself and with WRKY40 and WRKY60. Constitutive expression of WRKY18 enhanced resistance to P. syringae, but its coexpression with WRKY40 or WRKY60 made plants more susceptible to both P. syringae and B. cinerea. WRKY18, WRKY40, and WRKY60 have partially redundant roles in response to the hemibiotr…
P.x_tomentosa43982	1.70287	3.51828	1.36953	3.56075	12.944	6.72797	2.19689	7.74423	1.81766	0.000792	0.013473	9.56478	5.826	27.0289	107.06	7.69539	67.0442	3.12305	2.98e-06	6.6e-05	AT5G10770	-	Eukaryotic aspartyl protease family protein;(source:Araport11)
P.x_tomentosa34337	0.370024	0.037409	1e-05	0.596302	3.08344	0.678482	0.135814	1.45274	3.41907	0.0036657	0.039462	0.761711	0.7991	8.18075	5.40194	0.780405	6.79135	3.1214	4.33e-10	2.54e-08	AT2G41870	REMORIN GROUP 4 2 (REM4.2)	Remorin family protein;(source:Araport11)
P.x_tomentosa40347	0.942309	2.61038	2.80342	8.89176	39.0079	3.72994	2.1187	17.2099	3.02198	6.61e-05	0.002083	0.360046	0.269193	5.20746	0.26161	0.314619	2.73454	3.11962	0.00753	0.0413	AT5G35735	-	Auxin-responsive family protein;(source:Araport11)
P.x_tomentosa01028	0.337819	0.535564	0.165917	4.672	0.666027	1.08002	0.346433	2.13935	2.62652	0.00061242	0.011145	0.43406	0.044956	2.62637	1.52696	0.239508	2.07667	3.11612	0.0012941	0.010374	AT5G16740	-	Transmembrane amino acid transporter family protein;(source:Araport11)
P.x_tomentosa38342	7.71114	8.36042	5.31956	21.4981	56.0231	11.2621	7.13037	29.5944	2.05327	0.000358	0.0075567	2.01561	1.55387	20.8889	10.0551	1.78474	15.472	3.11588	1.41e-08	5.89e-07	AT3G04300	-	RmlC-like cupins superfamily protein;(source:Araport11)
P.x_tomentosa81072	1.33117	0.810743	0.697752	1.52173	4.10923	5.92127	0.946557	3.85074	2.02438	0.00010598	0.0029958	2.76458	0.725021	18.4824	11.6864	1.7448	15.0844	3.11193	1.39e-06	3.41e-05	AT5G16370	ACYL ACTIVATING ENZYME 5 (AAE5)	acyl activating enzyme 5;(source:Araport11)
P.x_tomentosa78786	0.018767	0.155005	0.274014	0.167813	1.68415	3.33011	0.149262	1.72736	3.53265	0.000273	0.00616	0.424074	0.351487	5.22053	1.48297	0.38778	3.35175	3.1116	2.72e-05	0.000439	AT5G10380	(RING1)	Encodes a RING finger domain protein with E3 ligase activity that is localized to the lipid rafts of the plasma membrane. Expression is increased in response to fungal pathogen. May be involved in regulation of programmed cell death by facilitating degredation of regulation of PDC activators. The mRNA is cell-to-cell mobile.
P.x_tomentosa38505	3.0296	3.96883	3.74407	4.91537	16.6746	19.8509	3.58083	13.8136	1.94772	4.25e-05	0.00148	3.20536	2.71109	34.4314	16.706	2.95823	25.5687	3.11158	1.12e-11	9.1e-10	AT1G60690	-	NAD(P)-linked oxidoreductase superfamily protein;(source:Araport11)
P.x_tomentosa10444	0.979495	2.35609	1.41646	14.5954	72.8293	11.1614	1.58402	32.8621	4.37476	5.06e-10	1.6e-07	0.805929	0.167296	6.10037	2.27102	0.486613	4.1857	3.10462	0.00026696	0.0029054	AT3G45640	MITOGEN-ACTIVATED PROTEIN KINASE 3 (MPK3)	Encodes a mitogen-activated kinase whose mRNA levels increase in response to touch, cold, salinity stress and chitin oligomers.Also functions in ovule development. Heterozygous MPK3 mutants in a homozygous MPK6 background are female sterile due to defects in integument development. MPK3 can be dephosphorylated by MKP2 in vitro. The mRNA is cell-to-cell mobile.
P.x_tomentosa46828	1.26462	0.760006	0.261557	1.31868	3.96913	6.18256	0.762061	3.82346	2.3269	0.000545	0.0103	0.075256	0.151761	0.961811	0.985495	0.113508	0.973653	3.10061	0.000697	0.0062962	AT5G53750	-	CBS domain-containing protein;(source:Araport11)
P.x_tomentosa15672	0.063883	0.074696	0.020885	0.090348	0.228445	0.280764	0.0531547	0.199852	1.91067	0.0023298	0.028843	0.046777	0.013289	0.340755	0.171376	0.030033	0.256066	3.09189	0.000312	0.00329	AT1G15950	CINNAMOYL COA REDUCTASE 1 (CCR1)	Encodes a cinnamoyl CoA reductase. Involved in lignin biosynthesis. The mRNA is cell-to-cell mobile.
P.x_tomentosa63602	0.341116	0.258826	0.256897	1.26915	2.38818	2.0611	0.285613	1.90614	2.73852	1.03e-09	2.85e-07	0.497611	0.372655	4.65341	2.76596	0.435133	3.70969	3.09177	7.95e-08	2.76e-06	AT5G06800	-	myb-like HTH transcriptional regulator family protein;(source:Araport11)
P.x_tomentosa38225	0.742035	0.633135	0.718126	1.36025	4.56874	3.04289	0.697765	2.99063	2.09963	2.33e-05	0.000928	1.13228	0.720079	10.0258	5.68482	0.92618	7.85529	3.0843	1.34e-09	7.02e-08	AT2G30360	SOS3-INTERACTING PROTEIN 4 (SIP4)	Encodes a SOS2-like protein kinase that is a member of the CBL-interacting protein kinase family.Loss of function mutants show a decrease in sensitivity to high pH.Phosphorylates AHA2, a plasma membrane H+ ATPase.This phosphorylation appears to regulate the activity of the proton transporter.
P.x_tomentosa36127	0.96581	1.55127	1.49899	3.71675	3.26878	7.04228	1.33869	4.67594	1.80444	9.17e-07	7.17e-05	0.932257	1.16047	10.2902	7.43547	1.04636	8.86284	3.08238	6.14e-12	5.31e-10	AT3G05200	ARABIDOPSIS TOXICOS EN LEVADURA 6 (ATL6)	Encodes a putative RING-H2 zinc finger protein ATL6 (ATL6). The mRNA is cell-to-cell mobile.
P.x_tomentosa85919	0.817518	0.604415	0.6544	7.32069	20.158	2.37393	0.692111	9.95088	3.84575	1.73e-08	2.82e-06	0.173947	0.461056	4.55054	0.824557	0.317501	2.68755	3.08145	0.000672	0.00612	AT1G28480	(GRX480)	Encodes GRX480, a member of the glutaredoxin family that regulates protein redox state. GRX480 interacts with TGA factors and suppresses JA-responsive PDF1.2 transcription. GRX480 transcription is SA-inducible and requires NPR1. Maybe involved in SA/JA cross-talk. It has also been shown to interact with the transcription factor TGA2 and suppress ORA59 promoter activity.
P.x_tomentosa32210	9.16628	14.9538	9.12898	109.454	204.908	434.853	11.083	249.738	4.494	2.74e-22	9.26e-19	2.18209	0.444685	9.85823	12.3646	1.31339	11.1114	3.08068	2.86e-05	0.000458	AT5G06760	LATE EMBRYOGENESIS ABUNDANT 4-5 (LEA4-5)	Encodes LEA4-5, a member of the Late Embryogenesis Abundant (LEA) proteins which typically accumulate in response to low water availability conditions imposed during development or by the environment. Most of the diverse set of LEA proteins can be grouped according to properties such as high hydrophilicity and high content of glycine or other small amino acids in what has been termed hydrophilins…
P.x_tomentosa40244	1e-05	1e-05	1e-05	0.131979	0.278183	0.37562	1e-05	0.261927	14.6769	0.00013065	0.0034954	0.197412	0.161096	2.6259	0.406816	0.179254	1.51636	3.08054	0.0079156	0.043013	AT1G60690	-	NAD(P)-linked oxidoreductase superfamily protein;(source:Araport11)
P.x_tomentosa66872	0.048936	0.021003	1e-05	0.113773	0.267892	0.345443	0.0233163	0.242369	3.37779	0.00074	0.0128	0.277583	0.035783	1.36593	1.27664	0.156683	1.32128	3.07602	0.000632	0.0058326	AT4G21390	(B120)	S-locus lectin protein kinase family protein;(source:Araport11)
P.x_tomentosa37024	3.69396	5.40998	5.6059	45.6252	72.6656	7.96548	4.90328	42.0854	3.1015	2.14e-06	0.000141	3.10513	0.933394	24.1563	9.84572	2.01926	17.001	3.07372	3.52e-06	7.63e-05	AT2G38470	WRKY DNA-BINDING PROTEIN 33 (WRKY33)	Member of the plant WRKY transcription factor family. Regulates the antagonistic relationship between defense pathways mediating responses to P. syringae and necrotrophic fungal pathogens. Located in nucleus. Involved in response to various abiotic stresses - especially salt stress.
P.x_tomentosa68911	1.47252	1.41804	2.21231	5.93157	25.4898	11.3793	1.70096	14.2669	3.06825	3.16e-08	4.57e-06	2.2005	1.34449	23.5602	6.19678	1.7725	14.8785	3.06937	7.47e-06	0.000146	AT1G78780	-	pathogenesis-related family protein;(source:Araport11)
P.x_tomentosa79687	13.4802	16.7535	15.0021	40.3332	196.777	63.614	15.0786	100.241	2.7329	1.1e-06	8.2e-05	13.0735	5.51519	104.985	50.4909	9.29433	77.7381	3.0642	2.6e-08	1.01e-06	AT5G18130	-	transmembrane protein;(source:Araport11)
P.x_tomentosa33224	0.633053	0.223754	0.032653	2.45942	5.7797	2.48924	0.296487	3.57612	3.59236	7.19e-06	0.00037547	2.01791	2.16898	25.3947	9.6185	2.09345	17.5066	3.06395	1.35e-08	5.66e-07	AT2G41870	REMORIN GROUP 4 2 (REM4.2)	Remorin family protein;(source:Araport11)
P.x_tomentosa81674	2.1769	3.10594	2.23281	5.58542	9.20282	7.2657	2.50522	7.35131	1.55307	5.99e-06	0.00032318	1.92446	0.469761	11.9174	8.08237	1.19711	9.99986	3.06235	1.13e-05	0.00020913	AT2G22570	NICOTINAMIDASE 1 (NIC1)	encodes a nicotinamidase that converts nicotinamide into nicotinic acid. As such the encoded enzyme is involved in the pyridine nucleotide salvage pathway which may be connected to the de novo NAD biosynthesis through the ABA signaling pathway.
P.x_tomentosa22385	0.115797	0.155532	0.095634	0.645186	1.72157	0.961877	0.122321	1.10955	3.18122	2.02e-07	2.11e-05	0.046763	0.073414	0.605295	0.39416	0.0600885	0.499727	3.05598	0.00884	0.0468	AT2G29670	-	Tetratricopeptide repeat (TPR)-like superfamily protein;(source:Araport11)
P.x_tomentosa75353	0.75226	0.75499	0.308288	0.972899	2.29695	3.51854	0.605179	2.2628	1.90267	0.00039263	0.0080881	0.541439	0.253928	4.53968	2.06481	0.397684	3.30225	3.05375	1.25e-06	3.11e-05	AT5G24260	-	prolyl oligopeptidase family protein;(source:Araport11)
P.x_tomentosa82650	3.70681	4.60423	4.04378	56.6164	65.8105	21.3771	4.11827	47.9346	3.54096	1.99e-13	1.59e-10	1.1446	0.453356	9.08013	4.18544	0.798976	6.63279	3.05339	2.76e-05	0.000444	AT5G08790	(ATAF2)	induced by wounding, belongs to a large family of putative transcriptional activators with NAC domain.
P.x_tomentosa61729	0.031524	0.077371	0.032793	0.119668	0.172097	0.556837	0.0472293	0.282867	2.58237	0.00431	0.044112	0.261453	0.097296	2.1873	0.787536	0.179374	1.48742	3.05176	0.00033096	0.0034577	AT1G64280	NONEXPRESSER OF PR GENES 1 (NPR1)	This gene is a key regulator of the salicylic acid (SA)-mediated systemic acquired resistance (SAR) pathway. It is similar to the transcription factor inhibitor I kappa B, and contains ankyrin repeats. It confers resistance to the pathogens Pseudomonas syringae and Peronospora parasitica in a dosage-dependent fashion. Although transgenic Arabidopsis plants overexpressing NPR1 acquire enhanced sen…
P.x_tomentosa32412	0.370237	0.479715	0.376455	1.997	4.3506	1.82072	0.408802	2.72277	2.7356	3.2e-10	1.11e-07	0.14475	0.041391	0.957435	0.585482	0.0930705	0.771459	3.05119	4.41e-06	9.26e-05	AT1G22360	UDP-GLUCOSYL TRANSFERASE 85A2 (UGT85A2)	UDP-glucosyl transferase 85A2;(source:Araport11)
P.x_tomentosa65632	1.33232	2.29647	3.68179	13.325	48.9577	15.3897	2.43686	25.8908	3.40935	8.15e-09	1.54e-06	0.483801	0.282892	4.59406	1.75034	0.383346	3.1722	3.04876	4.76e-05	0.00070381	AT4G19950	-	polyadenylate-binding protein 1-B-binding protein;(source:Araport11)
P.x_tomentosa43601	0.961101	0.533573	0.396536	8.65222	14.8971	0.924483	0.630403	8.15792	3.69385	3.67e-06	0.0002166	0.444678	0.311417	3.79787	2.45574	0.378047	3.12681	3.04805	1.06e-07	3.57e-06	AT1G76430	PHOSPHATE TRANSPORTER 1;9 (PHT1;9)	Encodes Pht1;9, a member of the Pht1 family of phosphate transporters which include: Pht1;1/At5g43350, Pht1;2/At5g43370, Pht1;3/At5g43360, Pht1;4/At2g38940, Pht1;5/At2g32830, Pht1;6/At5g43340, Pht1;7/At3g54700, Pht1;8/At1g20860, Pht1;9/At1g76430 (Plant Journal 2002, 31:341).
P.x_tomentosa37701	0.175496	0.203574	0.281138	0.352317	0.747738	1.43576	0.220069	0.845273	1.94146	0.0034293	0.037674	0.265914	0.147476	2.68526	0.71635	0.206695	1.7008	3.04064	0.00219	0.0158	AT4G17900	-	PLATZ transcription factor family protein;(source:Araport11)
P.x_tomentosa05195	0.831008	0.327453	0.950411	1.53798	6.76994	1.40824	0.702957	3.23872	2.20392	0.00184	0.0245	0.287875	0.225687	2.46017	1.76354	0.256781	2.11186	3.0399	1.42e-05	0.000254	AT1G25370	-	hypothetical protein (DUF1639);(source:Araport11)
P.x_tomentosa15503	0.620911	0.407411	0.514831	3.30221	8.90108	1.04839	0.514384	4.41722	3.10222	1.5e-05	0.00066694	0.326697	0.084104	2.64942	0.728011	0.205401	1.68872	3.03942	0.00513	0.03067	AT1G28190	-	hypothetical protein;(source:Araport11)
P.x_tomentosa28356	0.419664	0.393359	0.246808	1.32836	9.64039	12.607	0.353277	7.8586	4.4754	2.02e-10	7.55e-08	0.297104	0.360748	2.62459	2.77446	0.328926	2.69952	3.03687	1.22e-06	3.04e-05	AT3G50440	METHYL ESTERASE 10 (MES10)	Encodes a protein shown to have methyl jasmonate esterase activity in vitro. This protein does not act on methyl IAA, MeSA, MeGA4, or MEGA9 in vitro.
P.x_tomentosa51380	1e-05	0.094065	0.2603	0.12229	1.79056	2.4259	0.118125	1.44625	3.61393	0.00179	0.0241	0.274885	0.430354	4.23609	1.54806	0.352619	2.89208	3.03592	6.37e-05	0.000895	AT4G05200	CYSTEINE-RICH RLK (RECEPTOR-LIKE PROTEIN KINASE) 25 (CRK25)	Encodes a cysteine-rich receptor-like protein kinase.
P.x_tomentosa41682	7.49017	10.6587	8.31155	15.0503	43.8151	15.3963	8.82014	24.7539	1.48878	0.00202	0.026203	1.1751	1.76118	16.2781	7.68003	1.46814	11.9791	3.02846	2.42e-07	7.4e-06	AT3G04300	-	RmlC-like cupins superfamily protein;(source:Araport11)
P.x_tomentosa13711	0.873797	1.20079	1.26625	2.53464	15.1998	9.68641	1.11361	9.14029	3.03699	1.27e-07	1.48e-05	0.664555	0.1718	4.60039	2.22183	0.418177	3.41111	3.02805	3.97e-05	0.000606	AT1G34320	PSK SIMULATOR 1 (PSI1)	Ikzf5 (DUF668);(source:Araport11)
P.x_tomentosa25216	4.74706	6.6933	5.41259	29.5777	241.954	71.1254	5.61765	114.219	4.34569	5.07e-11	2.19e-08	5.66572	2.69155	50.3417	17.7804	4.17863	34.061	3.02702	7.04e-07	1.89e-05	AT2G29420	GLUTATHIONE S-TRANSFERASE TAU 7 (GSTU7)	Encodes glutathione transferase belonging to the tau class of GSTs. Naming convention according to Wagner et al. (2002). Induced by Salicylic acid. Independent of NPR1 for their induction by salicylic acid.
P.x_tomentosa68788	1.27898	1.45498	0.78491	2.65613	5.89898	4.27899	1.17296	4.27803	1.8668	2.4e-05	0.000949	1.31501	1.08189	13.2751	6.23248	1.19845	9.7538	3.0248	1.02e-08	4.41e-07	AT4G19645	-	TRAM, LAG1 and CLN8 (TLC) lipid-sensing domain containing protein;(source:Araport11)
P.x_tomentosa68786	0.501189	0.390853	0.203189	0.840541	2.46365	0.975425	0.365077	1.42654	1.96625	3.76e-05	0.00134	0.680468	0.211208	4.8691	2.37649	0.445838	3.62279	3.02251	9.51e-06	0.000179	AT5G45110	NPR1-LIKE PROTEIN 3 (NPR3)	Encodes NPR3, a paralog of NPR1. Involved in negative regulation of defense responses against bacterial and oomycete pathogens. npr3 mutants has elevated level of PR1 expression. Interacts with TGA2, TGA3, TGA5 and TGA6 in yeast two hybrid assays. NPR3 and NPR4 are receptors for the immune signal salicylic acid. The mRNA is cell-to-cell mobile.
P.x_tomentosa85055	0.608079	0.795321	0.53681	10.751	21.3699	1.54543	0.646737	11.2221	4.11702	6.66e-08	8.69e-06	0.3704	0.194294	2.74455	1.8401	0.282347	2.29232	3.02127	0.000105	0.0013551	AT2G32150	-	Haloacid dehalogenase-like hydrolase (HAD) superfamily protein;(source:Araport11)
P.x_tomentosa35753	5.62388	10.3798	8.19477	15.9324	36.8373	19.6778	8.06616	24.1492	1.58202	0.00014085	0.0037162	6.73579	2.77077	45.9487	31.1163	4.75328	38.5325	3.01908	6.89e-09	3.11e-07	AT4G03510	RING MEMBRANE-ANCHOR 1 (RMA1)	RMA1 encodes a novel 28 kDa protein with a RING finger motif and a C-terminal membrane-anchoring domain that is involved in the secretory pathway. Has E3 ubiquitin ligase activity.
P.x_tomentosa56337	0.958315	0.914256	1.66148	2.24203	9.80843	7.7571	1.17802	6.60252	2.48666	9.9e-06	0.000478	1.27594	0.860502	13.3114	3.98074	1.06822	8.64607	3.01683	8.12e-06	0.000157	AT5G41350	-	RING/U-box superfamily protein;(source:Araport11)
P.x_tomentosa51290	1.50349	1.148	1.882	1.59272	4.41246	7.6356	1.51116	4.54693	1.58923	0.0029806	0.034252	1.24654	1.76286	18.4731	5.88333	1.5047	12.1782	3.01675	9.38e-07	2.42e-05	AT1G61250	SECRETORY CARRIER 3 (SC3)	Encodes a putative secretory carrier membrane protein (SC3). The mRNA is cell-to-cell mobile.
P.x_tomentosa62916	1.23276	0.98101	0.384462	2.10049	3.94001	2.21075	0.866078	2.75042	1.66708	0.0016316	0.022618	1.15792	0.374167	7.22373	5.16966	0.766043	6.19669	3.016	2.38e-06	5.46e-05	AT4G31240	NUCLEOREDOXIN 2 (NRX2)	protein kinase C-like zinc finger protein;(source:Araport11)
P.x_tomentosa59320	4.12488	6.02259	4.87056	7.88325	17.6187	23.5354	5.00601	16.3458	1.70719	1.11e-05	0.00052229	7.01439	4.56801	60.8876	32.5857	5.7912	46.7366	3.01262	7.77e-12	6.55e-10	AT2G35940	BEL1-LIKE HOMEODOMAIN 1 (BLH1)	Encodes a member of the BEL-like homeodomain protein family. Ecotopic expression in the embryo sac leads to defects in nuclear migration and cellularization and embryo sacs with multiple egg cells. Loss of function alleles have no female gametophyte defects. The ecotopic expression phenotype requires KNAT3 because it can be suppressed by loss of KNAT3 function alleles. Localized to the nucleus bu…
P.x_tomentosa40441	3.41606	3.39266	2.06121	6.64709	14.1576	11.8038	2.95664	10.8695	1.87825	1.77e-06	0.000122	1.5488	0.546311	9.03758	7.79575	1.04756	8.41666	3.00622	5.1e-07	1.43e-05	AT1G02860	NITROGEN LIMITATION ADAPTATION (NLA)	Encodes a ubiquitin E3 ligase with RING and SPX domains that is involved in mediating immune responses and mediates degradation of PHT1s at plasma membranes. Targeted by MIR827. Ubiquitinates PHT1;3, PHT1;2, PHT1;1/AtPT1 and PHT1;4/AtPT2.
P.x_tomentosa35879	2.81631	2.12761	2.20414	4.71917	17.2622	10.5509	2.38268	10.8441	2.18625	6.04e-06	0.000325	3.32036	3.17051	31.9064	20.2045	3.24544	26.0555	3.0051	4.62e-15	6.75e-13	AT2G30360	SOS3-INTERACTING PROTEIN 4 (SIP4)	Encodes a SOS2-like protein kinase that is a member of the CBL-interacting protein kinase family.Loss of function mutants show a decrease in sensitivity to high pH.Phosphorylates AHA2, a plasma membrane H+ ATPase.This phosphorylation appears to regulate the activity of the proton transporter.
P.x_tomentosa05735	0.887638	1.62855	0.723851	1.16391	6.84501	8.77458	1.08001	5.5945	2.37296	0.0003136	0.0068408	1.4437	0.672671	10.3636	6.56247	1.05819	8.46303	2.99958	6.23e-08	2.21e-06	AT1G07040	-	plant/protein;(source:Araport11)
P.x_tomentosa22387	3.24901	2.73735	2.11042	35.7477	74.0246	17.1594	2.69893	42.3106	3.97056	5.38e-13	4e-10	0.919637	0.412073	7.54614	3.10116	0.665855	5.32365	2.99913	4.57e-06	9.55e-05	AT2G40000	ORTHOLOG OF SUGAR BEET HS1 PRO-1 2 (HSPRO2)	ortholog of sugar beet HS1 PRO-1 2;(source:Araport11)
P.x_tomentosa00030	0.133063	0.664363	0.474583	1.42604	6.54162	19.409	0.424003	9.12556	4.42777	1.69e-07	1.86e-05	0.813985	0.576375	6.57199	4.52384	0.69518	5.54792	2.99649	3.27e-06	7.15e-05	AT2G22850	BASIC LEUCINE-ZIPPER 6 (bZIP6)	basic leucine-zipper 6;(source:Araport11)
P.x_tomentosa52845	0.388897	1.17344	0.835551	3.57172	10.4872	6.74047	0.799296	6.93312	3.1167	2.46e-09	5.85e-07	0.44972	0.2786	4.56756	1.22748	0.36416	2.89752	2.99217	0.000102	0.0013296	AT1G28380	NECROTIC SPOTTED LESIONS 1 (NSL1)	This gene is predicted to encode a protein involved in negatively regulating salicylic acid-related defense responses and cell death programs. nsl1 mutants develop necrotic lesions spontaneously and show other features of a defense response, such as higher levels of SA and disease resistance-related transcripts, in the absence of a biotic stimulus. The NSL1 protein is predicted to have a MACPF do…
P.x_tomentosa38122	0.04885	1e-05	1e-05	0.29059	0.145	0.741967	0.01629	0.392519	4.5907	0.000983	0.015777	0.22536	0.190411	2.59245	0.704331	0.207886	1.64839	2.9872	0.001268	0.010219	AT3G51000	-	alpha/beta-Hydrolases superfamily protein;(source:Araport11)
P.x_tomentosa38507	0.098484	0.153783	0.141238	0.200351	0.773049	0.888883	0.131168	0.620761	2.24262	5.98e-05	0.00192	0.213042	0.170066	2.03153	0.996157	0.191554	1.51384	2.98239	1.29e-10	8.5e-09	AT1G60690	-	NAD(P)-linked oxidoreductase superfamily protein;(source:Araport11)
P.x_tomentosa77054	0.178831	0.542561	0.651068	0.797509	5.91149	5.19721	0.457487	3.96874	3.11688	1.22e-05	0.00056207	0.386808	0.648166	6.42731	1.74543	0.517487	4.08637	2.98123	4.78e-05	0.000706	AT5G10380	(RING1)	Encodes a RING finger domain protein with E3 ligase activity that is localized to the lipid rafts of the plasma membrane. Expression is increased in response to fungal pathogen. May be involved in regulation of programmed cell death by facilitating degredation of regulation of PDC activators. The mRNA is cell-to-cell mobile.
P.x_tomentosa52869	0.160466	0.110523	0.078601	0.479619	0.841265	0.175907	0.11653	0.49893	2.09814	0.00418	0.0432	0.17289	0.023047	0.701586	0.844661	0.0979685	0.773123	2.98031	0.0033	0.0218	AT4G04960	L-TYPE LECTIN RECEPTOR KINASE VII.1 (LECRK-VII.1)	Concanavalin A-like lectin protein kinase family protein;(source:Araport11)
P.x_tomentosa22924	0.161527	0.427132	0.460329	2.21664	10.6258	2.13876	0.349663	4.99374	3.83609	1.29e-07	1.49e-05	0.147041	0.108342	1.22994	0.785098	0.127692	1.00752	2.98007	0.0016159	0.012369	AT1G25390	LEAF RUST 10 DISEASE-RESISTANCE LOCUS RECEPTOR- LIKE PROTEIN KINASE-LIKE 4 (LRK10L4)	Protein kinase superfamily protein;(source:Araport11)
P.x_tomentosa52602	0.071142	0.108166	0.029378	0.180099	0.273818	0.252969	0.069562	0.235629	1.76014	0.002165	0.027494	0.088193	0.033881	0.625357	0.336776	0.061037	0.481067	2.97848	0.000223	0.00253	AT3G02720	(DJ1D)	Encodes a glyoxalase with high activity towards glyoxal and methylglyoxal. It differs from its animal and bacterial homologs with respect to the configuration of its catalytic residues and the oligomeric property of the enzyme. The mRNA is cell-to-cell mobile.
P.x_tomentosa46762	1.3574	0.658996	0.905269	13.6015	26.5908	1.15845	0.973888	13.7836	3.82305	2.87e-06	0.00018	0.159861	0.067063	1.43528	0.352746	0.113462	0.894014	2.97809	0.00315	0.021	AT1G50600	SCARECROW-LIKE 5 (SCL5)	Encodes a scarecrow-like protein (SCL5). Member of GRAS gene family.
P.x_tomentosa16332	0.4522	0.65121	0.74279	2.19735	5.51027	1.86749	0.6154	3.1917	2.37473	1.8e-05	0.00076619	0.800586	0.101798	4.57111	2.52426	0.451192	3.54768	2.97506	0.0013	0.0104	AT5G54840	(SGP1)	Monomeric G protein. Expressed in the root quiescent center, flowers, and leaf guard cells and hydathodes.
P.x_tomentosa58965	18.4208	31.8906	25.4075	32.1942	106.139	122.494	25.2396	86.9422	1.78436	0.00013094	0.0035006	8.00425	4.3657	55.2814	41.8982	6.18498	48.5898	2.97381	1.07e-11	8.73e-10	AT5G25560	-	CHY-type/CTCHY-type/RING-type Zinc finger protein;(source:Araport11)
P.x_tomentosa02125	0.84397	0.828156	0.374353	2.54563	3.81228	1.27175	0.68216	2.54322	1.89847	0.00078	0.013308	0.65919	0.328594	3.4211	4.32694	0.493892	3.87402	2.97156	4.51e-06	9.44e-05	AT3G62040	-	Haloacid dehalogenase-like hydrolase (HAD) superfamily protein;(source:Araport11)
P.x_tomentosa72370	0.104527	0.19684	1e-05	0.628834	0.490256	1.03708	0.100459	0.718724	2.83883	0.0028941	0.033557	0.273597	0.270426	3.54845	0.715515	0.272012	2.13198	2.97045	0.00337	0.0222	AT5G52390	-	PAR1 protein;(source:Araport11)
P.x_tomentosa72985	0.571504	0.406019	0.954178	3.75313	8.01151	1.37006	0.6439	4.37823	2.76544	5.23e-05	0.0017316	0.554435	0.738324	8.2082	1.9158	0.646379	5.062	2.96925	0.00028	0.00302	AT4G20970	-	basic helix-loop-helix (bHLH) DNA-binding superfamily protein;(source:Araport11)
P.x_tomentosa36006	0.802008	0.670679	0.752555	13.7442	37.5864	2.61641	0.741747	17.9823	4.59951	7.57e-10	2.22e-07	1.11374	0.829195	10.1821	4.99637	0.971469	7.58925	2.96572	2.04e-09	1.03e-07	AT5G57580	-	Calmodulin-binding protein;(source:Araport11)
P.x_tomentosa78364	0.100776	0.140342	0.102049	0.567475	1.31782	0.50975	0.114389	0.79835	2.80307	1.22e-05	0.000562	0.104705	0.165218	1.30246	0.800905	0.134962	1.05168	2.96208	0.000272	0.00295	AT4G37030	-	membrane protein;(source:Araport11)
P.x_tomentosa62670	2.94735	1.22721	2.13861	29.0723	21.2025	10.5798	2.10439	20.2849	3.26893	2.27e-10	8.23e-08	0.541393	0.44418	5.09107	2.57752	0.492787	3.83429	2.95993	3.56e-06	7.7e-05	AT3G56880	-	VQ motif-containing protein;(source:Araport11)
P.x_tomentosa14390	0.687618	0.36109	0.729322	1.15373	1.14598	3.136	0.592677	1.8119	1.61219	0.00141	0.020294	1.46977	1.41085	13.5123	8.88363	1.44031	11.198	2.95878	1.44e-13	1.65e-11	AT5G22090	ENHANCER OF ABA CO-RECEPTOR 1 (EAR1)	EAR1 is a negative regulator of ABA signaling that enhances the activity of all six clade A PP2Cs (ABI1, ABI2, HAB1, HAB2, AHG1, AHG3) by interacting with and releasing the N-terminal autoinhibition of these proteins. EAR1 indirectly affects OST1 activity through enhancing ABI1 activity. The EAR1 141-287 fragment is sufficient for the functioning of EAR1 in ABA responses; the 131-248 region harbo…
P.x_tomentosa71479	0.225837	0.168956	0.200254	0.468513	2.13157	1.52894	0.198349	1.37634	2.79472	1.4e-06	0.00010001	0.842007	0.676029	7.09758	4.69678	0.759018	5.89718	2.95782	3.2e-12	2.91e-10	AT2G34930	-	disease resistance family protein / LRR family protein;(source:Araport11)
P.x_tomentosa87360	9.35038	13.1617	10.8266	13.9988	45.0086	50.7531	11.1129	36.5868	1.71909	0.000131	0.0035083	7.24696	1.19962	41.7898	23.8159	4.22329	32.8029	2.95738	8.3e-05	0.0011145	AT2G36690	GERMINATION INSENSITIVE TO ABA MUTANT 2 (GIM2)	GIM2 is a 2-oxoglutarate-dependent dioxygenase involved in GA metabolism.
P.x_tomentosa28552	0.244452	0.409245	0.566674	5.57162	7.23428	7.8015	0.40679	6.86913	4.07777	5.88e-28	3.98e-24	0.118693	0.176395	1.662	0.628231	0.147544	1.14512	2.95628	0.00201	0.0147	AT2G17840	EARLY-RESPONSIVE TO DEHYDRATION 7 (ERD7)	Identified as drought-inducible gene by differential hybridization. Upregulated by high light, drought, cold and salt stress determined by microarray analysis.
P.x_tomentosa34874	0.028574	0.162361	0.047084	0.714316	0.248309	0.414054	0.0793397	0.458893	2.53204	0.00288	0.033459	0.263224	0.106441	1.56726	1.29172	0.184833	1.42949	2.95121	0.00028	0.00302	AT5G51160	-	Ankyrin repeat family protein;(source:Araport11)
P.x_tomentosa38205	7.88712	12.9299	14.1013	78.9854	158.851	17.457	11.6394	85.0978	2.8701	1.18e-05	0.00054859	5.25059	1.41365	35.1799	16.3271	3.33212	25.7535	2.95026	8.2e-06	0.000158	AT2G38470	WRKY DNA-BINDING PROTEIN 33 (WRKY33)	Member of the plant WRKY transcription factor family. Regulates the antagonistic relationship between defense pathways mediating responses to P. syringae and necrotrophic fungal pathogens. Located in nucleus. Involved in response to various abiotic stresses - especially salt stress.
P.x_tomentosa11748	0.34578	1.39591	0.607188	1.48838	4.57277	2.55074	0.78296	2.87063	1.87436	0.00153	0.021635	0.254535	0.353329	2.6811	2.01583	0.303932	2.34847	2.9499	9.22e-07	2.39e-05	AT5G52430	-	hydroxyproline-rich glycoprotein family protein;(source:Araport11)
P.x_tomentosa76199	2.62048	4.56188	2.52706	3.78376	9.26092	18.0439	3.23647	10.3629	1.67893	0.0012736	0.018958	2.5812	1.96635	20.8724	14.1998	2.27378	17.5361	2.94717	1.22e-12	1.2e-10	AT5G51970	SORBITOL DEHYDROGENASE (ATSDH)	Encodes a putative sorbitol dehydrogenase that can be thiolated in vitro.
P.x_tomentosa55118	5.88017	6.41739	5.50769	23.3674	129.151	26.6565	5.93508	59.7248	3.33099	1.51e-07	1.7e-05	5.07611	1.71453	30.9891	21.3095	3.39532	26.1493	2.94515	2.39e-07	7.33e-06	AT3G14310	PECTIN METHYLESTERASE 3 (PME3)	encodes a pectin methylesterase, targeted by a cellulose binding protein (CBP) from the parasitic nematode Heterodera schachtii during parasitism.
P.x_tomentosa20400	0.077913	0.096287	0.02645	0.197394	0.300213	0.424055	0.0668833	0.307221	2.19956	5.73e-05	0.001863	0.366309	0.4581	4.18473	2.15787	0.412204	3.1713	2.94364	1.43e-10	9.34e-09	AT3G25810	-	Terpenoid cyclases/Protein prenyltransferases superfamily protein;(source:Araport11)
P.x_tomentosa25082	0.464986	0.694117	0.673659	1.87024	4.01639	1.85771	0.610921	2.58145	2.07912	1.92e-06	0.00012966	0.630906	0.458828	5.27491	3.10045	0.544867	4.18768	2.94217	3.34e-10	2e-08	AT1G20780	SENESCENCE-ASSOCIATED E3 UBIQUITIN LIGASE 1 (SAUL1)	Encodes a protein containing a U-box and an ARM domain. Homozygous mutant seedlings have a seedling lethal phenotype with widespread cell death lesions throughout the cotyledons and roots.
P.x_tomentosa00223	0.053228	1e-05	1e-05	0.028171	0.286502	2.04548	0.0177493	0.786716	5.47001	0.000963	0.0156	0.179175	0.207587	1.36662	1.5911	0.193381	1.47886	2.93497	5.54e-05	0.00079594	AT2G26490	JINGUBANG (JGB)	JGB contains seven WD40 repeats and is highly conserved in flowering plants. Overexpression inhibits pollen germination. suggesting JGB is a negative regulator of pollen germination
P.x_tomentosa42995	6.00519	9.40469	7.49958	9.06618	30.4565	58.2611	7.63649	32.5946	2.09365	0.00013319	0.0035495	9.25108	6.42155	69.1976	50.6407	7.83632	59.9192	2.93477	1.99e-14	2.65e-12	AT1G44170	ALDEHYDE DEHYDROGENASE 3H1 (ALDH3H1)	Encodes an aldehyde dehydrogenase induced by ABA and dehydration that can oxidize saturated aliphatic aldehydes. It is also able to oxidize beta-unsaturated aldehydes, but not aromatic aldehydes. Activity of ALDH3H1 is NAD +-dependent.
P.x_tomentosa81433	0.941267	0.58218	0.511186	13.2517	15.4092	2.26745	0.678211	10.3094	3.92609	4.45e-09	9.31e-07	1.31247	0.915666	12.0867	4.86339	1.11407	8.47502	2.92738	2.33e-07	7.16e-06	AT2G30360	SOS3-INTERACTING PROTEIN 4 (SIP4)	Encodes a SOS2-like protein kinase that is a member of the CBL-interacting protein kinase family.Loss of function mutants show a decrease in sensitivity to high pH.Phosphorylates AHA2, a plasma membrane H+ ATPase.This phosphorylation appears to regulate the activity of the proton transporter.
P.x_tomentosa38967	1.84529	1.91953	1.6656	7.60672	21.0887	9.9005	1.81014	12.8653	2.82931	2.76e-10	9.68e-08	2.20568	1.57515	21.3018	7.45148	1.89042	14.3766	2.92695	1.24e-07	4.09e-06	AT2G46370	JASMONATE RESISTANT 1 (JAR1)	Encodes a jasmonate-amido synthetase that is a member of the GH3 family of proteins. JAR1 catalyzes the formation of a biologically active jasmonyl-isoleucine (JA-Ile) conjugate. JA-Ile promotes the interaction between JAZ1 and COI1 in the jasmonate signaling pathway. JAR1 localizes to the cytoplasm and is also a phytochrome A signaling component. JAR1 is an auxin-induced gene. Loss of function m…
P.x_tomentosa40712	2.28851	6.32776	4.62626	5.10843	25.2196	23.8113	4.41418	18.0464	2.0315	0.00045832	0.0090377	0.668401	0.770306	6.91742	3.97206	0.719353	5.44474	2.92009	3.44e-09	1.65e-07	AT1G10070	BRANCHED-CHAIN AMINO ACID TRANSAMINASE 2 (BCAT-2)	Encodes a chloroplast branched-chain amino acid aminotransferase. Complements the yeast leu/iso-leu/val auxotrophy mutant. Involved in cell wall development.
P.x_tomentosa69969	0.178486	0.225586	0.463358	0.990991	3.19931	0.304147	0.289143	1.49815	2.37333	0.00163	0.0226	0.064836	0.054399	0.691347	0.208574	0.0596175	0.44996	2.91599	0.0031	0.0208	AT5G27230	-	Frigida-like protein;(source:Araport11)
P.x_tomentosa11661	0.699774	1.02172	1.01031	2.16941	12.3091	2.26927	0.910601	5.58258	2.61604	7.93e-05	0.0023874	0.453755	0.43715	5.24758	1.43813	0.445452	3.34286	2.90774	1.29e-05	0.00023378	AT2G42010	PHOSPHOLIPASE D BETA 1 (PLDBETA1)	phospholipase D (PLDbeta)
P.x_tomentosa03718	0.125363	0.489768	0.355524	0.624749	1.10401	1.31556	0.323552	1.01477	1.64909	0.0037185	0.039822	0.13539	0.121945	0.888508	1.03709	0.128667	0.962797	2.90358	0.0013394	0.010655	AT1G02860	NITROGEN LIMITATION ADAPTATION (NLA)	Encodes a ubiquitin E3 ligase with RING and SPX domains that is involved in mediating immune responses and mediates degradation of PHT1s at plasma membranes. Targeted by MIR827. Ubiquitinates PHT1;3, PHT1;2, PHT1;1/AtPT1 and PHT1;4/AtPT2.
P.x_tomentosa39912	0.647823	0.885104	0.59563	1.07181	3.84227	3.10331	0.709519	2.67246	1.91326	0.00026503	0.0060233	1.36368	1.0381	9.09087	8.86973	1.20089	8.9803	2.90266	6.03e-11	4.29e-09	AT1G76130	ALPHA-AMYLASE-LIKE 2 (AMY2)	alpha-amylase, putative / 1,4-alpha-D-glucan glucanohydrolase, putative, strong similarity to alpha-amylase GI:7532799 from (Malus x domestica);contains Pfam profile PF00128: Alpha amylase, catalytic domain. Predicted to be secreted based on SignalP analysis.
P.x_tomentosa37037	1.65102	1.99637	1.37119	4.03138	21.3157	11.6858	1.67286	12.3443	2.88345	1.73e-07	1.89e-05	7.45766	2.94401	45.9525	31.7353	5.20083	38.8439	2.90088	3.24e-08	1.24e-06	AT5G58350	WITH NO LYSINE (K) KINASE 4 (WNK4)	Encodes a member of the WNK family (9 members in all) of protein kinases, the structural design of which is clearly distinct from those of other known protein kinases, such as receptor-like kinases and mitogen-activated protein kinases. Its transcription is under the control of circadian rhythms.
P.x_tomentosa32623	0.597526	0.32221	0.216723	1.30077	1.62064	1.75768	0.37882	1.5597	2.04168	7.73e-06	0.00039572	3.20684	2.70933	27.2345	16.8798	2.95808	22.0572	2.89851	6.59e-14	7.99e-12	AT3G51630	WITH NO LYSINE (K) KINASE 5 (WNK5)	Encodes a member of the WNK family (9 members in all) of protein kinases, the structural design of which is clearly distinct from those of other known protein kinases, such as receptor-like kinases and mitogen-activated protein kinases.
P.x_tomentosa17411	0.75228	3.05466	2.80662	17.2318	90.5807	36.1562	2.20452	47.9896	4.44418	1.91e-11	9.21e-09	2.36021	0.426545	13.0563	7.62512	1.39338	10.3407	2.89168	0.000142	0.00174	AT3G45640	MITOGEN-ACTIVATED PROTEIN KINASE 3 (MPK3)	Encodes a mitogen-activated kinase whose mRNA levels increase in response to touch, cold, salinity stress and chitin oligomers.Also functions in ovule development. Heterozygous MPK3 mutants in a homozygous MPK6 background are female sterile due to defects in integument development. MPK3 can be dephosphorylated by MKP2 in vitro. The mRNA is cell-to-cell mobile.
P.x_tomentosa30005	25.9983	59.9204	55.4181	156.448	267.378	49.5737	47.1123	157.8	1.74392	0.0023	0.0286	53.102	22.3039	335.017	224.209	37.703	279.613	2.89068	1.15e-08	4.93e-07	AT2G27830	-	hypothetical protein;(source:Araport11)
P.x_tomentosa70991	0.096813	0.137459	0.157407	0.573002	1.95739	0.631378	0.13056	1.05392	3.01299	3.32e-05	0.00122	0.284615	0.083651	1.902	0.820469	0.184133	1.36123	2.88609	0.0030121	0.020282	AT1G70170	MATRIX METALLOPROTEINASE (MMP)	mutant has Late flowering; Early senescence; Matrix Metalloproteinase
P.x_tomentosa05862	5.23904	5.63631	3.27124	9.15543	27.64	18.5645	4.71553	18.4533	1.96839	3.44e-05	0.0012547	1.08613	2.24381	5.03913	19.5756	1.66497	12.3074	2.88596	0.00051562	0.0049669	AT5G18600	(ROXY10)	Encodes a member of the CC-type glutaredoxin (ROXY) family that has been shown to interact with the transcription factor TGA2 and suppress ORA59 promoter activity.
P.x_tomentosa31531	1.01307	0.506136	0.447219	1.99735	2.20767	4.07011	0.655477	2.75838	2.0732	3.8e-06	0.00022232	3.8208	2.52102	29.3049	17.5337	3.17091	23.4193	2.88473	1.79e-11	1.41e-09	AT3G51630	WITH NO LYSINE (K) KINASE 5 (WNK5)	Encodes a member of the WNK family (9 members in all) of protein kinases, the structural design of which is clearly distinct from those of other known protein kinases, such as receptor-like kinases and mitogen-activated protein kinases.
P.x_tomentosa21542	0.325385	0.08703	0.166903	0.433805	1.55493	0.687297	0.193106	0.892011	2.20767	0.0024713	0.03012	0.897742	0.413438	7.152	2.52608	0.65559	4.83904	2.88385	3.34e-05	0.00052242	AT5G64230	-	1,8-cineole synthase;(source:Araport11)
P.x_tomentosa80454	0.399508	0.382535	0.282846	0.425745	2.04763	1.21801	0.354963	1.23046	1.79346	0.00199	0.0259	0.467297	0.10756	3.17028	1.07039	0.287428	2.12034	2.88302	0.000615	0.00572	AT5G49890	CHLORIDE CHANNEL C (CLC-C)	member of Anion channel protein family
P.x_tomentosa40649	0.343119	0.100903	0.072602	0.553213	2.71052	2.29957	0.172208	1.85444	3.42876	1.31e-05	0.00059558	0.227968	0.130109	2.23853	0.402427	0.179038	1.32048	2.88272	0.0084697	0.045257	AT1G01180	-	S-adenosyl-L-methionine-dependent methyltransferases superfamily protein;(source:Araport11)
P.x_tomentosa37176	0.43435	0.449244	0.379406	5.32184	16.2289	0.904002	0.421	7.48491	4.15209	1.96e-07	2.07e-05	0.558574	0.202134	3.71994	1.87461	0.380354	2.79727	2.87861	4.93e-05	0.00072464	AT5G57580	-	Calmodulin-binding protein;(source:Araport11)
P.x_tomentosa78377	0.819765	1.62082	2.17783	4.34718	12.8201	4.77831	1.53947	7.31519	2.24846	3.53e-05	0.0012791	0.641409	1.19285	10.6335	2.80819	0.91713	6.72083	2.87344	4.52e-05	0.00067525	AT4G36990	HEAT SHOCK FACTOR 4 (HSF4)	Encodes a protein whose sequence is similar to heat shock factors that regulate the expression of heat shock proteins. Transcript level is increased in response to heat shock. However, overexpression of this gene did not result in the increase of decrease of heat shock proteins.
P.x_tomentosa08952	9.35273	6.96837	3.94363	13.5018	30.3584	26.9824	6.75491	23.6142	1.80565	5.29e-05	0.00175	2.4333	2.25119	11.0705	23.2128	2.34224	17.1416	2.87154	4.95e-07	1.39e-05	AT5G18600	(ROXY10)	Encodes a member of the CC-type glutaredoxin (ROXY) family that has been shown to interact with the transcription factor TGA2 and suppress ORA59 promoter activity.
P.x_tomentosa63330	0.267236	0.735168	1.67286	14.2909	70.8125	3.61067	0.891754	29.5714	5.05141	3.58e-08	5.09e-06	0.219842	0.170059	1.63386	1.21878	0.19495	1.42632	2.87112	0.00437	0.0271	AT5G26170	WRKY DNA-BINDING PROTEIN 50 (WRKY50)	member of WRKY Transcription Factor; Group II-c. Involved in jasmonic acid inducible defense responses.
P.x_tomentosa61347	2.9061	3.19757	3.00159	4.31893	11.0414	12.354	3.03509	9.23813	1.60586	3.74e-05	0.0013367	5.04411	2.80898	36.0785	21.2037	3.92654	28.6411	2.86676	4.85e-10	2.82e-08	AT2G35940	BEL1-LIKE HOMEODOMAIN 1 (BLH1)	Encodes a member of the BEL-like homeodomain protein family. Ecotopic expression in the embryo sac leads to defects in nuclear migration and cellularization and embryo sacs with multiple egg cells. Loss of function alleles have no female gametophyte defects. The ecotopic expression phenotype requires KNAT3 because it can be suppressed by loss of KNAT3 function alleles. Localized to the nucleus bu…
P.x_tomentosa32410	4.84636	6.16193	5.9937	28.8722	66.1379	27.0885	5.66733	40.6995	2.84427	4.3e-11	1.95e-08	1.98001	0.658292	11.2511	7.99027	1.31915	9.6207	2.86653	3.82e-07	1.11e-05	AT1G22360	UDP-GLUCOSYL TRANSFERASE 85A2 (UGT85A2)	UDP-glucosyl transferase 85A2;(source:Araport11)
P.x_tomentosa05860	6.34922	7.50653	3.57579	7.39786	33.2828	20.1666	5.81052	20.2824	1.80349	0.00099	0.015856	1.25632	1.30179	3.68254	14.9207	1.27906	9.30163	2.8624	0.000201	0.0023196	AT5G18600	(ROXY10)	Encodes a member of the CC-type glutaredoxin (ROXY) family that has been shown to interact with the transcription factor TGA2 and suppress ORA59 promoter activity.
P.x_tomentosa84801	0.357783	0.512177	0.800565	1.33041	6.4278	0.779442	0.556842	2.84588	2.35354	0.0016	0.022395	0.193762	0.193926	2.12868	0.68829	0.193844	1.40848	2.86118	0.00080114	0.0070578	AT1G58440	(XF1)	Encodes a putative protein that has been speculated, based on sequence similarities, to have squalene monooxygenase activity.
P.x_tomentosa60378	1.99055	4.21892	5.02462	6.72291	29.4398	22.6276	3.74469	19.5968	2.3877	1.54e-05	0.00068152	2.4267	1.75139	23.835	6.5145	2.08904	15.1747	2.86076	9e-06	0.00017161	AT5G04170	-	Calcium-binding EF-hand family protein;(source:Araport11)
P.x_tomentosa26143	0.189459	0.116667	0.04206	0.896702	1.97187	0.675757	0.116062	1.18144	3.34758	3.07e-06	0.000189	0.097666	0.094526	0.569776	0.826284	0.096096	0.69803	2.86074	0.00337	0.022189	AT2G29670	-	Tetratricopeptide repeat (TPR)-like superfamily protein;(source:Araport11)
P.x_tomentosa38606	0.402999	1.51961	2.32205	12.5188	60.255	4.48357	1.41488	25.7525	4.18595	7.69e-07	6.31e-05	0.327005	0.426958	5.05898	0.415207	0.376982	2.7371	2.86008	0.0076373	0.041794	AT5G35735	-	Auxin-responsive family protein;(source:Araport11)
P.x_tomentosa01149	0.550827	0.513986	0.712837	1.40155	5.32293	2.49954	0.59255	3.07467	2.37542	1.71e-05	0.00073596	1.07809	0.765992	8.96253	4.41937	0.922041	6.69095	2.85931	1.34e-07	4.38e-06	AT3G07870	F-BOX PROTEIN92 (FBX92)	FBX92 is an F-box containing protein. Overexpression produces plants with smaller leaves while reduced expression is correlated with increased leaf size and increased rates of cell proliferation.
P.x_tomentosa52531	0.928537	1.39434	1.31901	1.87614	6.08089	10.217	1.21396	6.05801	2.31912	9.69e-06	0.000469	1.53604	1.01668	11.7065	6.8049	1.27636	9.25571	2.85831	1.84e-10	1.17e-08	AT3G03380	DEGRADATION OF PERIPLASMIC PROTEINS 7 (DEG7)	Encodes a putative DegP protease. The mRNA is cell-to-cell mobile.
P.x_tomentosa06896	1e-05	0.068475	0.026456	0.290159	0.59012	1.16443	0.031647	0.681571	4.42872	2.05e-07	2.14e-05	0.197773	0.155712	2.3245	0.224594	0.176742	1.27455	2.85026	0.00347	0.022693	AT2G29420	GLUTATHIONE S-TRANSFERASE TAU 7 (GSTU7)	Encodes glutathione transferase belonging to the tau class of GSTs. Naming convention according to Wagner et al. (2002). Induced by Salicylic acid. Independent of NPR1 for their induction by salicylic acid.
P.x_tomentosa06920	0.169186	0.299695	0.29308	0.737724	0.872936	3.83451	0.253987	1.81506	2.83719	7.87e-06	0.00040008	0.481471	0.268196	3.45008	1.95326	0.374833	2.70167	2.84953	5.3e-07	1.48e-05	AT1G67560	LIPOXYGENASE 6 (LOX6)	PLAT/LH2 domain-containing lipoxygenase family protein;(source:Araport11)
P.x_tomentosa63515	3.47498	4.24263	4.87395	14.337	40.5879	10.5285	4.19719	21.8178	2.37801	7.23e-06	0.00037762	1.8304	1.47324	15.6113	8.17726	1.65182	11.8943	2.84814	1.62e-09	8.34e-08	AT3G11820	SYNTAXIN OF PLANTS 121 (SYP121)	Encodes a syntaxin localized at the plasma membrane (SYR1, Syntaxin Related Protein 1, also known as SYP121, PENETRATION1/PEN1). SYR1/PEN1 is a member of the SNARE superfamily proteins. SNARE proteins are involved in cell signaling, vesicle traffic, growth and development. SYR1/PEN1 functions in positioning anchoring of the KAT1 K+ channel protein at the plasma membrane. Transcription is upregula…
P.x_tomentosa85012	1.31292	1.35959	1.13955	16.392	33.9286	1.95154	1.27069	17.424	3.7774	9.16e-07	7.17e-05	0.653015	0.262456	3.99911	2.58254	0.457736	3.29082	2.84586	9.62e-05	0.00126	AT2G32150	-	Haloacid dehalogenase-like hydrolase (HAD) superfamily protein;(source:Araport11)
P.x_tomentosa34998	1e-05	1.20584	1.40675	7.7638	6.91316	4.39155	0.870865	6.35617	2.86764	0.002	0.026	4.80291	6.45001	46.0414	34.8202	5.62646	40.4308	2.84515	1.68e-13	1.91e-11	AT1G59970	(AT5-MMP)	Matrixin family protein;(source:Araport11)
P.x_tomentosa27121	0.877314	1.02477	0.917241	1.56248	20.0437	12.2315	0.939776	11.2792	3.58521	8.36e-07	6.69e-05	1.37621	0.409476	10.3682	2.44211	0.892844	6.40517	2.84276	0.00119	0.0097178	AT2G29420	GLUTATHIONE S-TRANSFERASE TAU 7 (GSTU7)	Encodes glutathione transferase belonging to the tau class of GSTs. Naming convention according to Wagner et al. (2002). Induced by Salicylic acid. Independent of NPR1 for their induction by salicylic acid.
P.x_tomentosa35859	5.85633	9.89093	9.58362	49.4513	95.454	8.19229	8.44363	51.0325	2.59548	0.00015282	0.0039618	3.31966	1.14284	21.6636	10.2257	2.23125	15.9446	2.83715	4.34e-06	9.13e-05	AT2G38470	WRKY DNA-BINDING PROTEIN 33 (WRKY33)	Member of the plant WRKY transcription factor family. Regulates the antagonistic relationship between defense pathways mediating responses to P. syringae and necrotrophic fungal pathogens. Located in nucleus. Involved in response to various abiotic stresses - especially salt stress.
P.x_tomentosa58357	0.526438	1.08703	0.875481	1.69627	6.07017	2.03276	0.829651	3.2664	1.97712	0.00101	0.016138	0.138879	0.463239	3.08079	1.22178	0.301059	2.15128	2.83708	0.00315	0.021039	AT1G32690	-	DUF740 family protein;(source:Araport11)
P.x_tomentosa19936	0.096652	0.495923	0.308632	0.433174	1.84132	2.42519	0.300402	1.56656	2.38263	0.00219	0.0277	0.361185	0.144296	2.64578	0.963088	0.25274	1.80444	2.83582	0.00399	0.0253	AT1G66480	-	Involved in chloroplast avoidance movement under intermediate and high light intensities
P.x_tomentosa29262	0.366581	0.632241	0.846635	6.51667	21.2781	2.28597	0.615152	10.0269	4.02679	5.86e-08	7.84e-06	0.759174	0.159326	5.36727	1.18285	0.45925	3.27506	2.83417	0.0055189	0.032459
P.x_tomentosa10126	0.018673	0.104342	0.114685	0.641036	0.876262	0.390328	0.0792333	0.635875	3.00456	2.3e-05	0.00091856	0.599706	2.28659	17.2467	3.29546	1.44315	10.2711	2.8313	0.000685	0.0062091	AT1G17840	ATP-BINDING CASSETTE G11 (ABCG11)	Encodes a plasma membrane-localized ATP-binding cassette transporter, that is required for cutin transport to the extracellular matrix. The mRNA is cell-to-cell mobile.
P.x_tomentosa78816	0.490672	0.214301	0.609738	0.916584	5.04246	0.645365	0.438237	2.20147	2.32868	0.00257	0.030896	0.237231	0.153759	1.90705	0.87097	0.195495	1.38901	2.82885	0.00011088	0.0014216	AT1G34320	PSK SIMULATOR 1 (PSI1)	Ikzf5 (DUF668);(source:Araport11)
P.x_tomentosa68162	3.42828	4.52161	3.17705	6.34501	27.4177	21.6053	3.70898	18.456	2.315	3.18e-06	0.000195	2.22206	1.11522	14.1845	9.4664	1.66864	11.8255	2.82515	3.14e-09	1.52e-07	AT5G27830	-	folate receptor family protein;(source:Araport11)
P.x_tomentosa15182	0.869086	1.32416	1.48311	2.29835	14.2524	3.33641	1.22545	6.62906	2.43549	0.000161	0.0041159	0.435674	0.449867	4.62366	1.64857	0.442771	3.13612	2.82435	2.94e-06	6.53e-05	AT2G42010	PHOSPHOLIPASE D BETA 1 (PLDBETA1)	phospholipase D (PLDbeta)
P.x_tomentosa50902	0.683146	1.25813	1.59534	1.56823	4.85806	8.13245	1.17887	4.85292	2.04144	0.000203	0.00491	1.22183	0.990296	10.1774	5.48648	1.10607	7.83193	2.82393	2.08e-10	1.31e-08	AT3G03380	DEGRADATION OF PERIPLASMIC PROTEINS 7 (DEG7)	Encodes a putative DegP protease. The mRNA is cell-to-cell mobile.
P.x_tomentosa20440	2.34877	4.86406	3.77605	4.79994	19.1213	16.8249	3.66296	13.5821	1.89062	0.00024186	0.0055992	2.72767	0.290225	14.7737	6.59152	1.50895	10.6826	2.82365	0.00152	0.0118	AT2G36690	GERMINATION INSENSITIVE TO ABA MUTANT 2 (GIM2)	GIM2 is a 2-oxoglutarate-dependent dioxygenase involved in GA metabolism.
P.x_tomentosa15413	0.988383	0.829796	0.883247	2.48467	12.6171	4.17744	0.900475	6.42639	2.83525	8.65e-07	6.82e-05	0.570437	0.077935	2.74317	1.83583	0.324186	2.2895	2.82014	0.00055769	0.0052834	AT1G56140	-	Leucine-rich repeat transmembrane protein kinase;(source:Araport11)
P.x_tomentosa29167	2.67185	3.65348	2.79045	6.15813	29.4068	9.86534	3.03859	15.1434	2.31722	6.57e-05	0.0020737	1.86084	1.34778	13.9017	8.71841	1.60431	11.31	2.81758	7.14e-08	2.5e-06	AT5G58800	-	Quinone reductase family protein;(source:Araport11)
P.x_tomentosa79471	0.48205	0.892735	0.562148	1.16558	4.19615	1.41781	0.645644	2.25985	1.80741	0.00173	0.023521	0.41533	0.250509	3.80639	0.882603	0.332919	2.34449	2.81603	0.000774	0.0068687	AT4G24290	-	MAC/Perforin domain-containing protein;(source:Araport11)
P.x_tomentosa39952	1e-05	0.177174	0.166738	0.208626	2.06096	2.06002	0.114641	1.4432	3.65408	0.000377	0.00784	0.126791	0.205575	1.70017	0.637762	0.166183	1.16896	2.81439	0.0022444	0.016037	AT1G76360	-	Protein kinase superfamily protein;(source:Araport11)
P.x_tomentosa45518	0.330833	1.60063	0.410021	0.639958	7.50911	4.82823	0.780494	4.32577	2.4705	0.0044625	0.045196	0.245085	0.291561	2.40212	1.34985	0.268323	1.87598	2.80561	0.0040162	0.025465	AT2G18670	-	RING/U-box superfamily protein;(source:Araport11)
P.x_tomentosa64835	1.72896	10.7707	12.7577	71.8826	128.855	113.826	8.41915	104.854	3.63857	1.83e-09	4.47e-07	53.7988	49.241	400.188	319.719	51.5199	359.954	2.80461	2.52e-18	5.77e-16	AT3G10740	ALPHA-L-ARABINOFURANOSIDASE 1 (ASD1)	Encodes a bifunctional alpha-l-arabinofuranosidase/beta-d-xylosidase that belongs to family 51 of glycoside hydrolases. It may be involved in cell wall modification.
P.x_tomentosa77079	0.65656	1.30182	1.60608	2.41598	9.76428	4.00873	1.18815	5.39633	2.18326	0.00011959	0.0032737	2.56193	1.68248	19.1101	10.4845	2.1222	14.7973	2.8017	1.69e-09	8.67e-08	AT3G52430	PHYTOALEXIN DEFICIENT 4 (PAD4)	Encodes a lipase-like gene that is important for salicylic acid signaling and function in resistance (R) gene-mediated and basal plant disease resistance. PAD4 can interact directly with EDS1, another disease resistance signaling protein. Expressed at elevated level in response to green peach aphid (GPA) feeding, and modulates the GPA feeding-induced leaf senescence through a mechanism that doesn…
P.x_tomentosa21529	4.20948	6.64296	7.62462	10.5288	32.0751	54.6203	6.15902	32.408	2.39558	3.73e-06	0.000219	2.5882	1.22625	13.4999	13.0955	1.90723	13.2977	2.80163	3.49e-08	1.32e-06	AT5G64260	EXORDIUM LIKE 2 (EXL2)	EXORDIUM like 2;(source:Araport11)
P.x_tomentosa84242	0.746287	2.99174	2.2928	30.8008	186.358	41.0342	2.01028	86.0643	5.41995	6.02e-14	5.15e-11	0.330216	0.28474	3.8586	0.422546	0.307478	2.14057	2.79944	0.00587	0.0341	AT5G26340	(MSS1)	Encodes a protein with high affinity, hexose-specific/H+ symporter activity. The activity of the transporter appears to be negatively regulated by phosphorylation. Importantly, microarray analysis, as well as the study of the expression of this gene in mutants involved in programmed cell death (PCD) demonstrated a tight correlation between this gene's expression and PCD.
P.x_tomentosa51208	0.332101	0.385298	0.359189	2.42602	7.28741	5.06823	0.358863	4.92722	3.77927	2.49e-15	2.81e-12	0.238391	0.114695	1.95364	0.503547	0.176543	1.22859	2.79891	0.00332	0.0219	AT1G28380	NECROTIC SPOTTED LESIONS 1 (NSL1)	This gene is predicted to encode a protein involved in negatively regulating salicylic acid-related defense responses and cell death programs. nsl1 mutants develop necrotic lesions spontaneously and show other features of a defense response, such as higher levels of SA and disease resistance-related transcripts, in the absence of a biotic stimulus. The NSL1 protein is predicted to have a MACPF do…
P.x_tomentosa88841	3.36695	1.38831	2.22887	39.9548	29.4942	12.2765	2.32804	27.2418	3.54864	7.12e-11	2.99e-08	1.64795	1.35522	14.8708	6.01294	1.50158	10.4419	2.79782	5.95e-07	1.64e-05	AT3G56880	-	VQ motif-containing protein;(source:Araport11)
P.x_tomentosa52927	0.832279	1.32376	0.657098	0.954394	2.93961	5.0789	0.937712	2.99097	1.67339	0.0049987	0.048737	0.9134	0.978132	10.9002	2.22006	0.945766	6.56013	2.79417	0.000276	0.00298	AT1G61250	SECRETORY CARRIER 3 (SC3)	Encodes a putative secretory carrier membrane protein (SC3). The mRNA is cell-to-cell mobile.
P.x_tomentosa58046	0.647873	0.270879	0.421982	0.648053	2.0806	2.2753	0.446911	1.66798	1.90004	0.00142	0.0204	0.669467	0.255248	4.62833	1.76789	0.462357	3.19811	2.79014	0.000286	0.00306	AT5G41350	-	RING/U-box superfamily protein;(source:Araport11)
P.x_tomentosa36183	0.104647	0.247615	1e-05	1.61572	1.81212	0.64908	0.117424	1.35897	3.53272	0.00017723	0.0044251	0.218314	1.86438	8.81953	5.58263	1.04135	7.20108	2.78976	0.00149	0.0116	AT1G70170	MATRIX METALLOPROTEINASE (MMP)	mutant has Late flowering; Early senescence; Matrix Metalloproteinase
P.x_tomentosa41565	0.176808	0.031106	0.12082	1.17721	1.80154	0.479105	0.109578	1.15262	3.39488	7.94e-06	0.000403	0.199431	0.264602	2.32932	0.877477	0.232016	1.6034	2.78883	0.00040258	0.0040602	AT1G76430	PHOSPHATE TRANSPORTER 1;9 (PHT1;9)	Encodes Pht1;9, a member of the Pht1 family of phosphate transporters which include: Pht1;1/At5g43350, Pht1;2/At5g43370, Pht1;3/At5g43360, Pht1;4/At2g38940, Pht1;5/At2g32830, Pht1;6/At5g43340, Pht1;7/At3g54700, Pht1;8/At1g20860, Pht1;9/At1g76430 (Plant Journal 2002, 31:341).
P.x_tomentosa62228	188.14	174.323	121.274	284.379	645.43	624.569	161.246	518.126	1.68404	8.2e-06	0.000413	166.643	147.475	1368.6	801.368	157.059	1084.99	2.7883	1.39e-13	1.61e-11	AT3G09390	METALLOTHIONEIN 2A (MT2A)	metallothionein, binds to and detoxifies excess copper and other metals, limiting oxidative damage
P.x_tomentosa03982	0.609898	0.171806	0.479624	1.31559	4.04326	2.36906	0.420443	2.57597	2.61514	2.22e-05	0.00089706	1.02094	0.545132	7.85145	2.95433	0.783038	5.40289	2.78658	2.18e-05	0.00036365	AT3G07870	F-BOX PROTEIN92 (FBX92)	FBX92 is an F-box containing protein. Overexpression produces plants with smaller leaves while reduced expression is correlated with increased leaf size and increased rates of cell proliferation.
P.x_tomentosa07822	3.0734	3.66879	3.30138	8.86187	16.562	7.14887	3.34786	10.8576	1.69739	2.53e-05	0.00099008	3.01941	1.90866	19.6305	14.3637	2.46404	16.9971	2.78619	4.08e-11	3.04e-09	AT2G40270	-	Protein kinase family protein;(source:Araport11)
P.x_tomentosa65839	1.35265	1.53427	1.30948	2.43543	7.45753	9.44614	1.3988	6.44637	2.2043	1.26e-05	0.00057832	1.20596	1.19118	10.3758	6.15644	1.19857	8.2661	2.78589	3.68e-07	1.07e-05	AT1G02070	-	zinc ion-binding protein;(source:Araport11)
P.x_tomentosa60567	85.1892	70.0348	65.4413	361.409	715.702	201.764	73.5551	426.292	2.53494	2.79e-07	2.77e-05	14.1894	4.19881	84.8741	41.8625	9.1941	63.3683	2.78498	4.1e-05	0.0006223
P.x_tomentosa38715	6.8814	7.43415	9.37029	212.295	575.628	40.1626	7.89528	276.029	5.12768	6.08e-12	3.51e-09	2.06096	2.47099	21.9302	9.27516	2.26598	15.6027	2.78359	4.81e-05	0.00070967	AT4G02380	SENESCENCE-ASSOCIATED GENE 21 (SAG21)	Encodes AtLEA5 (late embryogenesis abundant like protein). Also known as SENESCENCE-ASSOCIATED GENE 21 (SAG21). Has a role on oxidative stress tolerance. mRNA levels are elevated in response to various stresses.
P.x_tomentosa07219	10.4946	10.091	3.68427	12.4237	39.5302	34.5987	8.08995	28.8509	1.83441	0.000648	0.011617	2.22713	2.62405	8.98257	24.4119	2.42559	16.6972	2.7832	1.33e-05	0.00024	AT5G18600	(ROXY10)	Encodes a member of the CC-type glutaredoxin (ROXY) family that has been shown to interact with the transcription factor TGA2 and suppress ORA59 promoter activity.
P.x_tomentosa47962	0.233491	0.208992	0.218447	0.762112	4.29607	4.21663	0.22031	3.09161	3.81075	4.14e-09	8.77e-07	0.221494	0.18485	2.03759	0.757562	0.203172	1.39758	2.78215	0.000951	0.0080966	AT5G53750	-	CBS domain-containing protein;(source:Araport11)
P.x_tomentosa64211	0.300555	0.971559	0.593424	1.77687	4.2966	2.99742	0.621846	3.02363	2.28165	2.22e-05	0.00089592	3.72515	2.96623	39.292	6.63467	3.34569	22.9633	2.77896	0.00017071	0.0020277	AT3G56400	WRKY DNA-BINDING PROTEIN 70 (WRKY70)	Member of WRKY Transcription Factor; Group III. Function as activator of SA-dependent defense genes and a repressor of JA-regulated genes. WRKY70-controlled suppression of JA-signaling is partly executed by NPR1.
P.x_tomentosa40670	2.15442	1.16719	1.89148	25.3208	28.4472	1.25457	1.7377	18.3409	3.39981	3.83e-05	0.0013634	0.310379	0.511045	4.34376	1.2566	0.410712	2.80018	2.76932	0.0015173	0.011764	AT1G27730	SALT TOLERANCE ZINC FINGER (STZ)	Related to Cys2/His2-type zinc-finger proteins found in higher plants. Compensated for a subset of calcineurin deficiency in yeast. Salt tolerance produced by ZAT10 appeared to be partially dependent on ENA1/PMR2, a P-type ATPase required for Li+ and Na+ efflux in yeast. The protein is localized to the nucleus, acts as a transcriptional repressor and is responsive to chitin oligomers. Also involv…
P.x_tomentosa15436	2.51614	4.40449	4.73457	23.3146	37.0644	1.89425	3.88507	20.7577	2.41764	0.0015804	0.02214	1.60017	1.49125	15.2292	5.81823	1.54571	10.5237	2.7673	1.32e-06	3.26e-05	AT5G51190	ETHYLENE RESPONSE FACTOR 105 (ERF105)	encodes a member of the ERF (ethylene response factor) subfamily B-3 of ERF/AP2 transcription factor family. The protein contains one AP2 domain. There are 18 members in this subfamily including ATERF-1, ATERF-2, AND ATERF-5.
P.x_tomentosa63157	10.1876	17.287	12.9383	19.241	85.3001	81.0189	13.471	61.8534	2.199	1.92e-05	0.00080386	5.28347	3.20259	34.9724	22.7631	4.24303	28.8678	2.76629	3.11e-10	1.89e-08	AT5G25560	-	CHY-type/CTCHY-type/RING-type Zinc finger protein;(source:Araport11)
P.x_tomentosa58130	0.864785	2.01634	2.03124	4.24701	13.1683	10.4866	1.63745	9.30064	2.50588	5.82e-07	5e-05	2.14405	1.58891	20.4123	4.93101	1.86648	12.6717	2.76321	4.43e-05	0.000664	AT4G22920	NON-YELLOWING 1 (NYE1)	Similar to the tomato senescence-inducible chloroplast stay-green protein 1. It is upregulated during maximal senescence in the Arabidopsis life cycle, especially in senescent leaves. Acts antagonistically with SGR2 to balance chlorophyll catabolism in chloroplasts with the dismantling and remobilizing of other cellular components in senescing leaf cells.
P.x_tomentosa64396	452.255	448.518	343.23	646.62	1524.4	1597.81	414.668	1256.28	1.59913	1.7e-05	0.00073038	550.604	522.89	4717.42	2565.62	536.747	3641.52	2.76223	1.12e-12	1.11e-10	AT3G09390	METALLOTHIONEIN 2A (MT2A)	metallothionein, binds to and detoxifies excess copper and other metals, limiting oxidative damage
P.x_tomentosa81552	0.280698	0.651201	0.368582	1.38597	2.24211	1.33726	0.433494	1.65511	1.93285	4.17e-05	0.001459	1.03994	0.769989	8.72843	3.53095	0.904963	6.12969	2.75988	1.14e-06	2.86e-05	AT3G52430	PHYTOALEXIN DEFICIENT 4 (PAD4)	Encodes a lipase-like gene that is important for salicylic acid signaling and function in resistance (R) gene-mediated and basal plant disease resistance. PAD4 can interact directly with EDS1, another disease resistance signaling protein. Expressed at elevated level in response to green peach aphid (GPA) feeding, and modulates the GPA feeding-induced leaf senescence through a mechanism that doesn…
P.x_tomentosa59568	0.236657	0.331966	0.463045	1.10527	3.61928	0.677226	0.343889	1.80059	2.38846	0.000735	0.012739	0.222212	0.255584	2.37125	0.864275	0.238898	1.61776	2.75953	0.00185	0.0138	AT2G19460	-	DUF3511 domain protein (DUF3511);(source:Araport11)
P.x_tomentosa30818	2.31148	1.76049	1.35215	11.0403	26.1797	3.48335	1.80804	13.5678	2.90768	1.05e-05	0.000501	0.762281	0.496742	6.72943	1.74797	0.629512	4.2387	2.75132	0.00066687	0.0060849	AT3G19580	ZINC-FINGER PROTEIN 2 (ZF2)	Encodes zinc finger protein. mRNA levels are upregulated in response to ABA, high salt, and mild desiccation. The protein is localized to the nucleus and acts as a transcriptional repressor.
P.x_tomentosa57700	0.035242	0.060955	0.049471	0.237603	0.408619	0.279328	0.048556	0.308517	2.66763	0.000399	0.0081851	0.049694	0.206608	1.07425	0.651304	0.128151	0.862776	2.75114	0.00619	0.0355	AT1G74110	CYTOCHROME P450, FAMILY 78, SUBFAMILY A, POLYPEPTIDE 10 (CYP78A10)	member of CYP78A
P.x_tomentosa45506	16.4169	14.8394	14.3809	327.226	444.729	25.614	15.2124	265.857	4.12733	4.61e-08	6.34e-06	11.7068	9.24743	92.4675	48.5484	10.4771	70.508	2.75055	8.92e-11	6.1e-09	AT2G23810	TETRASPANIN8 (TET8)	Member of TETRASPANIN family
P.x_tomentosa47426	2.4857	2.45913	2.53999	12.6026	20.6679	3.37228	2.49494	12.2143	2.29149	8.29e-05	0.0024761	0.153773	0.104357	1.39891	0.337862	0.129065	0.868388	2.75024	0.00805	0.043544	AT1G62300	(WRKY6)	Encodes a transcription factor WRKY6. Regulates Phosphate1 (Pho1) expression in response to low phosphate (Pi) stress.
P.x_tomentosa60259	6.42426	11.304	9.27649	9.9534	21.8492	50.8023	9.00156	27.535	1.61302	0.00163	0.0226	4.44929	1.3577	24.5739	14.4444	2.90349	19.5092	2.74829	7.52e-06	0.000147	AT1G15740	-	Leucine-rich repeat family protein;(source:Araport11)
P.x_tomentosa07949	0.180472	0.28477	0.13472	0.432853	1.46852	1.79508	0.199987	1.23215	2.6232	0.000264	0.0060062	0.561516	0.164657	3.37804	1.49918	0.363086	2.43861	2.74767	0.00293	0.019855	AT1G18720	-	ER membrane protein, putative (DUF962);(source:Araport11)
P.x_tomentosa17688	0.038988	0.279902	0.373612	0.974823	2.62075	1.38719	0.230834	1.66092	2.84706	5.16e-05	0.0017162	0.093062	0.150297	1.24696	0.386871	0.121679	0.816916	2.7471	0.0073	0.0404	AT5G59790	SOSEKI5 (SOK5)	SOK5 is a DUF966 domain containing protein expressed in early embryos.
P.x_tomentosa85883	0.317639	0.321642	0.081492	1.79664	2.593	0.487717	0.240258	1.62578	2.75848	0.00015325	0.0039688	1.98782	0.846816	8.61412	10.3967	1.41732	9.50542	2.74559	5.37e-07	1.49e-05	AT2G46620	-	P-loop containing nucleoside triphosphate hydrolases superfamily protein;(source:Araport11)
P.x_tomentosa59263	0.947899	1.30027	1.02774	32.2419	79.7907	4.52093	1.09197	38.8512	5.15295	4.32e-11	1.95e-08	0.510169	0.104974	2.21608	1.88507	0.307571	2.05058	2.73704	0.00307	0.0206	AT5G22380	NAC DOMAIN CONTAINING PROTEIN 90 (NAC090)	NAC domain containing protein 90;(source:Araport11)
P.x_tomentosa58540	1.31987	1.88464	1.7557	4.46756	12.3593	6.10112	1.6534	7.64265	2.20863	3.71e-06	0.000218	1.20822	0.194338	4.19767	5.14519	0.701281	4.67143	2.7358	0.00193	0.014276	AT1G54050	-	HSP20-like chaperones superfamily protein;(source:Araport11)
P.x_tomentosa31277	8.17395	18.6296	17.5997	83.4451	150.927	18.2998	14.8011	84.2241	2.50853	0.0001179	0.0032368	32.7389	10.8392	166.788	123.451	21.7891	145.119	2.73556	1.28e-06	3.17e-05	AT2G27830	-	hypothetical protein;(source:Araport11)
P.x_tomentosa47899	1.09477	0.897142	1.06327	13.5871	21.8108	0.682231	1.01839	12.0267	3.56188	2.02e-05	0.00083618	0.14157	0.118426	1.23081	0.500309	0.129998	0.865561	2.73515	0.00131	0.010443	AT1G50600	SCARECROW-LIKE 5 (SCL5)	Encodes a scarecrow-like protein (SCL5). Member of GRAS gene family.
P.x_tomentosa06473	1.30724	1.52726	1.48698	5.6332	16.2662	3.63426	1.44049	8.51122	2.5628	4.9e-06	0.00027405	1.40471	0.638085	8.76972	4.81965	1.0214	6.79468	2.73386	1.3e-06	3.21e-05	AT2G40270	-	Protein kinase family protein;(source:Araport11)
P.x_tomentosa53189	1.97227	1.36775	2.15658	11.1248	32.8579	4.49895	1.8322	16.1605	3.14083	1.27e-06	9.26e-05	6.67039	4.34705	50.4999	22.7461	5.50872	36.623	2.73296	2.11e-08	8.41e-07	AT3G18830	POLYOL/MONOSACCHARIDE TRANSPORTER 5 (PMT5)	This gene encodes a plasma membrane-localized polyol/cyclitol/monosaccharide-H+-symporter. The symporter is able to catalyze the energy-dependent membrane passage of a wide range of linear polyols (three to six carbon backbone), of cyclic polyols (<i>myo</i>-inositol), and of numerous monosaccharides, including pyranose ring-forming and furanose ring-forming hexoses and pentoses. This gene belong…
P.x_tomentosa20457	4.65401	11.0346	9.37304	25.0597	62.7802	44.0075	8.35388	43.9491	2.39532	7.13e-08	9.13e-06	3.86134	1.21297	13.059	20.6694	2.53715	16.8642	2.73268	1.43e-05	0.00025503	AT5G64260	EXORDIUM LIKE 2 (EXL2)	EXORDIUM like 2;(source:Araport11)
P.x_tomentosa48950	0.189749	0.60049	0.250374	0.620359	5.50456	5.48804	0.346871	3.87099	3.48023	4.2e-06	0.00024201	0.2864	0.205345	2.47905	0.784108	0.245872	1.63158	2.73029	0.00122	0.00989	AT5G53750	-	CBS domain-containing protein;(source:Araport11)
P.x_tomentosa54075	0.324062	0.315197	0.347975	0.360927	2.33816	2.79903	0.329078	1.8327	2.47747	0.000115	0.00318	0.147984	0.144626	1.40343	0.531879	0.146305	0.967653	2.72551	0.00051474	0.0049601	AT2G38800	-	Plant calmodulin-binding protein-like protein;(source:Araport11)
P.x_tomentosa54211	9.40464	10.5229	8.75385	26.9484	56.8188	21.3097	9.56046	35.0256	1.87326	1.56e-05	0.00068972	4.96921	1.11893	24.0078	16.2179	3.04407	20.1129	2.72405	5.71e-05	0.000817	AT2G24100	ALTERED SEED GERMINATION 1 (ASG1)	ATP-dependent DNA helicase;(source:Araport11)
P.x_tomentosa42266	0.284306	0.162019	0.250204	1.29914	2.62984	0.206394	0.232176	1.37846	2.56976	0.00136	0.019816	0.916119	0.599584	5.49962	4.50641	0.757852	5.00301	2.72281	2.14e-08	8.51e-07	AT2G46620	-	P-loop containing nucleoside triphosphate hydrolases superfamily protein;(source:Araport11)
P.x_tomentosa01213	0.132172	0.10219	0.042848	0.781361	1.03112	4.81381	0.0924033	2.20876	4.57915	1.79e-09	4.4e-07	0.101823	0.11491	0.95312	0.475792	0.108367	0.714456	2.72093	0.00252	0.0176	AT4G12680	-	transmembrane protein;(source:Araport11)
P.x_tomentosa83029	0.551089	0.789065	0.737516	1.19059	2.93464	2.3306	0.692557	2.15194	1.63563	0.000273	0.0061737	1.3695	0.528218	5.89995	6.61048	0.948857	6.25521	2.7208	7.88e-06	0.00015267	AT4G19420	PECTIN ACETYLESTERASE 8 (PAE8)	Pectinacetylesterase family protein;(source:Araport11)
P.x_tomentosa11320	1.34165	1.16143	1.69422	65.6164	40.3231	3.18973	1.3991	36.3764	4.70043	3.02e-09	6.86e-07	0.890518	0.094904	5.04705	1.44818	0.492711	3.24762	2.72057	0.0088323	0.046725	AT5G47230	ETHYLENE RESPONSIVE ELEMENT BINDING FACTOR 5 (ERF5)	encodes a member of the ERF (ethylene response factor) subfamily B-3 of ERF/AP2 transcription factor family (ATERF-5). The protein contains one AP2 domain. There are 18 members in this subfamily including ATERF-1, ATERF-2, AND ATERF-5. The mRNA is cell-to-cell mobile.
P.x_tomentosa10665	0.785953	0.79983	1.1609	14.1421	33.5147	2.42424	0.915562	16.6937	4.1885	1.43e-08	2.46e-06	0.567838	0.629122	5.56621	2.31107	0.59848	3.93864	2.71832	2.17e-06	5.02e-05	AT1G07530	SCARECROW-LIKE 14 (SCL14)	Encodes a member of the GRAS family of transcription factors. The protein interacts with the TGA2 transcription factor and affects the transcription of stress-responsive genes. The protein is found in the nucleus and is also exported to the cytoplasm.
P.x_tomentosa80514	1.00504	1.00413	1.47673	1.50378	6.43492	2.41039	1.16196	3.4497	1.56991	0.00444	0.045073	0.476188	0.511877	4.48142	2.02036	0.494032	3.25089	2.71816	5.75e-06	0.00011639	AT4G24290	-	MAC/Perforin domain-containing protein;(source:Araport11)
P.x_tomentosa65819	6.58098	9.2787	7.22617	17.5801	42.34	11.1049	7.69528	23.675	1.62132	0.00126	0.018754	4.0547	0.761241	17.594	14.0847	2.40797	15.8393	2.71762	0.00017167	0.0020381	AT1G78310	VQ MOTIF-CONTAINING PROTEIN 9 (VQ9)	VQ motif-containing protein;(source:Araport11)
P.x_tomentosa62041	0.244111	1.34763	0.603263	3.20862	6.22922	2.73281	0.731666	4.05688	2.47111	5.54e-05	0.00181	4.50758	5.27266	55.374	8.92374	4.89012	32.1489	2.71683	0.000238	0.00266	AT3G56400	WRKY DNA-BINDING PROTEIN 70 (WRKY70)	Member of WRKY Transcription Factor; Group III. Function as activator of SA-dependent defense genes and a repressor of JA-regulated genes. WRKY70-controlled suppression of JA-signaling is partly executed by NPR1.
P.x_tomentosa84018	1.2628	0.575848	0.565518	13.9349	11.3634	3.38981	0.801388	9.5627	3.57685	7.09e-09	1.38e-06	0.336964	0.531662	4.48439	1.21727	0.434313	2.85083	2.71457	0.00149	0.0116	AT3G56880	-	VQ motif-containing protein;(source:Araport11)
P.x_tomentosa45077	1.67496	3.07093	1.28074	4.19193	13.9262	6.23746	2.00888	8.11851	2.01483	0.00016613	0.0042217	10.2881	6.50784	24.3101	85.7904	8.39797	55.0502	2.71264	2.67e-05	0.000431	AT5G10770	-	Eukaryotic aspartyl protease family protein;(source:Araport11)
P.x_tomentosa89596	0.100143	0.125084	0.224734	0.359527	1.93819	0.525464	0.149987	0.94106	2.64945	0.000285	0.00638	0.296618	0.064554	1.50204	0.859309	0.180586	1.18067	2.70885	0.00161	0.012322	AT3G07040	RESISTANCE TO P. SYRINGAE PV MACULICOLA 1 (RPM1)	Contains an N-terminal tripartite nucleotide binding site and a C-terminal tandem array of leucine-rich repeats. Confers resistance to Pseudomonas syringae strains that carry the avirulence genes avrB and avrRpm1.
P.x_tomentosa08256	0.108978	0.023069	0.022413	0.259303	0.226957	0.386324	0.0514867	0.290861	2.49806	0.00444	0.0451	0.613317	0.62891	5.29338	2.79465	0.621113	4.04401	2.70286	5.41e-07	1.5e-05	AT1G15170	-	MATE efflux family protein;(source:Araport11)
P.x_tomentosa04639	0.387724	0.393836	0.385853	0.492301	0.789123	2.61425	0.389138	1.29856	1.73856	0.0040611	0.042384	0.2444	0.203549	1.82543	1.08994	0.223974	1.45769	2.70228	2.44e-05	0.000399	AT5G13660	-	N-lysine methyltransferase;(source:Araport11)
P.x_tomentosa28023	0.255112	0.411989	0.315589	0.536355	1.96117	3.00801	0.327563	1.83518	2.48607	5.91e-05	0.0019092	0.225874	0.153071	1.50808	0.957301	0.189472	1.23269	2.70175	0.00068483	0.0062067	AT1G12740	CYTOCHROME P450, FAMILY 87, SUBFAMILY A, POLYPEPTIDE 2 (CYP87A2)	encodes a protein with cytochrome P450 domain
P.x_tomentosa33877	0.446092	0.707157	0.457394	1.8773	2.28591	2.03529	0.536881	2.06616	1.94428	8.49e-07	6.74e-05	1.6904	1.53094	14.3622	6.59415	1.61067	10.4782	2.70165	2.18e-07	6.75e-06	AT2G40060	CLATHRIN LIGHT CHAIN 2 (CLC2)	Encodes a clathrin that is localized to the cortical division zone and the cell plate and colocalizes with TPLATE during cell plate anchoring. The mRNA is cell-to-cell mobile.
P.x_tomentosa07501	1.53937	3.04109	3.9805	3.69606	22.246	7.67573	2.85366	11.2059	1.97338	0.0015187	0.021502	1.01512	0.616727	7.17884	3.39314	0.815925	5.28599	2.69566	1.98e-06	4.65e-05	AT2G39210	-	Major facilitator superfamily protein;(source:Araport11)
P.x_tomentosa46955	0.047213	0.162585	0.155413	0.251696	0.588226	0.401149	0.121737	0.41369	1.76478	0.00449	0.0454	0.478714	0.517379	3.45247	2.98845	0.498047	3.22046	2.69291	1.33e-09	7.02e-08	AT3G11010	RECEPTOR LIKE PROTEIN 34 (RLP34)	receptor like protein 34;(source:Araport11)
P.x_tomentosa01433	2.01509	3.08144	4.33467	70.2299	51.2372	2.93663	3.14374	41.4679	3.72144	5.02e-06	0.00027959	1.37719	0.369484	9.91849	1.30271	0.873337	5.6106	2.68354	0.00816	0.044	AT1G27730	SALT TOLERANCE ZINC FINGER (STZ)	Related to Cys2/His2-type zinc-finger proteins found in higher plants. Compensated for a subset of calcineurin deficiency in yeast. Salt tolerance produced by ZAT10 appeared to be partially dependent on ENA1/PMR2, a P-type ATPase required for Li+ and Na+ efflux in yeast. The protein is localized to the nucleus, acts as a transcriptional repressor and is responsive to chitin oligomers. Also involv…
P.x_tomentosa03372	0.90622	2.03038	1.18162	1.49778	9.77417	22.0758	1.37274	11.1159	3.0175	4.56e-05	0.00156	0.636119	0.355626	3.95849	2.41184	0.495872	3.18517	2.68333	2.48e-05	0.00040586	AT3G61440	CYSTEINE SYNTHASE C1 (CYSC1)	Encodes a cysteine synthase isomer CysC1. The isomer is however less effective in cysteine biosynthesis. It is involved in beta-cyanoalanine biosynthesis, an intermediate of cyanide detoxification pathway. The mRNA is cell-to-cell mobile.
P.x_tomentosa71254	0.378925	0.458203	0.218014	0.965171	2.33954	2.73254	0.351714	2.01241	2.51645	9.75e-07	7.54e-05	0.361803	0.185223	2.00237	1.50861	0.273513	1.75549	2.68219	0.00011685	0.0014836	AT3G48990	ACYL-ACTIVATING ENZYME 3 (AAE3)	Encodes an oxalyl-CoA synthetase and is required for oxalate degradation, for normal seed development, and for defense against an oxalate-producing fungal pathogen.
P.x_tomentosa13278	0.762091	0.714957	1.14946	1.49285	4.82568	3.59857	0.875502	3.3057	1.91677	6.35e-05	0.0020179	0.114409	0.110473	1.06688	0.374327	0.112441	0.720602	2.68003	0.0057196	0.03341	AT1G30320	-	Remorin family protein;(source:Araport11)
P.x_tomentosa40975	11.1974	13.9674	11.2242	14.7372	37.1581	70.5569	12.1297	40.8174	1.75064	0.000244	0.0056332	12.7351	9.0272	76.5798	61.7189	10.8811	69.1493	2.66789	8.97e-13	9e-11	AT1G44170	ALDEHYDE DEHYDROGENASE 3H1 (ALDH3H1)	Encodes an aldehyde dehydrogenase induced by ABA and dehydration that can oxidize saturated aliphatic aldehydes. It is also able to oxidize beta-unsaturated aldehydes, but not aromatic aldehydes. Activity of ALDH3H1 is NAD +-dependent.
P.x_tomentosa27910	0.038386	0.083543	0.10526	0.191325	0.314416	0.229304	0.0757297	0.245015	1.69394	0.00467	0.046561	0.329027	0.095268	1.46644	1.22746	0.212147	1.34695	2.66656	0.00024223	0.0026972
P.x_tomentosa02729	1.73868	7.12367	6.72629	7.38781	33.455	159.671	5.19621	66.8379	3.68513	1.71e-05	0.00073575	2.69394	1.68798	23.1877	4.56799	2.19096	13.8778	2.66315	0.00028863	0.0030895	AT5G43940	SENSITIVE TO HOT TEMPERATURES 5 (HOT5)	Encodes a glutathione-dependent formaldehyde dehydrogenase (also known as class III type alcohol dehydrogenase) reduces S-nitrosoglutathione (GSNO), the condensation product of glutathione and NO, that is a naturally occurring NO reservoir and also a reactive nitrogen intermediate. Gene expression is reduced by wounding and induced by salicylic acid. Is required for the acclimation of plants to h…
P.x_tomentosa11747	0.679256	1.11136	1.49916	8.56472	36.3105	1.38045	1.09659	15.4186	3.81357	7.88e-06	0.00040031	0.610402	0.250716	3.63947	1.80151	0.430559	2.72049	2.65959	0.00016114	0.0019335	AT5G41330	-	BTB/POZ domain with WD40/YVTN repeat-like protein;(source:Araport11)
P.x_tomentosa42317	0.592762	0.938577	0.874624	2.38073	4.71539	1.55168	0.801988	2.8826	1.84572	0.000223	0.0052512	1.3321	1.07671	11.7314	3.46814	1.2044	7.59978	2.65764	2.26e-05	0.00037387	AT2G46370	JASMONATE RESISTANT 1 (JAR1)	Encodes a jasmonate-amido synthetase that is a member of the GH3 family of proteins. JAR1 catalyzes the formation of a biologically active jasmonyl-isoleucine (JA-Ile) conjugate. JA-Ile promotes the interaction between JAZ1 and COI1 in the jasmonate signaling pathway. JAR1 localizes to the cytoplasm and is also a phytochrome A signaling component. JAR1 is an auxin-induced gene. Loss of function m…
P.x_tomentosa15506	1.39133	1.53098	1.72422	5.93866	18.506	6.79682	1.54884	10.4138	2.74924	9.87e-08	1.2e-05	0.66569	0.377882	5.64614	0.938497	0.521786	3.29232	2.65757	0.0053352	0.031593	AT3G16510	-	Calcium-dependent lipid-binding (CaLB domain) family protein;(source:Araport11)
P.x_tomentosa11530	1e-05	0.182378	0.273215	2.89467	9.13401	1.84236	0.151868	4.62368	4.92816	4.05e-08	5.69e-06	0.182953	0.318833	2.48877	0.671199	0.250893	1.57998	2.65477	0.00888	0.046918	AT5G47650	NUDIX HYDROLASE HOMOLOG 2 (NUDT2)	Encodes an ADP-ribose pyrophosphatase that confers enhanced tolerance to oxidative stress.
P.x_tomentosa15814	1.47189	1.00133	1.08135	1.56641	4.07017	7.09539	1.18486	4.24399	1.84071	0.000243	0.00563	1.63804	1.1719	9.46921	8.16347	1.40497	8.81634	2.64964	6.1e-11	4.33e-09	AT2G38800	-	Plant calmodulin-binding protein-like protein;(source:Araport11)
P.x_tomentosa34521	1.06344	0.678624	0.588545	3.22878	5.64627	1.19077	0.77687	3.35527	2.11069	0.00034619	0.007364	1.39924	0.964904	7.98614	6.83516	1.18207	7.41065	2.64828	1.84e-09	9.36e-08	AT4G17230	SCARECROW-LIKE 13 (SCL13)	Encodes a scarecrow-like protein (SCL13). Member of GRAS gene family.
P.x_tomentosa02827	14.984	10.2935	10.7043	22.8543	30.5535	62.9591	11.9939	38.789	1.69334	3.44e-05	0.0012547	28.1642	21.7532	193.144	119.644	24.9587	156.394	2.64757	1.02e-10	6.89e-09	AT2G22860	PHYTOSULFOKINE 2 PRECURSOR (PSK2)	Phytosulfokine 2 precursor, coding for a unique plant peptide growth factor. The mRNA is cell-to-cell mobile.
P.x_tomentosa24663	14.4793	6.75148	5.67812	59.3176	70.6026	19.2391	8.96962	49.7198	2.4707	2.02e-05	0.00083618	15.4686	11.7373	95.9353	74.0659	13.6029	85.0006	2.64356	2.46e-12	2.28e-10	AT5G54940	-	Translation initiation factor SUI1 family protein;(source:Araport11)
P.x_tomentosa73121	0.174295	0.110315	0.173179	1.09491	3.04895	2.83354	0.152596	2.3258	3.92994	5.96e-13	4.28e-10	0.192553	0.140464	1.39725	0.681364	0.166509	1.03931	2.64196	0.0018609	0.01383	AT5G50360	(AITR5)	von willebrand factor A domain protein;(source:Araport11)
P.x_tomentosa58027	1.10488	0.5557	0.420668	2.16085	8.2814	1.09121	0.693749	3.84449	2.47031	0.000733	0.0127	0.22435	0.048313	1.08644	0.614657	0.136331	0.850549	2.64128	0.00928	0.048468	AT1G63930	FROM THE CZECH 'ROH' MEANING 'CORNER' (ROH1)	from the Czech roh meaning corner;(source:Araport11)
P.x_tomentosa19325	5.75601	10.984	12.7643	25.5965	59.6929	74.2421	9.83476	53.1772	2.43484	2.86e-08	4.25e-06	3.29512	1.91895	14.5472	17.9778	2.60703	16.2625	2.64107	2.56e-08	1e-06	AT5G64260	EXORDIUM LIKE 2 (EXL2)	EXORDIUM like 2;(source:Araport11)
P.x_tomentosa14936	19.1549	29.109	25.4673	62.1187	136.428	23.9499	24.5771	74.1656	1.59344	0.0040674	0.042436	12.3782	6.14264	70.1306	45.3523	9.2604	57.7414	2.64046	3.61e-08	1.35e-06	AT4G17900	-	PLATZ transcription factor family protein;(source:Araport11)
P.x_tomentosa80343	0.945665	0.34591	0.486206	11.9461	12.0667	2.24244	0.592594	8.75174	3.88445	9.27e-09	1.7e-06	1.12687	0.691861	7.41923	3.90458	0.909366	5.66191	2.63836	2.11e-06	4.91e-05	AT2G30360	SOS3-INTERACTING PROTEIN 4 (SIP4)	Encodes a SOS2-like protein kinase that is a member of the CBL-interacting protein kinase family.Loss of function mutants show a decrease in sensitivity to high pH.Phosphorylates AHA2, a plasma membrane H+ ATPase.This phosphorylation appears to regulate the activity of the proton transporter.
P.x_tomentosa47514	1e-05	1e-05	1e-05	0.962586	0.939285	0.050667	1e-05	0.650846	15.99	4.97e-07	4.41e-05	0.161836	1.36796	7.78938	1.71248	0.764898	4.75093	2.63487	0.00783	0.042659	AT4G16740	TERPENE SYNTHASE 03 (TPS03)	Encodes an (E,E)-alpha-farnesene synthase in the Col ecotype of Arabidopsis. This enzyme can also catalyze the formation of (E)-beta-ocimene as well as trace amounts of myrcene and other related compounds in vitro. The cytosolic localization of the protein may make it favor (E,E)-alpha-farnesene biosynthesis because the precursor of this product, FPP, is primarily cytosolic. Transcript levels for…
P.x_tomentosa20876	1.01779	1.51617	1.17399	1.91397	4.88703	5.29826	1.23599	4.03309	1.70622	7.99e-05	0.0024	1.68697	0.924486	10.864	5.34169	1.30573	8.10287	2.63358	2.52e-06	5.75e-05	AT1G13570	-	F-box/RNI-like superfamily protein;(source:Araport11)
P.x_tomentosa32952	0.084163	0.368289	0.326379	0.398688	3.29307	1.83273	0.25961	1.8415	2.82646	0.000482	0.0094038	0.131521	0.349732	2.23176	0.742947	0.240626	1.48735	2.62788	0.00874	0.0464	AT2G37170	PLASMA MEMBRANE INTRINSIC PROTEIN 2 (PIP2B)	a member of the plasma membrane intrinsic protein subfamily PIP2. localizes to the plasma membrane and exhibits water transport activity in Xenopus oocyte. expressed specifically in the vascular bundles and protein level increases slightly during leaf dev
P.x_tomentosa15267	1.16997	1.25763	1.61467	1.61702	6.06809	4.99053	1.34743	4.22521	1.64882	0.000705	0.012333	0.671708	0.638101	5.33127	2.76402	0.654905	4.04765	2.62773	1.34e-06	3.32e-05	AT5G52430	-	hydroxyproline-rich glycoprotein family protein;(source:Araport11)
P.x_tomentosa42709	2.42508	3.1763	2.81236	6.48063	18.2639	12.2343	2.80458	12.3263	2.13588	1.88e-07	2.02e-05	1.54612	0.842414	10.3786	4.37544	1.19427	7.37703	2.62691	3.27e-06	7.15e-05	AT4G33300	ADR1-LIKE 1 (ADR1-L1)	Encodes a member of the ADR1 family nucleotide-binding leucine-rich repeat (NB-LRR) immune receptors.
P.x_tomentosa41832	1.2267	2.53771	2.3018	3.80591	4.34189	20.2313	2.02207	9.4597	2.22596	0.000298	0.00658	2.17501	1.18884	15.335	5.43667	1.68192	10.3858	2.62643	1.9e-05	0.0003249	AT4G15550	INDOLE-3-ACETATE BETA-D-GLUCOSYLTRANSFERASE (IAGLU)	UDP-glucose:indole-3-acetate beta-D-glucosyltransferase
P.x_tomentosa88518	1.937	1.99883	2.26507	9.52923	12.8567	16.2387	2.06697	12.8749	2.63897	9.73e-19	1.96e-15	1.49385	2.51013	16.5647	8.15325	2.00199	12.359	2.62605	5.51e-06	0.000112	AT4G38580	FARNESYLATED PROTEIN 6 (FP6)	putative farnesylated protein (At4g38580) mRNA, complete
P.x_tomentosa55908	16.226	16.8954	14.0498	42.1213	85.0984	35.0578	15.7237	54.0925	1.78248	1.59e-05	0.00069672	7.75534	2.4512	37.1823	25.7885	5.10327	31.4854	2.62519	8.65e-06	0.000166	AT2G24100	ALTERED SEED GERMINATION 1 (ASG1)	ATP-dependent DNA helicase;(source:Araport11)
P.x_tomentosa18916	4.68452	3.98591	3.41761	19.4365	65.9088	27.3057	4.02935	37.5503	3.22021	1.14e-10	4.58e-08	2.33349	0.137997	7.23016	7.95067	1.23574	7.59042	2.6188	0.00745	0.041	AT1G15670	KISS ME DEADLY 2 (KMD2)	Encodes a member of a family of F-box proteins, called the KISS ME DEADLY (KMD) family, that targets type-B ARR proteins for degradation and is involved in the negative regulation of the cytokinin response. Also named as KFB1, a member of a group of Kelch repeat F-box proteins that negatively regulate phenylpropanoid biosynthesis by targeting the phenypropanoid biosynthesis enzyme phenylalanine a…
P.x_tomentosa16805	1.05	1.1672	0.782975	2.06586	4.97077	3.14297	1.00006	3.3932	1.76256	3.06e-05	0.0011474	0.793375	0.904839	6.61733	3.76992	0.849107	5.19362	2.61272	5.65e-08	2.02e-06	AT3G28450	BAK1-INTERACTING RECEPTOR-LIKE KINASE 2 (BIR2)	Leucine-rich repeat protein kinase family protein;(source:Araport11)
P.x_tomentosa67191	0.310681	0.587296	0.236276	1.34198	3.02469	3.27751	0.378084	2.54806	2.75262	1.55e-06	0.0001091	0.638842	0.607243	4.62384	2.98658	0.623043	3.80521	2.61057	8.92e-05	0.00119	AT1G02070	-	zinc ion-binding protein;(source:Araport11)
P.x_tomentosa22897	1.22024	1.2985	1.49995	4.28244	14.0859	9.05981	1.33956	9.14272	2.77086	3.33e-09	7.41e-07	0.407609	0.664396	3.75294	2.79282	0.536003	3.27288	2.61025	2.17e-05	0.00036208	AT1G25400	-	transmembrane protein;(source:Araport11)
P.x_tomentosa50469	3.911	2.74926	3.24963	21.5718	59.8501	7.9441	3.3033	29.7887	3.17279	7.67e-07	6.31e-05	9.14258	6.59682	65.2471	30.6975	7.8697	47.9723	2.60782	1.6e-08	6.55e-07	AT3G18830	POLYOL/MONOSACCHARIDE TRANSPORTER 5 (PMT5)	This gene encodes a plasma membrane-localized polyol/cyclitol/monosaccharide-H+-symporter. The symporter is able to catalyze the energy-dependent membrane passage of a wide range of linear polyols (three to six carbon backbone), of cyclic polyols (<i>myo</i>-inositol), and of numerous monosaccharides, including pyranose ring-forming and furanose ring-forming hexoses and pentoses. This gene belong…
P.x_tomentosa24697	1.19748	0.458657	0.755085	2.89649	5.71105	1.21619	0.803742	3.27458	2.0265	0.0015725	0.022041	3.20288	1.27468	16.494	10.7405	2.23878	13.6173	2.60465	6.27e-06	0.000125	AT3G17100	ATBS1 INTERACTING FACTOR 3 (AIF3)	sequence-specific DNA binding transcription factor;(source:Araport11)
P.x_tomentosa45128	0.618134	1.15149	1.05309	1.43803	6.22698	2.12085	0.940906	3.26196	1.79362	0.002	0.025974	1.24351	0.995211	9.51424	4.0216	1.11936	6.76792	2.59604	1.96e-06	4.59e-05	AT5G24870	-	RING/U-box superfamily protein;(source:Araport11)
P.x_tomentosa19963	1.07306	0.77567	1.22594	5.66477	5.10829	2.51256	1.02489	4.42854	2.11136	3.1e-06	0.00019083	0.813462	1.78413	8.65138	7.05308	1.2988	7.85223	2.59593	1.2e-06	3e-05	AT1G66180	-	The gene encodes a putative aspartyl protease (ASP). Its expression is induced in response to light and ascorbate. The mRNA is cell-to-cell mobile.
P.x_tomentosa25409	0.308572	0.254481	0.372155	0.735655	1.22227	1.04971	0.311736	1.00254	1.68527	7.92e-05	0.0023874	0.404349	0.189013	2.45127	1.1325	0.296681	1.79188	2.59449	0.000509	0.00492	AT1G69850	NRT1/ PTR FAMILY 4.6 (NPF4.6)	Encodes an inducible component of low-affinity nitrate uptake. mRNA found primarily in root hairs and the epidermis of roots. It also acts as an ABA importer at the site of ABA biosynthesis and is important for the regulation of stomatal aperture in inflorescence stems.
P.x_tomentosa70768	0.826296	1.18466	0.917232	7.21712	10.8822	2.93684	0.976062	7.01204	2.84479	1.16e-07	1.37e-05	0.760054	0.549735	4.87245	3.0131	0.654895	3.94277	2.58988	9.97e-06	0.00018701	AT1G23710	-	hypothetical protein (DUF1645);(source:Araport11)
P.x_tomentosa04510	0.43252	0.525254	0.444177	0.791962	3.57299	4.25291	0.467317	2.87262	2.61989	6.58e-06	0.00034905	0.575507	0.15793	1.45072	2.96488	0.366719	2.2078	2.58986	0.00131	0.010497	AT2G39130	-	Transmembrane amino acid transporter family protein;(source:Araport11)
P.x_tomentosa31148	0.325634	0.345359	0.437074	1.42151	1.98299	2.47697	0.369356	1.96049	2.40813	5.27e-12	3.09e-09	0.192211	0.066062	1.04265	0.51092	0.129136	0.776783	2.58861	0.0057005	0.033325	AT2G17840	EARLY-RESPONSIVE TO DEHYDRATION 7 (ERD7)	Identified as drought-inducible gene by differential hybridization. Upregulated by high light, drought, cold and salt stress determined by microarray analysis.
P.x_tomentosa13491	0.266643	0.368908	0.362961	0.863749	2.69161	1.57218	0.332837	1.70918	2.36042	8.49e-06	0.00042405	0.27855	0.535402	3.21026	1.67734	0.406976	2.4438	2.58611	0.00013883	0.0017136	AT4G31970	CYTOCHROME P450, FAMILY 82, SUBFAMILY C, POLYPEPTIDE 2 (CYP82C2)	Functions in the biosynthesis of 4-hydroxy indole-3-carbonyl nitrile (4-OH-ICN), a cyanogenic phytoalexin in Arabidopsis. CYP82C2 acts as a hydroxylase on indole-3-carbonyl nitrile to generate 4-OH-ICN.
P.x_tomentosa81120	1.86601	1.35481	1.03213	8.9257	22.7943	11.6818	1.41765	14.4673	3.35122	1.01e-12	6.86e-10	0.810917	0.416786	3.72993	3.61045	0.613851	3.67019	2.57989	1.36e-05	0.00024395	AT4G32480	-	sugar phosphate exchanger, putative (DUF506);(source:Araport11)
P.x_tomentosa75721	0.830979	0.776466	0.573569	1.04041	2.29851	4.73558	0.727005	2.6915	1.88837	0.00023937	0.0055538	1.02256	1.2766	11.1863	2.5502	1.14958	6.86826	2.57884	0.000163	0.00195	AT5G62680	NRT1/ PTR FAMILY 2.11 (NPF2.11)	Encodes a high-affinity, proton-dependent glucosinolate-specific transporter that is crucial for the transport of both methionine- and tryptophan-derived glucosinolates to seeds.
P.x_tomentosa15808	5.04418	11.902	11.9307	9.84742	45.7299	29.9072	9.62564	28.4948	1.56575	0.0041682	0.043149	7.0426	2.65203	33.0741	24.6592	4.84731	28.8667	2.57415	3.62e-06	7.79e-05	AT2G38750	ANNEXIN 4 (ANNAT4)	Annexins are a family of calcium dependent membrane binding proteins though to be involved in Golgi mediated secretion. This is one of four annexins identified in Arabidopsis.
P.x_tomentosa60147	0.258321	0.423837	0.355089	0.462472	1.95687	2.14194	0.345749	1.52043	2.13668	0.00020298	0.0049005	0.347757	0.315602	2.80963	1.13916	0.33168	1.97439	2.57355	7.85e-05	0.00106	AT4G29940	PATHOGENESIS RELATED HOMEODOMAIN PROTEIN A (PRHA)	Homeodomain protein (PRHA). Expression of the gene differs in various vegetative and floral plant tissues and is positively influenced by the phytohormone auxin. It is often associated with regions of developing vascular tissue. The prha promoter is highly responsive to the synthetic auxin, naphthalene acetic acid, in transient assays using tobacco protoplasts. The PRHA protein has the capacity t…
P.x_tomentosa39331	2.61485	2.25906	2.45894	34.16	38.0878	1.82508	2.44428	24.691	3.3365	2.55e-05	0.00099314	0.453898	0.648474	5.16224	1.39898	0.551186	3.28061	2.57335	0.0019027	0.014091	AT1G27730	SALT TOLERANCE ZINC FINGER (STZ)	Related to Cys2/His2-type zinc-finger proteins found in higher plants. Compensated for a subset of calcineurin deficiency in yeast. Salt tolerance produced by ZAT10 appeared to be partially dependent on ENA1/PMR2, a P-type ATPase required for Li+ and Na+ efflux in yeast. The protein is localized to the nucleus, acts as a transcriptional repressor and is responsive to chitin oligomers. Also involv…
P.x_tomentosa25023	0.218053	0.485323	0.286266	0.499227	3.09146	0.848819	0.329881	1.47984	2.16542	0.0013917	0.020156	0.253257	0.186307	1.77722	0.823318	0.219782	1.30027	2.56467	0.000161	0.00194	AT5G24080	-	Protein kinase superfamily protein;(source:Araport11)
P.x_tomentosa40751	8.66379	14.4633	12.6354	17.9625	77.106	39.3869	11.9208	44.8185	1.91061	0.00016651	0.0042268	5.93545	5.1577	41.9802	23.6204	5.54657	32.8003	2.56404	7.62e-10	4.26e-08	AT5G64460	-	Phosphoglycerate mutase family protein;(source:Araport11)
P.x_tomentosa45624	0.809129	1.27912	1.46495	1.16031	7.92638	8.29786	1.1844	5.79485	2.29061	0.000306	0.006711	1.28057	0.421087	5.78164	4.26618	0.850828	5.02391	2.56187	6.32e-05	0.000889	AT2G44970	-	alpha/beta-Hydrolases superfamily protein;(source:Araport11)
P.x_tomentosa81406	1.69939	2.11549	2.87196	4.72862	17.2729	5.86754	2.22895	9.28969	2.05927	0.00011109	0.0031002	0.844164	0.525716	5.11705	2.95619	0.68494	4.03662	2.5591	3.03e-06	6.7e-05	AT2G38470	WRKY DNA-BINDING PROTEIN 33 (WRKY33)	Member of the plant WRKY transcription factor family. Regulates the antagonistic relationship between defense pathways mediating responses to P. syringae and necrotrophic fungal pathogens. Located in nucleus. Involved in response to various abiotic stresses - especially salt stress.
P.x_tomentosa65479	1.42683	1.40484	0.957854	2.30968	6.17635	4.18934	1.26317	4.22512	1.74194	5.43e-05	0.0017836	1.66465	0.60129	8.15266	5.19154	1.13297	6.6721	2.55803	1.7e-05	0.00029576	AT5G45110	NPR1-LIKE PROTEIN 3 (NPR3)	Encodes NPR3, a paralog of NPR1. Involved in negative regulation of defense responses against bacterial and oomycete pathogens. npr3 mutants has elevated level of PR1 expression. Interacts with TGA2, TGA3, TGA5 and TGA6 in yeast two hybrid assays. NPR3 and NPR4 are receptors for the immune signal salicylic acid. The mRNA is cell-to-cell mobile.
P.x_tomentosa86919	3.86463	2.56944	2.35759	8.93278	14.5179	12.8504	2.93055	12.1004	2.04581	2.59e-08	3.9e-06	2.44613	1.84395	15.1206	10.119	2.14504	12.6198	2.55661	2.23e-07	6.9e-06	AT4G38580	FARNESYLATED PROTEIN 6 (FP6)	putative farnesylated protein (At4g38580) mRNA, complete
P.x_tomentosa53875	2.81977	2.86532	2.87585	5.57406	16.2392	11.1726	2.85365	10.9953	1.946	5.58e-06	0.00030614	1.85805	0.919402	9.12598	7.15781	1.38872	8.1419	2.55161	6e-06	0.000121	AT4G03960	PLANT AND FUNGI ATYPICAL DUAL-SPECI&#64257;CITY PHOSPHATASE 4 (PFA-DSP4)	Encodes an atypical dual-speci&#64257;city phosphatase involved in the negative regulation of defense response to a bacterial pathogen, P. syringae pv. tomato.
P.x_tomentosa41281	0.219335	0.540192	0.348341	0.902114	4.12162	1.88163	0.369289	2.30179	2.63993	4.3e-05	0.0014943	0.516949	0.137672	2.56361	1.27404	0.327311	1.91882	2.55149	0.00407	0.0257	AT1G44800	SILIQUES ARE RED 1 (SIAR1)	Encodes Siliques Are Red 1 (SIAR1). Functions as a bidirectional amino acid transporter that is crucial for the amino acid homeostasis of siliques. Member of nodulin MtN21-like transporter family.
P.x_tomentosa78995	0.149481	0.126296	0.083962	0.494015	1.15397	0.4673	0.119913	0.705094	2.55583	4.28e-05	0.00149	0.100013	0.117983	0.631306	0.640644	0.108998	0.635975	2.54467	0.00305	0.0205
P.x_tomentosa42671	1.57762	1.36942	1.8176	12.3633	28.5805	5.33246	1.58821	15.4254	3.27983	2.72e-08	4.06e-06	0.64358	0.238689	3.02784	2.11939	0.441134	2.57362	2.54451	0.00068	0.00617	AT3G01400	-	ARM repeat superfamily protein;(source:Araport11)
P.x_tomentosa62918	0.312459	0.136456	0.105246	0.513175	0.874072	0.663534	0.18472	0.683594	1.8878	0.00301	0.0345	0.112772	0.13543	0.813088	0.633755	0.124101	0.723422	2.54332	0.0093227	0.04864	AT2G21080	-	Ras guanine nucleotide exchange factor K;(source:Araport11)
P.x_tomentosa78089	0.787	1.17366	1.45165	1.41104	8.31592	3.65324	1.13744	4.46006	1.97127	0.00152	0.021521	0.739254	0.823475	5.59717	3.50357	0.781365	4.55037	2.54192	7.82e-06	0.000152	AT4G37790	(HAT22)	Encodes homeobox protein HAT22, member of the HD-Zip II family. The mRNA is cell-to-cell mobile.
P.x_tomentosa60577	0.850898	2.29958	1.42614	3.00565	12.3386	14.3003	1.52554	9.88152	2.69541	3.5e-06	0.000209	5.98893	4.37533	30.8329	29.4769	5.18213	30.1549	2.54077	9.89e-11	6.72e-09	AT4G16380	-	Heavy metal transport/detoxification superfamily protein;(source:Araport11)
P.x_tomentosa63233	3.43698	2.17529	2.88406	7.38718	22.7241	8.84483	2.83211	12.9854	2.19694	8.97e-06	0.00044346	1.35669	0.958395	10.7114	2.71325	1.15754	6.71234	2.53575	0.000123	0.00154	AT5G25930	-	kinase family with leucine-rich repeat domain-containing protein;(source:Araport11)
P.x_tomentosa60992	20.653	31.4201	25.2979	33.7259	117.665	121.106	25.7904	90.8322	1.81637	7.75e-05	0.00235	9.74517	6.72471	56.6626	38.825	8.23494	47.7438	2.53548	1.72e-10	1.1e-08	AT5G25560	-	CHY-type/CTCHY-type/RING-type Zinc finger protein;(source:Araport11)
P.x_tomentosa54946	8.22235	11.0213	10.9989	33.8351	64.3632	11.5989	10.0809	36.5991	1.86019	0.00078829	0.013429	6.28249	3.22274	33.1928	21.8814	4.75262	27.5371	2.53458	1.59e-07	5.12e-06	AT4G17900	-	PLATZ transcription factor family protein;(source:Araport11)
P.x_tomentosa27460	0.770453	0.639548	0.565107	0.694025	1.78434	7.62613	0.658369	3.36816	2.35499	0.0011572	0.017689	0.394182	0.220345	2.46189	1.09784	0.307264	1.77986	2.53422	0.00025517	0.002806	AT3G06810	IBA-RESPONSE 3 (IBR3)	Encodes a protein with similarity to acyl-CoA dehydrogenases. Mutations in IBR3 render plants resistant to indole-3-butryic acid, a putative storage form of the biologically active auxin IAA (indole-3-acetic acid). IBR3 is hypothesized to carry out the second step in a &#946;-oxidation-like process of IBA metabolism in Arabidopsis. Though its subcellular location has not been determined, IBR3 has…
P.x_tomentosa50332	14.2717	16.2982	12.0925	27.6658	113.818	78.2639	14.2208	73.2493	2.36481	1.06e-06	8e-05	12.9702	3.96396	49.4687	48.4398	8.46708	48.9543	2.5315	1.96e-05	0.00033288	AT4G38690	-	PLC-like phosphodiesterases superfamily protein;(source:Araport11)
P.x_tomentosa43593	1.08269	2.14424	1.33864	4.06796	10.0387	2.60733	1.52185	5.57134	1.8722	0.00103	0.0164	1.02327	1.20043	10.4953	2.34169	1.11185	6.41849	2.52927	0.0012835	0.010316	AT1G76410	(ATL8)	RING/U-box superfamily protein;(source:Araport11)
P.x_tomentosa61436	0.458921	0.396842	0.347227	1.8137	1.67832	1.40771	0.400997	1.63324	2.02608	2.23e-07	2.29e-05	0.407128	0.360896	2.79334	1.63002	0.384012	2.21168	2.52592	6.39e-05	0.00089768	AT5G06800	-	myb-like HTH transcriptional regulator family protein;(source:Araport11)
P.x_tomentosa06592	0.389626	0.311422	0.281859	0.354297	2.56272	3.59006	0.327636	2.16902	2.72688	0.000504	0.0096931	0.471475	0.499055	3.93052	1.65804	0.485265	2.79428	2.52563	0.00126	0.0102	AT1G18720	-	ER membrane protein, putative (DUF962);(source:Araport11)
P.x_tomentosa16273	1.12919	1.79314	1.20497	2.86036	7.22748	1.85194	1.37577	3.97993	1.5325	0.00508	0.0492	0.139141	0.268256	1.69571	0.64612	0.203699	1.17091	2.52313	0.00857	0.0457	AT1G16670	COLD-RESPONSIVE PROTEIN KINASE 1 (CRPK1)	Encodes a cold-activated plasma membrane protein cold-responsive protein kinase that phosphorylates 14-3-3 proteins. The phosphorylated 14-3-3 proteins shuttle from the cytosol to the nucleus, where they interact with and destabilize the key cold-responsive C-repeat-binding factor (CBF) proteins, modulate CBF stability and the response to cold stress.
P.x_tomentosa47474	0.37087	0.107276	0.186935	0.542103	1.01285	0.912191	0.221694	0.822383	1.89124	0.00052891	0.010045	0.487111	0.618617	3.8404	2.51445	0.552864	3.17743	2.52286	7.12e-08	2.5e-06	AT3G18670	-	Ankyrin repeat family protein;(source:Araport11)
P.x_tomentosa35875	2.22123	2.31953	1.96814	4.04671	16.3754	6.67621	2.16963	9.03277	2.05772	6.49e-05	0.0020538	8.01678	3.15021	35.3036	28.7878	5.58349	32.0457	2.52089	1.67e-06	3.99e-05	AT5G58350	WITH NO LYSINE (K) KINASE 4 (WNK4)	Encodes a member of the WNK family (9 members in all) of protein kinases, the structural design of which is clearly distinct from those of other known protein kinases, such as receptor-like kinases and mitogen-activated protein kinases. Its transcription is under the control of circadian rhythms.
P.x_tomentosa57389	3.91249	2.35176	3.28732	9.24357	20.8674	3.5184	3.18386	11.2098	1.81591	0.0020407	0.026366	0.412142	0.202681	2.46599	1.04499	0.307412	1.75549	2.51363	0.000529	0.00507	AT5G60900	RECEPTOR-LIKE PROTEIN KINASE 1 (RLK1)	Encodes a receptor-like protein kinase.
P.x_tomentosa56851	0.126757	0.2273	0.126362	0.521207	0.510664	1.53813	0.16014	0.856666	2.4194	0.00049046	0.0095189	0.300541	0.169535	1.58423	1.09726	0.235038	1.34075	2.51207	0.0031	0.0208	AT3G14130	(HAOX1)	Aldolase-type TIM barrel family protein;(source:Araport11)
P.x_tomentosa39694	0.308686	0.48154	0.249258	1.19676	3.64588	1.75927	0.346495	2.20064	2.66702	3.18e-06	0.00019459	0.257848	0.32886	2.06192	1.28455	0.293354	1.67324	2.51193	0.000613	0.0057025	AT1G44800	SILIQUES ARE RED 1 (SIAR1)	Encodes Siliques Are Red 1 (SIAR1). Functions as a bidirectional amino acid transporter that is crucial for the amino acid homeostasis of siliques. Member of nodulin MtN21-like transporter family.
P.x_tomentosa05000	0.697216	0.298613	0.315722	3.52275	6.38087	9.69429	0.437184	6.53264	3.90135	2.37e-15	2.71e-12	0.171306	0.093619	0.840682	0.669302	0.132463	0.754992	2.51088	0.0045475	0.02802	AT1G13740	ABI FIVE BINDING PROTEIN 2 (AFP2)	Encodes a member of a small plant-specific gene family whose members interact with ABI5 and appear to be involved in mediating stress responses. AFP2 mutants affect a number of ABA mediated processes such as germination and response to osmotic and sugar stress. AFP2 nuclear localization is stress dependent.
P.x_tomentosa04807	2.3615	1.99712	2.10402	5.79581	9.6633	3.54935	2.15421	6.33616	1.55645	0.00034096	0.007283	1.87994	1.32273	10.6285	7.55759	1.60134	9.09306	2.50549	5.27e-09	2.43e-07	AT2G40270	-	Protein kinase family protein;(source:Araport11)
P.x_tomentosa58002	0.39439	2.57284	2.31155	4.15808	7.90874	10.3336	1.75959	7.46681	2.08525	0.000677	0.012	1.48315	1.06771	12.3607	2.10735	1.27543	7.23403	2.50382	0.00471	0.02878	AT1G64160	DIRIGENT PROTEIN 5 (DIR5)	Encodes a dirigent protein involved in the synthesis of (-)pinoresinol. Dirigent proteins impart stereoselectivity on the phenoxy radical coupling reaction yielding optically active lignans from two molecules of coniferyl alcohol.
P.x_tomentosa52603	1.0601	1.07498	1.28982	1.68096	5.28155	4.27074	1.14163	3.74442	1.71364	6.25e-05	0.0019923	1.2882	1.163	8.21532	5.68652	1.2256	6.95092	2.50372	2.06e-11	1.59e-09	AT3G02720	(DJ1D)	Encodes a glyoxalase with high activity towards glyoxal and methylglyoxal. It differs from its animal and bacterial homologs with respect to the configuration of its catalytic residues and the oligomeric property of the enzyme. The mRNA is cell-to-cell mobile.
P.x_tomentosa03673	1.64466	1.97806	1.08985	2.98409	7.5884	23.0224	1.57086	11.1983	2.83366	1.57e-05	0.00069061	6.02798	4.75918	15.5741	45.5687	5.39358	30.5714	2.50287	5.19e-05	0.00075553
P.x_tomentosa34885	0.981463	1.16396	0.852841	2.66414	5.83446	2.2542	0.999421	3.58427	1.84251	0.000145	0.0037945	0.643694	0.60652	4.4112	2.66426	0.625107	3.53773	2.50065	1.74e-05	0.0003021	AT3G62770	AUTOPHAGY 18A (ATG18a)	Required for autophagosome formation during nutrient deprivation and senescence, promotes pexophagy during seedling development.
P.x_tomentosa28642	6.55543	6.62233	6.14534	9.70475	39.3344	9.95493	6.44103	19.6647	1.61024	0.0041494	0.043014	4.18021	4.11385	32.4899	14.4302	4.14703	23.4601	2.50006	8.03e-07	2.11e-05	AT2G27580	STRESS ASSOCIATED PROTEIN3 (SAP3)	A20/AN1-like zinc finger family protein;(source:Araport11)
P.x_tomentosa73855	0.53108	0.436826	0.646972	1.4834	11.2207	0.783213	0.538293	4.49577	3.0621	0.00034038	0.0072758	0.486375	0.660443	4.73949	1.68233	0.573409	3.2109	2.48534	0.00078563	0.006954	AT1G68320	MYB DOMAIN PROTEIN 62 (MYB62)	putative transcription factor: R2R3-MYB transcription family. Involved in regulation of phosphate starvation responses and gibberellic acid biosynthesis.
P.x_tomentosa21586	4.37339	4.14122	3.02538	9.3783	21.4827	7.0234	3.84666	12.6281	1.71496	0.00047013	0.0092137	19.2931	6.49257	85.4694	58.1665	12.8928	71.818	2.47778	1.78e-05	0.00030779	AT4G13830	DNAJ-LIKE 20 (J20)	DnaJ-like protein (J20); nuclear gene
P.x_tomentosa33542	5.06868	3.26534	4.88857	56.1402	51.2087	20.0769	4.40753	42.4752	3.26858	8.5e-12	4.62e-09	1.00114	1.28688	10.3083	2.41338	1.14401	6.36085	2.47512	0.000956	0.0081318	AT3G56880	-	VQ motif-containing protein;(source:Araport11)
P.x_tomentosa15331	1.21364	1.59524	2.63813	3.37453	10.6588	19.4515	1.81567	11.1616	2.61997	1.09e-05	0.000513	1.25571	1.2469	7.87301	5.9885	1.25131	6.93075	2.46958	1.6e-05	0.00028084
P.x_tomentosa57609	28.9636	29.5469	23.7626	66.6169	122.268	51.5878	27.4244	80.1577	1.54738	0.0001105	0.0030881	13.1123	3.16349	52.6531	37.4856	8.13791	45.0693	2.46942	0.000159	0.0019144	AT2G24100	ALTERED SEED GERMINATION 1 (ASG1)	ATP-dependent DNA helicase;(source:Araport11)
P.x_tomentosa03009	0.626852	1.11015	0.885728	1.21382	7.61865	1.7824	0.874243	3.53829	2.01694	0.00207	0.0267	0.381831	0.38514	3.01974	1.21965	0.383485	2.11969	2.46661	0.00011936	0.0015094	AT5G66850	MITOGEN-ACTIVATED PROTEIN KINASE KINASE KINASE 5 (MAPKKK5)	Encodes a member of the MEKK subfamily that functions redundantly with MAPKKK3 to activate MPK3/6 downstream of multiple pattern recognition receptors and confer resistance to both bacterial and fungal pathogens.
P.x_tomentosa70013	0.7532	0.155664	0.295769	2.39333	1.62154	1.51515	0.401544	1.84334	2.19869	0.000408	0.0083202	0.304186	0.309197	2.23064	1.15872	0.306692	1.69468	2.46615	0.001	0.00846	AT1G54740	-	FANTASTIC four-like protein (DUF3049);(source:Araport11)
P.x_tomentosa21418	12.6265	9.50671	6.23593	24.8517	33.5316	33.2148	9.45639	30.5327	1.69099	8.49e-07	6.74e-05	18.1975	7.71648	74.9783	68.0218	12.957	71.5	2.46421	9.19e-07	2.38e-05	AT1G05870	-	hypothetical protein (DUF1685);(source:Araport11)
P.x_tomentosa22322	0.222674	0.066125	0.196306	0.378351	0.496006	0.973859	0.161702	0.616072	1.92976	0.0021	0.0269	0.284001	0.430921	2.5252	1.40507	0.357461	1.96513	2.45877	0.000135	0.00168	AT3G11420	-	beta-1,3-N-acetylglucosaminyltransferase lunatic protein, putative (DUF604);(source:Araport11)
P.x_tomentosa80313	0.602333	0.911978	0.98425	2.42203	10.5538	4.58057	0.832854	5.85212	2.81282	3.99e-07	3.71e-05	0.343511	0.176995	2.07362	0.776072	0.260253	1.42484	2.45282	0.00256	0.017786	AT2G38470	WRKY DNA-BINDING PROTEIN 33 (WRKY33)	Member of the plant WRKY transcription factor family. Regulates the antagonistic relationship between defense pathways mediating responses to P. syringae and necrotrophic fungal pathogens. Located in nucleus. Involved in response to various abiotic stresses - especially salt stress.
P.x_tomentosa62012	1.19888	0.827543	0.652493	20.3065	54.8086	0.031712	0.892973	25.049	4.80999	0.00393	0.041399	1.87248	2.14076	15.3794	6.58684	2.00662	10.9831	2.45245	7.31e-06	0.000143	AT4G20780	CALMODULIN LIKE 42 (CML42)	Calcium sensor involved in trichome branching.
P.x_tomentosa46405	0.646689	0.642569	0.771584	1.56635	6.05351	1.85701	0.686947	3.15895	2.20118	0.000115	0.003169	0.720252	0.416295	4.05562	2.13597	0.568273	3.0958	2.44565	5.53e-05	0.00079585	AT5G24870	-	RING/U-box superfamily protein;(source:Araport11)
P.x_tomentosa31528	0.395816	0.145375	0.245803	0.731082	2.3352	0.438934	0.262331	1.16841	2.15508	0.00185	0.024564	0.615724	0.283044	3.0802	1.81437	0.449384	2.44729	2.44516	4.63e-05	0.00068853	AT5G01850	-	Protein kinase superfamily protein;(source:Araport11)
P.x_tomentosa68927	1.38051	4.13575	4.6369	11.9112	43.1853	17.0655	3.38439	24.054	2.82931	1.55e-06	0.0001091	0.802998	0.571813	6.48239	0.983217	0.687406	3.7328	2.44103	0.0084799	0.045295	AT1G31130	-	polyadenylate-binding protein 1-B-binding protein;(source:Araport11)
P.x_tomentosa10556	1.08662	0.575104	0.643652	1.25651	3.42482	2.57057	0.768459	2.4173	1.65336	0.000561	0.0105	2.94049	2.40611	15.0935	13.7057	2.6733	14.3996	2.42934	5.93e-11	4.22e-09	AT3G21090	ATP-BINDING CASSETTE G15 (ABCG15)	ABC-2 type transporter family protein;(source:Araport11)
P.x_tomentosa32387	0.451779	0.328701	0.439257	0.835924	3.90851	3.00554	0.406579	2.58332	2.66762	9.57e-07	7.43e-05	0.471301	0.233102	2.47998	1.31389	0.352202	1.89694	2.4292	5.82e-05	0.00083026	AT2G32240	PAMP-INDUCED COILED COIL (PICC)	PAMP induced protein involved in defense response. Interaction with UBAC2 proteins in the ER, is necessary for PAMP mediated accumulation of the callose synthase PMR4.
P.x_tomentosa31679	1.03873	0.544345	0.555572	2.21526	3.388	2.90851	0.712882	2.83726	1.99276	5.31e-06	0.000294	1.91664	1.46995	12.753	5.45556	1.6933	9.10428	2.42671	1.51e-05	0.00026685	AT2G40060	CLATHRIN LIGHT CHAIN 2 (CLC2)	Encodes a clathrin that is localized to the cortical division zone and the cell plate and colocalizes with TPLATE during cell plate anchoring. The mRNA is cell-to-cell mobile.
P.x_tomentosa54234	1.71257	0.911606	0.853515	1.97176	3.4446	7.73963	1.15923	4.38533	1.91952	0.00031833	0.0069177	1.62928	1.63933	11.0298	6.54385	1.6343	8.78682	2.42667	3.46e-08	1.31e-06	AT5G25110	CBL-INTERACTING PROTEIN KINASE 25 (CIPK25)	member of AtCIPKs
P.x_tomentosa14468	0.333294	0.452872	0.326052	0.855309	1.25307	1.32784	0.370739	1.14541	1.62738	5.01e-05	0.0016758	0.291604	0.18275	1.21494	1.32597	0.237177	1.27046	2.42131	0.00114	0.00941	AT1G15780	NON-RECOGNITION-OF-BTH 4 (NRB4)	mediator of RNA polymerase II transcription subunit 15a-like protein;(source:Araport11)
P.x_tomentosa42570	0.634242	0.923328	0.792887	1.85363	5.93048	3.95005	0.783486	3.91139	2.3197	8.11e-07	6.56e-05	0.710174	0.52664	4.20166	2.4122	0.618407	3.30693	2.41886	7.44e-06	0.00014534	AT3G60380	-	cotton fiber protein;(source:Araport11)
P.x_tomentosa37169	5.16441	9.7824	6.78363	13.7483	41.2991	37.6813	7.24348	30.9096	2.0933	3.48e-06	0.00020888	4.52506	1.66923	18.3719	14.7269	3.09714	16.5494	2.41777	3.53e-05	0.00054797	AT3G62550	-	Adenine nucleotide alpha hydrolases-like superfamily protein;(source:Araport11)
P.x_tomentosa51902	8.2093	20.1576	14.6492	46.6638	86.9042	26.3891	14.3387	53.319	1.89473	0.00019655	0.0047831	5.56001	4.95346	36.7204	19.4469	5.25673	28.0837	2.41749	7.08e-08	2.48e-06	AT2G27580	STRESS ASSOCIATED PROTEIN3 (SAP3)	A20/AN1-like zinc finger family protein;(source:Araport11)
P.x_tomentosa38221	1.63076	1.55286	1.72533	4.57062	16.88	4.86655	1.63631	8.77239	2.42252	8.75e-06	0.000434	7.70371	2.754	29.8795	25.9508	5.22885	27.9151	2.41648	1.2e-05	0.00022	AT5G58350	WITH NO LYSINE (K) KINASE 4 (WNK4)	Encodes a member of the WNK family (9 members in all) of protein kinases, the structural design of which is clearly distinct from those of other known protein kinases, such as receptor-like kinases and mitogen-activated protein kinases. Its transcription is under the control of circadian rhythms.
P.x_tomentosa14736	5.01667	6.3997	6.24298	7.56084	17.9044	38.0585	5.88645	21.1746	1.84686	0.000172	0.00433	5.71064	3.5099	32.725	16.4627	4.61027	24.5939	2.41537	6.6e-07	1.79e-05	AT1G54100	ALDEHYDE DEHYDROGENASE 7B4 (ALDH7B4)	Aldehyde dehydrogenase
P.x_tomentosa59326	4.54961	5.57442	6.85132	25.7059	79.6854	9.24969	5.65845	38.2137	2.75561	2.87e-05	0.0010923	2.6105	2.28898	19.7753	6.35117	2.44974	13.0632	2.41481	4.17e-05	0.00063094	AT3G11820	SYNTAXIN OF PLANTS 121 (SYP121)	Encodes a syntaxin localized at the plasma membrane (SYR1, Syntaxin Related Protein 1, also known as SYP121, PENETRATION1/PEN1). SYR1/PEN1 is a member of the SNARE superfamily proteins. SNARE proteins are involved in cell signaling, vesicle traffic, growth and development. SYR1/PEN1 functions in positioning anchoring of the KAT1 K+ channel protein at the plasma membrane. Transcription is upregula…
P.x_tomentosa62931	0.564319	0.37053	0.334119	1.17603	2.0288	1.31064	0.422989	1.50516	1.83122	2.75e-05	0.0010568	0.466817	0.631999	3.82434	2.01682	0.549408	2.92058	2.4103	1.93e-05	0.00032782	AT2G19260	-	RING/FYVE/PHD zinc finger superfamily protein;(source:Araport11)
P.x_tomentosa27610	1.05594	1.17176	1.39518	2.50698	4.37379	4.8191	1.20763	3.89996	1.69128	3.25e-07	3.14e-05	1.49436	1.54507	10.1407	6.00931	1.51972	8.07498	2.40965	4.34e-08	1.59e-06	AT1G61560	MILDEW RESISTANCE LOCUS O 6 (MLO6)	A member of a large family of seven-transmembrane domain proteins specific to plants, homologs of the barley mildew resistance locus o (MLO) protein. The Arabidopsis genome contains 15 genes encoding MLO proteins, with localization in plasma membrane. Phylogenetic analysis revealed four clades of closely-related AtMLO genes. ATMLO6 belongs to the clade IV, with AtMLO2, AtMLO3 and AtMLO12. The gen…
P.x_tomentosa57179	2.14689	1.98396	1.95062	3.67135	7.59464	9.74264	2.02716	7.00288	1.78849	7.36e-07	6.1e-05	4.51587	1.79716	21.6079	11.9068	3.15651	16.7574	2.40839	1.68e-05	0.000293	AT1G22930	-	T-complex protein 11;(source:Araport11)
P.x_tomentosa18374	10.066	17.6388	15.8625	32.314	71.7684	19.4213	14.5224	41.1679	1.50324	0.0024801	0.030187	6.43093	3.4541	32.0333	20.4298	4.94252	26.2315	2.40798	5.08e-07	1.42e-05	AT4G17900	-	PLATZ transcription factor family protein;(source:Araport11)
P.x_tomentosa29888	2.98461	4.37673	5.81803	7.4683	12.8128	23.1808	4.39312	14.4873	1.72147	7.65e-05	0.0023263	10.0668	8.04025	57.8237	38.2748	9.05354	48.0492	2.40796	1.47e-09	7.66e-08	AT4G38580	FARNESYLATED PROTEIN 6 (FP6)	putative farnesylated protein (At4g38580) mRNA, complete
P.x_tomentosa56488	21.167	8.56115	7.56941	56.1531	158.805	156.14	12.4325	123.7	3.31465	6.84e-10	2.03e-07	17.757	2.73029	40.9288	67.7881	10.2437	54.3584	2.40777	0.0017554	0.013219	AT1G12240	(ATBETAFRUCT4)	Encodes a vacuolar invertase betaFruct4. betaFruct4 is transported from the endoplasmic reticulum through the intermediate compartments as a membrane protein. The N-terminal cytoplasmic domain contains multiple sequence motifs that are involved at various stages in the trafficking of betaFruct4 from the ER to the central vacuole. The mRNA is cell-to-cell mobile.
P.x_tomentosa78778	0.120586	0.122828	0.575178	7.15126	16.3147	0.660813	0.272864	8.04225	4.88134	1.97e-07	2.07e-05	0.532027	0.253364	2.28671	1.86884	0.392695	2.07777	2.40356	0.000594	0.00556	AT5G65280	GCR2-LIKE 1 (GCL1)	Encodes a protein with reported similarity to GCR2 a putative G protein coupled receptor thought to be an ABA receptor. Loss of function mutations in GCL1 show no ABA response defects based on assays of seed germination and seedling development.GCL1 also has similarity to LANCL1 and LANCL2, human homologs of bacterial lanthionine synthetase.
P.x_tomentosa77729	1.46006	1.12037	1.70828	4.096	9.065	3.33735	1.42957	5.49945	1.9437	3.87e-05	0.0013764	0.684181	0.633835	5.01104	1.95292	0.659008	3.48198	2.40154	6.67e-05	0.0009293	AT2G23450	-	Protein kinase superfamily protein;(source:Araport11)
P.x_tomentosa20123	0.620992	2.89651	1.47289	2.58039	9.86794	10.9144	1.66346	7.78759	2.22699	0.000428	0.0086004	1.59764	0.405051	4.84544	5.7156	1.00135	5.28052	2.39874	0.0008	0.00706	AT1G17830	-	hypothetical protein (DUF789);(source:Araport11)
P.x_tomentosa16504	0.578728	0.45198	0.505	28.518	38.5429	15.3006	0.511903	27.4538	5.74499	1.61e-36	3e-32	0.351631	0.287184	2.12065	1.248	0.319408	1.68433	2.3987	0.00015037	0.0018273	AT3G14440	NINE-CIS-EPOXYCAROTENOID DIOXYGENASE 3 (NCED3)	Encodes 9-<i>cis</i>-epoxycarotenoid dioxygenase, a key enzyme in the biosynthesis of abscisic acid. Regulated in response to drought and salinity. Expressed in roots, flowers and seeds. Localized to the chloroplast stroma and thylakoid membrane.
P.x_tomentosa81379	0.313353	0.215601	0.272522	0.666547	2.26937	1.181	0.267159	1.37231	2.36083	6.39e-05	0.0020261	0.22	0.336607	2.14709	0.782449	0.278303	1.46477	2.39594	0.0046703	0.028584	AT4G05120	FUDR RESISTANT 1 (FUR1)	Encodes an equilibrative nucleoside transporter AtENT3. Mutations of this locus allow mutants to grow on uridine analogue fluorouridine.
P.x_tomentosa55487	1.49795	1.83346	1.8306	3.7	5.2603	8.24999	1.72067	5.73676	1.73727	1.45e-08	2.47e-06	3.93722	1.71837	19.4318	10.2929	2.8278	14.8623	2.39391	1.16e-05	0.0002131	AT1G22930	-	T-complex protein 11;(source:Araport11)
P.x_tomentosa08220	1.41267	0.578203	0.894257	5.22468	10.495	9.2744	0.961709	8.33137	3.11488	6.68e-12	3.77e-09	0.769496	0.223171	3.43682	1.77974	0.496333	2.60828	2.39372	0.0035632	0.023166	AT1G68440	-	transmembrane protein;(source:Araport11)
P.x_tomentosa31549	0.058352	0.07993	0.067031	0.756288	1.47841	0.384137	0.0684377	0.872944	3.67303	1.98e-06	0.000133	0.324232	0.313543	2.04817	1.29905	0.318887	1.67361	2.39184	0.00042831	0.0042771	AT3G08860	PYRIMIDINE 4 (PYD4)	Encodes a protein that is predicted to have beta-alanine aminotransferase activity.
P.x_tomentosa64185	1.09833	1.21978	1.26439	25.7397	67.8673	0.2212	1.19417	31.2761	4.71098	0.0014	0.0203	2.41177	1.96527	16.1632	6.7785	2.18852	11.4708	2.38994	1.6e-05	0.00028151	AT4G20780	CALMODULIN LIKE 42 (CML42)	Calcium sensor involved in trichome branching.
P.x_tomentosa55931	0.901553	1.02815	0.895079	1.47959	3.3864	8.43951	0.941593	4.43517	2.23581	5.29e-05	0.0017486	1.46253	1.27842	7.87139	6.48133	1.37047	7.17636	2.38858	9.12e-09	4e-07	AT5G25110	CBL-INTERACTING PROTEIN KINASE 25 (CIPK25)	member of AtCIPKs
P.x_tomentosa45313	16.3907	15.5247	24.9087	89.9027	228.56	45.4382	18.9414	121.3	2.67897	2.66e-06	0.00016842	3.23488	3.43561	30.4903	4.33203	3.33524	17.4112	2.38415	0.0030884	0.020696	AT5G20230	BLUE-COPPER-BINDING PROTEIN (BCB)	Encodes a Al-stress-induced gene. Along with TCF, it promotes lignin biosynthesis in response to cold stress. The mRNA is cell-to-cell mobile.
P.x_tomentosa64888	79.0856	96.9283	90.034	443.124	890.362	358.532	88.6826	564.006	2.66899	2.64e-10	9.35e-08	21.3362	12.1245	114.281	59.8818	16.7304	87.0816	2.3799	5.34e-06	0.000109
P.x_tomentosa34594	1.78357	1.92168	1.3622	19.8873	86.5169	6.57405	1.68915	37.6594	4.47864	3.63e-09	7.9e-07	1.34709	0.17715	4.2207	3.70206	0.762118	3.96138	2.37792	0.0058184	0.033863	AT1G22380	UDP-GLUCOSYL TRANSFERASE 85A3 (UGT85A3)	Encodes a putative UDP-glucosyl transferase. At1g22380 was initially identified as encoding the protein AAF87154, which has been classified as a bHLH protein (AtbHLH152). Subsequently it has been found that the AAF87154 protein appears to be encoded by the AT1G23970 genomic locus.
P.x_tomentosa30770	0.171005	0.693423	0.359077	7.50233	5.60089	3.04894	0.407835	5.38405	3.72263	1.8e-09	4.43e-07	1.76763	3.90341	19.4794	9.98753	2.83552	14.7335	2.37741	9.69e-05	0.0012711	AT4G33720	(ATCAPE3)	CAP (Cysteine-rich secretory proteins, Antigen 5, and Pathogenesis-related 1 protein) superfamily protein;(source:Araport11)
P.x_tomentosa28777	1.43045	1.30164	1.77131	13.3129	14.7123	0.788475	1.50113	9.60454	2.67766	0.000657	0.011727	0.460626	0.451154	3.09525	1.60346	0.45589	2.34935	2.36551	0.00191	0.014122	AT5G22250	CCR4- ASSOCIATED FACTOR 1B (CAF1b)	Encodes one of the homologs of the yeast CCR4-associated factor 1: AT3G44260 (CAF1a), AT5G22250 (CAF1b). Has mRNA deadenylation activity. Also plays a role in plant defense responses.
P.x_tomentosa53537	0.775074	1.43823	1.83362	3.99968	12.6035	8.01129	1.34898	8.20482	2.60461	1.59e-07	1.77e-05	1.21494	0.653108	7.42529	2.2007	0.934021	4.813	2.36541	0.00075582	0.0067443	AT1G28380	NECROTIC SPOTTED LESIONS 1 (NSL1)	This gene is predicted to encode a protein involved in negatively regulating salicylic acid-related defense responses and cell death programs. nsl1 mutants develop necrotic lesions spontaneously and show other features of a defense response, such as higher levels of SA and disease resistance-related transcripts, in the absence of a biotic stimulus. The NSL1 protein is predicted to have a MACPF do…
P.x_tomentosa29510	0.337669	0.162345	0.316463	0.843206	0.728691	1.11904	0.272159	0.89698	1.72063	0.00019498	0.0047581	0.637722	0.416322	1.37011	4.05557	0.527022	2.71284	2.36387	0.00146	0.0114	AT4G33840	-	Glycosyl hydrolase family 10 protein;(source:Araport11)
P.x_tomentosa44424	16.7285	12.0857	13.6945	283.707	369.953	20.3691	14.1696	224.676	3.98698	1.99e-07	2.08e-05	9.10937	7.85569	57.6993	29.4893	8.48253	43.5943	2.36157	6.48e-08	2.29e-06	AT2G23810	TETRASPANIN8 (TET8)	Member of TETRASPANIN family
P.x_tomentosa20075	0.978479	0.985167	1.06392	10.4573	16.0732	1.04956	1.00919	9.19334	3.18739	1.3e-05	0.00059192	0.354825	0.191884	2.10408	0.69963	0.273355	1.40185	2.35849	0.00087479	0.0075665	AT1G01490	-	Heavy metal transport/detoxification superfamily protein;(source:Araport11)
P.x_tomentosa72978	1.27211	2.47054	2.04413	3.69035	7.6896	9.42985	1.92893	6.9366	1.84643	1.91e-05	0.00080086	2.10418	2.02507	15.8096	5.30298	2.06462	10.5563	2.35415	0.00021056	0.0024086	AT5G62865	-	hypothetical protein;(source:Araport11)
P.x_tomentosa54683	1.03568	1.3668	0.997707	2.56738	9.77385	36.3909	1.1334	16.244	3.84119	1.23e-07	1.43e-05	0.949208	0.333096	2.52473	4.01867	0.641152	3.2717	2.3513	0.00119	0.00971	AT1G12780	UDP-D-GLUCOSE/UDP-D-GALACTOSE 4-EPIMERASE 1 (UGE1)	Encodes a UDP-glucose epimerase that catalyzes the interconversion of the sugar nucleotides UDP-glucose UDP-galactose via a UDP-4-keto-hexose intermediate. Responsive to stress.
P.x_tomentosa26085	1.02558	1.10273	0.925247	3.50942	7.0937	18.4259	1.01785	9.67634	3.24893	1.07e-09	2.91e-07	0.441728	0.714593	4.39478	1.50481	0.57816	2.94979	2.35107	0.0014044	0.011066	AT3G11410	PROTEIN PHOSPHATASE 2CA (PP2CA)	Encodes protein phosphatase 2C. Negative regulator of ABA signalling. Expressed in seeds during germination. mRNA up-regulated by drought and ABA.
P.x_tomentosa89079	10.3584	13.1152	11.9633	34.5094	58.5498	14.8352	11.8123	35.9648	1.60629	0.00097316	0.015678	6.50296	3.87639	33.8038	18.9689	5.18968	26.3863	2.34607	7.66e-07	2.03e-05	AT1G32700	-	PLATZ transcription factor family protein;(source:Araport11)
P.x_tomentosa65683	29.919	42.377	35.438	113.075	128.763	80.2585	35.9113	107.366	1.58002	8.42e-07	6.72e-05	9.56799	5.84132	50.6966	27.6435	7.70465	39.17	2.34595	6.22e-07	1.7e-05	AT1G01720	(ATAF1)	Belongs to a large family of putative transcriptional activators with NAC domain. Transcript level increases in response to wounding and abscisic acid. ATAF1 attentuates ABA signaling and sythesis. Mutants are hyposensitive to ABA. The mRNA is cell-to-cell mobile.
P.x_tomentosa75385	0.981635	1.56421	1.35588	7.17022	28.978	7.46403	1.30057	14.5374	3.48255	3.23e-09	7.28e-07	0.684044	0.797275	5.36668	2.1606	0.74066	3.76364	2.34525	9.52e-05	0.00125	AT1G66920	-	Protein kinase superfamily protein;(source:Araport11)
P.x_tomentosa11220	1.77975	2.39102	2.20634	3.42346	8.5868	15.5204	2.1257	9.17687	2.11006	1.14e-05	0.00053197	3.22901	1.51759	16.7574	7.30822	2.3733	12.0328	2.34201	6.69e-05	0.00093127	AT1G54100	ALDEHYDE DEHYDROGENASE 7B4 (ALDH7B4)	Aldehyde dehydrogenase
P.x_tomentosa69064	8.23961	8.29409	8.32845	44.4988	75.6464	53.8163	8.28738	57.9872	2.80675	7.56e-20	1.94e-16	5.01772	6.23338	41.0928	15.9213	5.62555	28.5071	2.34125	4.8e-06	9.97e-05	AT1G78080	RELATED TO AP2 4 (RAP2.4)	Encodes a member of the DREB subfamily A-6 of ERF/AP2 transcription factor family (RAP2.4). The protein contains one AP2 domain. Role in mediating light and ethylene signaling. The mRNA is cell-to-cell mobile.
P.x_tomentosa12071	2.22497	3.81124	3.83439	4.76377	20.6033	6.8104	3.2902	10.7258	1.70484	0.0018073	0.02422	1.80877	0.88193	9.38697	4.23987	1.34535	6.81342	2.3404	4.13e-05	0.00062587	AT1G67310	-	Calmodulin-binding transcription activator protein with CG-1 and Ankyrin domain;(source:Araport11)
P.x_tomentosa43137	0.582493	0.692584	0.542482	0.957178	3.26481	1.31144	0.605853	1.84447	1.60617	0.0025465	0.030664	1.16224	0.835358	6.0629	4.02456	0.998798	5.04373	2.33623	1.27e-06	3.15e-05	AT1G71710	-	DNAse I-like superfamily protein;(source:Araport11)
P.x_tomentosa76804	0.103436	0.996574	1.03159	3.91762	6.19865	10.0864	0.710534	6.73423	3.24454	1.52e-06	0.000107	4.49539	4.54823	27.0904	18.5505	4.52181	22.8204	2.33536	2.87e-09	1.4e-07	AT4G13440	-	Calcium-binding EF-hand family protein;(source:Araport11)
P.x_tomentosa70716	0.123055	0.369117	0.316345	0.360635	1.64973	2.35063	0.269506	1.45366	2.43131	0.000455	0.009007	0.318907	0.159974	1.69442	0.716856	0.239441	1.20564	2.33206	0.0049	0.029567	AT3G48090	ENHANCED DISEASE SUSCEPTIBILITY 1 (EDS1)	Component of R gene-mediated disease resistance in Arabidopsis thaliana with homology to eukaryotic lipases.
P.x_tomentosa51369	0.70747	0.943597	0.806554	2.79109	10.0408	1.60308	0.819207	4.81165	2.55423	6.32e-05	0.0020096	0.704685	0.321152	3.4722	1.68277	0.512919	2.57748	2.32916	0.000361	0.00371	AT4G21390	(B120)	S-locus lectin protein kinase family protein;(source:Araport11)
P.x_tomentosa07218	6.59663	5.58793	3.20149	10.7935	19.7242	20.8115	5.12869	17.1098	1.73816	1.35e-05	0.00061158	2.6151	2.21944	8.39067	15.8824	2.41727	12.1365	2.32791	5.21e-05	0.000758	AT5G18600	(ROXY10)	Encodes a member of the CC-type glutaredoxin (ROXY) family that has been shown to interact with the transcription factor TGA2 and suppress ORA59 promoter activity.
P.x_tomentosa69119	0.103186	0.395536	0.427171	1.09529	3.98384	1.79078	0.308631	2.28997	2.89137	4.6e-05	0.001573	0.640596	0.225209	2.34006	2.00544	0.432903	2.17275	2.32741	0.00871	0.046238	AT1G02070	-	zinc ion-binding protein;(source:Araport11)
P.x_tomentosa82055	1.28459	2.63431	2.2026	4.13126	11.8972	16.5512	2.0405	10.8599	2.41202	3.91e-06	0.00022802	1.37714	0.972557	7.77522	4.01442	1.17485	5.89482	2.32697	0.00050157	0.0048638
P.x_tomentosa35089	25.1551	22.6825	14.4776	45.9068	80.8292	66.6659	20.7717	64.4673	1.63395	3.29e-06	0.00019929	32.9448	26.3203	167.548	129.695	29.6325	148.621	2.32639	4.17e-11	3.09e-09	AT5G06370	PB-SENSITIVE1 (PSE1)	PSE1 is a single copy gene that is induced in response to lead and confers increased tolerance to lead when overexpressed. It is localized to the cytoplasm. The protein has an NC domain. PSE1 appears to regulate tolerance via a GSH dependent phytochelatin synthesis pathway.
P.x_tomentosa77805	1.13153	1.74529	2.3604	5.10925	10.8524	5.07516	1.74574	7.01227	2.00604	1.2e-05	0.00055519	0.978946	1.23535	8.37118	2.70553	1.10715	5.53835	2.32261	0.00035679	0.0036807	AT4G36990	HEAT SHOCK FACTOR 4 (HSF4)	Encodes a protein whose sequence is similar to heat shock factors that regulate the expression of heat shock proteins. Transcript level is increased in response to heat shock. However, overexpression of this gene did not result in the increase of decrease of heat shock proteins.
P.x_tomentosa45204	0.380313	0.310724	0.20089	1.59383	12.67	1.16027	0.297309	5.14137	4.11212	7.82e-07	6.38e-05	0.463879	0.460938	3.6043	1.0202	0.462409	2.31225	2.32206	0.0016	0.012298	AT1G69730	-	Wall-associated kinase family protein;(source:Araport11)
P.x_tomentosa18620	0.889399	1.18542	1.26399	2.08237	12.7716	2.60612	1.11294	5.82005	2.38666	0.00026538	0.0060293	0.767095	0.732676	5.39412	2.10453	0.749885	3.74933	2.32189	4.99e-05	0.00073244	AT2G42010	PHOSPHOLIPASE D BETA 1 (PLDBETA1)	phospholipase D (PLDbeta)
P.x_tomentosa60313	2.03461	1.22747	0.981366	2.6576	5.35742	5.97541	1.41448	4.66348	1.72113	6.21e-05	0.0019832	1.38885	1.4937	7.07292	7.31081	1.44128	7.19186	2.31902	7.93e-09	3.52e-07	AT3G53720	CATION/H+ EXCHANGER 20 (CHX20)	member of Putative Na+/H+ antiporter family. Involved in the osmoregulation through K(+) fluxes and possibly pH modulation of an active endomembrane system in guard cells.
P.x_tomentosa79083	0.899093	1.27216	0.722401	2.0736	5.5694	4.17703	0.964552	3.94001	2.03027	1.35e-05	0.00060789	0.92471	0.59485	5.18213	2.38513	0.75978	3.78363	2.31612	0.00039624	0.0040063	AT5G37360	-	LOW protein: ammonium transporter 1-like protein;(source:Araport11)
P.x_tomentosa77291	0.648263	0.30291	0.206263	1.33128	1.7638	3.20676	0.385812	2.10062	2.44484	1.02e-05	0.00049021	1.5128	0.685001	5.6009	5.34257	1.0989	5.47173	2.31594	4.44e-05	0.00066439	AT5G53390	FOLDED PETAL 1 (FOP1)	Encodes a member of the bifunctional wax ester synthase/diacylglycerol acyltransferase gene family, WSD11, which is expressed in elongating petals and localized to the plasma membrane.
P.x_tomentosa50105	4.68127	4.69914	4.85194	86.3418	65.1924	4.67126	4.74412	52.0685	3.4562	5.76e-06	0.00031354	1.21252	0.642035	7.29829	1.92427	0.927275	4.61128	2.3141	0.00443	0.0274	AT5G22250	CCR4- ASSOCIATED FACTOR 1B (CAF1b)	Encodes one of the homologs of the yeast CCR4-associated factor 1: AT3G44260 (CAF1a), AT5G22250 (CAF1b). Has mRNA deadenylation activity. Also plays a role in plant defense responses.
P.x_tomentosa13837	1e-05	0.394698	0.120307	0.817742	3.60285	1.127	0.171672	1.8492	3.42918	0.00085	0.0143	1.48628	2.2	14.6135	3.70362	1.84314	9.15858	2.31296	0.00314	0.020972	AT2G14580	BASIC PATHOGENESIS-RELATED PROTEIN 1 (PRB1)	pathogenesis related protein, encodes a basic PR1-like protein. Expresses in flowers, roots, and not in leaves and responses to ethylene and methyl jasmonate. Salicylic acid represses gene expression.
P.x_tomentosa19964	0.83226	0.573021	0.638069	1.71549	2.98058	2.17464	0.681117	2.29024	1.74952	3.66e-06	0.00021645	0.666214	0.525669	3.71808	2.19968	0.595942	2.95888	2.31181	1.3e-05	0.000235	AT1G11050	-	Protein kinase superfamily protein;(source:Araport11)
P.x_tomentosa19790	0.536731	0.850067	1.19156	1.02697	3.04626	4.33354	0.859452	2.80226	1.7051	0.00178	0.024	1.13133	1.03109	7.52328	3.20749	1.08121	5.36539	2.31103	5.73e-05	0.00081958	AT1G13570	-	F-box/RNI-like superfamily protein;(source:Araport11)
P.x_tomentosa14835	1.67891	1.70588	1.66771	69.6575	38.5835	3.67487	1.68417	37.3053	4.46927	7.31e-09	1.41e-06	1.01022	0.302829	4.85704	1.65355	0.656524	3.25529	2.30987	0.0073519	0.040639	AT5G47230	ETHYLENE RESPONSIVE ELEMENT BINDING FACTOR 5 (ERF5)	encodes a member of the ERF (ethylene response factor) subfamily B-3 of ERF/AP2 transcription factor family (ATERF-5). The protein contains one AP2 domain. There are 18 members in this subfamily including ATERF-1, ATERF-2, AND ATERF-5. The mRNA is cell-to-cell mobile.
P.x_tomentosa61299	3.45405	2.92446	2.73862	4.98644	11.6439	11.2672	3.03905	9.2992	1.61349	1.98e-05	0.000823	2.62015	2.53035	16.4855	9.0288	2.57525	12.7572	2.30852	1.98e-07	6.18e-06	AT2G24280	-	alpha/beta-Hydrolases superfamily protein;(source:Araport11)
P.x_tomentosa32768	0.758269	0.731537	0.487299	1.57658	2.93088	2.41345	0.659035	2.30697	1.80757	2.42e-05	0.00095718	2.01491	1.58539	12.9763	4.84589	1.80015	8.91107	2.30748	0.000101	0.0013216	AT2G40060	CLATHRIN LIGHT CHAIN 2 (CLC2)	Encodes a clathrin that is localized to the cortical division zone and the cell plate and colocalizes with TPLATE during cell plate anchoring. The mRNA is cell-to-cell mobile.
P.x_tomentosa33825	0.085507	0.032288	1e-05	0.459468	1.18811	0.48271	0.0392683	0.710095	4.17657	0.000123	0.0033482	0.234435	0.526844	2.15059	1.6087	0.38064	1.87965	2.30396	0.0048927	0.029553	AT1G28960	NUDIX HYDROLASE HOMOLOG 15 (NUDX15)	Encodes a ppGpp pyrophosphohydrolase.
P.x_tomentosa68421	3.87753	4.97919	4.86604	12.0938	25.9187	22.6631	4.57425	20.2252	2.14455	1.53e-09	3.88e-07	1.79691	0.263428	4.88342	5.25021	1.03017	5.06682	2.2982	0.0091989	0.048208	AT4G35190	LONELY GUY 5 (LOG5)	Putative lysine decarboxylase family protein;(source:Araport11)
P.x_tomentosa43329	0.859578	0.442429	0.619071	2.08255	7.84023	4.10958	0.640359	4.67745	2.86877	4.09e-07	3.79e-05	0.704009	0.562617	3.90098	2.32662	0.633313	3.1138	2.29769	0.000233	0.0026104	AT1G44800	SILIQUES ARE RED 1 (SIAR1)	Encodes Siliques Are Red 1 (SIAR1). Functions as a bidirectional amino acid transporter that is crucial for the amino acid homeostasis of siliques. Member of nodulin MtN21-like transporter family.
P.x_tomentosa44541	1.4119	1.87756	2.75738	3.39175	11.9119	10.5864	2.01561	8.63002	2.09814	1.75e-05	0.00074933	3.19203	1.40956	12.5683	10.0407	2.30079	11.3045	2.29669	1.02e-05	0.0001911	AT1G79750	NADP-MALIC ENZYME 4 (NADP-ME4)	The malic enzyme (EC 1.1.1.40) encoded by AtNADP-ME4 is localized to chloroplasts. The gene is expressed throughout the whole plant and during embryogenesis and germination. A possible involvement in the fatty acid biosynthesis has been proposed.
P.x_tomentosa11476	0.32894	0.24052	0.273717	1.26756	2.13777	0.73182	0.281059	1.37905	2.29473	1.01e-05	0.000486	0.31862	0.296569	2.16427	0.852056	0.307594	1.50816	2.29369	0.00096594	0.0081914	AT3G07040	RESISTANCE TO P. SYRINGAE PV MACULICOLA 1 (RPM1)	Contains an N-terminal tripartite nucleotide binding site and a C-terminal tandem array of leucine-rich repeats. Confers resistance to Pseudomonas syringae strains that carry the avirulence genes avrB and avrRpm1.
P.x_tomentosa59970	2.62398	2.35023	2.12806	12.0168	39.2743	2.32189	2.36742	17.871	2.91623	0.000122	0.00333	4.35709	0.629896	6.90469	17.5246	2.49349	12.2147	2.29237	0.0070088	0.039139	AT5G01210	-	HXXXD-type acyl-transferase family protein;(source:Araport11)
P.x_tomentosa40455	9.50463	5.549	7.31341	226.061	565.991	15.3447	7.45568	269.132	5.17383	3.26e-09	7.33e-07	1.98748	2.13942	15.6068	4.6092	2.06345	10.108	2.29237	0.00598	0.034602	AT4G02380	SENESCENCE-ASSOCIATED GENE 21 (SAG21)	Encodes AtLEA5 (late embryogenesis abundant like protein). Also known as SENESCENCE-ASSOCIATED GENE 21 (SAG21). Has a role on oxidative stress tolerance. mRNA levels are elevated in response to various stresses.
P.x_tomentosa40228	1.52903	3.08259	2.13801	2.94157	4.0177	16.7752	2.24988	7.91148	1.8141	0.003	0.0344	2.21077	1.2002	12.4269	4.26391	1.70549	8.34542	2.2908	0.000359	0.0037008	AT4G15550	INDOLE-3-ACETATE BETA-D-GLUCOSYLTRANSFERASE (IAGLU)	UDP-glucose:indole-3-acetate beta-D-glucosyltransferase
P.x_tomentosa64708	3.16029	3.73187	2.80071	5.98459	25.8669	9.83587	3.23096	13.8958	2.10461	0.0001	0.0028704	2.34627	2.30213	16.0834	6.66141	2.3242	11.3724	2.29073	3.09e-05	0.000489	AT5G04170	-	Calcium-binding EF-hand family protein;(source:Araport11)
P.x_tomentosa54451	4.88428	7.00334	8.95278	54.5148	35.2038	3.73195	6.9468	31.1502	2.16482	0.00247	0.030133	3.58118	2.10787	18.9279	8.87505	2.84453	13.9014	2.28897	2.55e-05	0.00041547	AT5G51190	ETHYLENE RESPONSE FACTOR 105 (ERF105)	encodes a member of the ERF (ethylene response factor) subfamily B-3 of ERF/AP2 transcription factor family. The protein contains one AP2 domain. There are 18 members in this subfamily including ATERF-1, ATERF-2, AND ATERF-5.
P.x_tomentosa44553	0.533054	0.562956	0.463941	0.801779	2.54435	4.6901	0.519984	2.67874	2.36502	4.14e-05	0.0014517	0.69205	0.255398	2.5968	2.03344	0.473724	2.31512	2.28897	0.00082514	0.0072186	AT2G44970	-	alpha/beta-Hydrolases superfamily protein;(source:Araport11)
P.x_tomentosa26752	0.515963	0.468914	0.433415	2.23065	4.81815	3.39938	0.472764	3.48273	2.88103	7.44e-12	4.13e-09	1.26283	0.541092	4.38882	4.42346	0.90196	4.40614	2.28838	0.00012324	0.0015485	AT1G23200	HIGHLY METHYL ESTERIFIED SEEDS (HMS)	Encodes a pectin methyl esterase involved in embryo development.
P.x_tomentosa65944	0.435383	1.40967	0.90001	0.833583	4.28926	6.77958	0.915022	3.96747	2.11634	0.00308	0.035	1.34576	0.692161	6.39382	3.54978	1.01896	4.9718	2.28667	0.000425	0.0042528	AT5G67140	-	F-box/RNI-like superfamily protein;(source:Araport11)
P.x_tomentosa50987	1.13624	0.611221	0.982321	1.34875	3.7357	3.04117	0.909927	2.70854	1.57369	0.000427	0.0085845	1.20381	0.856452	5.56334	4.45972	1.03013	5.01153	2.28243	1.48e-08	6.13e-07	AT3G02720	(DJ1D)	Encodes a glyoxalase with high activity towards glyoxal and methylglyoxal. It differs from its animal and bacterial homologs with respect to the configuration of its catalytic residues and the oligomeric property of the enzyme. The mRNA is cell-to-cell mobile.
P.x_tomentosa38161	4.20255	3.77204	2.52066	5.6272	14.2327	22.4909	3.49842	14.1169	2.01265	4.33e-05	0.0015024	7.63377	3.09323	32.1997	19.8101	5.3635	26.0049	2.27754	8.27e-05	0.001111	AT4G28240	WOUND-INDUCED POLYPEPTIDE 1 (WIP1)	Member of the wound-induced polypeptide (WIP) family. Positively regulates plant resistance against Pst DC3000 by enhancing PTI responses.
P.x_tomentosa60746	0.637656	0.523796	0.4908	1.63927	3.36036	1.81292	0.550751	2.27085	2.04376	6.01e-06	0.000324	0.732995	0.268983	2.72209	2.13247	0.500989	2.42728	2.27649	0.00121	0.00984	AT4G31240	NUCLEOREDOXIN 2 (NRX2)	protein kinase C-like zinc finger protein;(source:Araport11)
P.x_tomentosa22514	4.67474	4.19117	5.08878	13.331	48.3004	5.40267	4.65156	22.3447	2.26414	0.000588	0.010805	3.2844	3.01505	17.9962	12.5026	3.14973	15.2494	2.27546	2.09e-09	1.05e-07	AT1G79270	EVOLUTIONARILY CONSERVED C-TERMINAL REGION 8 (ECT8)	evolutionarily conserved C-terminal region 8;(source:Araport11)
P.x_tomentosa59039	0.580224	0.512226	0.765929	2.69656	8.46884	2.08959	0.61946	4.41833	2.83442	6.02e-07	5.15e-05	0.271354	0.203049	1.77505	0.515157	0.237202	1.1451	2.27129	0.00241	0.016954	AT5G25930	-	kinase family with leucine-rich repeat domain-containing protein;(source:Araport11)
P.x_tomentosa42666	2.69534	1.56297	1.31755	48.1379	48.8706	2.10097	1.85862	33.0365	4.15175	8.1e-07	6.56e-05	0.676803	1.05044	6.56946	1.74401	0.863622	4.15673	2.26698	0.00402	0.025501	AT1G27730	SALT TOLERANCE ZINC FINGER (STZ)	Related to Cys2/His2-type zinc-finger proteins found in higher plants. Compensated for a subset of calcineurin deficiency in yeast. Salt tolerance produced by ZAT10 appeared to be partially dependent on ENA1/PMR2, a P-type ATPase required for Li+ and Na+ efflux in yeast. The protein is localized to the nucleus, acts as a transcriptional repressor and is responsive to chitin oligomers. Also involv…
P.x_tomentosa33012	0.426262	0.67427	0.663588	1.33169	4.3018	1.47961	0.58804	2.37103	2.01153	0.00023216	0.0054253	0.567671	0.379703	2.97065	1.58661	0.473687	2.27863	2.26616	0.00017587	0.0020798	AT1G07710	-	Ankyrin repeat family protein;(source:Araport11)
P.x_tomentosa42775	16.7497	18.0276	15.4073	26.3808	88.4981	49.3845	16.7282	54.7545	1.71069	0.000115	0.00317	7.74696	7.60224	40.9922	32.7074	7.6746	36.8498	2.26349	1.03e-10	6.96e-09	AT5G64460	-	Phosphoglycerate mutase family protein;(source:Araport11)
P.x_tomentosa85336	0.134296	0.262856	0.234554	0.284161	1.43645	1.09725	0.210569	0.939285	2.15727	0.00102	0.0163	0.49149	0.332703	2.91933	1.03412	0.412096	1.97673	2.26206	0.0021025	0.015254	AT3G28450	BAK1-INTERACTING RECEPTOR-LIKE KINASE 2 (BIR2)	Leucine-rich repeat protein kinase family protein;(source:Araport11)
P.x_tomentosa09869	0.296332	0.627442	0.446955	0.678728	1.91836	2.09012	0.45691	1.5624	1.77378	0.00144	0.020611	0.515309	0.490203	2.58544	2.23572	0.502756	2.41058	2.26145	0.00027109	0.0029433	AT3G01640	GLUCURONOKINASE G (GLCAK)	AtGlcAK is a sugar kinase able to phosphorylate D-GlcA to D-GlcA-1-phosphate in the presence of ATP.
P.x_tomentosa62730	1.30562	1.83621	1.65672	6.30873	23.3052	3.38407	1.59951	10.9993	2.78171	1.84e-05	0.0007761	0.635621	0.64322	4.31811	1.79553	0.63942	3.05682	2.25719	0.00037284	0.0038185	AT1G30620	MURUS 4 (MUR4)	encodes a type-II membrane protein that catalyzes 4-epimerization of UDP-D-Xylose to UDP-L-Arabinose in vitro, the nucleotide sugar used by glycosyltransferases in the arabinosylation of cell wall polysaccharides and wall-resident proteoglycans.
P.x_tomentosa83410	0.309287	0.311819	0.325919	0.553553	1.06787	1.36042	0.315675	0.993947	1.65473	0.000276	0.0062151	0.691172	0.413646	2.08963	3.18853	0.552409	2.63908	2.25623	0.00024392	0.0027117	AT4G37870	PHOSPHOENOLPYRUVATE CARBOXYKINASE 1 (PCK1)	Encodes a phosphoenolpyruvate carboxykinase that localizes to the cytosol.
P.x_tomentosa55019	0.97462	1.25581	1.85719	2.99663	6.06984	2.87138	1.36254	3.97929	1.54621	0.00067066	0.011895	1.55702	0.999899	8.865	3.30944	1.27846	6.08722	2.25138	0.00037	0.00379	AT4G33950	OPEN STOMATA 1 (OST1)	Encodes calcium-independent ABA-activated protein kinase, a member of SNF1-related protein kinases (SnRK2) whose activity is activated by ionic (salt) and non-ionic (mannitol) osmotic stress. Mutations disrupted ABA induction of stomatal closure as well as ABA inhibition of light-induced stomatal opening. However, regulation of stomatal opening/closing by light or CO(2) is not affected in these m…
P.x_tomentosa70734	0.653767	1.33551	1.22103	1.88936	6.48966	14.9631	1.0701	7.7807	2.86215	7.48e-06	0.00038579	1.6095	1.05482	9.04649	3.62681	1.33216	6.33665	2.24995	0.000294	0.00313	AT1G24100	UDP-GLUCOSYL TRANSFERASE 74B1 (UGT74B1)	Encodes a UDP-glucose:thiohydroximate S-glucosyltransferase, involved in glucosinolate biosynthesis
P.x_tomentosa13664	8.17969	15.2313	11.5544	34.7387	100.115	67.3685	11.6551	67.4075	2.53194	6.96e-09	1.36e-06	11.9119	4.92545	34.8586	45.1643	8.4187	40.0114	2.24874	3.2e-05	0.00050282	AT5G64260	EXORDIUM LIKE 2 (EXL2)	EXORDIUM like 2;(source:Araport11)
P.x_tomentosa34790	2.19991	2.80943	2.62947	8.58275	39.0987	14.6182	2.54627	20.7665	3.0278	2.55e-08	3.87e-06	1.94346	0.562126	7.39338	4.41203	1.2528	5.90271	2.23623	0.000811	0.0071211	AT1G56560	ALKALINE/NEUTRAL INVERTASE A (A/N-InvA)	A/N-InvA is a neutral invertase that breaks sucrose down into fructose and glucose. It is member of the larger family of alkaline/neutral invertases (GH100). GFP-tagged A/N-InvA localizes to the mitochondria. atinva mutants have reduced root growth, reduced invertase activity, and increased expression of antioxidant genes under basal conditions. The levels of A/N-InvA transcripts rise in response…
P.x_tomentosa26442	11.7477	7.81344	7.85206	46.9414	60.2716	22.7811	9.13773	43.3314	2.2455	9.72e-07	7.52e-05	13.7039	14.4186	75.3482	57.0152	14.0612	66.1817	2.23471	7.92e-10	4.38e-08	AT5G54940	-	Translation initiation factor SUI1 family protein;(source:Araport11)
P.x_tomentosa41850	0.013535	0.007666	0.028289	0.023029	0.135699	0.136029	0.0164967	0.0982523	2.57432	0.00111	0.01716	0.105407	0.119364	0.81107	0.245031	0.112385	0.52805	2.23222	0.000748	0.00669	AT1G60690	-	NAD(P)-linked oxidoreductase superfamily protein;(source:Araport11)
P.x_tomentosa18178	2.40697	3.82499	2.57681	3.33599	6.52808	18.3645	2.93626	9.40951	1.68014	0.0022102	0.027864	2.53036	2.23444	14.0368	8.22677	2.3824	11.1318	2.2242	4.44e-07	1.27e-05	AT1G54100	ALDEHYDE DEHYDROGENASE 7B4 (ALDH7B4)	Aldehyde dehydrogenase
P.x_tomentosa00978	1.66434	1.24722	0.849723	4.39919	8.12781	1.02852	1.25376	4.51851	1.84958	0.00464	0.0464	0.674024	0.234063	2.97234	1.25692	0.454043	2.11463	2.2195	0.00484	0.0293	AT4G18880	HEAT SHOCK TRANSCRIPTION FACTOR A4A (HSF A4A)	Encodes a member of Heat Stress Transcription Factor(Hsf) family that is a substrate of the MPK3/MPK6 signaling and regulates stress responses.
P.x_tomentosa77301	11.3085	11.1164	11.215	183.753	96.7105	15.1895	11.2133	98.5509	3.13566	5.44e-06	0.0003	4.25737	2.26832	21.2806	9.02806	3.26285	15.1543	2.21553	0.000178	0.0021	AT5G44210	ERF DOMAIN PROTEIN 9 (ERF9)	encodes a member of the ERF (ethylene response factor) subfamily B-1 of ERF/AP2 transcription factor family (ATERF-9). The protein contains one AP2 domain. There are 15 members in this subfamily including ATERF-3, ATERF-4, ATERF-7, and leafy petiole.
P.x_tomentosa90759	5.7197	7.83248	7.64105	53.238	33.3823	4.12561	7.06441	30.2486	2.09823	0.00229	0.028537	3.94104	1.64663	18.6527	7.28227	2.79383	12.9675	2.21458	0.000679	0.0061659	AT5G51190	ETHYLENE RESPONSE FACTOR 105 (ERF105)	encodes a member of the ERF (ethylene response factor) subfamily B-3 of ERF/AP2 transcription factor family. The protein contains one AP2 domain. There are 18 members in this subfamily including ATERF-1, ATERF-2, AND ATERF-5.
P.x_tomentosa59275	4.94731	4.12338	3.49688	7.0454	16.3382	13.9873	4.18919	12.457	1.57221	3.18e-05	0.0011808	4.03352	2.82618	20.705	11.1254	3.42985	15.9152	2.21419	2.32e-06	5.34e-05	AT2G24280	-	alpha/beta-Hydrolases superfamily protein;(source:Araport11)
P.x_tomentosa41504	4.61627	6.05201	6.01505	24.8005	32.8899	35.2545	5.56111	30.9817	2.47797	1.47e-24	6.44e-21	0.184242	0.641499	2.61003	1.21749	0.41287	1.91376	2.21265	0.0068081	0.038305	AT1G20440	COLD-REGULATED 47 (COR47)	Belongs to the dehydrin protein family, which contains highly conserved stretches of 7-17 residues that are repetitively scattered in their sequences, the K-, S-, Y- and lysine rich segments. Cold regulated gene, amino acid sequence homology with Group II LEA (late embryogenesis abundant) proteins. Also responds to osmotic stress, ABA, dehydration and inhibits e.coli growth while overexpressed. C…
P.x_tomentosa67535	151.991	149.761	98.8214	237.586	495.979	561.829	133.525	431.798	1.69325	4.71e-06	0.000266	123.024	32.0286	362.451	356.18	77.5261	359.315	2.2125	0.00043867	0.004358	AT4G35770	SENESCENCE 1 (SEN1)	Senescence-associated gene that is strongly induced by phosphate starvation. Transcripts are differentially regulated at the level of mRNA stability at different times of day. mRNAs are targets of the mRNA degradation pathway mediated by the downstream (DST) instability determinant.
P.x_tomentosa53015	0.089782	0.125326	0.298866	0.316138	1.43772	4.04444	0.171325	1.93277	3.49586	2.54e-05	0.00099051	0.593077	0.759259	4.68725	1.57873	0.676168	3.13299	2.21209	0.00095274	0.0081059	AT4G23180	CYSTEINE-RICH RLK (RECEPTOR-LIKE PROTEIN KINASE) 10 (CRK10)	Encodes a receptor-like protein kinase. Naming convention from Chen et al 2003 (PMID 14756307) The mRNA is cell-to-cell mobile.
P.x_tomentosa71857	1.64399	3.47372	2.63977	5.33035	11.8959	12.0765	2.58583	9.76758	1.91737	9.46e-06	0.000461	3.60302	2.46944	19.646	8.37851	3.03623	14.0123	2.20634	0.000122	0.0015411	AT5G62865	-	hypothetical protein;(source:Araport11)
P.x_tomentosa25165	0.151841	0.141471	0.012487	0.218079	0.348961	1.58348	0.101933	0.716841	2.81403	0.00243	0.029739	0.16691	0.106294	0.735819	0.523009	0.136602	0.629414	2.20403	0.0036082	0.023402	AT2G33420	-	hypothetical protein (DUF810);(source:Araport11)
P.x_tomentosa90894	11.1038	3.84848	4.3763	57.4994	198.859	48.2726	6.44285	101.544	3.97826	1e-09	2.78e-07	9.32168	5.77338	43.1017	26.3845	7.54753	34.7431	2.20265	1e-06	2.56e-05	AT5G57660	CONSTANS-LIKE 5 (COL5)	CONSTANS-like 5;(source:Araport11)
P.x_tomentosa28680	10.5285	11.7181	12.7371	64.4773	91.4368	18.8981	11.6612	58.2707	2.32105	1.52e-05	0.00067284	27.8554	12.8869	110.492	76.159	20.3711	93.3257	2.19575	9.33e-06	0.00017649	AT2G27830	-	hypothetical protein;(source:Araport11)
P.x_tomentosa45261	3.19376	3.71987	4.17647	12.8524	45.566	12.7054	3.6967	23.7079	2.68106	1.09e-06	8.16e-05	3.23181	2.54127	18.1578	8.22491	2.88654	13.1914	2.19218	3.76e-05	0.000578	AT5G57150	-	basic helix-loop-helix (bHLH) DNA-binding superfamily protein;(source:Araport11)
P.x_tomentosa39885	0.989375	1.36847	2.02726	1.83013	3.08234	11.772	1.4617	5.56149	1.92782	0.0035747	0.038853	1.08712	1.79099	8.29227	4.84075	1.43906	6.56651	2.19	0.000195	0.00226	AT1G20225	-	Thioredoxin superfamily protein;(source:Araport11)
P.x_tomentosa45539	1.63093	2.4134	2.52586	2.59678	13.3375	28.0686	2.19006	14.6676	2.74359	2.72e-05	0.00105	1.66016	0.65303	5.52631	5.01739	1.15659	5.27185	2.18843	0.000252	0.00278	AT5G57655	-	xylose isomerase family protein;(source:Araport11)
P.x_tomentosa57486	0.718534	0.48275	0.587221	1.10739	4.96329	2.54746	0.596168	2.87271	2.26862	0.000134	0.00357	1.05435	0.61134	4.69869	2.86603	0.832846	3.78236	2.18317	0.00042	0.0042088	AT5G12330	LATERAL ROOT PRIMORDIUM 1 (LRP1)	A member of SHI gene family. Arabidopsis thaliana has ten members that encode proteins with a RING finger-like zinc finger motif. Despite being highly divergent in sequence, many of the SHI-related genes are partially redundant in function and synergistically promote gynoecium, stamen and leaf development in Arabidopsis. Expressed in lateral root primordia and induced by auxin. SWP1 is involved i…
P.x_tomentosa30969	0.618624	0.531627	0.537014	2.66088	11.9042	2.13894	0.562422	5.56801	3.30744	3.38e-07	3.24e-05	0.403806	0.298065	2.34177	0.841467	0.350936	1.59162	2.18122	0.0013591	0.010776	AT2G23460	EXTRA-LARGE G-PROTEIN 1 (XLG1)	encodes a novel G-alpha protein that shares similarity to plant, yeast, and animal G-alpha proteins at the C-terminus. It contains an N-terminus that is as large as the C-terminus, is a member of a small family, and is expressed in all tissues examined, including roots, leaves, stems, flowers, and fruits.
P.x_tomentosa65545	0.319861	0.233847	0.39359	1.1687	1.60555	0.911883	0.315766	1.22871	1.96022	3.2e-05	0.0011858	0.587422	0.314283	2.79646	1.29049	0.450852	2.04348	2.1803	0.00273	0.0188	AT4G09760	CHOLINE/ETHANOLAMINE KINASE 3 (CEK3)	encodes a choline synthase whose gene expression is induced by high salt and mannitol.
P.x_tomentosa66760	0.29207	0.297366	0.186843	0.553377	2.31484	0.716182	0.25876	1.1948	2.20709	0.000243	0.0056264	0.167577	0.106668	0.574571	0.665701	0.137123	0.620136	2.17712	0.0013153	0.010509	AT1G69550	-	disease resistance protein (TIR-NBS-LRR class);(source:Araport11)
P.x_tomentosa73612	0.309293	0.245924	0.360483	0.47762	0.645612	2.92751	0.305233	1.35025	2.14524	0.001402	0.020254	0.453161	0.245704	1.90309	1.24956	0.349432	1.57633	2.17348	0.00072417	0.0065065	AT5G24260	-	prolyl oligopeptidase family protein;(source:Araport11)
P.x_tomentosa50988	0.254996	0.373362	0.270403	0.398701	1.1099	1.17937	0.299587	0.895991	1.58051	0.000513	0.0098381	0.562851	0.314727	2.44085	1.50949	0.438789	1.97517	2.17038	3.6e-05	0.000558	AT3G02720	(DJ1D)	Encodes a glyoxalase with high activity towards glyoxal and methylglyoxal. It differs from its animal and bacterial homologs with respect to the configuration of its catalytic residues and the oligomeric property of the enzyme. The mRNA is cell-to-cell mobile.
P.x_tomentosa66182	77.1429	83.9342	57.0539	127.873	272.591	326.973	72.7103	242.479	1.73763	2.53e-06	0.000162	77.021	16.6601	208.494	212.708	46.8406	210.601	2.16868	0.00135	0.0107	AT4G35770	SENESCENCE 1 (SEN1)	Senescence-associated gene that is strongly induced by phosphate starvation. Transcripts are differentially regulated at the level of mRNA stability at different times of day. mRNAs are targets of the mRNA degradation pathway mediated by the downstream (DST) instability determinant.
P.x_tomentosa03437	1.47867	1.28344	1.48305	5.41502	12.6455	5.96347	1.41505	8.00799	2.50058	1.16e-08	2.04e-06	0.645208	0.773027	4.13518	2.21386	0.709117	3.17452	2.16244	0.000237	0.00265	AT2G46270	G-BOX BINDING FACTOR 3 (GBF3)	encodes a bZIP G-box binding protein whose expression is induced by ABA. It has been shown to bind to Adh that contains the G-box and is induced by cold and water deprivation. GBF3 has been shown to be expressed mostly in the root and dark-grown leaves. GBF3 can act as homodimers and as heterodimers with GFB1, GBF2 and GBF4. In addition, GBF3!?s DNA binding activity is enhanced by GIP1, GPRI1 and…
P.x_tomentosa32333	1.70606	1.40598	1.28247	5.0754	7.79997	1.86265	1.46483	4.91267	1.74577	0.00094701	0.015372	2.59033	1.50796	11.0336	7.24446	2.04915	9.13904	2.15702	8.18e-06	0.00015777	AT4G17230	SCARECROW-LIKE 13 (SCL13)	Encodes a scarecrow-like protein (SCL13). Member of GRAS gene family.
P.x_tomentosa44616	0.69203	0.875435	0.831268	1.31538	5.26154	3.84629	0.799578	3.4744	2.11945	0.000292	0.0064852	0.92648	1.45432	6.24163	4.3393	1.1904	5.29047	2.15195	0.00081749	0.0071637	AT3G24500	MULTIPROTEIN BRIDGING FACTOR 1C (MBF1C)	One of three genes in A. thaliana encoding multiprotein bridging factor 1, a highly conserved transcriptional coactivator. May serve as a bridging factor between a bZIP factor and TBP. Its expression is specifically elevated in response to pathogen infection, salinity, drought, heat, hydrogen peroxide, and application of abscisic acid or salicylic acid. Constitutive expression enhances the tolera…
P.x_tomentosa73078	4.62402	5.16	5.56533	15.9641	44.2207	7.03543	5.11645	22.4068	2.13072	0.00031942	0.0069394	4.19637	2.49191	19.3871	10.2969	3.34414	14.842	2.14998	1.55e-05	0.000274	AT2G31880	SUPPRESSOR OF BIR1 1 (SOBIR1)	Encodes a putative leucine rich repeat transmembrane protein that is expressed in response to Pseudomonas syringae. Expression of SRRLK may be required for silencing via lsiRNAs. Regulates cell death and innate immunity.
P.x_tomentosa80494	1.01105	1.42658	1.04703	3.96187	14.2174	3.04855	1.16155	7.07594	2.60687	1.08e-05	0.00051019	1.37231	1.59593	9.65893	3.51074	1.48412	6.58483	2.14954	0.00014577	0.0017841	AT5G36930	-	Disease resistance protein (TIR-NBS-LRR class) family;(source:Araport11)
P.x_tomentosa44407	1.9909	2.44005	2.77758	10.084	19.1566	8.97823	2.40284	12.7396	2.40651	3.28e-09	7.35e-07	1.16278	0.702272	4.71611	3.55219	0.932527	4.13415	2.14837	4.19e-05	0.00063292	AT4G30780	-	ATP-dependent DNA helicase;(source:Araport11)
P.x_tomentosa21281	1e-05	0.334684	0.364361	0.749708	3.84318	0.801101	0.233018	1.798	2.94787	0.00375	0.040063	1.1209	1.54973	9.21439	2.60709	1.33531	5.91074	2.14616	0.0019295	0.014249	AT3G16460	JACALIN-RELATED LECTIN 34 (JAL34)	Mannose-binding lectin superfamily protein;(source:Araport11)
P.x_tomentosa74773	0.598567	0.587758	0.649943	1.02039	2.95133	2.98513	0.612089	2.31895	1.92166	0.00011681	0.003213	0.450138	0.543786	2.68314	1.71525	0.496962	2.19919	2.14577	0.0023396	0.016602	AT1G68090	ANNEXIN 5 (ANN5)	Encodes a calcium-binding protein annexin (AnnAt5). Plays a vital role in pollen development via Ca2+ dependent membrane trafficking.
P.x_tomentosa69473	58.3816	67.057	51.0212	98.4621	200.512	280.654	58.8199	193.209	1.71579	2.95e-06	0.0001836	68.8969	18.8514	202.483	184.508	43.8741	193.495	2.14086	0.000561	0.00531	AT4G35770	SENESCENCE 1 (SEN1)	Senescence-associated gene that is strongly induced by phosphate starvation. Transcripts are differentially regulated at the level of mRNA stability at different times of day. mRNAs are targets of the mRNA degradation pathway mediated by the downstream (DST) instability determinant.
P.x_tomentosa17355	9.4399	8.08062	7.52938	39.5042	39.8484	9.4956	8.34997	29.6161	1.82654	0.00056692	0.010536	5.84843	3.96515	25.2037	18.0486	4.90679	21.6262	2.13993	3.57e-07	1.04e-05	AT2G30020	(AP2C1)	Encodes AP2C1. Belongs to the clade B of the PP2C-superfamily. Acts as a MAPK phosphatase that negatively regulates MPK4 and MPK6.
P.x_tomentosa45350	1.00988	0.998149	1.30159	6.11905	25.1403	2.09789	1.10321	11.1191	3.33326	6.02e-06	0.00032393	0.729232	0.691209	3.85527	2.38924	0.710221	3.12226	2.13625	2.41e-05	0.00039533	AT2G11520	CALMODULIN-BINDING RECEPTOR-LIKE CYTOPLASMIC KINASE 3 (CRCK3)	high overall homology to CRCK1
P.x_tomentosa80504	3.00832	2.94272	2.3368	7.99381	24.6365	6.43528	2.76261	13.0219	2.23683	3.28e-05	0.0012074	3.77227	3.75216	23.0415	9.87513	3.76222	16.4583	2.12916	1.25e-05	0.0002277	AT5G36930	-	Disease resistance protein (TIR-NBS-LRR class) family;(source:Araport11)
P.x_tomentosa80077	0.800972	1.27772	1.15746	4.04484	14.9868	4.33357	1.07872	7.78839	2.85201	3.3e-07	3.18e-05	0.524783	0.398723	2.96259	1.07425	0.461753	2.01842	2.12803	0.0012464	0.010084	AT1G34420	-	leucine-rich repeat transmembrane protein kinase family protein;(source:Araport11)
P.x_tomentosa26977	0.869987	0.911652	1.18464	1.81428	4.62615	2.19898	0.988761	2.8798	1.54228	0.000455	0.009007	0.844436	0.579625	4.31886	1.86879	0.712031	3.09383	2.11938	0.00023815	0.0026607	AT1G20780	SENESCENCE-ASSOCIATED E3 UBIQUITIN LIGASE 1 (SAUL1)	Encodes a protein containing a U-box and an ARM domain. Homozygous mutant seedlings have a seedling lethal phenotype with widespread cell death lesions throughout the cotyledons and roots.
P.x_tomentosa39427	2.53278	3.59251	3.03834	9.90455	26.7676	9.83432	3.05454	15.5021	2.34344	6.7e-07	5.63e-05	4.44293	1.48769	18.3448	7.38179	2.96531	12.8633	2.117	0.0014235	0.011188	AT1G09970	(LRR XI-23)	RLK7 belongs to a leucine-rich repeat class of receptor-likekinase (LRR-RLKs). It is involved in the control of germination speed and the tolerance to oxidant stress. The mRNA is cell-to-cell mobile.
P.x_tomentosa45987	1.64826	1.94584	2.29394	3.87856	9.08401	6.939	1.96268	6.63386	1.75703	1.2e-05	0.000555	2.65692	1.31221	10.8666	6.28214	1.98457	8.57435	2.1112	0.00035743	0.0036861	AT2G06530	(VPS2.1)	SNF7 family protein;(source:Araport11)
P.x_tomentosa66957	1.98368	2.88754	2.43234	4.93137	12.3536	18.0105	2.43452	11.7652	2.27281	2.18e-07	2.25e-05	8.29497	6.56018	43.0498	21.0864	7.42758	32.0681	2.11018	2.38e-06	5.46e-05	AT1G74190	RECEPTOR LIKE PROTEIN 15 (RLP15)	receptor like protein 15;(source:Araport11)
P.x_tomentosa54921	0.375342	0.763641	0.637031	0.446149	2.53552	6.70797	0.592005	3.22988	2.4478	0.00172	0.02346	0.763882	0.389532	2.61014	2.36523	0.576707	2.48768	2.10889	0.0014023	0.011053	AT3G03000	-	Calmodulin like protein localized in the plant vacuolar compartment with a function of binding and modifying the activity of a tonoplast transporter (AtNHX1) from within the vacuole in a Ca+2- and pH-dependent manner
P.x_tomentosa07651	1.08927	1.45	0.957708	1.95868	11.3436	17.833	1.16566	10.3785	3.15437	8.5e-07	6.74e-05	0.787501	0.604382	2.53472	3.46487	0.695941	2.9998	2.10783	0.00043148	0.0042992	AT2G39490	-	F-box family protein;(source:Araport11)
P.x_tomentosa52117	4.34483	1.95701	2.14891	12.7836	27.5332	1.64126	2.81692	13.986	2.31179	0.00256	0.0307	18.0598	13.0721	86.9709	46.9991	15.566	66.985	2.10544	1.25e-06	3.11e-05	AT3G18830	POLYOL/MONOSACCHARIDE TRANSPORTER 5 (PMT5)	This gene encodes a plasma membrane-localized polyol/cyclitol/monosaccharide-H+-symporter. The symporter is able to catalyze the energy-dependent membrane passage of a wide range of linear polyols (three to six carbon backbone), of cyclic polyols (<i>myo</i>-inositol), and of numerous monosaccharides, including pyranose ring-forming and furanose ring-forming hexoses and pentoses. This gene belong…
P.x_tomentosa42788	2.04332	1.8033	2.1473	8.41179	23.8335	7.83639	1.99797	13.3605	2.74137	3.2e-08	4.61e-06	4.13611	1.7761	17.2129	8.21979	2.95611	12.7163	2.10491	0.0002731	0.0029591	AT1G09970	(LRR XI-23)	RLK7 belongs to a leucine-rich repeat class of receptor-likekinase (LRR-RLKs). It is involved in the control of germination speed and the tolerance to oxidant stress. The mRNA is cell-to-cell mobile.
P.x_tomentosa53280	0.581523	1.06261	1.14809	1.11824	2.65323	8.46518	0.930743	4.07888	2.13172	0.00114	0.017462	0.659586	0.395417	2.68769	1.84969	0.527501	2.26869	2.10461	0.001224	0.0099419	AT5G63620	HEXENAL RESPONSE 2 (HER2)	Encodes an oxidoreductase involved in transducing the perception of E-2-hexenal, which changes the redox status of the mitochondria.
P.x_tomentosa38515	0.934488	0.71539	0.398284	1.54645	2.6019	3.14112	0.682721	2.42982	1.83148	4.45e-05	0.0015357	1.74024	1.90441	9.72835	5.88172	1.82233	7.80504	2.09862	3.11e-06	6.86e-05	AT5G16740	-	Transmembrane amino acid transporter family protein;(source:Araport11)
P.x_tomentosa61517	1.65513	2.10465	2.81102	23.2501	85.4132	5.49365	2.19027	38.0523	4.11881	7.66e-08	9.7e-06	1.05178	0.346321	3.19524	2.78149	0.699051	2.98836	2.09589	0.00224	0.016	AT4G30780	-	ATP-dependent DNA helicase;(source:Araport11)
P.x_tomentosa54776	17.6166	6.40381	5.16379	34.8129	107.404	116.552	9.72806	86.2565	3.14841	8.9e-08	1.11e-05	13.7585	2.0484	23.9306	43.4766	7.90343	33.7036	2.09235	0.0084279	0.04511	AT1G12240	(ATBETAFRUCT4)	Encodes a vacuolar invertase betaFruct4. betaFruct4 is transported from the endoplasmic reticulum through the intermediate compartments as a membrane protein. The N-terminal cytoplasmic domain contains multiple sequence motifs that are involved at various stages in the trafficking of betaFruct4 from the ER to the central vacuole. The mRNA is cell-to-cell mobile.
P.x_tomentosa20050	6.01244	8.76171	7.58279	8.28433	21.9667	44.1236	7.45232	24.7915	1.73409	0.00062218	0.011278	4.22424	2.82354	18.6851	11.3667	3.52389	15.0259	2.09221	4.97e-06	0.000103	AT1G65930	CYTOSOLIC NADP+-DEPENDENT ISOCITRATE DEHYDROGENASE (cICDH)	Encodes a NADP+-isocitrate dehydrogenase that is believed to function in the cytosol. It appears to contribute to NADPH production under oxidative stress, and thereby to participate in redox signalling linked to defense responses. The mRNA is cell-to-cell mobile.
P.x_tomentosa15533	1.09832	0.977558	1.35056	2.39333	5.56593	3.6181	1.14215	3.85912	1.75653	1.1e-05	0.00051722	1.65404	1.00552	6.88975	4.42571	1.32978	5.65773	2.08904	2.02e-05	0.00034151	AT5G62000	AUXIN RESPONSE FACTOR 2 (ARF2)	Encodes an auxin response factor. Mutants have many defects including enlarged rosette leaves, reduced fertility, later senescence, hypocotyl elongation defects, enlarged seeds and enlarged cotyledons. May not mediate auxin effects. Increase in seed size due to increased cell proliferation. The mRNA is cell-to-cell mobile.
P.x_tomentosa15809	2.29472	3.19773	2.19614	4.20586	18.0209	8.99438	2.56286	10.4071	2.02173	0.000111	0.0030881	3.05503	0.889625	10.4313	6.34338	1.97233	8.38732	2.08831	0.0022302	0.015958	AT2G38760	ANNEXIN 3 (ANNAT3)	Annexins are calcium binding proteins that are localized in the cytoplasm. When cytosolic Ca2+ increases, they relocate to the plasma membrane. The mRNA is cell-to-cell mobile.
P.x_tomentosa63685	1.86123	2.65989	3.23009	68.4802	245.766	9.27401	2.58374	107.84	5.38329	1.26e-10	4.96e-08	1.38456	0.557919	5.69411	2.56214	0.971241	4.12813	2.08759	0.0020507	0.014974	AT4G30780	-	ATP-dependent DNA helicase;(source:Araport11)
P.x_tomentosa34995	5.55989	6.85036	4.97697	12.0347	26.3157	13.1209	5.79574	17.1571	1.56574	0.000101	0.0028792	6.24138	5.18633	26.1952	22.2733	5.71386	24.2343	2.08451	3.41e-08	1.29e-06
P.x_tomentosa68932	3.28459	3.39832	2.17539	5.48124	9.73364	18.028	2.95277	11.0809	1.90794	1.02e-05	0.00048828	3.19893	3.25822	13.6698	13.6329	3.22857	13.6514	2.08008	1.16e-07	3.85e-06	AT1G77000	(SKP2B)	AtSKP2;2 is a homolog of human SKP2, the human F-box protein that recruits E2F1. Contains an F-box motif at the N-terminal region and a C-terminal Leu-rich repeat domain. Forms part of an E3-ubiquitin-ligase SCF (Skp1, cullin, F-box) complex and recruits phosphorylated AtE2Fc, a transcriptional factor that might play a role in cell division and during the transition from skotomorphogenesis to pho…
P.x_tomentosa74635	0.605949	0.501765	0.670902	0.521974	1.9363	3.18206	0.592872	1.88011	1.66503	0.0038795	0.041033	0.575457	0.354328	2.29364	1.6161	0.464892	1.95487	2.07211	0.000313	0.0032987	AT5G24260	-	prolyl oligopeptidase family protein;(source:Araport11)
P.x_tomentosa24295	1.5706	1.75677	1.70168	5.74908	7.09947	18.619	1.67635	10.4892	2.6455	7.81e-10	2.26e-07	0.526884	0.70913	3.6256	1.51642	0.618007	2.57101	2.05664	0.0031144	0.020833	AT3G11410	PROTEIN PHOSPHATASE 2CA (PP2CA)	Encodes protein phosphatase 2C. Negative regulator of ABA signalling. Expressed in seeds during germination. mRNA up-regulated by drought and ABA.
P.x_tomentosa61691	1.13204	0.845058	1.31271	1.78118	4.40933	3.48601	1.0966	3.22551	1.55648	0.00018345	0.0045423	3.20442	2.11922	8.18041	13.9554	2.66182	11.0679	2.0559	7.13e-05	0.00098099	AT5G19740	LIKE AMP 1 (LAMP1)	LAMP is an AMP paralog that overlaps in expression within the vascular system. Along with LAMP it suppresses meristem activity within the peripheral zone of the shoot apical meristem. LAMP is localized to the endoplasmic reticulum.
P.x_tomentosa29525	1.82835	1.81484	2.03868	8.83931	17.1973	3.00683	1.89396	9.68114	2.35377	6.45e-05	0.0020406	1.15131	0.569293	5.2231	1.9307	0.860302	3.5769	2.0558	0.0079618	0.043219	AT3G19580	ZINC-FINGER PROTEIN 2 (ZF2)	Encodes zinc finger protein. mRNA levels are upregulated in response to ABA, high salt, and mild desiccation. The protein is localized to the nucleus and acts as a transcriptional repressor.
P.x_tomentosa18171	0.128774	0.118739	0.18334	0.861672	1.3995	0.162618	0.143618	0.80793	2.492	0.0024	0.029539	0.701107	0.70702	3.30251	2.54863	0.704063	2.92557	2.05494	0.00024172	0.0026923	AT2G05940	RPM1-INDUCED PROTEIN KINASE (RIPK)	Encodes a receptor-like cytoplasmic kinase that phosphorylates the host target RIN4, leading to the activation of a plant innate immune receptor RPM1.
P.x_tomentosa69456	0.379089	0.605658	0.233589	0.97458	1.45976	1.60754	0.406112	1.34729	1.73012	0.00037159	0.0077711	1.35723	2.15958	2.45743	12.1512	1.7584	7.30429	2.05448	0.0086291	0.045885	AT5G42180	PEROXIDASE 64 (PER64)	Peroxidase superfamily protein;(source:Araport11)
P.x_tomentosa70837	0.115168	0.208442	0.401529	0.542218	1.29756	1.36944	0.241713	1.06974	2.14589	4.12e-05	0.001446	0.204031	0.168569	1.05744	0.489741	0.1863	0.773593	2.05395	0.00064802	0.0059509	AT5G50200	WOUND-RESPONSIVE 3 (WR3)	Wound-responsive gene 3 (WR3). Encodes a high-affinity nitrate transporter. Up-regulated by nitrate. Involved in jasmonic acid-independent wound signal transduction.
P.x_tomentosa04877	11.5434	14.3562	10.3026	21.9118	53.9435	47.3644	12.0674	41.0732	1.76708	2.5e-06	0.00016036	3.32791	1.8093	12.6053	8.71413	2.5686	10.6597	2.05311	2.47e-05	0.00040381	AT1G79270	EVOLUTIONARILY CONSERVED C-TERMINAL REGION 8 (ECT8)	evolutionarily conserved C-terminal region 8;(source:Araport11)
P.x_tomentosa12171	1.78079	2.9348	3.83318	18.2826	32.9682	2.07909	2.84959	17.7766	2.64116	0.00041536	0.0084192	0.801379	0.623726	3.94125	1.94538	0.712553	2.94331	2.04637	0.00233	0.016532	AT1G80840	WRKY DNA-BINDING PROTEIN 40 (WRKY40)	Pathogen-induced transcription factor. Binds W-box sequences in vitro. Forms protein complexes with itself and with WRKY40 and WRKY60. Coexpression with WRKY18 or WRKY60 made plants more susceptible to both P. syringae and B. cinerea. WRKY18, WRKY40, and WRKY60 have partially redundant roles in response to the hemibiotrophic bacterial pathogen Pseudomonas syringae and the necrotrophic fungal path…
P.x_tomentosa12381	15.6637	29.711	19.3192	41.2674	111.036	43.9392	21.5647	65.4143	1.60094	0.00061651	0.011195	62.3543	26.7805	239.933	126.437	44.5674	183.185	2.03924	0.00019233	0.002236	AT3G45140	LIPOXYGENASE 2 (LOX2)	Chloroplast lipoxygenase required for wound-induced jasmonic acid accumulation in Arabidopsis.Mutants are resistant to Staphylococcus aureus and accumulate salicylic acid upon infection. The mRNA is cell-to-cell mobile.
P.x_tomentosa20710	3.26737	2.8981	3.20841	7.46934	16.3742	8.57751	3.12463	10.807	1.79021	7.67e-06	0.00039323	1.72835	1.70625	9.03153	5.0805	1.7173	7.05601	2.03871	5.03e-05	0.00073706	AT3G01170	-	Ribosomal protein L34e superfamily protein;(source:Araport11)
P.x_tomentosa33479	10.2157	11.0293	12.0044	38.7249	143.581	37.5649	11.0831	73.2902	2.72525	7.22e-07	6.02e-05	5.21784	5.20027	29.7227	13.041	5.20905	21.3818	2.03729	2.85e-05	0.00045647	AT1G22360	UDP-GLUCOSYL TRANSFERASE 85A2 (UGT85A2)	UDP-glucosyl transferase 85A2;(source:Araport11)
P.x_tomentosa06281	9.95856	7.19795	6.45313	25.6464	72.74	6.32921	7.86988	34.9052	2.14903	0.0018878	0.024945	4.54835	1.05392	9.67096	13.3168	2.80113	11.4939	2.03679	0.0041059	0.025885	AT2G39420	(MAGL8)	alpha/beta-Hydrolases superfamily protein;(source:Araport11)
P.x_tomentosa39261	2.20425	3.8257	3.48222	4.87744	22.6366	17.8952	3.17072	15.1364	2.25514	1.6e-05	0.00069935	1.25357	0.79122	6.16948	2.17783	1.0224	4.17366	2.02936	0.0013737	0.010868	AT4G33300	ADR1-LIKE 1 (ADR1-L1)	Encodes a member of the ADR1 family nucleotide-binding leucine-rich repeat (NB-LRR) immune receptors.
P.x_tomentosa58426	2.61879	2.03688	1.9076	5.07852	10.3984	3.63025	2.18776	6.36905	1.54163	0.00105	0.0165	2.14297	2.132	12.0731	5.37443	2.13749	8.72378	2.02904	0.00013427	0.0016658	AT4G33950	OPEN STOMATA 1 (OST1)	Encodes calcium-independent ABA-activated protein kinase, a member of SNF1-related protein kinases (SnRK2) whose activity is activated by ionic (salt) and non-ionic (mannitol) osmotic stress. Mutations disrupted ABA induction of stomatal closure as well as ABA inhibition of light-induced stomatal opening. However, regulation of stomatal opening/closing by light or CO(2) is not affected in these m…
P.x_tomentosa03951	0.478411	0.786622	0.411619	1.28245	4.49976	1.57302	0.558884	2.45175	2.13319	0.000185	0.00456	0.543167	0.619223	2.98726	1.75001	0.581195	2.36864	2.02696	0.000262	0.0028638	AT2G05810	-	ARM repeat superfamily protein;(source:Araport11)
P.x_tomentosa05115	0.891282	1.01011	0.940937	2.00767	6.21726	2.60586	0.947443	3.61026	1.92999	4.62e-05	0.001576	0.766644	0.515329	3.65719	1.56637	0.640987	2.61178	2.02667	0.00047665	0.0046632	AT1G68710	-	ATPase E1-E2 type family protein / haloacid dehalogenase-like hydrolase family protein;(source:Araport11)
P.x_tomentosa06448	0.72067	0.199489	0.094518	1.02002	2.36667	1.87843	0.338226	1.75504	2.37544	0.00122	0.018359	1.75323	1.26054	5.44818	6.71668	1.50688	6.08243	2.01308	9.48e-05	0.0012476	AT5G05600	JASMONIC ACID OXIDASE 2 (JOX2)	Encodes a protein with similarity to flavonol synthases that is involved in the detoxifcation polycyclic aromatic hydrocarbons.One of 4 paralogs encoding a 2-oxoglutarate/Fe(II)-dependent oxygenases that hydroxylates JA to 12-OH-JA.
P.x_tomentosa33365	4.24196	6.47055	5.59087	16.4512	25.8975	5.50465	5.43446	15.9511	1.55345	0.00355	0.0386	3.5812	0.905609	11.0463	7.0446	2.2434	9.04544	2.0115	0.0061729	0.03546
P.x_tomentosa28517	2.18079	2.76902	2.6688	9.19749	28.0465	8.98122	2.53954	15.4084	2.60108	3.48e-07	3.31e-05	2.06419	1.40898	9.22263	4.77311	1.73659	6.99787	2.01066	0.00012	0.0015135	AT4G38800	METHYLTHIOADENOSINE NUCLEOSIDASE 1 (MTN1)	Encodes one of the 5'-methylthioadenosine nucleosidases (AT4G38800/MTN1; AT4G34840/MTN2). Double mutant, mtn1-1mtn2-1, retains approximately 14% of the MTN enzyme activity present in the wild type and displays a pleiotropic phenotype that includes altered vasculature and impaired fertility.
P.x_tomentosa79428	0.264416	0.182643	0.086802	0.554904	0.795021	0.341707	0.177954	0.563877	1.66388	0.0025884	0.030982	0.158639	0.089356	0.648748	0.349722	0.123997	0.499235	2.00941	0.00746	0.0411
P.x_tomentosa02598	1.64379	2.16754	1.57991	10.1067	17.811	86.1005	1.79708	38.0061	4.4025	1.79e-11	8.74e-09	1.17337	0.693593	5.55829	1.95636	0.933481	3.75732	2.00901	0.0040574	0.025664	AT2G04240	(XERICO)	Encodes a small protein with an N-terminal trans-membrane domain and a RING-H2 zinc finger motif located at the C-terminus. Gene expression is induced by salt and osmotic stress. Transcrips levels are induced by DELLA proteins and repressed by gibberellic acid. Involved in ABA metabolism.
P.x_tomentosa41235	1.8015	1.23788	1.76863	5.85796	9.57681	6.75587	1.60267	7.39688	2.20644	5.13e-10	1.6e-07	0.871089	0.643757	4.07562	2.01965	0.757423	3.04764	2.00852	0.000832	0.0072633	AT3G22970	-	hypothetical protein (DUF506);(source:Araport11)
P.x_tomentosa59040	2.48779	2.0641	2.09834	7.61164	19.9891	5.11422	2.21674	10.905	2.29847	1.25e-05	0.00057462	1.09822	0.645656	5.36061	1.64885	0.871938	3.50473	2.00701	0.0030651	0.020567	AT5G25930	-	kinase family with leucine-rich repeat domain-containing protein;(source:Araport11)
P.x_tomentosa19112	2.36935	2.00237	1.58369	17.2408	37.6888	4.76899	1.98514	19.8995	3.32542	2.49e-07	2.51e-05	0.873384	0.645799	3.87014	2.22438	0.759591	3.04726	2.00422	0.00017508	0.0020721	AT5G44150	-	phosphorelay protein;(source:Araport11)
P.x_tomentosa30842	1.57812	4.299	3.4491	34.8462	65.2012	2.72983	3.10874	34.2591	3.46208	2.14e-05	0.0008726	1.13243	1.32191	7.43143	2.37251	1.22717	4.90197	1.99802	0.00177	0.0133	AT2G14960	(GH3.1)	encodes a protein similar to IAA-amido synthases. Lines carrying an insertion in this gene are hypersensitive to auxin.
P.x_tomentosa26267	1.78282	1.57119	2.28517	4.84778	14.0166	3.28226	1.87973	7.38221	1.97353	0.000366	0.00767	1.68493	1.87421	8.97279	5.22326	1.77957	7.09802	1.99589	1.07e-05	0.00019868	AT1G79270	EVOLUTIONARILY CONSERVED C-TERMINAL REGION 8 (ECT8)	evolutionarily conserved C-terminal region 8;(source:Araport11)
P.x_tomentosa50302	1.71908	2.26944	3.42434	28.8006	53.6601	16.3625	2.47095	32.941	3.73675	8.29e-13	5.71e-10	2.41868	1.57892	12.0532	3.88042	1.9988	7.9668	1.99487	0.005418	0.032005	AT4G38580	FARNESYLATED PROTEIN 6 (FP6)	putative farnesylated protein (At4g38580) mRNA, complete
P.x_tomentosa25871	0.963224	0.860937	1.30331	2.27099	7.3966	2.51168	1.04249	4.05976	1.96136	0.000191	0.00469	0.874883	0.548817	3.53013	2.11446	0.71185	2.82229	1.98722	0.000422	0.0042246	AT3G54850	PLANT U-BOX 14 (PUB14)	Encodes a protein with a typical U-box domain followed by an Armadillo repeat region, a domain organization that is frequently found in plant U-box proteins. Displays ubiquitin ligase activity in vitro.
P.x_tomentosa22417	5.66157	4.4078	5.98743	69.2185	69.341	9.82436	5.35227	49.4613	3.20808	4.52e-07	4.1e-05	3.07165	2.08215	15.0312	5.35323	2.5769	10.1922	1.98376	0.00065907	0.0060273	AT2G40140	(CZF1)	zinc finger (CCCH-type) family protein;(source:Araport11)
P.x_tomentosa68458	3.2493	2.49846	3.16257	6.98634	19.2633	71.6282	2.97011	32.6259	3.45743	1.78e-07	1.93e-05	3.46107	3.6066	15.1732	12.7305	3.53383	13.9519	1.98115	2.36e-07	7.26e-06	AT1G60420	NUCLEOREDOXIN 1 (NRX1)	Reduce transmission through pollen. The mRNA is cell-to-cell mobile.
P.x_tomentosa65045	1.39474	1.13787	0.74959	4.88425	12.0236	2.01704	1.09407	6.30828	2.52755	4.89e-05	0.00165	0.607635	0.453017	3.05281	1.13342	0.530326	2.09312	1.9807	0.0033345	0.021982	AT2G33580	LYSM-CONTAINING RECEPTOR-LIKE KINASE 5 (LYK5)	Encodes a putative LysM-containing receptor-like kinase. LYK5 is a major chitin receptor and forms a chitin-induced complex with related kinase CERK1. Based on protein sequence alignment analysis, it was determined as a pseudo kinase due to a lack of the ATP-binding P-loop in the kinase domain.
P.x_tomentosa33402	1.47872	0.782048	0.647782	6.12467	7.16413	1.41296	0.969516	4.90059	2.33762	0.0001936	0.0047353	1.99058	1.34672	7.61021	5.54291	1.66865	6.57656	1.97865	1.86e-05	0.000319	AT4G17230	SCARECROW-LIKE 13 (SCL13)	Encodes a scarecrow-like protein (SCL13). Member of GRAS gene family.
P.x_tomentosa40765	1.85899	3.13396	3.34716	15.2407	36.5817	10.7939	2.78004	20.8721	2.9084	1.48e-08	2.51e-06	4.78604	1.66667	18.4423	6.9567	3.22635	12.6995	1.97679	0.0032596	0.021601	AT1G09970	(LRR XI-23)	RLK7 belongs to a leucine-rich repeat class of receptor-likekinase (LRR-RLKs). It is involved in the control of germination speed and the tolerance to oxidant stress. The mRNA is cell-to-cell mobile.
P.x_tomentosa60748	0.543956	0.611745	0.405374	1.35613	3.61502	1.95938	0.520358	2.31017	2.15042	1.88e-05	0.00079208	0.415348	0.568901	2.08089	1.78235	0.492125	1.93162	1.97272	0.0022677	0.016179	AT2G21080	-	Ras guanine nucleotide exchange factor K;(source:Araport11)
P.x_tomentosa59725	0.625943	0.410642	0.424916	1.33938	3.5914	4.83205	0.487167	3.25428	2.73985	4.81e-09	9.92e-07	0.642969	0.74484	3.77432	1.66856	0.693905	2.72144	1.97156	0.00016076	0.0019306	AT2G37170	PLASMA MEMBRANE INTRINSIC PROTEIN 2 (PIP2B)	a member of the plasma membrane intrinsic protein subfamily PIP2. localizes to the plasma membrane and exhibits water transport activity in Xenopus oocyte. expressed specifically in the vascular bundles and protein level increases slightly during leaf dev
P.x_tomentosa57636	0.60187	0.239627	0.295587	1.06748	1.06173	5.16886	0.379028	2.43269	2.68217	0.00021552	0.0051325	1.30576	1.13997	5.63258	3.93956	1.22287	4.78607	1.96857	0.000112	0.00144	AT5G25110	CBL-INTERACTING PROTEIN KINASE 25 (CIPK25)	member of AtCIPKs
P.x_tomentosa09937	4.22799	6.21565	7.45571	22.1409	59.6252	20.9837	5.96645	34.2499	2.52116	2.85e-07	2.81e-05	1.73068	2.27098	11.8443	3.80415	2.00083	7.8242	1.96734	0.0017	0.012901	AT5G40780	LYSINE HISTIDINE TRANSPORTER 1 (LHT1)	Encodes LHT1 (lysine histidine transporter), a high-affinity transporter for cellular amino acid uptake in both root epidermis and leaf mesophyll.
P.x_tomentosa79314	2.02919	0.951274	1.16057	2.54531	5.46836	5.55959	1.38034	4.52442	1.71271	0.000152	0.0039527	4.40618	1.79236	14.0795	10.1235	3.09927	12.1015	1.96518	0.0004486	0.004437	AT4G18530	-	lysine ketoglutarate reductase trans-splicing-like protein, putative (DUF707);(source:Araport11)
P.x_tomentosa09356	2.85243	1.93907	2.51766	47.3738	36.75	3.73934	2.43638	29.2877	3.58748	6.38e-07	5.4e-05	1.13855	0.880716	5.1781	2.69778	1.00963	3.93794	1.96361	0.00026537	0.0028911	AT5G48150	PHYTOCHROME A SIGNAL TRANSDUCTION 1 (PAT1)	Member of GRAS gene family. Semi-dominant mutant has a reduced response to far-red light and appears to act early in the phytochrome A signaling pathway.
P.x_tomentosa15266	1.62192	1.66945	1.05894	17.5711	55.1223	1.69787	1.4501	24.7971	4.09594	1.76e-06	0.000121	0.813209	0.377306	3.16828	1.47302	0.595257	2.32065	1.96294	0.0077617	0.042325	AT5G41330	-	BTB/POZ domain with WD40/YVTN repeat-like protein;(source:Araport11)
P.x_tomentosa86360	2.40463	3.09182	2.53808	13.4711	49.4867	3.99416	2.67818	22.3173	3.05884	2.18e-05	0.00088457	1.87821	1.47684	8.51951	4.52849	1.67753	6.524	1.95942	5.29e-05	0.00076806	AT2G11520	CALMODULIN-BINDING RECEPTOR-LIKE CYTOPLASMIC KINASE 3 (CRCK3)	high overall homology to CRCK1
P.x_tomentosa74390	0.216415	0.744311	0.915171	1.38576	3.80275	2.11293	0.625299	2.43381	1.9606	0.00071612	0.012483	0.326094	0.289629	1.6583	0.734305	0.307862	1.1963	1.95823	0.00895	0.047187	AT4G21120	AMINO ACID TRANSPORTER 1 (AAT1)	Encodes a member of the cationic amino acid transporter (CAT) subfamily of amino acid polyamine choline transporters. Mediates efficient uptake of Lys, Arg and Glu in a yeast system. The mRNA is cell-to-cell mobile.
P.x_tomentosa38200	2.48306	1.98167	2.81327	5.94431	13.4043	3.81586	2.426	7.72148	1.6703	0.00082	0.0138	0.518725	0.911798	3.54723	2.01003	0.715261	2.77863	1.95783	0.0012483	0.010093	AT5G58430	EXOCYST SUBUNIT EXO70 FAMILY PROTEIN B1 (EXO70B1)	A member of EXO70 gene family, putative exocyst subunits, conserved in land plants. Arabidopsis thaliana contains 23 putative EXO70 genes, which can be classified into eight clusters on the phylogenetic tree.
P.x_tomentosa32620	0.420891	0.189459	0.276407	0.975119	1.19586	0.776565	0.295586	0.982515	1.7329	0.00035	0.0074261	0.403509	0.402454	1.98011	1.15069	0.402981	1.5654	1.95774	0.00201	0.014735	AT5G01850	-	Protein kinase superfamily protein;(source:Araport11)
P.x_tomentosa31282	2.84803	2.4179	2.05062	5.51374	18.4191	5.13089	2.43885	9.68791	1.98999	0.00028204	0.006321	1.62132	1.29897	8.90858	2.42557	1.46014	5.66708	1.9565	0.005678	0.033228	AT1G08230	-	Codes for a H+-driven, high affinity gamma-aminobutyric acid (GABA) transporter. Localized at the plasma membrane. In planta, AtGAT1 expression was highest in flowers and under conditions of elevated GABA concentrations such as wounding or senescence.
P.x_tomentosa86247	2.40478	1.81162	1.81888	4.58301	9.10825	8.46245	2.01176	7.38457	1.87606	1.4e-07	1.6e-05	2.41113	0.839228	7.86656	4.62759	1.62518	6.24707	1.94258	0.0026539	0.018333	AT1G11050	-	Protein kinase superfamily protein;(source:Araport11)
P.x_tomentosa22692	5.01963	2.98597	2.9863	20.1269	22.7309	7.87079	3.66397	16.9095	2.20636	1.41e-05	0.00063303	6.38386	4.55904	25.1904	16.8509	5.47145	21.0207	1.94181	3.44e-05	0.000536	AT5G54940	-	Translation initiation factor SUI1 family protein;(source:Araport11)
P.x_tomentosa68412	14.4482	13.5034	12.3559	27.5965	77.0529	59.5254	13.4358	54.725	2.02611	3.4e-07	3.25e-05	14.4327	3.86443	38.3384	31.9226	9.14857	35.1305	1.9411	0.00244	0.0172	AT1G42430	EARLY STARVATION 1 (ESV1)	Novel plant specific, chloroplast localized protein that is involved in regulation of starch degradation.
P.x_tomentosa48125	0.743569	0.686699	1.62021	1.4501	4.15848	4.00554	1.01683	3.20471	1.65612	0.0020865	0.026783	0.896083	0.57966	2.88175	2.7591	0.737872	2.82042	1.93447	0.0029889	0.02016	AT4G21160	(ZAC)	ADP-ribosylation factor GTPase-activating protein containing zinc finger and C2 domains and a novel PI-3-P-binding protein region. Binds PI-3-P. Highest expression levels in flowering tissue, rosettes and roots. A member of ARF GAP domain (AGD), A thaliana has 15 members, grouped into four classes.
P.x_tomentosa23646	11.6226	7.86131	7.60912	150.065	79.4138	16.4894	9.031	81.9893	3.18248	1.54e-06	0.00010844	5.10839	5.00187	24.3437	14.2825	5.05513	19.3131	1.93376	6.36e-06	0.000127	AT4G02040	-	hypothetical protein;(source:Araport11)
P.x_tomentosa56388	2.3793	2.98261	2.50602	7.33288	25.2291	107.23	2.62264	46.5975	4.15116	9.9e-09	1.79e-06	1.45412	1.26802	5.1811	5.19085	1.36107	5.18598	1.92988	7.68e-05	0.0010442	AT1G12780	UDP-D-GLUCOSE/UDP-D-GALACTOSE 4-EPIMERASE 1 (UGE1)	Encodes a UDP-glucose epimerase that catalyzes the interconversion of the sugar nucleotides UDP-glucose UDP-galactose via a UDP-4-keto-hexose intermediate. Responsive to stress.
P.x_tomentosa38931	0.193092	0.058643	0.058996	1.17595	0.865059	0.182658	0.103577	0.741221	2.8392	0.000865	0.0144	1.23516	0.649581	3.04764	4.12307	0.942372	3.58535	1.92775	0.00119	0.00974	AT2G46620	-	P-loop containing nucleoside triphosphate hydrolases superfamily protein;(source:Araport11)
P.x_tomentosa65574	5.95224	5.84857	4.50933	4.94255	17.5939	30.0959	5.43672	17.5441	1.69018	0.00225	0.0282	6.70585	4.57326	12.605	30.219	5.63956	21.412	1.92477	0.0017152	0.012989
P.x_tomentosa81024	1.45755	0.493431	0.519642	2.5898	3.89491	2.82611	0.823541	3.1036	1.91403	0.00028615	0.0063902	1.51629	1.34467	5.46735	5.39419	1.43048	5.43077	1.92466	4.37e-05	0.000656	AT1G33340	(PICALM8)	ENTH/ANTH/VHS superfamily protein;(source:Araport11)
P.x_tomentosa65557	14.2285	26.0751	32.9459	63.5668	243.04	78.7025	24.4165	128.436	2.39513	1.74e-05	0.00074275	7.25618	2.5182	24.3818	12.7255	4.88719	18.5536	1.92463	0.00235	0.016653	AT1G71695	-	Peroxidase superfamily protein;(source:Araport11)
P.x_tomentosa36507	0.127318	0.120134	0.236539	6.13843	28.7151	0.276268	0.16133	11.7099	6.18157	1.61e-05	0.00070054	1.6662	1.10402	5.82704	4.66948	1.38511	5.24826	1.92183	0.000182	0.0021408	AT5G17540	-	HXXXD-type acyl-transferase family protein;(source:Araport11)
P.x_tomentosa23486	0.90662	1.2698	1.72975	1.91597	8.80901	3.04585	1.30206	4.59028	1.81779	0.00155	0.021769	0.775359	0.442888	3.23263	1.37739	0.609124	2.30501	1.91997	0.0049551	0.029835	AT5G14420	RING DOMAIN LIGASE2 (RGLG2)	Encodes RGLG2 (RING domain ligase 2), a RING domain ubiquitin E3 ligase that negatively regulates the drought stress response by mediating ERF53 transcriptional activity.
P.x_tomentosa62734	87.1951	73.6025	75.7824	371.099	697.798	139.216	78.86	402.705	2.35236	1.59e-05	0.00069833	11.5418	12.5833	59.4317	31.7647	12.0626	45.5982	1.91844	0.00016023	0.0019259
P.x_tomentosa77045	0.721618	0.66217	0.842708	15.2593	52.4834	1.17643	0.742165	22.973	4.95206	4.41e-08	6.15e-06	0.618615	0.396526	2.47685	1.35226	0.507571	1.91456	1.91533	0.0069902	0.039085	AT5G65280	GCR2-LIKE 1 (GCL1)	Encodes a protein with reported similarity to GCR2 a putative G protein coupled receptor thought to be an ABA receptor. Loss of function mutations in GCL1 show no ABA response defects based on assays of seed germination and seedling development.GCL1 also has similarity to LANCL1 and LANCL2, human homologs of bacterial lanthionine synthetase.
P.x_tomentosa40909	0.484935	0.599076	0.426454	6.50843	18.8725	3.51254	0.503488	9.63116	4.25768	1.46e-11	7.32e-09	0.82971	0.607919	3.93264	1.48996	0.718815	2.7113	1.91529	0.0067057	0.037859	AT1G77810	-	Galactosyltransferase family protein;(source:Araport11)
P.x_tomentosa67068	8.38833	8.59744	8.1251	17.2089	57.7726	35.0654	8.37029	36.6823	2.13174	1.38e-06	9.88e-05	10.9931	3.2163	28.7711	24.8228	7.10469	26.797	1.91523	0.0020524	0.014982	AT1G42430	EARLY STARVATION 1 (ESV1)	Novel plant specific, chloroplast localized protein that is involved in regulation of starch degradation.
P.x_tomentosa65103	9.87257	5.3107	3.61234	17.0254	35.8241	43.2336	6.2652	32.0277	2.35389	9.44e-07	7.36e-05	5.47095	1.61851	15.7874	10.9517	3.54473	13.3696	1.91521	0.0029811	0.020113	AT4G35090	CATALASE 2 (CAT2)	Encodes a peroxisomal catalase, highly expressed in bolts and leaves. mRNA expression patterns show circadian regulation with mRNA levels being high in the subjective early morning. Loss of function mutations have increased H2O2 levels and increased H2O2 sensitivity. Mutants accumulate more toxic ions yet show decreased sensitivity to Li+. This decreased sensitivity is most likely due to an insen…
P.x_tomentosa65754	0.693335	1.15248	0.8119	1.65874	8.44858	3.09092	0.885904	4.39942	2.31209	0.00010932	0.0030634	0.679797	0.420278	2.81379	1.33018	0.550037	2.07198	1.91341	0.0063394	0.036225	AT1G77810	-	Galactosyltransferase family protein;(source:Araport11)
P.x_tomentosa71969	3.00449	3.10387	3.71369	15.2847	29.5827	6.64132	3.27402	17.1696	2.39072	6.23e-06	0.00033267	3.18668	2.19475	13.9383	6.31185	2.69071	10.1251	1.91187	0.00029656	0.003161	AT2G31880	SUPPRESSOR OF BIR1 1 (SOBIR1)	Encodes a putative leucine rich repeat transmembrane protein that is expressed in response to Pseudomonas syringae. Expression of SRRLK may be required for silencing via lsiRNAs. Regulates cell death and innate immunity.
P.x_tomentosa68971	31.6072	37.9986	33.3852	134.695	121.207	83.1789	34.3303	113.027	1.71911	5.11e-08	6.93e-06	14.7549	10.746	55.1995	40.705	12.7504	47.9523	1.91105	1.1e-06	2.78e-05	AT1G01720	(ATAF1)	Belongs to a large family of putative transcriptional activators with NAC domain. Transcript level increases in response to wounding and abscisic acid. ATAF1 attentuates ABA signaling and sythesis. Mutants are hyposensitive to ABA. The mRNA is cell-to-cell mobile.
P.x_tomentosa15237	0.742524	2.58882	2.44512	28.6881	38.9319	3.6769	1.92549	23.7656	3.62558	1.12e-06	8.34e-05	1.80409	1.54712	8.80496	3.79221	1.6756	6.29858	1.91035	0.00060021	0.0056074	AT3G48990	ACYL-ACTIVATING ENZYME 3 (AAE3)	Encodes an oxalyl-CoA synthetase and is required for oxalate degradation, for normal seed development, and for defense against an oxalate-producing fungal pathogen.
P.x_tomentosa41028	1.0002	1.23239	1.2785	1.86221	3.47623	5.1793	1.17036	3.50591	1.58284	3.08e-05	0.0011513	1.14141	0.82906	4.80281	2.60398	0.985235	3.70339	1.91031	0.000324	0.0034	AT1G21450	SCARECROW-LIKE 1 (SCL1)	Encodes a scarecrow-like protein (SCL1). Member of GRAS gene family. The mRNA is cell-to-cell mobile.
P.x_tomentosa76558	1.53661	1.24192	1.50551	3.45762	9.38433	3.65362	1.42801	5.49852	1.94504	4.11e-05	0.001442	1.20196	0.763519	5.14694	2.23751	0.982737	3.69222	1.90961	0.001567	0.01206	AT2G23450	-	Protein kinase superfamily protein;(source:Araport11)
P.x_tomentosa87297	13.0167	22.7037	18.7622	27.6744	120.602	215.989	18.1609	121.422	2.74112	3.2e-06	0.00019524	12.0695	8.29165	37.4457	38.9166	10.1806	38.1811	1.90704	3e-06	6.64e-05	AT5G57655	-	xylose isomerase family protein;(source:Araport11)
P.x_tomentosa76639	1.09777	1.59511	1.60349	4.76001	13.3433	4.95761	1.43212	7.68697	2.42426	9.81e-07	7.58e-05	1.2371	0.964321	6.52412	1.72776	1.10071	4.12594	1.90629	0.0093939	0.048913	AT4G36990	HEAT SHOCK FACTOR 4 (HSF4)	Encodes a protein whose sequence is similar to heat shock factors that regulate the expression of heat shock proteins. Transcript level is increased in response to heat shock. However, overexpression of this gene did not result in the increase of decrease of heat shock proteins.
[truncated: 43 more rows]
