# Supplementary material for: PtoNF-YC9-SRMT-PtoRD26 module regulates the high saline tolerance of a triploid poplar
Source: Genome Biol. 2022 Jul 7;23:148. doi: 10.1186/s13059-022-02718-7 (PMC9264554; doi:10.1186/s13059-022-02718-7)
Supplement: Supplementary file 10 — Additional file 10. Table S9. The negatively regulated genes by both NaCl treatment and SRMT. [file 13059_2022_2718_MOESM10_ESM.xlsx]

## Sheet: Sheet1
Table S9. The negatively regulated genes by both NaCl treatment and SRMT.
gene_id	CK-1_fpkm	CK-2_fpkm	CK-3_fpkm	NaCl-1_fpkm	NaCl-2_fpkm	NaCl-3_fpkm	CK_fpkm-average	NaCl_fpkm-average	log2FoldChange	pval	padj	WT-1_fpkm	WT-2_fpkm	SRMT-OE-1_fpkm	SRMT-OE-2_fpkm	WT_fpkm-average	SRMT_fpkm-average	log2FoldChange	pval	padj	Ath ID	Ath name	Description
P.x_tomentosa54331	1.13104	0.734592	1.13796	0.470666	0.148445	0.321227	1.0012	0.313446	-1.68	0.0037238	0.039849	0.189654	0.531439	0.0001	0.0001	0.360546	0.0001	-11.816	0.000185	0.0022	AT1G67320	EMBRYO DEFECTIVE 2813 (EMB2813)	DNA primase, large subunit family;(source:Araport11)
P.x_tomentosa56406	41.3445	31.4478	34.7877	4.40856	1.02904	0.935866	35.86	2.12449	-4.07719	2.04e-10	7.59e-08	45.8309	60.5587	0.67587	0.602261	53.1948	0.639065	-6.37918	2.37e-82	2.88e-78	AT4G20360	RAB GTPASE HOMOLOG E1B (ATRABE1B)	Nuclear transcribed, plastid localized EF-Tu translation elongation factor. Referred to as AtRabE1b in DOI:10.1104/pp.013052. However, wider community usage and more publications assign the symbol RabE1b to At5g59840.
P.x_tomentosa12282	61.1228	41.265	44.8732	22.9298	2.1755	3.04216	49.087	9.38247	-2.3873	0.0045394	0.04569	29.9012	46.3378	0.12135	0.06668	38.1195	0.094015	-8.66342	4.31e-52	1.57e-48	AT3G54400	-	Eukaryotic aspartyl protease family protein;(source:Araport11)
P.x_tomentosa47826	5.64489	9.45586	8.0663	2.48081	0.224619	0.234383	7.72235	0.979938	-2.97828	0.00075544	0.012995	7.70212	20.0897	0.018801	0.048086	13.8959	0.0334435	-8.69872	3.66e-38	5.13e-35	AT1G78380	GLUTATHIONE S-TRANSFERASE TAU 19 (GSTU19)	Encodes a glutathione transferase that is a member of Tau GST gene family. Expression is induced by drought stress, oxidative stress, and high doses of auxin and cytokinin. naming convention according to Wagner et al. (2002) The expression of this gene is upregulated by herbicide safeners such as benoxacor and fenclorim.
P.x_tomentosa02504	11.992	19.3546	19.6517	7.57166	2.45561	2.46948	16.9994	4.16558	-2.02889	0.00036659	0.0076859	14.3212	16.0956	0.40048	0.55296	15.2084	0.47672	-4.99558	3.18e-34	3.62e-31	AT2G05790	-	O-Glycosyl hydrolases family 17 protein;(source:Araport11)
P.x_tomentosa57491	12.414	18.8367	25.6497	5.78573	0.356635	0.909808	18.9668	2.35073	-3.0123	0.00057648	0.01066	18.2551	45.1375	0.031046	0.135409	31.6963	0.0832275	-8.57304	3.93e-34	4.4e-31	AT3G54400	-	Eukaryotic aspartyl protease family protein;(source:Araport11)
P.x_tomentosa44615	8.482	9.98262	10.8889	4.31355	0.797543	0.726533	9.7845	1.94587	-2.33008	0.0014309	0.020535	11.3371	23.8369	0.288321	0.167467	17.587	0.227894	-6.27	3.49e-33	3.74e-30	AT3G24503	ALDEHYDE DEHYDROGENASE 2C4 (ALDH2C4)	Arabidopsis thaliana aldehyde dehydrogenase AtALDH1a mRNA. a sinapaldehyde dehydrogenase catalyzes both the oxidation of coniferylaldehyde and sinapaldehyde forming ferulic acid and sinapic acid, respectively
P.x_tomentosa79620	7.43121	9.67149	9.49033	3.9996	1.46879	2.82958	8.86434	2.76599	-1.68022	0.00011113	0.0031002	14.6288	29.8108	0.053837	0.05645	22.2198	0.0551435	-8.65444	6.62e-31	5.95e-28	AT5G33370	CUTIN SYNTHASE2 (CUS2)	GDSL-motif esterase/acyltransferase/lipase. Enzyme group with broad substrate specificity that may catalyze acyltransfer or hydrolase reactions with lipid and non-lipid substrates. Mutants are defective in cuticle formation with reduced sepal cuticle ridge formation.
P.x_tomentosa14211	16.7646	28.2384	29.9333	9.24242	1.17854	8.32708	24.9788	6.24935	-1.99892	0.0020026	0.026012	20.0339	56.2139	0.3355	0.467794	38.1239	0.401647	-6.56862	5.24e-30	4.48e-27	AT3G55440	TRIOSEPHOSPHATE ISOMERASE (TPI)	Encodes triosephosphate isomerase.
P.x_tomentosa10678	12.3436	19.9672	23.4764	7.2861	0.536272	3.82162	18.5958	3.88133	-2.26035	0.0025361	0.030589	14.0144	38.19	0.042113	0.154306	26.1022	0.0982095	-8.05409	4.59e-27	3.21e-24	AT3G55440	TRIOSEPHOSPHATE ISOMERASE (TPI)	Encodes triosephosphate isomerase.
P.x_tomentosa15778	22.501	19.0577	19.1839	10.1177	0.929754	2.78344	20.2475	4.61029	-2.13482	0.0048142	0.047498	7.95038	15.5734	0.097843	0.214765	11.7619	0.156304	-6.23362	1.58e-25	8.83e-23	AT3G54400	-	Eukaryotic aspartyl protease family protein;(source:Araport11)
P.x_tomentosa23551	9.99595	10.2437	11.4452	3.43661	0.788383	2.5538	10.5616	2.2596	-2.22469	1.31e-05	0.00059558	5.19761	4.53868	0.019643	0.061635	4.86815	0.040639	-6.90436	2.52e-25	1.34e-22	AT1G70370	POLYGALACTURONASE 2 (PG2)	polygalacturonase 2;(source:Araport11)
P.x_tomentosa76267	5.43196	4.35631	5.13544	2.35556	0.705859	0.702456	4.97457	1.25463	-1.98732	0.00077321	0.013213	7.94424	6.96039	1e-05	0.043064	7.45231	0.021537	-8.43473	1.35e-23	5.97e-21	AT1G02260	-	Divalent ion symporter;(source:Araport11)
P.x_tomentosa26630	2.84308	2.42601	1.90226	1.14018	0.166972	0.391084	2.39045	0.56608	-2.07821	0.0025251	0.030495	2.65757	3.34408	0.028592	0.03056	3.00082	0.029576	-6.66479	1.3e-22	4.97e-20	AT1G68560	ALPHA-XYLOSIDASE 1 (XYL1)	Encodes a bifunctional alpha-l-arabinofuranosidase/beta-d-xylosidase that belongs to family 3 of glycoside hydrolases.
P.x_tomentosa44800	11.5536	16.8341	16.8073	6.58797	1.75377	1.82972	15.065	3.39049	-2.15164	0.00043466	0.0087166	15.0575	45.4564	1e-05	0.022547	30.257	0.0112785	-11.3895	1.76e-21	5.98e-19	AT5G07990	TRANSPARENT TESTA 7 (TT7)	Required for flavonoid 3' hydroxylase activity. Enzyme abundance relative to CHS determines Quercetin/Kaempferol metabolite ratio. The mRNA is cell-to-cell mobile.
P.x_tomentosa07945	6.2871	12.438	14.2532	5.26218	1.92136	2.22454	10.9928	3.13602	-1.80955	0.001153	0.017647	5.58712	10.8475	0.032115	0.119675	8.21729	0.075895	-6.75851	1.36e-20	4.13e-18	AT1G26770	EXPANSIN A10 (EXPA10)	Encodes an expansin. Naming convention from the Expansin Working Group (Kende et al, Plant Mol Bio). Involved in the formation of nematode-induced syncytia in roots of Arabidopsis thaliana.
P.x_tomentosa30510	5.0304	5.75073	6.71633	2.15893	0.387381	0.955617	5.83249	1.16731	-2.32092	0.0001257	0.0034033	4.54152	5.01049	0.044548	0.148982	4.776	0.096765	-5.62517	2.06e-20	6.12e-18	AT3G51950	-	Zinc finger (CCCH-type) family protein / RNA recognition motif (RRM)-containing protein;(source:Araport11)
P.x_tomentosa34189	11.4927	15.9342	19.7818	6.59547	0.743238	2.60558	15.7363	3.31476	-2.24711	0.0012988	0.0192	8.15143	7.4724	0.700238	0.744022	7.81192	0.72213	-3.43535	6.59e-19	1.66e-16	AT3G52500	-	Eukaryotic aspartyl protease family protein;(source:Araport11)
P.x_tomentosa80104	2.96591	15.4253	12.5192	3.04029	0.064038	1.00401	10.3035	1.36944	-2.91147	0.0041873	0.043286	37.6931	75.8222	1e-05	1e-05	56.7576	1e-05	-22.4364	2.15e-18	5e-16	AT1G73325	-	Kunitz family trypsin and protease inhibitor protein;(source:Araport11)
P.x_tomentosa80323	24.2282	37.9738	41.0249	9.23931	0.620838	3.85826	34.4089	4.5728	-2.91163	0.00013313	0.0035495	21.4193	56.392	1e-05	1e-05	38.9057	1e-05	-21.8915	4.39e-18	9.68e-16	AT4G03210	XYLOGLUCAN ENDOTRANSGLUCOSYLASE/HYDROLASE 9 (XTH9)	encodes a member of xyloglucan endotransglucosylase/hydrolases (XTHs) that catalyze the cleavage and molecular grafting of xyloglucan chains function in loosening and rearrangement of the cell wall. Gene is expressed in shoot apex region, flower buds, flower stalks and internodes bearing flowers.
P.x_tomentosa36242	6.4957	7.58101	7.60639	3.71749	1.04222	0.57893	7.2277	1.77954	-2.02203	0.004304	0.044076	5.33965	6.45777	0.346016	0.459727	5.89871	0.402871	-3.87201	4.45e-18	9.79e-16	AT3G04810	NIMA-RELATED KINASE 2 (NEK2)	Encodes AtNek2, a member of the NIMA-related serine/threonine kinases (Neks) that have been linked to cell-cycle regulation in fungi and mammals. Plant Neks might be involved in plant development processes.
P.x_tomentosa71486	1.27264	9.92674	4.98877	0.500452	0.083075	0.141687	5.39605	0.241738	-4.48039	1.12e-07	1.34e-05	6.74157	4.39454	0.101538	1e-05	5.56805	0.050774	-6.77694	5.35e-18	1.17e-15	AT4G18550	DAD1-LIKE SEEDING ESTABLISHMENT-RELATED LIPASE (DSEL)	DSEL is cytosolic acylhydrolase that shows prefential lipase activity against the sn-1 position of several classes of lipids, including 1,3-diacylglycerols and 1-monoacylglycerols. Overexpression of DSEL leads to increased peroxisome and oil body levels in cotyledons and reduced beta-oxidation activity in seedlings.
P.x_tomentosa33243	2.47253	3.78713	3.89681	0.821702	0.050142	1.10814	3.38549	0.659996	-2.35884	0.0020799	0.026719	1.9987	3.29125	0.032623	0.064967	2.64497	0.048795	-5.76038	5.64e-18	1.22e-15	AT5G06940	-	Leucine-rich repeat receptor-like protein kinase family protein;(source:Araport11)
P.x_tomentosa29216	6.09617	5.05173	4.74684	2.59846	0.377767	0.599295	5.29825	1.19184	-2.15232	0.0027856	0.032652	7.18077	7.13816	0.174342	0.457532	7.15946	0.315937	-4.50214	1.31e-17	2.71e-15	AT3G51950	-	Zinc finger (CCCH-type) family protein / RNA recognition motif (RRM)-containing protein;(source:Araport11)
P.x_tomentosa00538	5.22836	3.21983	3.4218	1.29325	0.512742	2.08851	3.95666	1.29817	-1.60781	0.0010137	0.016138	3.94765	3.15156	0.233207	0.213726	3.54961	0.223467	-3.98953	1.36e-17	2.81e-15	AT2G45970	CYTOCHROME P450, FAMILY 86, SUBFAMILY A, POLYPEPTIDE 8 (CYP86A8)	Encodes a member of the CYP86A subfamily of cytochrome p450 genes. Expressed at moderate levels in flowers, leaves, roots and stems.
P.x_tomentosa06588	6.95754	14.9741	15.4443	5.13265	0.969866	3.26497	12.4587	3.1225	-1.99638	0.0010916	0.016988	4.37931	7.4319	0.222532	0.215205	5.9056	0.218868	-4.75395	1.9e-17	3.85e-15	AT1G69530	EXPANSIN A1 (EXPA1)	Member of Alpha-Expansin Gene Family. Naming convention from the Expansin Working Group (Kende et al, Plant Mol Bio). Involved in the formation of nematode-induced syncytia in roots of Arabidopsis thaliana.
P.x_tomentosa61522	5.90043	2.92296	3.52687	1.85028	0.459818	0.430029	4.11675	0.913377	-2.17222	0.0019488	0.025509	10.6103	7.51709	1e-05	0.019755	9.0637	0.0098825	-9.84101	5.59e-17	1.08e-14	AT5G54010	UDP-GLYCOSYLTRANSFERASE 79B6 (UGT79B6)	Encodes a flavonoid 3-O-glucoside:2&#8243;-O-glucosyltransferase that determines pollen-specific flavonol structure.
P.x_tomentosa47018	7.6443	6.42711	8.72683	2.03331	0.546095	3.6006	7.59941	2.06	-1.88324	0.00065736	0.0117	11.5	13.0496	0.234813	0.719166	12.2687	0.47699	-4.68488	5.65e-17	1.08e-14	AT5G63180	-	Pectin lyase-like superfamily protein;(source:Araport11)
P.x_tomentosa32122	4.15032	4.0447	4.40649	1.60771	0.421644	1.04815	4.2005	1.02583	-2.03376	6.55e-05	0.0020692	5.1787	6.03545	0.062084	0.223171	5.60707	0.142627	-5.29692	7.89e-17	1.49e-14	AT3G57270	BETA-1,3-GLUCANASE 1 (BG1)	encodes a member of glycosyl hydrolase family 17
P.x_tomentosa62220	10.0013	12.8634	14.6889	5.09008	1.05991	1.79371	12.5178	2.6479	-2.24107	0.00021563	0.0051325	5.57417	10.8354	0.022521	0.213625	8.20477	0.118073	-6.11871	8.2e-17	1.54e-14	AT2G37630	ASYMMETRIC LEAVES 1 (AS1)	Encodes a MYB-domain protein involved in specification of the leaf proximodistal axis. Mutation results in lobed and dissected leaves with a characteristic asymmetry. Homologous to the Antirrhinum PHANTASTICA (PHAN) and maize ROUGH SHEATH2 (RS2) genes Asymmetric placement of auxin response at the distal leaf tip precedes visible asymmetric leaf growth. Acts alongside AXR1 to exclude BP expression…
P.x_tomentosa75537	32.493	19.4945	25.4477	8.50674	4.78911	4.06608	25.8117	5.78731	-2.15706	1.6e-06	0.00011193	10.0461	25.7178	1.08217	1.0671	17.8819	1.07464	-4.05658	8.94e-17	1.66e-14	AT1G48600	PHOSPHOETHANOLAMINE N-METHYLTRANSFERASE (PMEAMT)	Encodes a phosphoethanolamine N-methyltransferase that catalyses the last two methylation steps of the three sequential methylations of phosphoethanolamine (PEA) that are required for the synthesis of phosphocholine (PCho) in plants.
P.x_tomentosa81225	2.23359	11.631	6.3537	1.63383	0.299719	0.848298	6.73944	0.927283	-2.86155	0.00015111	0.0039271	23.4251	49.984	1e-05	1e-05	36.7045	1e-05	-21.8075	1.64e-16	2.92e-14	AT1G73325	-	Kunitz family trypsin and protease inhibitor protein;(source:Araport11)
P.x_tomentosa53056	3.59188	2.02724	2.40346	0.905634	0.220133	0.07663	2.67419	0.400799	-2.73815	0.00098679	0.015822	6.53744	8.35355	1e-05	0.016075	7.44549	0.0080425	-9.85451	3.86e-16	6.56e-14	AT1G11600	CYTOCHROME P450, FAMILY 77, SUBFAMILY B, POLYPEPTIDE 1 (CYP77B1)	member of CYP77B
P.x_tomentosa74820	14.9576	10.6229	13.3149	3.69265	1.44232	1.70555	12.9651	2.28018	-2.50742	1.21e-07	1.43e-05	5.10267	13.2911	0.487991	0.417429	9.19691	0.45271	-4.34449	5.77e-16	9.59e-14	AT3G18000	XIPOTL 1 (XPL1)	Encodes a N-methyltransferase-like protein. Double mutants of NMT1 and NMT3 are defective in leaf, root, flower, seed, and pollen development.
P.x_tomentosa60062	4.89781	6.7942	7.1605	2.97168	0.760672	2.0745	6.28417	1.93562	-1.69893	0.00094601	0.01537	3.44083	7.52204	0.245167	0.248235	5.48144	0.246701	-4.47372	6.71e-16	1.1e-13	AT2G37630	ASYMMETRIC LEAVES 1 (AS1)	Encodes a MYB-domain protein involved in specification of the leaf proximodistal axis. Mutation results in lobed and dissected leaves with a characteristic asymmetry. Homologous to the Antirrhinum PHANTASTICA (PHAN) and maize ROUGH SHEATH2 (RS2) genes Asymmetric placement of auxin response at the distal leaf tip precedes visible asymmetric leaf growth. Acts alongside AXR1 to exclude BP expression…
P.x_tomentosa29035	9.96106	8.60804	10.1896	2.81488	1.35387	2.21416	9.58623	2.12764	-2.17171	2.15e-09	5.17e-07	6.84998	4.61088	0.194675	0.356948	5.73043	0.275811	-4.37689	7.49e-16	1.22e-13	AT2G28630	3-KETOACYL-COA SYNTHASE 12 (KCS12)	Encodes KCS12, a member of the 3-ketoacyl-CoA synthase family involved in the biosynthesis of VLCFA (very long chain fatty acids).
P.x_tomentosa33075	7.62224	10.8123	10.4992	4.3028	0.757191	2.53381	9.64457	2.53127	-1.92986	0.0010338	0.016364	6.29742	6.32048	0.263706	0.528287	6.30895	0.395996	-3.99384	1.69e-15	2.62e-13	AT3G52500	-	Eukaryotic aspartyl protease family protein;(source:Araport11)
P.x_tomentosa17468	6.26794	7.26199	6.78645	2.54547	0.397464	3.13443	6.77213	2.02579	-1.74112	0.0042896	0.043986	3.0137	3.33371	0.043965	0.125528	3.17371	0.0847465	-5.22687	9.32e-15	1.29e-12	AT3G08030	-	The mRNA of this gene is expressed in viable seeds. Its detection in a dry seed lot has potential for use as a molecular marker for germination performance as absence of expression correlates with decreased germination.
P.x_tomentosa51420	4.11022	3.75812	4.64323	1.32058	0.219869	0.329457	4.17052	0.623303	-2.74222	7.53e-05	0.0022999	8.11379	9.6741	1e-05	1e-05	8.89395	1e-05	-19.7625	1.25e-14	1.71e-12	AT1G11600	CYTOCHROME P450, FAMILY 77, SUBFAMILY B, POLYPEPTIDE 1 (CYP77B1)	member of CYP77B
P.x_tomentosa40950	7.3989	7.01725	7.45599	3.97265	0.829111	1.99002	7.29071	2.26393	-1.68723	0.003136	0.035441	2.8098	5.30756	0.237622	0.212309	4.05868	0.224966	-4.17324	1.74e-14	2.33e-12	AT1G21880	LYSM-CONTAINING RECEPTOR PROTEIN 2 (LYP2)	Encodes a lysin-motif protein mediating bacterial peptidoglycan sensing and immunity to bacterial infection. Induction of chitin-responsive genes by chitin treatment is not blocked in the mutant. It contains a C-terminal GPI anchor signal and is an ortholog of OsLYP4 and OsLYP6.
P.x_tomentosa00039	2.87013	5.06689	5.53562	0.714953	0.133859	0.203436	4.49088	0.350749	-3.67849	2.6e-08	3.9e-06	2.0423	2.5267	0.075532	0.108492	2.2845	0.092012	-4.63391	2.97e-14	3.81e-12	AT2G22840	GROWTH-REGULATING FACTOR 1 (GRF1)	Growth regulating factor encoding transcription activator. One of the nine members of a GRF gene family, containing nuclear targeting domain. Mutants result in smaller leaves indicating the role of the gene in leaf development. Expressed in root, shoot and flower
P.x_tomentosa45812	2.99098	17.6572	11.9127	1.64176	0.354724	1.50394	10.8536	1.16681	-3.21754	5.27e-06	0.00029138	24.7368	14.7354	2.43492	0.975304	19.7361	1.70511	-3.5329	6.03e-14	7.33e-12	AT1G29660	-	GDSL-motif esterase/acyltransferase/lipase. Enzyme group with broad substrate specificity that may catalyze acyltransfer or hydrolase reactions with lipid and non-lipid substrates.
P.x_tomentosa08306	7.55686	5.47322	8.21415	2.46854	0.556048	2.28546	7.08141	1.77001	-2.00028	0.00019715	0.0047903	4.27227	2.41699	0.170518	0.050004	3.34463	0.110261	-4.92285	1.07e-13	1.26e-11	AT1G70710	GLYCOSYL HYDROLASE 9B1 (GH9B1)	endo-1,4-beta-glucanase. Involved in cell elongation.
P.x_tomentosa72602	3.36709	10.1458	8.64788	0.840433	0.03925	1.81071	7.38691	0.896797	-3.04212	0.00034222	0.0073047	3.11614	4.40007	1e-05	0.017888	3.75811	0.008949	-8.71406	1.67e-13	1.89e-11	AT5G52860	ATP-BINDING CASSETTE G8 (ABCG8)	ABC-2 type transporter family protein;(source:Araport11)
P.x_tomentosa10010	10.5268	15.5711	14.9022	5.6531	1.35353	5.19443	13.6667	4.06702	-1.74862	0.00078049	0.013312	8.54856	5.55228	0.149946	0.435644	7.05042	0.292795	-4.58975	1.92e-13	2.16e-11	AT5G41050	-	Pollen Ole e 1 allergen and extensin family protein;(source:Araport11)
P.x_tomentosa28284	8.38274	5.14809	5.56461	2.21182	0.190189	0.167847	6.36514	0.856618	-2.89347	0.0017547	0.023759	3.00811	9.56718	0.132205	0.24198	6.28764	0.187092	-5.07069	2.51e-13	2.77e-11	AT4G34160	CYCLIN D3;1 (CYCD3;1)	encodes a cyclin D-type protein involved in the switch from cell proliferation to the final stages of differentiation. The gene is transcriptionally regulated by cytokinin and brassinosteroid. Protein interacts with cyclin-dependent kinase inhibitor ICK1.
P.x_tomentosa40406	4.23397	7.2415	7.70412	2.71075	0.627761	1.66095	6.3932	1.66649	-1.93973	0.00066577	0.011841	7.31559	17.215	0.803006	0.161161	12.2653	0.482083	-4.66916	6.97e-13	7.16e-11	AT3G62760	(ATGSTF13)	Encodes glutathione transferase belonging to the phi class of GSTs. Naming convention according to Wagner et al. (2002).
P.x_tomentosa54135	4.28108	3.27862	4.29178	0.691949	1.44198	1.0912	3.9505	1.07504	-1.87764	1.03e-05	0.00049534	3.57793	3.48464	0.148183	0.032978	3.53128	0.0905805	-5.28485	9.16e-13	9.17e-11	AT5G07010	SULFOTRANSFERASE 2A (ST2A)	Encodes a sulfotransferase that acts specifically on 11- and 12-hydroxyjasmonic acid. Transcript levels for this enzyme are increased by treatments with jasmonic acid (JA), 12-hydroxyJA, JA-isoleucine, and 12-oxyphytodienoic acid (a JA precursor).
P.x_tomentosa32170	1.13107	2.05436	1.70489	0.414517	0.045314	0.596512	1.6301	0.352114	-2.21085	0.001479	0.021068	1.10511	1.62828	0.030227	0.033037	1.36669	0.031632	-5.43316	1.79e-12	1.71e-10	AT5G06940	-	Leucine-rich repeat receptor-like protein kinase family protein;(source:Araport11)
P.x_tomentosa61567	11.3121	13.5821	13.3628	6.91264	2.01743	2.52889	12.7523	3.81965	-1.73925	0.0016441	0.022735	16.9991	25.6858	3.64287	3.70468	21.3425	3.67378	-2.53839	1.9e-12	1.8e-10	AT5G17050	UDP-GLUCOSYL TRANSFERASE 78D2 (UGT78D2)	The At5g17050 encodes a anthocyanidin 3-O-glucosyltransferase which specifically glucosylates the 3-position of the flavonoid C-ring. Anthocyanidins such as cyanidin and pelargonidin as well as flavonols such as kaempferol and quercetin are accepted substrates.
P.x_tomentosa35052	6.82819	7.33951	8.14278	3.44889	1.14264	0.857897	7.43683	1.81648	-2.03354	0.00077078	0.013185	4.96567	7.13474	0.21258	0.555349	6.0502	0.383964	-3.97794	2.41e-12	2.24e-10	AT1G54510	NIMA-RELATED SERINE/THREONINE KINASE 1 (NEK1)	Encodes AtNEK1, a member of the NIMA-related serine/threonine kinases (Neks) that have been linked to cell-cycle regulation in fungi and mammals. Plant Neks might be involved in plant development processes.
P.x_tomentosa02843	2.72934	3.13326	4.36116	0.596663	0.186243	0.123638	3.40792	0.302181	-3.4954	5.62e-08	7.56e-06	1.31981	1.9568	0.03149	0.033432	1.63831	0.032461	-5.65735	4.44e-12	3.95e-10	AT2G22840	GROWTH-REGULATING FACTOR 1 (GRF1)	Growth regulating factor encoding transcription activator. One of the nine members of a GRF gene family, containing nuclear targeting domain. Mutants result in smaller leaves indicating the role of the gene in leaf development. Expressed in root, shoot and flower
P.x_tomentosa63665	3.99535	2.18134	2.84757	0.881128	0.740034	0.247204	3.00809	0.622789	-2.27203	0.00017492	0.0043835	2.29738	1.99915	0.084423	0.080706	2.14826	0.0825645	-4.7015	5.69e-12	4.99e-10	AT4G30610	BRI1 SUPPRESSOR 1 (BRS1)	Encodes a secreted glycosylated serine carboxypeptidase with broad substrate preference that is involved in brassinosteroid signalling via BRI1. It is proteolytically processed in vivo by a separate as yet unidentified protease.
P.x_tomentosa29132	8.51368	10.8211	10.443	3.74839	1.08903	4.0226	9.92591	2.95334	-1.74885	0.000236	0.0054916	6.4651	9.74127	1.33178	1.07609	8.10318	1.20393	-2.75073	6.04e-12	5.26e-10	AT5G23860	TUBULIN BETA 8 (TUB8)	beta-tubulin, preferentially expressed in endodermal and phloem cells of primary roots and in the vascular tissues of leaves, stems, and flowers. The mRNA is cell-to-cell mobile.
P.x_tomentosa73871	3.79197	6.08042	6.83312	2.29782	0.880364	1.51004	5.5685	1.56274	-1.83321	9.9e-05	0.00284	4.9265	8.06242	0.908336	0.537667	6.49446	0.723001	-3.16714	6.94e-12	5.93e-10	AT1G74030	ENOLASE 1 (ENO1)	Encodes the plastid-localized phosphoenolpyruvate enolase. Mutant plants have abnormal trichomes.
P.x_tomentosa45811	0.079671	0.257154	0.148331	1e-05	1e-05	1e-05	0.161719	1e-05	-13.9812	1.39e-11	7e-09	0.454345	0.340564	1e-05	1e-05	0.397454	1e-05	-15.2785	7.25e-12	6.16e-10	AT1G29660	-	GDSL-motif esterase/acyltransferase/lipase. Enzyme group with broad substrate specificity that may catalyze acyltransfer or hydrolase reactions with lipid and non-lipid substrates.
P.x_tomentosa56047	0.75671	1.14852	1.05118	0.407241	0.194027	0.281964	0.985472	0.294411	-1.74298	0.00038014	0.0078995	4.00997	4.37227	0.7415	0.489961	4.19112	0.61573	-2.76696	9.02e-12	7.51e-10	AT5G13150	EXOCYST SUBUNIT EXO70 FAMILY PROTEIN C1 (EXO70C1)	A member of EXO70 gene family, putative exocyst subunits, conserved in land plants. Arabidopsis thaliana contains 23 putative EXO70 genes, which can be classified into eight clusters on the phylogenetic tree. This particular member is expressed in pollen and, together with EXO70C2, is involved in pollen tube elongation. Found in the cytoplasm and surprisingly, not found in the plasma membrane.
P.x_tomentosa79089	13.2809	8.55632	9.18918	4.08112	1.0123	0.738217	10.3421	1.94388	-2.41152	0.00055049	0.010326	7.0638	3.21982	1e-05	1e-05	5.14181	1e-05	-18.9719	1.08e-11	8.86e-10	AT3G04290	LI-TOLERANT LIPASE 1 (LTL1)	Li-tolerant lipase 1;(source:Araport11)
P.x_tomentosa45652	8.52378	18.8419	21.2549	2.27926	0.07795	2.83806	16.2069	1.73176	-3.2263	0.00011815	0.0032425	3.60999	8.425	1e-05	1e-05	6.01749	1e-05	-19.1988	1.5e-11	1.2e-09	AT2G46225	ABI-1-LIKE 1 (ABIL1)	Encodes a subunit of the WAVE complex. The WAVE complex is required for activation of ARP2/3 complex which functions in actin microfilament nucleation and branching. One of four ABI-like proteins.
P.x_tomentosa62019	3.71502	3.25113	3.63132	1.56358	0.521032	1.18171	3.53249	1.08877	-1.69798	0.00021692	0.0051517	2.27332	2.76199	0.118804	0.192044	2.51766	0.155424	-4.0178	1.59e-11	1.27e-09	AT3G08600	-	transmembrane protein, putative (DUF1191);(source:Araport11)
P.x_tomentosa27816	6.63435	7.86096	8.54468	2.79511	1.69211	2.47682	7.68	2.32135	-1.72614	5.09e-08	6.93e-06	5.11394	6.86329	0.640597	0.855498	5.98861	0.748047	-3.00102	1.7e-11	1.34e-09	AT5G23860	TUBULIN BETA 8 (TUB8)	beta-tubulin, preferentially expressed in endodermal and phloem cells of primary roots and in the vascular tissues of leaves, stems, and flowers. The mRNA is cell-to-cell mobile.
P.x_tomentosa36692	5.0957	6.16862	5.85218	2.72408	0.723255	0.413465	5.7055	1.28693	-2.14842	0.0031469	0.035535	3.44881	2.89795	0.229341	0.072309	3.17338	0.150825	-4.39507	1.78e-11	1.4e-09	AT1G33811	-	GDSL-motif esterase/acyltransferase/lipase. Enzyme group with broad substrate specificity that may catalyze acyltransfer or hydrolase reactions with lipid and non-lipid substrates.
P.x_tomentosa12918	2.40243	3.26373	4.36518	0.923922	0.696488	0.64174	3.34378	0.75405	-2.14875	6.51e-08	8.52e-06	1.76018	1.45052	0.089506	0.09685	1.60535	0.093178	-4.10675	2.48e-11	1.91e-09	AT4G27300	-	S-locus lectin protein kinase family protein;(source:Araport11)
P.x_tomentosa73804	11.8537	6.90579	9.02582	3.76277	1.47629	1.0533	9.26177	2.09745	-2.14265	0.00025945	0.0059164	3.57641	12.405	0.414778	0.542839	7.99069	0.478809	-4.0608	2.81e-11	2.14e-09	AT3G18000	XIPOTL 1 (XPL1)	Encodes a N-methyltransferase-like protein. Double mutants of NMT1 and NMT3 are defective in leaf, root, flower, seed, and pollen development.
P.x_tomentosa08851	18.3357	22.2947	23.2829	8.37608	2.27035	8.47525	21.3044	6.37389	-1.74091	0.00029989	0.0066108	16.4052	17.1347	0.80453	2.19829	16.77	1.50141	-3.48149	3e-11	2.27e-09	AT3G06130	-	Heavy metal transport/detoxification superfamily protein;(source:Araport11)
P.x_tomentosa27276	3.88583	5.39194	5.97851	1.97725	0.523181	1.27013	5.08543	1.25685	-2.01655	8.48e-05	0.0025122	2.43658	2.14002	0.059647	0.183522	2.2883	0.121584	-4.23425	4.14e-11	3.08e-09	AT1G70370	POLYGALACTURONASE 2 (PG2)	polygalacturonase 2;(source:Araport11)
P.x_tomentosa18742	11.0191	13.3258	15.2237	5.36308	0.563575	2.35555	13.1895	2.76073	-2.25627	0.001263	0.018843	3.34117	12.1858	0.113668	0.234227	7.7635	0.173948	-5.47998	5.25e-11	3.8e-09	AT3G06730	THIOREDOXIN Z (TRX z)	Encodes a plastidial thioredoxin (TRX) isoform that defines a branch of plastidial TRXs lying between x- and y-type TRXs and thus was named TRX z. Possesses disulfide reductase activity in vitro. TRX z was previously named as Trx p (thioredoxin putative and plastidic) before its thioredoxin activity was confirmed (Meng et al., PNAS 2010, 107:3900). Knockout mutant of TRX z has a severe albino phe…
P.x_tomentosa48817	0.2321	0.462746	0.368024	0.048048	0.00464	0.026428	0.35429	0.026372	-3.74785	6.88e-08	8.91e-06	0.413034	1.0064	1e-05	1e-05	0.709718	1e-05	-16.115	6.18e-11	4.38e-09	AT1G78380	GLUTATHIONE S-TRANSFERASE TAU 19 (GSTU19)	Encodes a glutathione transferase that is a member of Tau GST gene family. Expression is induced by drought stress, oxidative stress, and high doses of auxin and cytokinin. naming convention according to Wagner et al. (2002) The expression of this gene is upregulated by herbicide safeners such as benoxacor and fenclorim.
P.x_tomentosa49820	9.76353	10.336	11.1711	5.55795	1.43342	1.95459	10.4236	2.98199	-1.8055	0.0016835	0.023058	12.3367	22.7244	1.48848	2.60297	17.5305	2.04572	-3.09919	7.63e-11	5.3e-09	AT1G12000	-	Phosphofructokinase family protein;(source:Araport11)
P.x_tomentosa47897	1.56109	1.76708	2.08529	0.422993	0.071517	0.20287	1.80448	0.23246	-2.95653	2.02e-06	0.00013464	1.68563	1.78794	0.042183	0.106942	1.73679	0.0745625	-4.54183	8.51e-11	5.86e-09	AT5G54630	-	zinc finger protein-like protein;(source:Araport11)
P.x_tomentosa07114	11.5904	15.8411	14.3846	5.80602	1.815	5.41357	13.9387	4.34486	-1.68171	0.00020073	0.0048555	11.4314	12.2119	0.720107	1.75688	11.8216	1.23849	-3.25477	9.53e-11	6.49e-09	AT3G06130	-	Heavy metal transport/detoxification superfamily protein;(source:Araport11)
P.x_tomentosa15775	12.1499	14.4418	17.3524	5.49923	0.449966	3.04769	14.648	2.99896	-2.28817	0.001428	0.020522	3.52645	10.6419	0.212825	1e-05	7.08418	0.106417	-6.05679	1.02e-10	6.89e-09	AT3G06730	THIOREDOXIN Z (TRX z)	Encodes a plastidial thioredoxin (TRX) isoform that defines a branch of plastidial TRXs lying between x- and y-type TRXs and thus was named TRX z. Possesses disulfide reductase activity in vitro. TRX z was previously named as Trx p (thioredoxin putative and plastidic) before its thioredoxin activity was confirmed (Meng et al., PNAS 2010, 107:3900). Knockout mutant of TRX z has a severe albino phe…
P.x_tomentosa45130	1.32772	1.47872	1.18191	0.196669	1e-05	1e-05	1.32945	0.065563	-4.3418	0.00016444	0.0041872	1.96191	6.25657	1e-05	1e-05	4.10924	1e-05	-18.6485	1.14e-10	7.65e-09	AT1G22640	MYB DOMAIN PROTEIN 3 (MYB3)	MYB-type transcription factor (MYB3) that represses phenylpropanoid biosynthesis gene expression
P.x_tomentosa55824	1.8332	2.61552	2.57834	0.866043	0.110328	0.339784	2.34235	0.438718	-2.41659	0.00045806	0.0090377	1.87796	4.57383	1e-05	0.031733	3.22589	0.0158715	-7.66712	1.22e-10	8.12e-09	AT3G54400	-	Eukaryotic aspartyl protease family protein;(source:Araport11)
P.x_tomentosa58487	0.539415	1.64598	1.47747	0.199206	1e-05	0.096153	1.22095	0.0984563	-3.63238	0.00015003	0.0039045	3.36108	2.57031	1e-05	0.037026	2.96569	0.018518	-7.3233	1.51e-10	9.8e-09	AT5G47500	PECTIN METHYLESTERASE 5 (PME5)	predicted to encode a pectin methylesterase
P.x_tomentosa35053	7.90836	10.2256	10.5567	2.79402	0.831445	2.11827	9.56355	1.91458	-2.32052	5.63e-07	4.88e-05	7.2116	8.02747	1.28496	1.60334	7.61953	1.44415	-2.39948	1.55e-10	1e-08	AT5G28300	GT-2LIKE PROTEIN (GT2L)	Encodes a Ca(2+)-dependent CaM-binding protein. AtGT2L specifically targets the nucleus and possesses both transcriptional activation and DNA-binding abilities, implicating its function as a nuclear transcription factor.
P.x_tomentosa53664	4.17886	3.1564	2.27785	0.890302	1e-05	0.126058	3.20437	0.33879	-3.24158	0.0039376	0.0415	2.31	3.981	1e-05	1e-05	3.14569	1e-05	-18.263	1.58e-10	1.02e-08	AT4G03270	CYCLIN D6;1 (CYCD6;1)	Cyclin D6, involved in cortex/endodermis asymmetric stem cell division.
P.x_tomentosa18161	6.89221	11.3426	12.6672	1.8434	0.119662	0.445188	10.3007	0.802749	-3.68165	4.55e-06	0.00025831	5.11482	10.5279	0.640911	0.11395	7.82135	0.377431	-4.37313	1.67e-10	1.08e-08	AT3G13540	MYB DOMAIN PROTEIN 5 (MYB5)	Encodes a member of the MYB family of transcriptional regulators. MYB5 act as a negative regulator of trichome branching and play a role in the correct formation of the seed coat and possibly the formation the underlying endosperm layers. Loss of function mutations have defects in seed coat mucilage and columella cells as well as trichome defects (smaller and reduced number of branches).
P.x_tomentosa07032	5.01791	4.39213	5.86815	1.61557	1.27422	0.886313	5.09273	1.2587	-2.01651	4.61e-07	4.17e-05	2.21622	1.11181	1e-05	0.05382	1.66402	0.026915	-5.95011	2.22e-10	1.4e-08	AT1G27210	-	ARM repeat superfamily protein;(source:Araport11)
P.x_tomentosa37504	0.590813	0.230238	0.122611	0.03328	0.024036	1e-05	0.314554	0.0191087	-4.04101	0.0026175	0.031238	1.81856	3.35249	1e-05	0.068275	2.58553	0.0341425	-6.24275	2.48e-10	1.55e-08	AT2G20340	AROMATIC ALDEHYDE SYNTHASE (AAS)	Encodes an aromatic aldehyde synthase (AtAAS), which catalyzes the in vitro conversion of phenylalanine and 3,4-dihydroxy-L-phenylalanine to phenylacetaldehyde and dopaldehyde, respectively. The mRNA is cell-to-cell mobile.
P.x_tomentosa19622	10.0428	5.49838	7.02003	3.91062	1.07888	1.45934	7.5204	2.14961	-1.80673	0.0023166	0.028728	2.29184	1.73942	1e-05	0.042613	2.01563	0.0213115	-6.56346	2.5e-10	1.55e-08	AT3G16520	UDP-GLUCOSYL TRANSFERASE 88A1 (UGT88A1)	UDP-glucosyl transferase 88A1;(source:Araport11)
P.x_tomentosa72428	3.73875	3.20145	4.39314	0.97484	0.033081	0.329734	3.77778	0.445885	-3.0828	0.00027287	0.00616	3.14	2.21386	0.058149	0.163827	2.67539	0.110988	-4.59127	3.11e-10	1.89e-08	AT5G54160	O-METHYLTRANSFERASE 1 (OMT1)	A caffeic acid/5-hydroxyferulic acid O-methyltransferase. Interacts with 14-4-3 proteins in yeast 2 hybrid assay. AtOMT1 (At5g54160) encodes a flavonol 3?-O-methyltransferase that is highly active towards quercetin and myricetin. The substrate specificity identifies the enzyme as flavonol 3?-methyltransferase which replaces the former annotation of the gene to encode a caffeic acid/5-hydroxyferul…
P.x_tomentosa18603	5.29891	6.39219	6.31159	2.151	0.545026	1.42963	6.0009	1.37522	-2.12552	5.33e-05	0.0017592	5.91266	10.3642	0.96272	0.912801	8.13845	0.93776	-3.11746	6.39e-10	3.63e-08	AT4G37740	GROWTH-REGULATING FACTOR 2 (GRF2)	Growth regulating factor encoding transcription activator. One of the nine members of a GRF gene family, containing nuclear targeting domain. Mutants result in smaller leaves indicating the role of the gene in leaf development. Expressed in root, shoot and flower
P.x_tomentosa45803	1.98473	1.49919	1.88762	0.486378	0.196298	0.39109	1.79052	0.357922	-2.32266	2.96e-06	0.000184	3.23545	2.93407	0.249533	0.311937	3.08476	0.280735	-3.45788	7.77e-10	4.31e-08	AT2G18969	-	Encodes a atypical member of the bHLH (basic helix-loop-helix) family transcriptional factors.
P.x_tomentosa22254	4.69674	3.84361	3.92058	1.223	0.025346	0.855424	4.15365	0.701256	-2.56636	0.0034434	0.037802	1.5834	1.89407	1e-05	1e-05	1.73873	1e-05	-17.4077	8.8e-10	4.83e-08	AT3G29590	(AT5MAT)	At3g29590 (At5MAT) encodes a malonyl-CoA:anthocyanidin 5-O-glucoside-6"-O-malonyltransferase that is coordinately expressed with a epistatic 5-O-anthocyanidin glucosyltransferase (At4g14090). The enzyme is involved in the malonylation of anthocyanins in Arabidopsis.
P.x_tomentosa17532	0.462133	1.38935	0.88195	0.380868	0.153826	0.084735	0.911144	0.206476	-2.1417	0.0038493	0.040846	0.795243	1.29711	1e-05	1e-05	1.04618	1e-05	-16.6748	1.19e-09	6.33e-08	AT3G51950	-	Zinc finger (CCCH-type) family protein / RNA recognition motif (RRM)-containing protein;(source:Araport11)
P.x_tomentosa05091	4.47598	7.46641	8.16729	2.9664	0.222264	0.62425	6.70323	1.27097	-2.39892	0.0037609	0.040133	1.27916	1.16751	1e-05	1e-05	1.22333	1e-05	-16.9005	1.56e-09	8.1e-08	AT5G49360	BETA-XYLOSIDASE 1 (BXL1)	Encodes a bifunctional {beta}-D-xylosidase/{alpha}-L-arabinofuranosidase required for pectic arabinan modification. Located in the extracellular matrix. Gene is expressed specifically in tissues undergoing secondary wall thickening. This is a member of glycosyl hydrolase family 3 and has six other closely related members.
P.x_tomentosa14717	2.85446	4.03339	3.26312	0.646676	0.087544	0.088631	3.38366	0.274284	-3.62484	2.39e-06	0.00015537	3.69444	7.36488	0.309319	0.599323	5.52966	0.454321	-3.60541	1.69e-09	8.7e-08	AT5G14750	MYB DOMAIN PROTEIN 66 (MYB66)	Encodes a MyB-related protein containing R2 and R3 repeats, involved in root and hypocotyl epidermal cell fate determination. Loss of function mutations make extra root hairs. Nuclear localized protein is a positive regulator for expression of CAPRICE (CPC).
P.x_tomentosa09968	1.07946	2.76498	2.32145	0.813086	0.203461	0.642868	2.0553	0.553138	-1.89363	0.0025598	0.030755	1.69796	3.79105	1e-05	0.031582	2.7445	0.015796	-7.44084	2.15e-09	1.08e-07	AT5G14180	MYZUS PERSICAE-INDUCED LIPASE 1 (MPL1)	Myzus persicae-induced lipase 1;(source:Araport11)
P.x_tomentosa87432	0.976513	0.563161	0.65064	0.235683	0.081588	0.182908	0.730105	0.166726	-2.13062	0.00066967	0.011892	1.79903	1.55286	1e-05	1e-05	1.67594	1e-05	-17.3546	2.49e-09	1.24e-07	AT1G14430	-	glyoxal oxidase-related protein;(source:Araport11)
P.x_tomentosa34940	5.55825	8.28781	8.09902	2.04508	0.722775	2.82231	7.31502	1.86339	-1.97293	2.55e-05	0.00099283	8.34376	11.9972	0.713134	1.62318	10.1705	1.16815	-3.12209	2.83e-09	1.39e-07	AT3G05220	-	Heavy metal transport/detoxification superfamily protein;(source:Araport11)
P.x_tomentosa79666	2.33665	3.05777	3.31332	0.598863	0.165414	0.652386	2.90258	0.472221	-2.6198	6.16e-07	5.24e-05	1.98416	3.1109	0.041629	0.121932	2.54753	0.0817805	-4.9612	2.84e-09	1.39e-07	AT3G60530	GATA TRANSCRIPTION FACTOR 4 (GATA4)	Encodes a member of the GATA factor family of zinc finger transcription factors.
P.x_tomentosa15557	2.17025	1.99655	2.16858	0.77936	0.069833	0.183388	2.11179	0.344194	-2.61718	0.0011614	0.017742	2.46216	3.33779	0.294296	0.139102	2.89998	0.216699	-3.74228	3.73e-09	1.78e-07	AT5G13140	-	Pollen Ole e 1 allergen and extensin family protein;(source:Araport11)
P.x_tomentosa30424	3.07411	5.31067	5.25747	1.6896	0.346714	1.43804	4.54742	1.15812	-1.97327	0.00063738	0.011478	2.37108	3.22764	0.314401	0.303123	2.79936	0.308762	-3.18053	3.86e-09	1.84e-07	AT5G23860	TUBULIN BETA 8 (TUB8)	beta-tubulin, preferentially expressed in endodermal and phloem cells of primary roots and in the vascular tissues of leaves, stems, and flowers. The mRNA is cell-to-cell mobile.
P.x_tomentosa88661	4.90557	5.43727	5.52922	1.60467	0.409268	1.2012	5.29069	1.07171	-2.30354	4.9e-06	0.00027405	2.56763	2.00084	1e-05	0.060364	2.28423	0.030187	-6.24164	4.3e-09	2.02e-07	AT5G19530	ACAULIS 5 (ACL5)	Encodes a spermine synthase. Required for internode elongation and vascular development, specifically in the mechanism that defines the boundaries between veins and nonvein regions. This mechanism may be mediated by polar auxin transport. Though ACL5 has been shown to function as a spermine synthase in E. coli, an ACL5 knockout has no effect on the endogenous levels of free and conjugated polyami…
P.x_tomentosa26941	1.87704	1.92323	1.90867	0.262985	0.09226	0.636644	1.90298	0.33063	-2.52497	1.12e-05	0.00052651	2.61309	1.92899	1e-05	0.083087	2.27104	0.0415485	-5.77241	4.53e-09	2.12e-07	AT3G22800	-	Leucine-rich repeat (LRR) family protein;(source:Araport11)
P.x_tomentosa35217	5.05188	6.09285	5.36306	2.30054	0.600661	2.01682	5.5026	1.63934	-1.747	0.00049342	0.0095564	4.62442	6.31887	0.372822	0.786332	5.47165	0.579577	-3.2389	5.03e-09	2.33e-07	AT5G25830	GATA TRANSCRIPTION FACTOR 12 (GATA12)	Encodes a member of the GATA factor family of zinc finger transcription factors.
P.x_tomentosa37015	34.9974	80.153	69.8378	22.9425	11.9001	4.18626	61.6627	13.0096	-2.24482	0.00081496	0.013779	34.0452	28.0527	1.30557	4.57954	31.0489	2.94256	-3.3994	5.75e-09	2.63e-07	AT4G03210	XYLOGLUCAN ENDOTRANSGLUCOSYLASE/HYDROLASE 9 (XTH9)	encodes a member of xyloglucan endotransglucosylase/hydrolases (XTHs) that catalyze the cleavage and molecular grafting of xyloglucan chains function in loosening and rearrangement of the cell wall. Gene is expressed in shoot apex region, flower buds, flower stalks and internodes bearing flowers.
P.x_tomentosa08773	5.92606	7.13072	7.39775	2.87134	1.82863	1.14714	6.81817	1.94904	-1.80662	0.00010388	0.0029476	3.84242	1.77127	0.06448	0.255156	2.80684	0.159818	-4.13445	6.34e-09	2.88e-07	AT1G27210	-	ARM repeat superfamily protein;(source:Araport11)
P.x_tomentosa90520	10.0814	15.9796	15.4505	3.50539	2.13286	7.48622	13.8372	4.37482	-1.66125	0.00017284	0.0043415	6.18234	3.62257	0.209716	0.510225	4.90245	0.359971	-3.76755	6.9e-09	3.11e-07	AT1G13250	GALACTURONOSYLTRANSFERASE-LIKE 3 (GATL3)	Encodes a protein with putative galacturonosyltransferase activity.
P.x_tomentosa11244	0.918882	1.09522	1.06868	0.490115	0.068014	0.08938	1.02759	0.215836	-2.25126	0.0044095	0.044879	0.753483	2.48072	0.013478	0.078781	1.6171	0.0461295	-5.13158	7.88e-09	3.51e-07	AT3G14240	-	Subtilase family protein;(source:Araport11)
P.x_tomentosa34463	12.8078	13.0651	15.1712	3.23376	0.95479	4.81992	13.6813	3.00282	-2.18782	1.46e-05	0.00065389	16.3067	20.0021	2.24818	3.75567	18.1544	3.00192	-2.59636	8.03e-09	3.56e-07	AT5G64620	CELL WALL / VACUOLAR INHIBITOR OF FRUCTOSIDASE 2 (C/VIF2)	Plant cell wall (CWI) and vacuolar invertases (VI) play important roles in carbohydrate metabolism, stress responses and sugar signaling.
P.x_tomentosa18203	2.6397	2.13493	2.57884	0.90772	0.224913	0.074458	2.45116	0.402364	-2.60689	0.0014609	0.020874	1.75926	3.46367	0.07402	0.263233	2.61146	0.168627	-3.95295	9.64e-09	4.2e-07	AT3G14240	-	Subtilase family protein;(source:Araport11)
P.x_tomentosa63010	0.985468	1.15949	0.665457	0.276908	0.121727	0.255305	0.936805	0.21798	-2.10355	1.62e-05	0.00070312	1.25178	1.22044	0.154989	0.124895	1.23611	0.139942	-3.14291	1.17e-08	4.98e-07	AT4G31820	ENHANCER OF PINOID (ENP)	A member of the NPY family genes (NPY1/AT4G31820, NPY2/AT2G14820, NPY3/AT5G67440, NPY4/AT2G23050, NPY5/AT4G37590). Encodes a protein with similarity to NHP3. Contains BTB/POZ domain. Promoter region has canonical auxin response element binding site and Wus binding site. Co-localizes to the late endosome with PID. Regulates cotyledon development through control of PIN1 polarity in concert with PID…
P.x_tomentosa74368	0.370913	0.346817	0.571466	0.036926	0.113828	0.092703	0.429732	0.0811523	-2.40473	0.00041081	0.0083588	0.588381	1.66923	1e-05	1e-05	1.12881	1e-05	-16.7844	1.87e-08	7.53e-07	AT5G51560	-	Leucine-rich repeat protein kinase family protein;(source:Araport11)
P.x_tomentosa46077	5.14394	3.49747	3.5945	1.21832	1.0844	0.976026	4.07864	1.09291	-1.89991	1.85e-06	0.00012615	11.7074	13.8622	0.091698	1.0496	12.7848	0.570651	-4.48568	1.93e-08	7.74e-07	AT2G26110	-	bromodomain protein (DUF761);(source:Araport11)
P.x_tomentosa80719	6.36641	12.1549	11.227	3.58068	1.79759	2.34916	9.9161	2.57581	-1.94475	7.84e-06	0.00039964	13.229	26.0332	1e-05	0.065858	19.6311	0.032934	-9.21935	2.22e-08	8.79e-07	AT5G33370	CUTIN SYNTHASE2 (CUS2)	GDSL-motif esterase/acyltransferase/lipase. Enzyme group with broad substrate specificity that may catalyze acyltransfer or hydrolase reactions with lipid and non-lipid substrates. Mutants are defective in cuticle formation with reduced sepal cuticle ridge formation.
P.x_tomentosa37313	2.31978	1.08918	1.88849	0.414547	0.017599	0.551871	1.76582	0.328006	-2.42854	0.0025028	0.030356	1.22803	1.30966	0.017347	1e-05	1.26885	0.0086785	-7.19186	2.41e-08	9.46e-07	AT5G06900	CYTOCHROME P450, FAMILY 93, SUBFAMILY D, POLYPEPTIDE 1 (CYP93D1)	member of CYP93D
P.x_tomentosa24849	1.42043	0.798988	0.860378	0.433995	0.095871	0.193394	1.0266	0.241087	-2.09025	0.0012525	0.01872	0.850992	0.790446	1e-05	0.032798	0.820719	0.016404	-5.64477	2.43e-08	9.53e-07	AT1G68560	ALPHA-XYLOSIDASE 1 (XYL1)	Encodes a bifunctional alpha-l-arabinofuranosidase/beta-d-xylosidase that belongs to family 3 of glycoside hydrolases.
P.x_tomentosa54116	0.935098	1.89654	2.5038	0.340969	0.120137	0.453798	1.77848	0.304968	-2.54391	2.02e-05	0.00083635	1.14245	2.69734	0.033622	1e-05	1.9199	0.016816	-6.83505	2.46e-08	9.63e-07	AT3G54400	-	Eukaryotic aspartyl protease family protein;(source:Araport11)
P.x_tomentosa37295	4.18707	5.7733	4.82629	1.6362	0.680374	1.91456	4.92889	1.41038	-1.80518	9.54e-06	0.000464	5.81	11.1428	1.09466	1.63101	8.47693	1.36284	-2.63693	2.54e-08	9.93e-07	AT3G06130	-	Heavy metal transport/detoxification superfamily protein;(source:Araport11)
P.x_tomentosa08019	9.03518	10.3036	11.6026	5.6519	1.07925	2.7877	10.3138	3.17295	-1.70068	0.0036549	0.039415	3.93384	8.13624	1.03165	1.02128	6.03504	1.02646	-2.55568	2.9e-08	1.12e-06	AT1G69200	FRUCTOKINASE-LIKE 2 (FLN2)	Encodes a fructokinase-like protein (AT3G54090/FLN1, AT1G69200/FLN2), a member of the pfkB-carbohydrate kinase family. FLN1 and FLN2 are potential plastidial thioredoxin z (TRX z) targets. Mutants display mutant chloroplast development, general plant growth and development defects and defects in PEP-dependent transcription. The mRNA is cell-to-cell mobile.
P.x_tomentosa38079	6.04251	4.01713	6.22935	1.08472	0.315301	1.15672	5.42966	0.852245	-2.67152	1.81e-07	1.95e-05	3.34515	6.7211	0.58545	0.40834	5.03312	0.496895	-3.34044	2.92e-08	1.12e-06	AT4G28310	-	microtubule-associated protein;(source:Araport11)
P.x_tomentosa05792	10.3937	13.9421	14.7652	5.07049	1.22042	4.85329	13.0336	3.71473	-1.81091	0.00040814	0.0083182	6.34464	6.13564	0.236138	0.910241	6.24014	0.57319	-3.44449	3.25e-08	1.24e-06	AT3G06130	-	Heavy metal transport/detoxification superfamily protein;(source:Araport11)
P.x_tomentosa48775	0.874182	2.16026	1.84077	0.408355	0.149063	0.1999	1.62507	0.252439	-2.68649	3.46e-06	0.00020832	0.806142	1.16377	0.080058	0.051125	0.984958	0.0655915	-3.90848	3.39e-08	1.28e-06	AT4G10550	-	Subtilase family protein;(source:Araport11)
P.x_tomentosa15165	1.51835	3.76625	2.62928	0.770971	0.22998	0.081595	2.63796	0.360849	-2.86996	0.00052794	0.010029	2.64784	5.21538	0.243169	0.327337	3.93161	0.285253	-3.78481	3.49e-08	1.31e-06	AT4G37740	GROWTH-REGULATING FACTOR 2 (GRF2)	Growth regulating factor encoding transcription activator. One of the nine members of a GRF gene family, containing nuclear targeting domain. Mutants result in smaller leaves indicating the role of the gene in leaf development. Expressed in root, shoot and flower
P.x_tomentosa40098	5.99393	4.7665	5.34465	2.08246	0.863978	1.80416	5.36836	1.58353	-1.76133	1.91e-05	0.00080056	2.4591	1.76361	0.168319	0.190658	2.11135	0.179488	-3.55621	3.55e-08	1.33e-06	AT4G28780	-	GDSL-motif esterase/acyltransferase/lipase. Enzyme group with broad substrate specificity that may catalyze acyltransfer or hydrolase reactions with lipid and non-lipid substrates.
P.x_tomentosa70219	0.634362	0.979168	0.577723	0.066303	0.078549	0.098102	0.730418	0.0809847	-3.173	3.72e-07	3.52e-05	1.41071	1.63264	1e-05	0.075421	1.52168	0.0377155	-5.33436	3.77e-08	1.41e-06	AT5G53660	GROWTH-REGULATING FACTOR 7 (GRF7)	Growth regulating factor encoding transcription activator. One of the nine members of a GRF gene family, containing nuclear targeting domain. Involved in leaf development and expressed in shoot and flower.
P.x_tomentosa50324	1.08731	0.898964	1.04054	0.260535	1e-05	0.023081	1.00894	0.094542	-3.41574	0.0019167	0.025205	1.36536	1.56647	0.047587	0.134868	1.46592	0.0912275	-4.00619	4.19e-08	1.54e-06	AT4G38650	-	Glycosyl hydrolase family 10 protein;(source:Araport11)
P.x_tomentosa26018	3.54865	3.50242	3.74084	0.885209	0.025242	0.728845	3.5973	0.546432	-2.7188	0.0010306	0.016331	1.22291	1.2877	0.020978	1e-05	1.2553	0.010494	-6.90233	4.33e-08	1.59e-06	AT5G39050	PHENOLIC GLUCOSIDE MALONYLTRANSFERASE 1 (PMAT1)	Encodes a malonyltransferase that may play a role in phenolic xenobiotic detoxification.
P.x_tomentosa03847	7.01446	3.8832	5.82315	2.31418	0.259313	0.955062	5.5736	1.17618	-2.2445	0.0016832	0.023058	9.45917	27.4845	2.56606	0.454975	18.4718	1.51052	-3.61221	6.02e-08	2.14e-06	AT5G13930	TRANSPARENT TESTA 4 (TT4)	Encodes chalcone synthase (CHS), a key enzyme involved in the biosynthesis of flavonoids. Required for the accumulation of purple anthocyanins in leaves and stems. Also involved in the regulation of auxin transport and the modulation of root gravitropism. The mRNA is cell-to-cell mobile.
P.x_tomentosa75554	4.226	6.89514	7.07094	2.80966	0.633317	1.66917	6.06403	1.70405	-1.83131	0.0011754	0.017896	0.758901	1.79882	1e-05	1e-05	1.27886	1e-05	-16.9645	6.84e-08	2.41e-06	AT3G18080	B-S GLUCOSIDASE 44 (BGLU44)	B-S glucosidase 44;(source:Araport11)
P.x_tomentosa32273	3.44185	4.39363	3.86303	1.21202	0.364716	0.623757	3.8995	0.733498	-2.41043	3.03e-06	0.00018724	8.29124	8.08501	0.159757	1.01924	8.18812	0.589499	-3.79597	7.39e-08	2.57e-06	AT5G64620	CELL WALL / VACUOLAR INHIBITOR OF FRUCTOSIDASE 2 (C/VIF2)	Plant cell wall (CWI) and vacuolar invertases (VI) play important roles in carbohydrate metabolism, stress responses and sugar signaling.
P.x_tomentosa08462	2.81771	3.53386	2.82849	0.412919	1e-05	0.753473	3.06002	0.388801	-2.97644	0.00088445	0.014645	1.81295	1.73626	1e-05	0.065269	1.77461	0.0326395	-5.76474	7.46e-08	2.6e-06	AT5G19530	ACAULIS 5 (ACL5)	Encodes a spermine synthase. Required for internode elongation and vascular development, specifically in the mechanism that defines the boundaries between veins and nonvein regions. This mechanism may be mediated by polar auxin transport. Though ACL5 has been shown to function as a spermine synthase in E. coli, an ACL5 knockout has no effect on the endogenous levels of free and conjugated polyami…
P.x_tomentosa38988	5.55175	5.58756	6.48633	2.35843	1.00354	0.291033	5.87521	1.21767	-2.27052	0.0015838	0.022166	1.31822	2.85611	0.179867	0.187686	2.08716	0.183777	-3.50552	8.12e-08	2.81e-06	AT2G46210	SPHINGOID LCB DESATURASE 2 (SLD2)	Fatty acid/sphingolipid desaturase;(source:Araport11)
P.x_tomentosa33680	4.40976	5.27604	5.40193	2.57416	0.83714	0.931067	5.02924	1.44745	-1.79682	0.0010019	0.016013	2.90594	5.26189	0.712234	0.769341	4.08392	0.740788	-2.46282	1.02e-07	3.45e-06	AT3G08600	-	transmembrane protein, putative (DUF1191);(source:Araport11)
P.x_tomentosa12315	4.62135	4.72099	5.77616	2.11565	1.14305	1.31617	5.0395	1.52496	-1.72451	5.17e-05	0.001718	4.81535	3.18475	0.131376	0.380102	4.00005	0.255739	-3.96727	1.2e-07	3.97e-06	AT3G13650	-	Disease resistance-responsive (dirigent-like protein) family protein;(source:Araport11)
P.x_tomentosa58819	0.261784	0.720063	0.556694	0.126489	0.102903	0.087057	0.512847	0.105483	-2.28152	0.00026646	0.0060507	0.836964	0.9073	0.014951	0.068128	0.872132	0.0415395	-4.39199	1.25e-07	4.13e-06	AT4G31820	ENHANCER OF PINOID (ENP)	A member of the NPY family genes (NPY1/AT4G31820, NPY2/AT2G14820, NPY3/AT5G67440, NPY4/AT2G23050, NPY5/AT4G37590). Encodes a protein with similarity to NHP3. Contains BTB/POZ domain. Promoter region has canonical auxin response element binding site and Wus binding site. Co-localizes to the late endosome with PID. Regulates cotyledon development through control of PIN1 polarity in concert with PID…
P.x_tomentosa36743	1.9792	1.5611	1.97273	0.806526	0.118737	0.539843	1.83768	0.488369	-1.91184	0.0040998	0.042643	1.77323	2.03132	0.113881	0.084672	1.90228	0.0992765	-4.26013	1.29e-07	4.25e-06	AT4G24660	HOMEOBOX PROTEIN 22 (HB22)	homeobox protein 22;(source:Araport11)
P.x_tomentosa38170	1.09311	2.49616	2.4204	0.830933	0.121053	0.441389	2.00322	0.464458	-2.1087	0.0027294	0.032194	2.40153	3.99908	0.540247	0.168423	3.2003	0.354335	-3.17502	1.37e-07	4.49e-06	AT4G28100	-	transmembrane protein;(source:Araport11)
P.x_tomentosa33344	10.2664	11.0069	10.8062	1.99537	0.856767	1.11986	10.6932	1.324	-3.01371	1.92e-12	1.23e-09	17.3979	14.4119	0.131217	1.60841	15.9049	0.869815	-4.19262	1.48e-07	4.79e-06	AT5G64620	CELL WALL / VACUOLAR INHIBITOR OF FRUCTOSIDASE 2 (C/VIF2)	Plant cell wall (CWI) and vacuolar invertases (VI) play important roles in carbohydrate metabolism, stress responses and sugar signaling.
P.x_tomentosa13693	3.33563	5.47312	4.65187	2.15782	0.247628	0.676991	4.48687	1.02748	-2.1266	0.0036021	0.039	9.49299	8.17081	0.33448	1.43022	8.8319	0.882352	-3.3233	1.65e-07	5.26e-06	AT3G25830	TERPENE SYNTHASE-LIKE SEQUENCE-1,8-CINEOLE (TPS-CIN)	Encodes the monoterpene 1,8-cineole synthase, atTPS-Cin. This polypeptide was also shown to synthesize other monoterpenes albeit in minor quantities. The same polypeptide is encoded at two different loci, the result of gene duplication: at3g25820 and at3g25830.
P.x_tomentosa85054	2.07244	2.7371	4.18175	1.04515	0.114432	0.777763	2.9971	0.645782	-2.21445	0.0016744	0.023019	1.33559	1.373	1e-05	1e-05	1.3543	1e-05	-17.0472	1.66e-07	5.31e-06	AT5G19530	ACAULIS 5 (ACL5)	Encodes a spermine synthase. Required for internode elongation and vascular development, specifically in the mechanism that defines the boundaries between veins and nonvein regions. This mechanism may be mediated by polar auxin transport. Though ACL5 has been shown to function as a spermine synthase in E. coli, an ACL5 knockout has no effect on the endogenous levels of free and conjugated polyami…
P.x_tomentosa76419	0.590337	0.437285	0.736995	0.171999	0.094819	0.181524	0.588206	0.149447	-1.97668	0.0016363	0.0227	1.06	1.05156	1e-05	1e-05	1.05791	1e-05	-16.6909	1.66e-07	5.31e-06	AT5G66330	-	Leucine-rich repeat (LRR) family protein;(source:Araport11)
P.x_tomentosa44515	2.02902	0.846516	1.61787	0.521974	0.336931	0.378214	1.4978	0.412373	-1.86083	0.00076053	0.013068	1.51237	1.67335	0.080168	0.100471	1.59286	0.0903195	-4.14044	1.71e-07	5.45e-06	AT2G18969	-	Encodes a atypical member of the bHLH (basic helix-loop-helix) family transcriptional factors.
P.x_tomentosa41871	0.901272	0.590861	0.422125	0.150605	0.051408	1e-05	0.638086	0.067341	-3.24419	0.0042021	0.043379	1.66665	1.98335	1e-05	1e-05	1.825	1e-05	-17.4775	2.04e-07	6.36e-06	AT4G08910	-	homeobox protein;(source:Araport11)
P.x_tomentosa20717	0.666057	1.05966	1.18615	0.068064	1e-05	0.183146	0.970622	0.08374	-3.53492	2.42e-05	0.00095651	0.567339	2.9001	1e-05	1e-05	1.73372	1e-05	-17.4035	2.29e-07	7.07e-06	AT2G03090	EXPANSIN A15 (EXPA15)	member of Alpha-Expansin Gene Family. Naming convention from the Expansin Working Group (Kende et al, 2004. Plant Mol Bio). Involved in the formation of nematode-induced syncytia in roots of Arabidopsis thaliana.
P.x_tomentosa47239	1.91862	3.28322	3.03641	1.04231	0.320038	0.853083	2.74608	0.738477	-1.89475	0.00015404	0.0039852	1.53621	1.68859	0.062813	0.199889	1.6124	0.131351	-3.61771	2.47e-07	7.55e-06	AT4G18570	-	Tetratricopeptide repeat (TPR)-like superfamily protein;(source:Araport11)
P.x_tomentosa40463	1.54105	1.04603	1.48114	0.517738	0.232664	0.544445	1.35607	0.431616	-1.65162	0.00047507	0.0092897	0.874404	1.1109	0.020078	0.025352	0.992653	0.022715	-5.44957	2.69e-07	8.15e-06	AT4G02320	-	Plant invertase/pectin methylesterase inhibitor superfamily;(source:Araport11)
P.x_tomentosa84080	1.24522	0.613346	0.649235	0.203272	1e-05	0.074027	0.835934	0.0924363	-3.17686	0.0014153	0.0204	1.08774	1.14044	1e-05	1e-05	1.11409	1e-05	-16.7655	2.86e-07	8.61e-06	AT5G33370	CUTIN SYNTHASE2 (CUS2)	GDSL-motif esterase/acyltransferase/lipase. Enzyme group with broad substrate specificity that may catalyze acyltransfer or hydrolase reactions with lipid and non-lipid substrates. Mutants are defective in cuticle formation with reduced sepal cuticle ridge formation.
P.x_tomentosa66726	0.936458	1.62031	2.18051	0.236014	1e-05	0.305162	1.57909	0.180395	-3.12986	0.00035316	0.0074802	1.08263	1.04038	1e-05	1e-05	1.06151	1e-05	-16.6958	2.87e-07	8.62e-06	AT1G54820	-	Protein kinase superfamily protein;(source:Araport11)
P.x_tomentosa63569	3.08596	9.6533	11.6694	0.141085	0.144573	1.51113	8.13621	0.598928	-3.7639	3.52e-06	0.00021013	10.007	11.9126	1.19319	2.48052	10.9598	1.83685	-2.57691	3.19e-07	9.45e-06	AT3G58070	GLABROUS INFLORESCENCE STEMS (GIS)	Putative transcription factor, contains C2H2 domain, regulates aspects of shoot maturation in Arabidopsis thaliana. GIS loss-of-function mutations affect the epidermal differentiation of inflorescence organs, causing a premature decrease in trichome production on successive leaves, stem internodes, and branches. Overexpression has the opposite effect on trichome initiation and causes other hetero…
P.x_tomentosa31478	5.01836	5.22347	5.73653	1.94835	0.785065	1.2273	5.32612	1.32024	-2.01229	1.78e-06	0.00012236	2.85525	4.04593	0.662801	0.781404	3.45059	0.722102	-2.25657	3.61e-07	1.05e-05	AT3G08600	-	transmembrane protein, putative (DUF1191);(source:Araport11)
P.x_tomentosa18694	5.05715	7.15366	7.82896	2.05262	0.351136	2.55905	6.67992	1.65427	-2.01364	0.00076177	0.013085	1.1849	3.30143	0.286544	0.258019	2.24316	0.272282	-3.04236	3.64e-07	1.06e-05	AT1G63680	(MURE)	Encodes AtMurE, a homolog of the bacterial MurE that catalyze the ATP-dependent formation of UDP-N-acetylmuramic acid-tripeptide in bacterial peptidoglycan biosynthesis. Localized to plastids. AtMurE is involved in chloroplast biogenesis.
P.x_tomentosa61636	0.879871	0.678237	0.682817	0.306052	0.061342	0.182862	0.746975	0.183419	-2.02592	0.0015391	0.021696	0.559926	0.725821	1e-05	1e-05	0.642873	1e-05	-15.9722	3.92e-07	1.13e-05	AT3G24480	-	Leucine-rich repeat (LRR) family protein;(source:Araport11)
P.x_tomentosa74230	2.45666	3.35181	4.33237	0.787376	0.073279	0.862656	3.38028	0.574437	-2.55692	0.00028316	0.0063367	0.81867	1.00229	1e-05	1e-05	0.910481	1e-05	-16.4743	4.08e-07	1.18e-05	AT1G28110	SERINE CARBOXYPEPTIDASE-LIKE 45 (SCPL45)	serine carboxypeptidase-like 45;(source:Araport11)
P.x_tomentosa64171	1.09252	0.958034	0.748792	0.209622	0.108341	0.12447	0.933115	0.147478	-2.66156	5.9e-08	7.85e-06	0.735482	0.782763	0.087914	0.066295	0.759123	0.0771045	-3.29945	6.87e-07	1.85e-05	AT3G54220	SCARECROW (SCR)	Encodes a member of a novel family having similarity to DNA binding proteins containing basic-leucine zipper regions; scr is expressed in cortex/endodermal initial cells and in the endodermal cell lineage. Regulates the radial organization of the root. Is required cell-autonomously for distal specification of the quiescent center, which in turn regulates stem cell fate of immediately surrounding …
P.x_tomentosa37912	1.76283	2.0685	2.08726	0.414853	1e-05	0.277303	1.97286	0.230722	-3.09606	0.00030894	0.0067686	1.83161	2.17207	1e-05	0.11665	2.00184	0.05833	-5.10094	7.25e-07	1.94e-05	AT4G24660	HOMEOBOX PROTEIN 22 (HB22)	homeobox protein 22;(source:Araport11)
P.x_tomentosa66546	0.61948	0.883302	0.906525	0.24083	0.085351	0.11692	0.803102	0.1477	-2.44291	6.72e-05	0.0021068	0.825812	1.37181	0.072905	0.044664	1.09881	0.0587845	-4.22436	7.62e-07	2.02e-05	AT3G20015	-	Eukaryotic aspartyl protease family protein;(source:Araport11)
P.x_tomentosa21753	4.96032	7.29177	8.56954	2.05514	0.309064	2.98291	6.94054	1.78237	-1.96125	0.0023569	0.029106	2.6776	2.85004	0.377064	0.562656	2.76382	0.46986	-2.55636	8.84e-07	2.31e-05	AT1G50010	TUBULIN ALPHA-2 CHAIN (TUA2)	Encodes alpha-2,4 tubulin. TUA2 and TUA4 encode identical proteins. The mRNA is cell-to-cell mobile.
P.x_tomentosa06235	1.7814	2.58447	3.39639	0.433891	0.086634	1e-05	2.58742	0.173512	-3.89841	0.00012178	0.0033239	0.842227	2.73424	1e-05	0.062292	1.78823	0.031151	-5.84311	9e-07	2.34e-05	AT3G54770	ABA-REGULATED RNA-BINDING PROTEIN 1 (ARP1)	Encodes a putative RNA binding protein that is localized in the nucleus and affects ABA-regulated seed germination of Arabidopsis.
P.x_tomentosa20398	2.33187	1.34804	1.91717	0.189473	0.022695	0.139548	1.86569	0.117239	-3.99219	3.08e-10	1.08e-07	2.12096	2.94848	0.099165	0.382907	2.53472	0.241036	-3.39451	1.01e-06	2.56e-05	AT3G49950	-	GRAS family transcription factor;(source:Araport11)
P.x_tomentosa36243	5.42141	8.25566	8.30136	1.70703	0.424251	3.57557	7.32614	1.90228	-1.94532	0.0010751	0.016835	3.90734	5.0353	1.01996	1.24806	4.47132	1.13401	-1.97927	1.09e-06	2.77e-05	AT5G28300	GT-2LIKE PROTEIN (GT2L)	Encodes a Ca(2+)-dependent CaM-binding protein. AtGT2L specifically targets the nucleus and possesses both transcriptional activation and DNA-binding abilities, implicating its function as a nuclear transcription factor.
P.x_tomentosa48710	0.524832	0.689326	0.644255	0.125539	0.093053	0.031171	0.619471	0.0832543	-2.89544	5.5e-06	0.000303	0.455057	0.977729	0.02887	0.045329	0.716393	0.0370995	-4.27128	1.22e-06	3.04e-05	AT5G11720	ALPHA-GLUCOSIDASE (AGLU1)	Glycosyl hydrolases family 31 protein;(source:Araport11)
P.x_tomentosa41371	16.7429	34.7984	31.0636	4.28221	1.63415	6.02866	27.535	3.98167	-2.78982	8.69e-09	1.62e-06	5.10277	6.42575	0.31921	0.889822	5.76426	0.604516	-3.25328	1.25e-06	3.11e-05	AT5G10390	(HTR13)	Histone superfamily protein;(source:Araport11)
P.x_tomentosa35578	1.90385	1.50643	1.45099	0.363953	1e-05	0.333001	1.62042	0.232321	-2.80218	0.0013614	0.019837	1.40577	1.61869	1e-05	0.071152	1.51223	0.035581	-5.40943	1.36e-06	3.35e-05	AT4G24660	HOMEOBOX PROTEIN 22 (HB22)	homeobox protein 22;(source:Araport11)
P.x_tomentosa15231	0.340602	0.657159	0.441884	0.071523	1e-05	0.04894	0.479882	0.0401577	-3.57893	1.52e-05	0.00067284	0.71835	0.443057	1e-05	0.024034	0.580704	0.012022	-5.59405	1.37e-06	3.37e-05	AT1G63300	-	Myosin heavy chain-related protein;(source:Araport11)
P.x_tomentosa17674	1.20731	4.59446	3.03206	0.771923	0.226459	0.963216	2.94461	0.653866	-2.17101	0.0018011	0.0242	1.87932	1.50308	1e-05	1e-05	1.6912	1e-05	-17.3677	1.47e-06	3.59e-05	AT2G28790	-	Pathogenesis-related thaumatin superfamily protein;(source:Araport11)
P.x_tomentosa38196	29.4195	71.2491	57.1886	16.6007	4.18889	5.92404	52.6191	8.90455	-2.56297	2.61e-05	0.0010125	24.5713	14.9946	1.32837	4.27901	19.7829	2.80369	-2.81886	1.55e-06	3.74e-05	AT4G03210	XYLOGLUCAN ENDOTRANSGLUCOSYLASE/HYDROLASE 9 (XTH9)	encodes a member of xyloglucan endotransglucosylase/hydrolases (XTHs) that catalyze the cleavage and molecular grafting of xyloglucan chains function in loosening and rearrangement of the cell wall. Gene is expressed in shoot apex region, flower buds, flower stalks and internodes bearing flowers.
P.x_tomentosa39790	14.832	33.3089	24.1962	3.96918	1.10057	4.02867	24.1124	3.03281	-2.99105	1.08e-08	1.93e-06	5.07706	5.01092	0.286408	0.770512	5.04399	0.52846	-3.2547	1.57e-06	3.79e-05	AT5G10390	(HTR13)	Histone superfamily protein;(source:Araport11)
P.x_tomentosa42242	2.11369	4.18675	3.73222	1.17066	0.435807	1.59008	3.34422	1.06551	-1.65012	0.00093245	0.0152	1.18917	1.35233	0.197249	0.12225	1.27075	0.159749	-2.9918	1.63e-06	3.91e-05	AT1G01110	IQ-DOMAIN 18 (IQD18)	IQ-domain 18;(source:Araport11)
P.x_tomentosa18075	1.09089	1.36995	1.72531	0.369976	0.052334	0.34131	1.39538	0.25454	-2.4547	0.00056365	0.010488	1.2792	2.69076	1e-05	0.046587	1.98498	0.0232985	-6.41275	1.63e-06	3.92e-05	AT3G16070	-	LOW protein: ATP-dependent RNA helicase-like protein;(source:Araport11)
P.x_tomentosa42850	1.51568	5.47262	5.14713	1.44583	0.880818	1.3284	4.04514	1.21835	-1.73126	0.0015318	0.021631	2.79009	5.9565	0.265212	0.754587	4.3733	0.509899	-3.10044	1.82e-06	4.32e-05	AT4G08980	F-BOX WITH WD-40 2 (FBW2)	Encodes an F-box gene that is a novel negative regulator of AGO1 protein levels and may play a role in ABA signalling and/or response. It is a F-box subunit of the SCF E3 ubiquitin ligase complex that mediates the degradation of 14-3-3 proteins.
P.x_tomentosa50379	1.09711	0.722628	0.942551	1e-05	1e-05	0.059049	0.920764	0.0196897	-5.54732	5.13e-05	0.0017083	2.48464	1.30424	1e-05	1e-05	1.89444	1e-05	-17.5314	1.84e-06	4.34e-05	AT4G34760	SMALL AUXIN UPREGULATED RNA 50 (SAUR50)	SAUR-like auxin-responsive protein family;(source:Araport11)
P.x_tomentosa41322	2.56146	4.3718	3.12237	0.481778	0.719884	0.757595	3.35188	0.653086	-2.35962	1.34e-09	3.48e-07	1.98845	2.03537	0.353906	0.306386	2.01191	0.330146	-2.60739	1.86e-06	4.4e-05	AT1G14440	HOMEOBOX PROTEIN 31 (HB31)	homeobox protein 31;(source:Araport11)
P.x_tomentosa24766	1.52658	1.55126	1.48851	0.64104	0.087561	0.436041	1.52211	0.388214	-1.97115	0.0032629	0.036351	0.966501	0.94379	1e-05	1e-05	0.955145	1e-05	-16.5434	1.88e-06	4.44e-05	AT1G71691	-	GDSL-motif esterase/acyltransferase/lipase. Enzyme group with broad substrate specificity that may catalyze acyltransfer or hydrolase reactions with lipid and non-lipid substrates.
P.x_tomentosa35821	0.887688	1.75344	1.86834	0.124528	0.055243	0.40776	1.50316	0.195844	-2.94022	1.08e-05	0.0005104	1.50905	3.66259	0.058835	0.285374	2.58582	0.172104	-3.90927	1.93e-06	4.54e-05	AT4G28100	-	transmembrane protein;(source:Araport11)
P.x_tomentosa30342	2.50551	3.11754	3.21544	1.21491	0.748269	0.60455	2.94616	0.855909	-1.78331	4.53e-05	0.0015575	2.6112	3.30613	0.844898	0.3961	2.95866	0.620499	-2.25345	2.27e-06	5.23e-05	AT5G59790	SOSEKI5 (SOK5)	SOK5 is a DUF966 domain containing protein expressed in early embryos.
P.x_tomentosa36870	3.13158	2.42271	3.5577	0.930591	0.230699	0.364774	3.03733	0.508688	-2.57795	8.8e-06	0.00043589	1.51887	3.58005	0.111948	0.378253	2.54946	0.2451	-3.37875	2.46e-06	5.62e-05	AT3G59670	-	elongation factor;(source:Araport11)
P.x_tomentosa35850	105.74	189.19	168.654	53.9547	17.3736	15.0261	154.528	28.7848	-2.42449	4e-05	0.0014116	78.3484	69.3952	2.57149	14.2091	73.8718	8.39029	-3.13823	2.6e-06	5.88e-05	AT4G03210	XYLOGLUCAN ENDOTRANSGLUCOSYLASE/HYDROLASE 9 (XTH9)	encodes a member of xyloglucan endotransglucosylase/hydrolases (XTHs) that catalyze the cleavage and molecular grafting of xyloglucan chains function in loosening and rearrangement of the cell wall. Gene is expressed in shoot apex region, flower buds, flower stalks and internodes bearing flowers.
P.x_tomentosa50132	2.91535	2.4687	3.77357	1.15696	0.682864	0.389033	3.05254	0.742953	-2.03867	0.00031828	0.0069177	1.50866	2.08274	0.139075	0.067243	1.7957	0.103159	-4.1216	3.04e-06	6.72e-05	AT3G43720	GLYCOSYLPHOSPHATIDYLINOSITOL-ANCHORED LIPID PROTEIN TRANSFER 2 (LTPG2)	Bifunctional inhibitor/lipid-transfer protein/seed storage 2S albumin superfamily protein;(source:Araport11)
P.x_tomentosa08178	4.95342	6.58798	6.80389	1.39403	0.543603	3.5486	6.1151	1.82874	-1.74152	0.0016557	0.022837	2.23876	1.77171	0.085103	0.279234	2.00524	0.182169	-3.46043	3.24e-06	7.1e-05	AT1G13250	GALACTURONOSYLTRANSFERASE-LIKE 3 (GATL3)	Encodes a protein with putative galacturonosyltransferase activity.
P.x_tomentosa29817	17.5578	11.5055	9.24885	4.48556	1.87706	1.82781	12.7707	2.73014	-2.22579	3.63e-05	0.001306	8.43372	10.1763	0.04698	1.06244	9.30502	0.554712	-4.0682	3.45e-06	7.49e-05	AT5G18020	SMALL AUXIN UP RNA 20 (SAUR20)	SAUR-like auxin-responsive protein family;(source:Araport11)
P.x_tomentosa78153	1.94114	1.06308	1.48546	0.623733	0.306865	0.361321	1.49656	0.43064	-1.7971	0.00050497	0.0097118	1.73259	1.71148	1e-05	0.115552	1.72203	0.057781	-4.89737	3.95e-06	8.42e-05	AT5G66330	-	Leucine-rich repeat (LRR) family protein;(source:Araport11)
P.x_tomentosa26044	2.17577	2.14704	2.27661	0.465862	0.191135	1.11943	2.19981	0.592142	-1.89336	0.00065982	0.011766	4.04342	6.34258	0.067286	0.692659	5.193	0.379972	-3.7726	4.54e-06	9.5e-05	AT3G55360	ECERIFERUM 10 (CER10)	Enoyl-CoA reductase is involved in all very long chain fatty acids (VLCFA) elongation reactions that are required for cuticular wax, storage lipid and sphingolipid metabolism. The protein is located in the ER, but in contrast to its yeast homolog TSC13 is not particularly enriched in the nuclear envelope-vacuole junction. Mutants in this gene show abnormal organ morphology and stem glossiness. Ce…
P.x_tomentosa19563	5.15357	7.13326	6.54237	1.53348	0.362946	2.99949	6.2764	1.63197	-1.94332	0.00094329	0.015339	2.27745	2.59848	0.113168	0.430942	2.43797	0.272055	-3.16371	4.76e-06	9.9e-05	AT1G50010	TUBULIN ALPHA-2 CHAIN (TUA2)	Encodes alpha-2,4 tubulin. TUA2 and TUA4 encode identical proteins. The mRNA is cell-to-cell mobile.
P.x_tomentosa23012	6.85493	12.7054	10.2202	2.02691	1.07526	1.93938	9.92685	1.68052	-2.56243	1.05e-10	4.23e-08	2.98	2.46396	0.211325	0.396869	2.72119	0.304097	-3.16164	4.78e-06	9.93e-05	AT1G14900	HIGH MOBILITY GROUP A (HMGA)	Encodes a protein belonging to the subgroup of HMGA (high mobility group A) proteins that interact with A/T-rich stretches of DNA.
P.x_tomentosa52263	2.04894	1.90187	2.04519	0.905101	0.111141	0.615748	1.99867	0.543997	-1.87737	0.0040464	0.0423	0.779	2.11939	0.193596	0.178634	1.44909	0.186115	-2.96088	5.09e-06	0.00010456	AT5G46280	MINICHROMOSOME MAINTENANCE 3 (MCM3)	Minichromosome maintenance (MCM2/3/5) family protein;(source:Araport11)
P.x_tomentosa11201	1.6528	3.21324	2.59783	0.62791	0.033168	0.039875	2.48796	0.233651	-3.41253	0.00045338	0.0089867	2.2929	4.9181	0.421416	0.578805	3.6055	0.500111	-2.84988	5.54e-06	0.00011273	AT5G14750	MYB DOMAIN PROTEIN 66 (MYB66)	Encodes a MyB-related protein containing R2 and R3 repeats, involved in root and hypocotyl epidermal cell fate determination. Loss of function mutations make extra root hairs. Nuclear localized protein is a positive regulator for expression of CAPRICE (CPC).
P.x_tomentosa31061	1.18252	0.908021	0.90102	0.321899	0.170174	0.158084	0.997186	0.216719	-2.20204	1.28e-05	0.0005847	0.367944	1.03062	0.042597	0.03509	0.699282	0.0388435	-4.17013	6.21e-06	0.00012456	AT2G16440	MINICHROMOSOME MAINTENANCE 4 (MCM4)	Regulates DNA replication via interaction with BICE1 and MCM7.
P.x_tomentosa78831	1.66693	2.62425	1.53761	0.760544	0.086369	0.132017	1.94293	0.32631	-2.57392	0.0032111	0.036021	4.53777	8.05498	1.29287	0.276406	6.29638	0.78464	-3.00442	7.52e-06	0.00014674	AT2G38290	AMMONIUM TRANSPORTER 2 (AMT2)	encodes a high-affinity ammonium transporter, which is expressed in shoot and root. Expression in root and shoot is under nitrogen and carbon dioxide regulation, respectively.
P.x_tomentosa02095	2.64739	1.99056	1.42386	0.660836	0.101948	0.654767	2.0206	0.472517	-2.09635	0.00123	0.018477	0.948812	0.279186	1e-05	1e-05	0.613999	1e-05	-15.9059	7.65e-06	0.00014876	AT2G46810	MYC-TYPE TRANSCRIPTION FACTOR 70 (MYC70)	MYC-type transcription factor which interacts with ICE1 and negatively regulates cold-responsive genes and cold tolerance.
P.x_tomentosa75404	1.14795	0.928048	1.35048	0.129361	0.045848	0.277126	1.14216	0.150778	-2.92126	9.13e-05	0.0026559	1.53746	1.08079	1e-05	1e-05	1.30912	1e-05	-16.9982	8.14e-06	0.00015724	AT5G53200	TRIPTYCHON (TRY)	Homeodomain-like superfamily protein;(source:Araport11)
P.x_tomentosa73328	0.669849	0.425476	0.608529	0.176259	0.087853	0.12788	0.567951	0.130664	-2.11991	0.00082802	0.013956	0.326602	0.991612	1e-05	1e-05	0.659107	1e-05	-16.0082	8.65e-06	0.00016578	AT3G54950	PATATIN-RELATED PHOSPHOLIPASE IIIBETA (pPLAIIIbeta)	Encodes pPLAIIIbeta, a member of the Group 3 patatin-related phospholipases. pPLAIIIbeta hydrolyzes phospholipids and galactolipids and additionally has acyl-CoA thioesterase activity. Alterations of pPLAIII&#946; result in changes in lipid levels and composition.
P.x_tomentosa11711	0.590356	0.475719	0.789962	0.04177	1e-05	0.015032	0.618679	0.0189373	-5.02989	7.81e-10	2.26e-07	0.795665	0.692997	1e-05	0.061551	0.744331	0.0307805	-4.59586	8.7e-06	0.00016659	AT1G63300	-	Myosin heavy chain-related protein;(source:Araport11)
P.x_tomentosa02018	13.2145	18.8271	20.2514	4.16273	1.73519	2.16801	17.431	2.68864	-2.6967	2.78e-09	6.49e-07	4.84391	5.82449	1.37296	0.969545	5.3342	1.17125	-2.18722	9.92e-06	0.00018632	AT5G10390	(HTR13)	Histone superfamily protein;(source:Araport11)
P.x_tomentosa69511	2.62253	2.45129	3.06079	1.37791	0.555285	0.47523	2.71154	0.802809	-1.75598	0.0019775	0.025796	1.2627	2.11177	0.064569	0.200651	1.68723	0.13261	-3.6694	9.99e-06	0.00018726	AT4G35590	RWP-RK DOMAIN-CONTAINING 5 (RKD5)	RWP-RK domain-containing protein;(source:Araport11)
P.x_tomentosa37395	4.58355	6.67584	6.68199	1.67942	0.464896	2.14512	5.98046	1.42981	-2.06443	4.95e-05	0.00166	3.02	3.90335	0.515921	0.972465	3.46302	0.744193	-2.21828	1.01e-05	0.00018849	AT5G28300	GT-2LIKE PROTEIN (GT2L)	Encodes a Ca(2+)-dependent CaM-binding protein. AtGT2L specifically targets the nucleus and possesses both transcriptional activation and DNA-binding abilities, implicating its function as a nuclear transcription factor.
P.x_tomentosa17011	0.879236	1.19905	1.18513	0.41308	0.191743	0.194789	1.08781	0.266537	-2.02901	0.00018432	0.0045533	1.07804	0.727594	0.046265	0.081172	0.902816	0.0637185	-3.82465	1.02e-05	0.00019002	AT3G26932	DSRNA-BINDING PROTEIN 3 (DRB3)	dsRNA-binding protein 3;(source:Araport11)
P.x_tomentosa77883	0.664386	1.0944	1.10316	0.092495	1e-05	0.136602	0.953984	0.076369	-3.64291	2.28e-06	0.00014854	0.455463	0.440776	1e-05	1e-05	0.44812	1e-05	-15.4516	1.06e-05	0.00019691	AT3G49950	-	GRAS family transcription factor;(source:Araport11)
P.x_tomentosa26903	8.82409	8.45834	10.587	3.4364	1.35974	3.79618	9.2898	2.86411	-1.69756	3.51e-05	0.00127	4.7511	5.4077	0.452545	1.24331	5.0794	0.847926	-2.58265	1.07e-05	0.00019925	AT5G19530	ACAULIS 5 (ACL5)	Encodes a spermine synthase. Required for internode elongation and vascular development, specifically in the mechanism that defines the boundaries between veins and nonvein regions. This mechanism may be mediated by polar auxin transport. Though ACL5 has been shown to function as a spermine synthase in E. coli, an ACL5 knockout has no effect on the endogenous levels of free and conjugated polyami…
P.x_tomentosa04524	6.37491	7.94107	8.17698	3.12576	1.00179	2.06739	7.49765	2.06498	-1.86031	7.62e-05	0.00232	2.69921	7.67358	0.70389	0.847554	5.18639	0.775722	-2.74112	1.17e-05	0.00021428	AT2G39020	(NATA2)	Although this locus shares considerable sequence similarity with the adjacent NATA1 gene (At2g39030), they appear to encode genes with different functions. NATA1 is involved in the production of N-delta-acetylornithine, but, overexpression of At2g39020 in tobacco does not lead to the formation of this defense compound. The mRNA is cell-to-cell mobile.
P.x_tomentosa73779	4.96852	5.46	6.4999	2.77699	0.93436	1.03599	5.6428	1.58244	-1.83426	0.00060927	0.011101	5.6486	6.29885	0.930076	1.90537	5.97372	1.41772	-2.07505	1.18e-05	0.00021655	AT1G48480	RECEPTOR-LIKE KINASE 1 (RKL1)	Arabidopsis thaliana receptor-like protein kinase (RKL1) gene
P.x_tomentosa29585	2.98462	2.65468	2.71898	0.85451	0.207737	0.444237	2.78609	0.502161	-2.47202	7.84e-06	0.00039964	1.22167	2.65343	0.307258	0.087919	1.93755	0.197589	-3.29366	1.18e-05	0.00021667	AT4G34160	CYCLIN D3;1 (CYCD3;1)	encodes a cyclin D-type protein involved in the switch from cell proliferation to the final stages of differentiation. The gene is transcriptionally regulated by cytokinin and brassinosteroid. Protein interacts with cyclin-dependent kinase inhibitor ICK1.
P.x_tomentosa74687	1.32921	1.32062	0.929251	0.385003	0.209345	0.157604	1.19303	0.250651	-2.25088	0.0010512	0.016587	0.79424	1.86873	1e-05	1e-05	1.33148	1e-05	-17.0227	1.21e-05	0.00022122	AT5G53200	TRIPTYCHON (TRY)	Homeodomain-like superfamily protein;(source:Araport11)
P.x_tomentosa71533	1.30515	1.76282	1.47972	0.134855	1e-05	1e-05	1.5159	0.0449583	-5.07544	3.28e-06	0.00019877	1.39301	1.01446	1e-05	1e-05	1.20373	1e-05	-16.8772	1.4e-05	0.00025104	AT1G69600	ZINC FINGER HOMEODOMAIN 1 (ZFHD1)	Encodes ZFHD1, a member of the zinc finger homeodomain transcriptional factor family. Binds to the 62 bp promoter region of ERD1 (early responsive to dehydration stress 1). Expression of ZFHD1 is induced by drought, high salinity and abscisic acid.
P.x_tomentosa75055	2.57043	2.31729	2.19065	0.287208	0.057155	0.769905	2.35946	0.371423	-2.66732	0.00011049	0.0030881	10.6605	10.9428	1.21372	2.95803	10.8016	2.08587	-2.37253	1.47e-05	0.00026024	AT5G14750	MYB DOMAIN PROTEIN 66 (MYB66)	Encodes a MyB-related protein containing R2 and R3 repeats, involved in root and hypocotyl epidermal cell fate determination. Loss of function mutations make extra root hairs. Nuclear localized protein is a positive regulator for expression of CAPRICE (CPC).
P.x_tomentosa41123	5.27633	5.6461	6.83131	0.497099	1e-05	0.139143	5.91791	0.212084	-4.80238	9.37e-09	1.71e-06	1.20684	0.660203	1e-05	1e-05	0.933522	1e-05	-16.5104	1.53e-05	0.00027044	AT2G42840	PROTODERMAL FACTOR 1 (PDF1)	Encodes a putative extracellular proline-rich protein is exclusively expressed in the L1 layer of vegetative, inflorescence and floral meristems and the protoderm of organ primordia.
P.x_tomentosa42806	147.886	129.39	142.518	55.9479	3.95796	41.7575	139.931	33.8878	-2.04588	0.0048216	0.047545	103.214	105.358	0.060269	1.44032	104.286	0.750294	-7.11887	1.76e-05	0.00030507	AT1G09750	-	Eukaryotic aspartyl protease family protein;(source:Araport11)
P.x_tomentosa82965	9.39678	16.0337	16.4376	1.81631	0.175818	1.97971	13.956	1.32395	-3.39797	3.05e-07	2.98e-05	2.13386	2.47982	0.199298	0.120308	2.30684	0.159803	-3.85155	1.84e-05	0.00031614	AT5G10390	(HTR13)	Histone superfamily protein;(source:Araport11)
P.x_tomentosa52031	2.25436	1.48135	0.873556	0.119312	1e-05	0.207188	1.53642	0.108837	-3.81934	3.46e-05	0.0012607	1.57804	0.979606	1e-05	1e-05	1.27882	1e-05	-16.9645	1.85e-05	0.00031728	AT4G34760	SMALL AUXIN UPREGULATED RNA 50 (SAUR50)	SAUR-like auxin-responsive protein family;(source:Araport11)
P.x_tomentosa00226	3.83071	3.51543	4.35258	2.11056	0.419193	0.640666	3.89957	1.05681	-1.88361	0.0044333	0.045047	1.02238	3.67317	0.334746	0.138941	2.34778	0.236844	-3.30929	1.96e-05	0.00033327	AT1G48460	-	tRNA-processing ribonuclease BN;(source:Araport11)
P.x_tomentosa07542	6.26344	5.84043	8.81504	3.30959	0.661121	1.44554	6.97297	1.80542	-1.94944	0.001544	0.021741	2.94055	7.37902	1.20261	0.464152	5.15978	0.83338	-2.63027	2.13e-05	0.00035524	AT2G39020	(NATA2)	Although this locus shares considerable sequence similarity with the adjacent NATA1 gene (At2g39030), they appear to encode genes with different functions. NATA1 is involved in the production of N-delta-acetylornithine, but, overexpression of At2g39020 in tobacco does not lead to the formation of this defense compound. The mRNA is cell-to-cell mobile.
P.x_tomentosa68536	6.47169	16.6278	18.9617	4.57519	1.92999	5.48184	14.0204	3.99567	-1.81102	0.00041461	0.0084155	5.32849	4.70253	0.938017	1.58315	5.01551	1.26058	-1.99231	2.4e-05	0.00039472	AT1G75710	-	C2H2-like zinc finger protein;(source:Araport11)
P.x_tomentosa23817	2.75113	1.49519	1.66725	0.478246	0.186809	0.249714	1.97119	0.304923	-2.69255	1.32e-05	0.00059928	2.72832	3.70085	0.777319	0.246654	3.21458	0.511987	-2.65045	2.57e-05	0.00041732	AT3G06740	GATA TRANSCRIPTION FACTOR 15 (GATA15)	Encodes a member of the GATA factor family of zinc finger transcription factors.
P.x_tomentosa55842	1.84412	1.10864	1.22205	0.344403	0.109539	0.090464	1.3916	0.181469	-2.93895	8.42e-05	0.0025033	0.583173	0.884126	1e-05	1e-05	0.733649	1e-05	-16.1628	2.59e-05	0.00042041	AT5G07010	SULFOTRANSFERASE 2A (ST2A)	Encodes a sulfotransferase that acts specifically on 11- and 12-hydroxyjasmonic acid. Transcript levels for this enzyme are increased by treatments with jasmonic acid (JA), 12-hydroxyJA, JA-isoleucine, and 12-oxyphytodienoic acid (a JA precursor).
P.x_tomentosa29862	1.29615	1.07373	1.18232	0.482113	0.074592	0.300892	1.18407	0.285866	-2.05034	0.0018003	0.024157	0.914403	1.29174	0.10751	0.096849	1.10307	0.10218	-3.43235	2.66e-05	0.00043044	AT4G38660	-	Pathogenesis-related thaumatin superfamily protein;(source:Araport11)
P.x_tomentosa70795	4.64034	5.24116	5.33615	1.88754	0.571183	0.876729	5.07255	1.11182	-2.18979	3.62e-05	0.0013024	1.8052	7.9182	0.645014	0.553901	4.8617	0.599457	-3.01973	2.89e-05	0.00046188	AT5G07090	-	Ribosomal protein S4 (RPS4A) family protein;(source:Araport11)
P.x_tomentosa65306	6.09631	8.22689	8.32787	2.14508	0.67526	3.87485	7.55035	2.23173	-1.75838	0.00080618	0.0137	4.45898	4.68431	1.30107	1.5904	4.57165	1.44574	-1.66091	2.93e-05	0.00046682	AT1G75240	HOMEOBOX PROTEIN 33 (HB33)	Encodes a zinc finger-homeodomain transcription factor ZHD5. Nuclear import and DNA binding of the ZHD5 transcription factor is modulated by a competitive peptide inhibitor MIF1 (AT1G74660).
P.x_tomentosa68072	1.76987	3.43968	3.81151	1.09011	0.498404	0.921159	3.00702	0.836559	-1.8458	7.73e-05	0.0023459	1.59749	1.69396	0.410228	0.381645	1.64572	0.395937	-2.05538	2.94e-05	0.00046822	AT1G54820	-	Protein kinase superfamily protein;(source:Araport11)
P.x_tomentosa48889	1.77984	2.53707	2.17256	0.670429	0.273538	0.720056	2.16316	0.554674	-1.96343	5.85e-06	0.00031778	2.44204	2.45518	0.160609	0.560495	2.44861	0.360552	-2.76368	2.99e-05	0.0004752	AT5G54630	-	zinc finger protein-like protein;(source:Araport11)
P.x_tomentosa76549	0.494957	1.11069	0.499803	0.053603	1e-05	1e-05	0.701817	0.0178743	-5.29513	0.00043988	0.0087847	1.58033	3.23441	1e-05	0.176346	2.40737	0.088178	-4.7709	3.12e-05	0.00049268	AT2G23690	-	HTH-type transcriptional regulator;(source:Araport11)
P.x_tomentosa51874	1.59991	1.67368	2.70306	0.246065	0.410393	1.19631	1.99222	0.61759	-1.68965	0.0038763	0.041025	2.87146	2.72591	0.330133	0.640944	2.79868	0.485538	-2.52709	3.12e-05	0.00049286	AT2G27770	-	DUF868 family protein (DUF868);(source:Araport11)
P.x_tomentosa78462	0.533282	0.944338	0.983391	0.220244	0.08809	0.288732	0.820337	0.199022	-2.04329	0.00033622	0.0072	0.374	0.403155	1e-05	1e-05	0.388598	1e-05	-15.246	3.23e-05	0.00050708	AT3G49950	-	GRAS family transcription factor;(source:Araport11)
P.x_tomentosa44336	1.25203	0.939271	0.762588	0.31304	0.014751	0.204472	0.98463	0.177421	-2.4724	0.001596	0.0223	0.383114	0.911752	0.047051	1e-05	0.647433	0.0235305	-4.78213	3.28e-05	0.00051407	AT2G07690	MINICHROMOSOME MAINTENANCE 5 (MCM5)	Member of the minichromosome maintenance complex, involved in DNA replication initiation. Abundant in proliferating and endocycling tissues. Localized in the nucleus during G1, S and G2 phases of the cell cycle, and are released into the cytoplasmic compartment during mitosis. Binds chromatin.
P.x_tomentosa42460	0.798649	0.875732	0.895258	0.248522	0.050837	0.338274	0.856546	0.212544	-2.01077	0.0016485	0.0228	0.923859	0.923839	0.023179	0.104519	0.923849	0.063849	-3.85492	3.48e-05	0.00054125	AT2G45550	CYTOCHROME P450, FAMILY 76, SUBFAMILY C, POLYPEPTIDE 4 (CYP76C4)	member of CYP76C
P.x_tomentosa56186	4.59218	8.35916	7.20557	1.00362	0.009306	0.138103	6.71897	0.383678	-4.13027	4.17e-05	0.0014592	0.779639	0.526287	1e-05	0.028078	0.652963	0.014044	-5.53898	3.54e-05	0.00054984	AT1G02800	CELLULASE 2 (CEL2)	Encodes a protein with similarity to endo-1,4-b-glucanases and is a member of Glycoside Hydrolase Family 9. CEL2 is induced by nemotodes and is expressed in syncitia induced by Heterodera schachtii.May be involved in the development and function of syncitia.
P.x_tomentosa07597	0.816603	1.9785	1.35471	0.17173	1e-05	1e-05	1.38327	0.05725	-4.59467	5.74e-05	0.0018634	0.644952	1.20453	0.028508	1e-05	0.924742	0.014259	-6.01911	3.65e-05	0.00056342	AT3G54770	ABA-REGULATED RNA-BINDING PROTEIN 1 (ARP1)	Encodes a putative RNA binding protein that is localized in the nucleus and affects ABA-regulated seed germination of Arabidopsis.
P.x_tomentosa76336	1.62348	1.74717	2.31766	0.546274	0.257665	0.822707	1.8961	0.542215	-1.8061	5.2e-05	0.001725	1.11496	1.30706	0.275244	0.213853	1.21101	0.244549	-2.30802	4.24e-05	0.00064007	AT2G22840	GROWTH-REGULATING FACTOR 1 (GRF1)	Growth regulating factor encoding transcription activator. One of the nine members of a GRF gene family, containing nuclear targeting domain. Mutants result in smaller leaves indicating the role of the gene in leaf development. Expressed in root, shoot and flower
P.x_tomentosa28976	53.1106	26.1645	36.3946	16.2673	3.22771	7.02327	38.5565	8.83943	-2.12495	0.0005625	0.010473	39.0708	27.3814	0.040931	0.76047	33.2261	0.400701	-6.37365	4.47e-05	0.00066952	AT5G22430	-	Pollen Ole e 1 allergen and extensin family protein;(source:Araport11)
P.x_tomentosa26750	5.72844	9.13551	9.49661	2.45146	0.667003	1.79938	8.12019	1.63928	-2.30845	7.33e-06	0.00038029	1.59911	1.39946	0.091065	0.146433	1.49928	0.118749	-3.65828	4.51e-05	0.00067383	AT1G14900	HIGH MOBILITY GROUP A (HMGA)	Encodes a protein belonging to the subgroup of HMGA (high mobility group A) proteins that interact with A/T-rich stretches of DNA.
P.x_tomentosa75987	1.5118	1.62046	2.56867	0.552681	0.026064	0.621032	1.90031	0.399926	-2.24843	0.004986	0.048638	0.796195	0.702406	0.048804	1e-05	0.749301	0.024407	-4.94018	5.13e-05	0.0007492	AT1G28110	SERINE CARBOXYPEPTIDASE-LIKE 45 (SCPL45)	serine carboxypeptidase-like 45;(source:Araport11)
P.x_tomentosa72849	1.33333	1.18267	1.32503	0.380674	0.05854	0.100771	1.28034	0.179995	-2.8305	6.65e-05	0.0020922	0.493882	0.737563	0.034311	0.054641	0.615722	0.044476	-3.79118	5.38e-05	0.00077722	AT5G08020	RPA70-KDA SUBUNIT B (RPA70B)	Encodes a homolog of Replication Protein A. rpa70b mutants are hypersensitive to UV-B radiation and MMS treatments suggesting a role for this protein in DNA damage repair. The mRNA is cell-to-cell mobile.
P.x_tomentosa75674	0.929193	0.979353	0.677021	0.381316	0.05198	0.054532	0.861856	0.162609	-2.40604	0.0038765	0.041025	0.323964	0.657107	0.050994	0.024263	0.490536	0.0376285	-3.70446	5.46e-05	0.00078765	AT3G42660	ENHANCER OF LHP1 (EOL1)	Ctf4 related nuclear protein. Interacts with LHP1-PRC2 to maintain H3K27 methylation in rapidly dividing cells. EOL1 expression is restricted to rapidly dividing cells.
P.x_tomentosa58844	2.05668	0.222523	0.310919	0.087926	1e-05	0.107655	0.863375	0.065197	-3.72711	0.0027145	0.032076	0.379214	1.35885	1e-05	1e-05	0.869034	1e-05	-16.4071	5.65e-05	0.00080976	AT5G25190	ETHYLENE AND SALT INDUCIBLE 3 (ESE3)	encodes a member of the ERF (ethylene response factor) subfamily B-6 of ERF/AP2 transcription factor family. The protein contains one AP2 domain. There are 12 members in this subfamily including RAP2.11.
P.x_tomentosa15632	2.38861	2.18433	2.2444	0.45736	0.40249	0.490081	2.27245	0.449977	-2.33632	3.58e-09	7.84e-07	6.36353	3.92838	1.10509	1.51833	5.14596	1.31171	-1.97199	5.89e-05	0.00083877
P.x_tomentosa74044	4.96435	5.92287	5.4282	1.84163	0.343506	1.05866	5.43847	1.08127	-2.33048	6.77e-05	0.002119	11.6591	14.5555	1.46731	4.00485	13.1073	2.73608	-2.26018	5.96e-05	0.00084749	AT5G14750	MYB DOMAIN PROTEIN 66 (MYB66)	Encodes a MyB-related protein containing R2 and R3 repeats, involved in root and hypocotyl epidermal cell fate determination. Loss of function mutations make extra root hairs. Nuclear localized protein is a positive regulator for expression of CAPRICE (CPC).
P.x_tomentosa72648	1.58224	0.596006	0.90656	0.198377	1e-05	0.166624	1.02827	0.12167	-3.07917	0.0021875	0.027675	0.965678	0.898047	1e-05	1e-05	0.931863	1e-05	-16.5078	6.38e-05	0.00089613	AT1G69600	ZINC FINGER HOMEODOMAIN 1 (ZFHD1)	Encodes ZFHD1, a member of the zinc finger homeodomain transcriptional factor family. Binds to the 62 bp promoter region of ERD1 (early responsive to dehydration stress 1). Expression of ZFHD1 is induced by drought, high salinity and abscisic acid.
P.x_tomentosa71908	6.48896	5.52783	7.5235	2.28321	1.01721	0.936352	6.51343	1.41226	-2.20541	1.14e-05	0.000532	2.07985	10.4586	1.13573	0.57125	6.26921	0.853488	-2.87684	6.43e-05	0.00090153	AT5G07090	-	Ribosomal protein S4 (RPS4A) family protein;(source:Araport11)
P.x_tomentosa68054	1.39513	2.54529	2.89449	0.926264	0.291922	0.691597	2.2783	0.636594	-1.83951	0.0010112	0.016119	0.551414	2.36759	0.165032	0.029739	1.4595	0.0973855	-3.90563	6.99e-05	0.00096577	AT5G27400	-	S-adenosyl-L-methionine-dependent methyltransferases superfamily protein; CONTAINS InterPro DOMAIN/s: Methyltransferase-16, putative (InterPro:IPR019410); BEST Arabidopsis thaliana protein match is: D-aminoacid aminotransferase-like PLP-dependent enzymes superfamily protein (TAIR:AT5G27410.2). Note that the At5g27410.2 gene model (TAIR10) of the adjacent locus has been obsoleted due to the lack o…
P.x_tomentosa00627	4.57946	12.7322	12.9025	2.54014	0.646979	2.11639	10.0714	1.76784	-2.51021	3.14e-05	0.0011708	1.54739	2.88365	0.228958	0.198438	2.21552	0.213698	-3.374	7.24e-05	0.00099472	AT5G10390	(HTR13)	Histone superfamily protein;(source:Araport11)
P.x_tomentosa11644	0.751216	2.13369	1.17306	0.110921	0.055726	1e-05	1.35265	0.0555523	-4.6058	1.7e-06	0.00011819	1.00206	1.70229	1e-05	0.027975	1.35217	0.0139925	-6.59448	7.35e-05	0.001007	AT4G37740	GROWTH-REGULATING FACTOR 2 (GRF2)	Growth regulating factor encoding transcription activator. One of the nine members of a GRF gene family, containing nuclear targeting domain. Mutants result in smaller leaves indicating the role of the gene in leaf development. Expressed in root, shoot and flower
P.x_tomentosa68594	13.646	20.924	19.2826	3.35089	0.521254	3.28869	17.9508	2.38694	-2.91081	1.17e-06	8.61e-05	3.419	4.88294	0.241701	0.781037	4.15097	0.511369	-3.02101	7.6e-05	0.0010362	AT5G10390	(HTR13)	Histone superfamily protein;(source:Araport11)
P.x_tomentosa09193	0.378224	0.178887	0.335139	0.042164	1e-05	1e-05	0.297417	0.0140613	-4.40268	0.00030169	0.0066414	0.289379	0.315684	1e-05	1e-05	0.302532	1e-05	-14.8848	8.02e-05	0.0010829	AT1G32960	(SBT3.3)	Subtilase family protein;(source:Araport11)
P.x_tomentosa43281	7.60698	8.36895	10.2282	2.09099	0.31194	1.70471	8.7347	1.36921	-2.67341	6.59e-06	0.000349	1.41	2.14927	0.181839	0.150215	1.77941	0.166027	-3.42191	8.13e-05	0.0010946	AT3G54560	HISTONE H2A 11 (HTA11)	Encodes HTA11, a histone H2A protein. Loss of all H2A.Z (triple mutant with HTA8 and HTA9) results in a reduction in DNA methylation of transposons but not that of genes. Loss of H2A.Z causes misregulation of many genes involved in the response to developmental and environmental cues, and that these genes tend to have high levels of gene-body H2A.Z.
P.x_tomentosa30895	2.31862	1.10264	1.88635	0.597988	0.545217	0.189089	1.7692	0.444098	-1.99415	0.0013239	0.019474	1.37527	2.06484	0.27961	0.481844	1.72005	0.380727	-2.17563	8.74e-05	0.0011649	AT3G19300	-	Protein kinase superfamily protein;(source:Araport11)
P.x_tomentosa49889	1.94786	1.70508	1.75429	0.312281	0.183247	0.365985	1.80241	0.287171	-2.64994	3.36e-12	2.09e-09	2.72935	3.17566	0.412842	0.951413	2.9525	0.682127	-2.11383	8.91e-05	0.0011836	AT1G14440	HOMEOBOX PROTEIN 31 (HB31)	homeobox protein 31;(source:Araport11)
P.x_tomentosa36771	1.60798	0.662608	1.42422	0.302057	1e-05	0.16197	1.2316	0.154679	-2.99319	0.0032427	0.036218	2.00465	0.481532	1e-05	1e-05	1.24309	1e-05	-16.9236	9.39e-05	0.0012378	AT2G18420	-	Encodes a Gibberellin-regulated GASA/GAST/Snakin family protein
P.x_tomentosa32118	2.806	0.99944	2.48901	0.459555	0.040239	0.497418	2.09815	0.332404	-2.65811	0.00075535	0.012995	1.9575	2.46512	1e-05	0.250631	2.21131	0.125321	-4.14121	9.82e-05	0.001287	AT3G57270	BETA-1,3-GLUCANASE 1 (BG1)	encodes a member of glycosyl hydrolase family 17
P.x_tomentosa80011	1.26276	1.84627	2.05034	0.139495	1e-05	0.161447	1.71979	0.100317	-4.09959	2.28e-08	3.54e-06	0.411888	0.670157	1e-05	1e-05	0.541022	1e-05	-15.7234	0.00011314	0.0014455	AT1G71691	-	GDSL-motif esterase/acyltransferase/lipase. Enzyme group with broad substrate specificity that may catalyze acyltransfer or hydrolase reactions with lipid and non-lipid substrates.
P.x_tomentosa61212	2.51392	1.81155	1.89479	0.739186	0.262277	0.124412	2.07342	0.375292	-2.46593	0.00036751	0.0077032	1.9739	1.04327	0.208525	0.355168	1.50858	0.281846	-2.42021	0.00013195	0.0016421	AT2G22620	-	Rhamnogalacturonate lyase family protein;(source:Araport11)
P.x_tomentosa35210	1.06797	0.628214	1.07047	0.151823	0.04284	0.231057	0.92222	0.141907	-2.70017	9.69e-06	0.00046922	0.257467	0.345993	1e-05	1e-05	0.30173	1e-05	-14.881	0.00013663	0.0016914	AT1G54385	(SINE1)	At1G54385 encodes the plant KASH protein SINE1; SINE1 interacts with SUN1 and SUN2, is colocalized with F-actin, and is localized at the nuclear envelope.
P.x_tomentosa54015	3.34574	6.90367	6.44812	0.147569	0.139208	0.699355	5.56584	0.328711	-4.08171	7.23e-10	2.13e-07	0.91914	1.67189	1e-05	1e-05	1.29552	1e-05	-16.9832	0.0001371	0.0016955	AT5G10390	(HTR13)	Histone superfamily protein;(source:Araport11)
P.x_tomentosa68823	6.59214	5.02122	6.41802	0.454124	1e-05	0.034312	6.01046	0.162815	-5.20617	6.21e-08	8.18e-06	0.871319	0.347907	1e-05	1e-05	0.609613	1e-05	-15.8956	0.00013716	0.0016959	AT2G42840	PROTODERMAL FACTOR 1 (PDF1)	Encodes a putative extracellular proline-rich protein is exclusively expressed in the L1 layer of vegetative, inflorescence and floral meristems and the protoderm of organ primordia.
P.x_tomentosa52976	1.17532	1.32927	0.935992	0.399957	0.186976	0.108428	1.14686	0.231787	-2.30682	0.00033673	0.0072106	0.429352	0.410314	1e-05	1e-05	0.419833	1e-05	-15.3575	0.00014926	0.0018153	AT4G27240	-	zinc finger (C2H2 type) family protein;(source:Araport11)
P.x_tomentosa76734	14.2952	14.4675	20.1733	6.62331	3.49759	4.23801	16.312	4.7863	-1.76895	7.82e-06	0.00039964	4.55192	17.5042	2.62949	1.88403	11.028	2.25676	-2.28885	0.00014918	0.0018153	AT5G39850	-	Ribosomal protein S4;(source:Araport11)
P.x_tomentosa57624	3.11247	3.40847	3.40221	0.567666	0.526998	0.922141	3.30772	0.672268	-2.29873	6.09e-08	8.03e-06	2.69384	3.37439	0.355003	0.603958	3.03411	0.47948	-2.66173	0.0001569	0.0018927	AT5G15350	EARLY NODULIN-LIKE PROTEIN 17 (ENODL17)	early nodulin-like protein 17;(source:Araport11)
P.x_tomentosa74014	4.04385	7.12092	7.48311	2.1229	0.903384	1.22809	6.21596	1.41813	-2.13199	4.42e-05	0.0015286	0.92132	1.35872	1e-05	1e-05	1.14002	1e-05	-16.7987	0.00015734	0.0018971	AT5G14920	A-STIMULATED IN ARABIDOPSIS 14 (GASA14)	Encodes a GASA domain containing protein that regulates increases in plant growth through GA-induced and DELLA-dependent signal transduction and that can increase abiotic stress resistance by reducing ROS accumulation.
P.x_tomentosa18580	1.2192	1.4454	1.95256	0.626991	0.128425	0.163476	1.53905	0.306297	-2.32904	0.001192	0.0181	1.02297	2.31178	0.358724	0.269448	1.66737	0.314086	-2.40835	0.00016618	0.0019823	AT1G12330	-	cyclin-dependent kinase-like protein;(source:Araport11)
P.x_tomentosa74895	2.99165	4.23044	4.3366	1.79544	0.367939	0.959223	3.8529	1.04087	-1.88816	0.0017304	0.023518	1.64945	4.34697	0.429152	0.565211	2.99821	0.497181	-2.59226	0.00018342	0.0021495	AT3G18580	MITOCHONDRIAL SINGLE-STRANDED BINDING PROTEIN 2 (SSB2)	Member of the family of canonical mitochondrial DNA binding proteins. Single-stranded binding protein which does not interfere with MMEJ.
P.x_tomentosa37552	1.89282	3.09787	3.24517	0.97312	0.284588	0.768046	2.74529	0.675251	-2.02346	0.00013984	0.00369	2.67887	3.12741	0.138937	0.673002	2.90314	0.405969	-2.83817	0.00018521	0.0021677	AT5G25830	GATA TRANSCRIPTION FACTOR 12 (GATA12)	Encodes a member of the GATA factor family of zinc finger transcription factors.
P.x_tomentosa14695	5.64544	5.92482	4.10845	1.63385	0.586892	1.25683	5.22624	1.15919	-2.17266	1.84e-05	0.000778	3.16302	3.24653	0.305742	0.47227	3.20477	0.389006	-3.04236	0.00018786	0.0021928
P.x_tomentosa34606	0.822949	0.40299	0.703644	0.17675	0.02337	0.095815	0.643194	0.098645	-2.70494	0.00068205	0.012048	0.454574	0.28155	1e-05	1e-05	0.368062	1e-05	-15.1677	0.00018976	0.0022093	AT2G41050	-	PQ-loop repeat family protein / transmembrane family protein;(source:Araport11)
P.x_tomentosa06423	22.057	23.888	27.6198	11.7204	3.48875	4.42665	24.5216	6.54528	-1.90553	0.00040673	0.0083031	8.26324	29.2094	5.88561	3.56395	18.7363	4.72478	-1.98752	0.00019628	0.0022728	AT2G40010	-	Ribosomal protein L10 family protein;(source:Araport11)
P.x_tomentosa72292	12.2458	30.4592	31.0405	7.12641	0.19855	1.52155	24.5818	2.94884	-3.05937	0.0013337	0.019583	35.3718	144.734	0.453873	1e-05	90.0528	0.226941	-8.63231	0.00019756	0.002285	AT5G62200	EMBRYO-SPECIFIC PROTEIN 3B (ATS3B)	Embryo-specific protein 3, (ATS3);(source:Araport11)
P.x_tomentosa29737	15.3403	21.9404	21.4699	9.30611	1.11763	1.05899	19.5835	3.82757	-2.35514	0.0049856	0.048638	21.1052	36.801	1e-05	0.218702	28.9531	0.109356	-8.04854	0.00020468	0.0023543	AT2G18360	-	alpha/beta-Hydrolases superfamily protein;(source:Araport11)
P.x_tomentosa63627	11.0604	6.99555	10.5184	4.38212	1.68418	2.08156	9.52476	2.71595	-1.81023	0.00030714	0.0067356	2.63635	2.5619	0.809108	0.701274	2.59912	0.755191	-1.78311	0.00020868	0.0023917	AT4G19810	CLASS V CHITINASE (ChiC)	ChiC encodes a Class V chitinase that is a part of glycoside hydrolase family 18 based on CAZy groupings. It appears to primarily act as an exochitinase in vitro where it predominantly cleaves a chitobiose (GlcNAc)2 residue from the non-reducing end of a chitin oligosaccharide. However, it shows some minor endochitinase activity in vitro, as well. A putative 24 amino-acid signal peptide may direc…
P.x_tomentosa18002	1.64361	0.995602	1.93632	0.211912	1e-05	0.066238	1.52518	0.09272	-4.03995	4.07e-06	0.00023595	0.218751	0.792518	1e-05	1e-05	0.505634	1e-05	-15.6258	0.00022919	0.0025789	AT3G16370	-	GDSL-motif esterase/acyltransferase/lipase. Enzyme group with broad substrate specificity that may catalyze acyltransfer or hydrolase reactions with lipid and non-lipid substrates. The mRNA is cell-to-cell mobile.
P.x_tomentosa35740	1.1302	1.62192	2.09628	0.594859	0.334489	0.377639	1.61613	0.435662	-1.89126	0.00091586	0.015025	0.5968	2.38722	0.132383	0.004923	1.49201	0.068653	-4.44179	0.00023351	0.0026185	AT4G28310	-	microtubule-associated protein;(source:Araport11)
P.x_tomentosa42981	1.08104	1.06669	1.09741	0.43182	0.147001	0.312143	1.08171	0.296988	-1.86484	0.00016429	0.0041849	0.764787	1.18536	0.230636	0.219715	0.975075	0.225176	-2.11446	0.00023483	0.00263	AT3G05270	VESICLE TETHERING 1 (VETH1)	Encodes a protein that localizes at motile vesicle-like small compartments in differentiating xylem cells that is associated with microtubule plus-ends. VETH-positive compartments are unlikely to be elements in conventional endomembrane trafficking pathways. It can associate with COG2, and together these two proteins co-localize with the EXO70A1 exocyst subunit, tethering EXO70A1 to compartments …
P.x_tomentosa69750	0.278246	0.786987	0.602133	0.141379	0.063797	0.043591	0.555789	0.0829223	-2.7447	0.0002261	0.0053172	0.621827	0.420023	0.019778	0.063053	0.520925	0.0414155	-3.65283	0.00023488	0.0026302	AT2G22400	(TRM4B)	TRM4B is a cytosine-5--methyltransferase. Mutants have decreased methyl cytosine and defects in root development.
P.x_tomentosa18833	8.4892	17.181	13.3271	1.50632	0.608454	1.38464	12.9991	1.16647	-3.47819	2.09e-14	1.94e-11	2.18556	3.68105	0.304945	0.606152	2.93331	0.455549	-2.68685	0.00023861	0.0026647	AT5G10390	(HTR13)	Histone superfamily protein;(source:Araport11)
P.x_tomentosa75510	5.0924	4.89897	4.89933	2.12014	0.988512	1.25749	4.96357	1.45538	-1.76998	1.24e-05	0.00057192	5.35834	6.11324	1.11763	2.3297	5.73579	1.72367	-1.73451	0.00024095	0.0026848	AT1G48480	RECEPTOR-LIKE KINASE 1 (RKL1)	Arabidopsis thaliana receptor-like protein kinase (RKL1) gene
P.x_tomentosa80576	2.58569	1.32961	1.94167	0.63212	0.229749	0.542936	1.95232	0.468268	-2.05978	0.00012768	0.0034432	2.29706	1.44138	1e-05	0.233792	1.86922	0.116901	-3.99908	0.00024332	0.0027072	AT1G29670	(GDSL1)	GDSL-motif esterase/acyltransferase/lipase. Enzyme group with broad substrate specificity that may catalyze acyltransfer or hydrolase reactions with lipid and non-lipid substrates. The mRNA is cell-to-cell mobile.
P.x_tomentosa39646	7.44606	9.31231	10.2505	2.31414	0.571892	2.15442	9.00295	1.68015	-2.42181	1.8e-06	0.00012363	1.93845	3.51688	0.609553	0.258579	2.72766	0.434066	-2.65168	0.00024375	0.0027112	AT3G54560	HISTONE H2A 11 (HTA11)	Encodes HTA11, a histone H2A protein. Loss of all H2A.Z (triple mutant with HTA8 and HTA9) results in a reduction in DNA methylation of transposons but not that of genes. Loss of H2A.Z causes misregulation of many genes involved in the response to developmental and environmental cues, and that these genes tend to have high levels of gene-body H2A.Z.
P.x_tomentosa64301	0.935081	1.84033	1.76645	0.250074	0.017955	0.276284	1.51395	0.181438	-3.06077	2.2e-05	0.00089001	1.04533	0.989242	0.178384	0.263407	1.01729	0.220895	-2.20329	0.00024946	0.0027573	AT3G09070	OCTOPUS (OPS)	Encodes a polarly localised membrane-associated protein that regulates phloem differentiation entry.
P.x_tomentosa43088	3.7818	19.1171	19.9205	2.73014	0.922359	6.17248	14.2731	3.27499	-2.12374	0.0025548	0.030725	33.2676	47.6304	1.3946	0.032693	40.449	0.713644	-5.82475	0.00025736	0.0028268
P.x_tomentosa35191	1.1871	1.42959	1.39306	0.164631	0.243656	0.452702	1.33658	0.286996	-2.21945	1.52e-07	1.7e-05	0.806589	0.997983	0.085424	0.209569	0.902286	0.147497	-2.6129	0.0002758	0.0029829	AT3G50950	HOPZ-ACTIVATED RESISTANCE 1 (ZAR1)	Encodes a canonical CC-type NLR protein that is required for the recognition of the T3SE HopZ1a from the pathogenic bacteria P. syringae.
P.x_tomentosa17669	4.93306	4.63112	4.02015	1.68931	0.734655	1.10068	4.52811	1.17488	-1.94639	2.94e-06	0.000184	4.47	5.59094	0.210774	1.37116	5.03098	0.790968	-2.66915	0.00030093	0.0031972	AT5G59350	-	transmembrane protein;(source:Araport11)
P.x_tomentosa39737	1.80587	2.25974	2.7283	0.487847	0.438601	0.937689	2.26464	0.621379	-1.86573	1.95e-06	0.00013139	2.212	1.65298	0.359811	0.595567	1.93249	0.477689	-2.01632	0.00030791	0.0032552	AT1G14440	HOMEOBOX PROTEIN 31 (HB31)	homeobox protein 31;(source:Araport11)
P.x_tomentosa85575	16.6943	16.078	23.7231	6.88645	4.23485	5.67702	18.8318	5.59944	-1.74982	3.82e-07	3.59e-05	5.08714	23.1945	3.82094	2.21026	14.1408	3.0156	-2.22935	0.00034432	0.0035688	AT2G34480	(L18AB)	Encodes a nuclear localized member of the ribosomal L18ae/LX protein family. Loss of function mutations show reduced transmission through the gametophytes and embryo lethality.
P.x_tomentosa48769	4.85709	4.54732	3.99727	2.16577	0.716523	1.02839	4.46723	1.30356	-1.77692	0.0010778	0.016867	2.54968	3.18169	1e-05	0.381536	2.86569	0.190773	-3.90895	0.00035198	0.0036365	AT1G33265	-	Transmembrane proteins 14C;(source:Araport11)
P.x_tomentosa59844	0.930903	1.50558	1.27625	0.354767	0.299804	0.160122	1.23758	0.271564	-2.18815	1.6e-05	0.00069897	0.40474	0.679781	0.100257	0.072134	0.542261	0.0861955	-2.6533	0.00035962	0.003705	AT3G54220	SCARECROW (SCR)	Encodes a member of a novel family having similarity to DNA binding proteins containing basic-leucine zipper regions; scr is expressed in cortex/endodermal initial cells and in the endodermal cell lineage. Regulates the radial organization of the root. Is required cell-autonomously for distal specification of the quiescent center, which in turn regulates stem cell fate of immediately surrounding …
P.x_tomentosa36004	0.680092	0.737348	0.572724	0.324171	0.100251	0.069913	0.663388	0.164778	-2.00933	0.0041598	0.043098	0.67847	1.05137	0.061159	0.216511	0.864918	0.138835	-2.63919	0.00036478	0.003745	AT3G58650	TON1 RECRUITING MOTIF 7 (TRM7)	Encodes a member of the TRM superfamily, that plays a role in preprophase band formation during plant cell division and controls the robustness of the orientation of that cell division. Its transcription is regulated by the cell cycle and peaks at the G2/M transition.
P.x_tomentosa80249	0.576046	0.915753	1.26447	0.092937	0.063157	0.201266	0.918757	0.11912	-2.94727	2.07e-05	0.0008492	0.400172	0.462919	1e-05	1e-05	0.431546	1e-05	-15.3972	0.00038341	0.0039071	AT4G03500	-	Ankyrin repeat family protein;(source:Araport11)
P.x_tomentosa79764	1.41622	1.62727	1.72978	0.70038	0.091167	0.32896	1.59109	0.373502	-2.09083	0.0022777	0.028416	0.535751	2.07404	0.078839	0.216437	1.30489	0.147638	-3.1438	0.00038739	0.0039386	AT3G03630	CYSTEINE SYNTHASE 26 (CS26)	Encodes a protein that possesses S-sulfocysteine synthase activity and lacks O-acetylserien(thiol)lyase activity.
P.x_tomentosa27718	8.25468	8.66838	10.4239	2.44833	1.50598	4.52312	9.11566	2.82581	-1.68968	3.49e-06	0.00020896	5.22684	4.44952	0.994932	1.87477	4.83818	1.43485	-1.75356	0.00039693	0.0040116	AT2G28630	3-KETOACYL-COA SYNTHASE 12 (KCS12)	Encodes KCS12, a member of the 3-ketoacyl-CoA synthase family involved in the biosynthesis of VLCFA (very long chain fatty acids).
P.x_tomentosa24660	7.46534	5.15336	6.96211	2.8245	0.245761	1.31883	6.52694	1.46303	-2.15744	0.0030297	0.0346	7.3376	4.96385	1e-05	0.094779	6.15073	0.0473945	-7.01989	0.0004093	0.0041183	AT1G48100	POLYGALACTURONASE INVOLVED IN EXPANSION3 (PGX3)	Pectin lyase-like superfamily protein;(source:Araport11)
P.x_tomentosa38056	1.55326	1.36444	2.00491	0.697136	0.049701	0.144176	1.64087	0.297004	-2.46591	0.0035814	0.038897	0.890964	1.81317	0.122346	0.322463	1.35207	0.222405	-2.60391	0.00041473	0.0041626	AT3G59670	-	elongation factor;(source:Araport11)
P.x_tomentosa41234	4.98784	9.02829	8.073	2.3325	0.204841	1.96331	7.36304	1.50022	-2.29513	0.001301	0.019224	1.1588	3.19408	0.142915	0.340105	2.17644	0.24151	-3.17181	0.00042569	0.0042544	AT3G54560	HISTONE H2A 11 (HTA11)	Encodes HTA11, a histone H2A protein. Loss of all H2A.Z (triple mutant with HTA8 and HTA9) results in a reduction in DNA methylation of transposons but not that of genes. Loss of H2A.Z causes misregulation of many genes involved in the response to developmental and environmental cues, and that these genes tend to have high levels of gene-body H2A.Z.
P.x_tomentosa06456	0.90329	0.780699	0.955012	0.405556	0.160407	0.101771	0.879667	0.222578	-1.98265	0.0046401	0.046382	0.665767	0.845828	0.092911	1e-05	0.755798	0.0464605	-4.02392	0.00042889	0.0042801	AT3G55990	ESKIMO 1 (ESK1)	Encodes ESK1 (Eskimo1). A member of a large gene family of DUF231 domain proteins whose members encode a total of 45 proteins of unknown function. ESK1 functions as a negative regulator of cold acclimation. Mutations in the ESK1 gene provides strong freezing tolerance. A member of the TBL (TRICHOME BIREFRINGENCE-LIKE) gene family containing a plant-specific DUF231 (domain of unknown function) dom…
P.x_tomentosa71463	0.974294	0.63368	0.676309	0.275885	0.096071	0.128715	0.761428	0.16689	-2.18981	9.47e-05	0.0027354	0.256432	0.528431	0.067423	0.052925	0.392431	0.060174	-2.70523	0.00043121	0.0042977	AT5G52910	TIMELESS (ATIM)	homolog of Drosophila timeless
P.x_tomentosa00602	1.39678	1.29096	1.08424	0.533305	0.31863	0.094347	1.25732	0.315427	-1.99498	0.0031839	0.035819	0.625155	0.630138	0.1237	0.126994	0.627646	0.125347	-2.32402	0.00043979	0.0043668	AT5G41620	-	intracellular protein transporter USO1-like protein;(source:Araport11)
P.x_tomentosa74363	1.8005	1.69648	1.95393	0.652432	0.114871	0.668987	1.81697	0.478763	-1.92415	0.0011778	0.017919	0.992943	1.66608	0.035257	0.268685	1.32951	0.151971	-3.12903	0.00049155	0.0047845	AT1G02000	UDP-D-GLUCURONATE 4-EPIMERASE 2 (GAE2)	UDP-D-glucuronate 4-epimerase The mRNA is cell-to-cell mobile.
P.x_tomentosa56578	5.85813	8.80543	8.31004	3.24282	1.24981	2.58767	7.65787	2.3601	-1.69809	0.00012213	0.00333	1.63895	8.96166	1.15056	0.52026	5.3003	0.835408	-2.66552	0.00051129	0.004933	AT3G49010	BREAST BASIC CONSERVED 1 (BBC1)	Encodes 60S ribosomal protein L13. Homolog of human breast basic conserved 1 (BBC1).
P.x_tomentosa10699	0.901184	0.946744	1.20224	0.254703	0.131663	0.400603	1.01672	0.262323	-1.95451	0.0030946	0.0351	0.342	1.1361	1e-05	1e-05	0.738951	1e-05	-16.1732	0.00054138	0.0051638	AT2G28790	-	Pathogenesis-related thaumatin superfamily protein;(source:Araport11)
P.x_tomentosa69985	9.04643	17.6791	17.7069	2.40093	0.705472	1.59164	14.8108	1.56601	-3.24148	4.3e-10	1.41e-07	1.896	2.28475	0.335794	0.346793	2.09037	0.341294	-2.61468	0.00055585	0.0052714	AT1G54690	GAMMA HISTONE VARIANT H2AX (GAMMA-H2AX)	Encodes HTA3, a histone H2A protein. H2AX is a meiosis-specific isoform of histone H2A. Upon DSB formation, rapid accumulation of phosphorylated H2AX (&#947;-H2AX) occurs around the break site. _x0001_H2AX foci accumulate in early G2. Immunolocalization studies in spread preparations of wild-type meiocytes at G2/early leptotene revealed the accumulation of numerous rather diffuse &#947;-H2AX foci…
P.x_tomentosa74387	0.302089	1.77226	2.20186	0.041855	1e-05	0.322203	1.4254	0.121356	-3.55405	0.0013221	0.019459	5.48886	35.5153	0.213088	1e-05	20.5021	0.106549	-7.58811	0.00059476	0.005565	AT5G62200	EMBRYO-SPECIFIC PROTEIN 3B (ATS3B)	Embryo-specific protein 3, (ATS3);(source:Araport11)
P.x_tomentosa68136	10.91	21.3837	20.2462	3.12087	1.51018	3.11859	17.5133	2.58321	-2.76121	4.7e-11	2.07e-08	3.87536	4.25939	1.45411	0.972544	4.06737	1.21333	-1.74513	0.00060102	0.0056142	AT5G27670	HISTONE H2A 7 (HTA7)	Encodes HTA7, a histone H2A protein.
P.x_tomentosa36747	1.50509	1.98268	2.24601	0.31299	0.034783	0.143731	1.91126	0.163835	-3.54421	9.35e-08	1.15e-05	0.279254	0.967999	0.059301	0.042305	0.623626	0.050803	-3.6177	0.00062673	0.005792	AT1G72040	DEOXYRIBONUCLEOSIDE KINASE (DNK)	Encodes a multisubstrate deoxyribonucleoside kinase that salvages DNA precursors.
P.x_tomentosa10528	2.34257	1.08318	1.09599	0.452648	0.104581	0.552585	1.50724	0.369938	-2.02656	0.0015366	0.0217	1.07784	0.730789	1e-05	0.121604	0.904317	0.060807	-3.89452	0.00062699	0.0057936
P.x_tomentosa37916	3.70094	4.86303	5.20467	1.17534	0.266305	0.496895	4.58954	0.646178	-2.82835	6.91e-07	5.79e-05	0.585853	2.26433	0.161552	0.271076	1.42509	0.216314	-2.71986	0.00065469	0.0059948	AT1G72040	DEOXYRIBONUCLEOSIDE KINASE (DNK)	Encodes a multisubstrate deoxyribonucleoside kinase that salvages DNA precursors.
P.x_tomentosa16395	1.70212	1.62142	2.20696	0.038439	1e-05	1e-05	1.8435	0.0128197	-7.16794	1.25e-09	3.3e-07	0.445008	0.413718	1e-05	1e-05	0.429363	1e-05	-15.3899	0.00068022	0.0061732	AT4G27290	-	S-locus lectin protein kinase family protein;(source:Araport11)
P.x_tomentosa56135	4.76715	9.4734	10.2262	1.40553	0.739855	1.79173	8.15557	1.31237	-2.63561	7.71e-10	2.25e-07	5.49513	4.51333	0.135555	1.35967	5.00423	0.747612	-2.74279	0.0006825	0.006191	AT5G44680	-	DNA glycosylase superfamily protein;(source:Araport11)
P.x_tomentosa09763	1.07704	0.731872	0.797778	0.291653	0.041588	0.314532	0.868897	0.215924	-2.00866	0.0017681	0.023884	0.432186	0.421258	0.030509	0.100744	0.426722	0.0656265	-2.70095	0.00068816	0.0062308	AT4G18050	ATP-BINDING CASSETTE B9 (ABCB9)	P-glycoprotein 9;(source:Araport11)
P.x_tomentosa76629	1.39211	0.579404	0.902783	1e-05	1e-05	0.232329	0.958099	0.0774497	-3.62884	0.0016004	0.0224	0.807	0.439425	1e-05	1e-05	0.623426	1e-05	-15.9279	0.00069122	0.0062519	AT5G66800	-	membrane-associated kinase regulator-like protein;(source:Araport11)
P.x_tomentosa61703	0.587099	0.608733	0.558369	0.273932	0.116361	0.111254	0.584734	0.167182	-1.80636	0.0010709	0.016795	0.464019	0.66707	0.157413	0.116833	0.565545	0.137123	-2.04417	0.00074457	0.0066644	AT5G56890	-	Protein kinase superfamily protein;(source:Araport11)
P.x_tomentosa51426	2.91012	2.55581	4.25188	1.08653	0.637262	0.311351	3.23927	0.678382	-2.2555	0.00012271	0.00334	1.43627	3.53616	0.596293	0.606962	2.48621	0.601627	-2.04701	0.00078843	0.0069737	AT1G61870	PENTATRICOPEPTIDE REPEAT 336 (PPR336)	Generic translation factor involved in mitochondrial translation.
P.x_tomentosa47569	0.359225	0.300869	0.238787	0.070198	1e-05	1e-05	0.299627	0.023406	-3.67822	0.0037109	0.039764	0.360368	0.292894	1e-05	1e-05	0.326631	1e-05	-14.9954	0.00080545	0.0070835	AT3G17640	-	Leucine-rich repeat (LRR) family protein;(source:Araport11)
P.x_tomentosa43419	21.3611	44.2697	35.2052	7.24212	1.71071	6.90632	33.612	5.28638	-2.66862	8.4e-07	6.71e-05	5.84198	8.65535	0.293343	1.9971	7.24866	1.14522	-2.66209	0.00082554	0.0072212	AT5G10390	(HTR13)	Histone superfamily protein;(source:Araport11)
P.x_tomentosa22617	4.91776	6.25782	4.49751	2.33108	0.946995	0.836977	5.22436	1.37168	-1.92931	0.00049597	0.00959	3.3022	4.5988	0.123476	0.955531	3.9505	0.539504	-2.87233	0.00082626	0.0072249	AT2G03350	-	DUF538 family protein (Protein of unknown function, DUF538);(source:Araport11)
P.x_tomentosa38330	2.07856	1.57096	2.16834	0.394478	1e-05	0.176555	1.93929	0.190348	-3.34882	0.0005519	0.010343	0.889863	0.315102	0.039417	0.107143	0.602483	0.07328	-3.03943	0.00084714	0.0073747	AT1G04110	STOMATAL DENSITY AND DISTRIBUTION 1 (SDD1)	Initially identified as a mutation affecting stomatal development and distribution. Encodes a protein similar to serine proteases.
P.x_tomentosa46558	1.51825	2.48582	1.7041	0.649478	0.213447	0.905007	1.90272	0.589311	-1.69097	0.0023919	0.029441	1.42346	1.40513	0.230382	0.288584	1.4143	0.259483	-2.44637	0.0008508	0.0074004	AT2G31160	LIGHT SENSITIVE HYPOCOTYLS 3 (LSH3)	LIGHT-DEPENDENT SHORT HYPOCOTYLS-like protein (DUF640);(source:Araport11)
P.x_tomentosa56375	3.13996	3.38964	3.5601	1.4145	0.455439	0.540569	3.36323	0.803503	-2.06547	0.00014777	0.0038594	1.92698	2.58189	0.383417	0.803349	2.25444	0.593383	-1.92573	0.00086601	0.0075084	AT5G23860	TUBULIN BETA 8 (TUB8)	beta-tubulin, preferentially expressed in endodermal and phloem cells of primary roots and in the vascular tissues of leaves, stems, and flowers. The mRNA is cell-to-cell mobile.
P.x_tomentosa57401	2.11108	4.43313	3.65879	0.523027	0.293276	0.26301	3.401	0.359771	-3.24081	1.01e-08	1.81e-06	1.41915	1.44217	1e-05	0.152438	1.43066	0.076224	-4.23029	0.00087453	0.0075664	AT5G10390	(HTR13)	Histone superfamily protein;(source:Araport11)
P.x_tomentosa67899	0.637141	0.429433	0.3672	0.126618	0.027991	0.056119	0.477925	0.0702427	-2.76636	0.00057593	0.010653	0.698703	0.468323	0.068521	1e-05	0.583513	0.0342655	-4.08994	0.0008963	0.0077159	AT3G20015	-	Eukaryotic aspartyl protease family protein;(source:Araport11)
P.x_tomentosa70998	1.35983	1.96964	1.67571	0.720536	0.249008	0.502312	1.66839	0.490619	-1.76578	0.00045106	0.0089598	0.976402	0.287299	1e-05	0.051507	0.63185	0.0257585	-4.61646	0.00092744	0.0079415	AT1G28110	SERINE CARBOXYPEPTIDASE-LIKE 45 (SCPL45)	serine carboxypeptidase-like 45;(source:Araport11)
P.x_tomentosa06753	3.94386	7.677	8.27562	1.53134	1.72566	1.0171	6.63216	1.4247	-2.21882	8.31e-07	6.66e-05	0.927887	0.600112	0.125746	0.200522	0.764	0.163134	-2.22751	0.00096449	0.0081829	AT5G49360	BETA-XYLOSIDASE 1 (BXL1)	Encodes a bifunctional {beta}-D-xylosidase/{alpha}-L-arabinofuranosidase required for pectic arabinan modification. Located in the extracellular matrix. Gene is expressed specifically in tissues undergoing secondary wall thickening. This is a member of glycosyl hydrolase family 3 and has six other closely related members.
P.x_tomentosa07804	0.801943	0.569034	0.723809	0.14769	0.067025	0.136474	0.698262	0.117063	-2.57648	7.03e-05	0.00218	0.579	0.470452	1e-05	0.034568	0.524571	0.017289	-4.92321	0.00098045	0.008296	AT3G55990	ESKIMO 1 (ESK1)	Encodes ESK1 (Eskimo1). A member of a large gene family of DUF231 domain proteins whose members encode a total of 45 proteins of unknown function. ESK1 functions as a negative regulator of cold acclimation. Mutations in the ESK1 gene provides strong freezing tolerance. A member of the TBL (TRICHOME BIREFRINGENCE-LIKE) gene family containing a plant-specific DUF231 (domain of unknown function) dom…
P.x_tomentosa10749	1.32894	1.47092	1.56972	0.108709	0.025892	0.40509	1.45652	0.179897	-3.01729	2.53e-05	0.00099008	1.09	0.774144	0.245722	0.081085	0.932072	0.163404	-2.512	0.0010566	0.008839	AT4G25835	-	P-loop containing nucleoside triphosphate hydrolases superfamily protein;(source:Araport11)
P.x_tomentosa04579	0.466419	0.433427	0.605214	0.084575	1e-05	1e-05	0.501687	0.0281983	-4.1531	0.0016145	0.02249	0.241748	0.492236	1e-05	1e-05	0.366992	1e-05	-15.1635	0.0010575	0.0088422	AT3G54770	ABA-REGULATED RNA-BINDING PROTEIN 1 (ARP1)	Encodes a putative RNA binding protein that is localized in the nucleus and affects ABA-regulated seed germination of Arabidopsis.
P.x_tomentosa16736	0.764707	1.12957	0.757163	0.256522	0.320585	0.241205	0.883813	0.272771	-1.69605	0.0040815	0.042515	0.951057	1.40633	0.048614	0.207241	1.17869	0.127927	-3.20379	0.0010914	0.0090758	AT5G07220	BCL-2-ASSOCIATED ATHANOGENE 3 (BAG3)	A member of Arabidopsis BAG (Bcl-2-associated athanogene) proteins, plant homologs of mammalian regulators of apoptosis. Plant BAG proteins are multi-functional and remarkably similar to their animal counterparts, as they regulate apoptotic-like processes ranging from pathogen attack, to abiotic stress, to plant development.
P.x_tomentosa62128	0.920114	1.39612	1.32671	0.195829	0.034215	0.318292	1.21432	0.182779	-2.73197	8.54e-06	0.00042582	0.618317	0.831251	0.142571	0.163163	0.724784	0.152867	-2.24527	0.0011127	0.0092245	AT3G09070	OCTOPUS (OPS)	Encodes a polarly localised membrane-associated protein that regulates phloem differentiation entry.
P.x_tomentosa05400	2.76446	1.25548	1.34125	0.520976	0.240959	0.415839	1.78706	0.392591	-2.18649	0.00015118	0.0039276	3.64111	3.05629	0.247322	1.09288	3.3487	0.670102	-2.32115	0.0011368	0.0093699	AT5G19260	FANTASTIC FOUR 3 (FAF3)	A member of the FAF family proteins encoded by the FANTASTIC FOUR (FAF) genes: AT4G02810 (FAF1), AT1G03170 (FAF2), AT5G19260 (FAF3) and AT3G06020 (FAF4). FAFs have the potential to regulate shoot meristem size in Arabidopsis thaliana. FAFs can repress WUS, which ultimately leads to an arrest of meristem activity in FAF overexpressing lines.
P.x_tomentosa15817	1.82152	1.71603	2.32951	0.311803	1e-05	0.354366	1.95568	0.22206	-3.13865	0.00010144	0.0029	1.44592	1.12777	0.048483	0.211178	1.28684	0.12983	-3.30914	0.0011376	0.009373	AT3G13650	-	Disease resistance-responsive (dirigent-like protein) family protein;(source:Araport11)
P.x_tomentosa39383	11.1607	9.4624	10.1944	2.41011	1.66595	1.48176	10.2725	1.85261	-2.47116	3.42e-12	2.09e-09	11.3197	14.4473	3.01926	6.26169	12.8835	4.64048	-1.47318	0.0011414	0.0093992	AT1G10020	-	formin-like protein (DUF1005);(source:Araport11)
P.x_tomentosa53763	2.37262	3.04731	3.34863	0.705924	0.200544	0.344934	2.92285	0.417134	-2.80879	1.75e-07	1.91e-05	0.574983	1.6627	0.230828	0.088116	1.11884	0.159472	-2.81063	0.0011449	0.0094189	AT1G61870	PENTATRICOPEPTIDE REPEAT 336 (PPR336)	Generic translation factor involved in mitochondrial translation.
P.x_tomentosa60296	0.440535	0.751036	0.850337	0.216469	0.106224	0.163751	0.680636	0.162148	-2.06957	0.00017581	0.0044	0.623207	0.818079	0.03447	0.171131	0.720643	0.102801	-2.80944	0.0012464	0.010084	AT3G57830	-	Leucine-rich repeat protein kinase family protein;(source:Araport11)
P.x_tomentosa18782	0.891621	0.683999	0.620528	0.065827	1e-05	0.197461	0.732049	0.087766	-3.06021	0.0017587	0.023796	0.548524	0.600348	1e-05	1e-05	0.574436	1e-05	-15.8099	0.0012582	0.010157	AT1G58170	-	Disease resistance-responsive (dirigent-like protein) family protein;(source:Araport11)
P.x_tomentosa08239	0.854404	0.576679	0.691128	0.113453	0.121755	0.447725	0.707404	0.227644	-1.63575	0.0049153	0.048144	0.80839	0.464174	0.132745	0.133762	0.636282	0.133253	-2.25549	0.0012837	0.010317	AT2G01210	ZYGOTIC ARREST 1 (ZAR1)	ZAR1 encodes a plasma membrane localized leucine-rich repeat receptor-like kinase (LRR-RLK) that contains a putative CaM-binding domain and a G&#946;-binding motif within its intracellular kinase region. Homozygous of function mutations are embryo-lethal and fail to properly make the first asymmetric division of the zygote. ZAR1 interacts with both CaM and G&#946; in vivo and that interaction act…
P.x_tomentosa28429	7.22488	11.9465	13.848	5.48831	1.43275	1.2209	11.0065	2.71399	-2.01987	0.002927	0.033792	10.1883	17.9813	1e-05	0.225246	14.0848	0.112628	-6.96643	0.0013001	0.01041	AT2G18360	-	alpha/beta-Hydrolases superfamily protein;(source:Araport11)
P.x_tomentosa51893	0.51444	0.43278	0.576533	0.186814	0.110426	0.106067	0.507918	0.134436	-1.91768	2.08e-05	0.0008516	0.172332	0.318909	0.058657	0.042586	0.24562	0.0506215	-2.27861	0.0013574	0.010764	AT1G08260	TILTED 1 (TIL1)	Similar to POL2A, DNA polymerase epsilon catalytic subunit. Essential for Arabidopsis growth. Null homozygotes are embryo lethal, partial loss of function alleles show embryo patterning defects such as root pole displacement. Delayed progression through cell cycle results in embryos with smaller numbers of larger cells.
P.x_tomentosa27316	0.616525	1.19822	1.56223	0.245019	0.108412	0.48194	1.12566	0.278457	-2.01524	0.00053028	0.010057	0.937058	0.967033	0.368379	0.19785	0.952045	0.283114	-1.74964	0.001382	0.010919	AT1G69910	-	Protein kinase superfamily protein;(source:Araport11)
P.x_tomentosa70863	8.84315	9.40155	12.9025	3.39513	1.67763	3.03406	10.3824	2.70227	-1.94189	2.4e-07	2.44e-05	6.46216	8.68366	0.618933	2.74295	7.57291	1.68094	-2.17158	0.0013875	0.010958	AT1G24480	-	S-adenosyl-L-methionine-dependent methyltransferases superfamily protein;(source:Araport11)
P.x_tomentosa30717	0.989193	1.3531	1.56977	0.2375	1e-05	0.1244	1.30402	0.120637	-3.43422	9.64e-05	0.0027767	0.403444	1.96031	0.05397	0.104941	1.18188	0.0794555	-3.89479	0.0014042	0.011066	AT3G10110	MATERNAL EFFECT EMBRYO ARREST 67 (MEE67)	Mitochondrial import inner membrane translocase subunit Tim17/Tim22/Tim23 family protein;(source:Araport11)
P.x_tomentosa78287	0.221739	0.78784	0.910046	1e-05	1e-05	1e-05	0.639875	1e-05	-15.9655	3.98e-05	0.001407	0.413538	0.857847	1e-05	1e-05	0.635692	1e-05	-15.956	0.0014539	0.011374	AT2G23690	-	HTH-type transcriptional regulator;(source:Araport11)
P.x_tomentosa21475	2.91754	2.15415	2.52408	0.50915	0.081402	0.77783	2.53192	0.456127	-2.47273	8.66e-05	0.0025531	3.45976	3.0327	0.131617	1.01347	3.24623	0.572542	-2.50331	0.0014545	0.011376	AT3G49950	-	GRAS family transcription factor;(source:Araport11)
P.x_tomentosa54021	1.61968	7.57399	5.76957	0.353819	0.446497	0.401502	4.98775	0.400606	-3.63813	1.09e-07	1.3e-05	1.86592	1.70927	0.247456	0.157752	1.78759	0.202604	-3.14128	0.001504	0.011679	AT5G10390	(HTR13)	Histone superfamily protein;(source:Araport11)
P.x_tomentosa22848	1.3027	0.800532	0.925943	0.581407	0.02226	0.312159	1.00972	0.305275	-1.72578	0.0012274	0.018444	1.56314	0.827925	0.276322	0.194173	1.19553	0.235247	-2.3454	0.0015307	0.011843	AT1G68810	ABNORMAL SHOOT 5 (ABS5)	basic helix-loop-helix (bHLH) DNA-binding superfamily protein;(source:Araport11)
P.x_tomentosa52235	0.634036	0.458993	1.18493	0.175992	0.028085	0.035274	0.759318	0.0797837	-3.25054	0.00039273	0.0080881	0.531185	0.410406	1e-05	0.034213	0.470795	0.0171115	-4.78206	0.0015352	0.011869	AT2G02540	HOMEOBOX PROTEIN 21 (HB21)	Zinc finger homeobox protein. Expressed in vascular tissue. In a yeast one hybrid system was not able to transactivate a reporter gene.
P.x_tomentosa42744	6.29645	5.25861	6.55542	1.91196	1.11358	1.32503	6.03683	1.45019	-2.05755	1.16e-08	2.04e-06	6.51563	9.15055	1.1814	3.45316	7.83309	2.31728	-1.75715	0.0015436	0.011917	AT1G10020	-	formin-like protein (DUF1005);(source:Araport11)
P.x_tomentosa00704	1.17677	1.68344	1.50595	0.301764	0.089833	0.634209	1.45539	0.341935	-2.08961	0.00046065	0.0090729	0.507112	0.241625	1e-05	0.021474	0.374368	0.010742	-5.12312	0.0015552	0.011995	AT2G46810	MYC-TYPE TRANSCRIPTION FACTOR 70 (MYC70)	MYC-type transcription factor which interacts with ICE1 and negatively regulates cold-responsive genes and cold tolerance.
P.x_tomentosa66466	0.408013	1.01857	0.716657	0.211692	0.211243	0.157898	0.714413	0.193611	-1.8836	0.00083157	0.014003	0.931484	0.207064	0.034086	0.08027	0.569274	0.057178	-3.31559	0.0015658	0.012054	AT2G22400	(TRM4B)	TRM4B is a cytosine-5--methyltransferase. Mutants have decreased methyl cytosine and defects in root development.
P.x_tomentosa35719	2.40107	1.97809	2.46684	0.632643	0.311444	0.159501	2.282	0.367863	-2.63306	6.56e-06	0.000348	0.850514	2.17781	0.073187	0.382966	1.51416	0.228076	-2.73093	0.0017196	0.013015	AT3G59670	-	elongation factor;(source:Araport11)
P.x_tomentosa65437	2.39007	1.51093	1.60165	0.268137	0.10233	0.263927	1.83422	0.211465	-3.11668	1.54e-09	3.9e-07	3.0414	2.58993	0.252797	0.908926	2.81567	0.580862	-2.27721	0.0017232	0.013034	AT4G14860	OVATE FAMILY PROTEIN 11 (OFP11)	ovate family protein 11;(source:Araport11)
P.x_tomentosa10148	0.778022	1.70311	1.69715	0.344132	0.145588	0.148932	1.39276	0.212884	-2.70981	1.25e-05	0.00057227	0.107571	0.456588	1e-05	1e-05	0.282079	1e-05	-14.7838	0.0017473	0.013169
P.x_tomentosa76714	1.12416	1.49014	1.38777	0.161738	0.205603	0.626693	1.33402	0.331345	-2.00938	0.00012539	0.0033974	0.367851	0.339006	0.037388	1e-05	0.353428	0.018699	-4.24039	0.0017741	0.013329	AT3G49950	-	GRAS family transcription factor;(source:Araport11)
P.x_tomentosa37865	1.6316	1.36766	1.60886	0.191704	1e-05	1e-05	1.53604	0.063908	-4.58708	3.03e-05	0.00114	0.429	0.191475	1e-05	1e-05	0.310336	1e-05	-14.9215	0.001782	0.013377	AT1G71691	-	GDSL-motif esterase/acyltransferase/lipase. Enzyme group with broad substrate specificity that may catalyze acyltransfer or hydrolase reactions with lipid and non-lipid substrates.
P.x_tomentosa36387	0.71301	0.927971	1.19082	0.207048	1e-05	0.125625	0.943934	0.110894	-3.0895	0.00064193	0.011541	0.320674	0.291476	0.018152	1e-05	0.306075	0.009081	-5.07489	0.0018914	0.014027	AT1G54385	(SINE1)	At1G54385 encodes the plant KASH protein SINE1; SINE1 interacts with SUN1 and SUN2, is colocalized with F-actin, and is localized at the nuclear envelope.
P.x_tomentosa17722	1.00562	1.45911	1.88069	0.097654	0.070905	0.522459	1.44848	0.230339	-2.6527	0.00010681	0.00301	0.952326	1.1279	0.286865	0.257512	1.04011	0.272188	-1.93406	0.0019488	0.014365	AT4G25835	-	P-loop containing nucleoside triphosphate hydrolases superfamily protein;(source:Araport11)
P.x_tomentosa63049	0.745675	0.697935	0.285413	0.121304	0.070647	0.162137	0.576341	0.118029	-2.28778	0.00072688	0.012635	0.495132	0.236498	1e-05	0.024598	0.365815	0.012304	-4.89391	0.0019565	0.014406	AT2G25270	-	transmembrane protein;(source:Araport11)
P.x_tomentosa74575	4.52612	5.18733	5.38068	1.87055	0.599335	0.934385	5.03137	1.13476	-2.14857	1.21e-05	0.00055934	4.05498	4.67725	0.576106	1.86721	4.36612	1.22166	-1.83751	0.002065	0.015048	AT5G53660	GROWTH-REGULATING FACTOR 7 (GRF7)	Growth regulating factor encoding transcription activator. One of the nine members of a GRF gene family, containing nuclear targeting domain. Involved in leaf development and expressed in shoot and flower.
P.x_tomentosa50572	0.640375	0.610604	0.661673	0.269914	0.073764	0.060063	0.637551	0.13458	-2.24407	0.0032144	0.036037	0.405527	0.912023	0.116423	0.087272	0.658775	0.101847	-2.69338	0.0021031	0.015257	AT3G56570	-	SET domain-containing protein;(source:Araport11)
P.x_tomentosa65519	5.50267	4.40764	4.61642	0.628956	1e-05	0.190051	4.84224	0.273006	-4.14867	5.53e-06	0.00030419	0.61244	0.526888	1e-05	0.042111	0.569664	0.0210605	-4.7575	0.0021044	0.015263	AT2G42840	PROTODERMAL FACTOR 1 (PDF1)	Encodes a putative extracellular proline-rich protein is exclusively expressed in the L1 layer of vegetative, inflorescence and floral meristems and the protoderm of organ primordia.
P.x_tomentosa04106	0.845644	0.580212	0.582052	0.149574	0.116704	0.183245	0.669303	0.149841	-2.15923	2.38e-05	0.00094376	0.779476	0.675874	0.042473	0.180981	0.727675	0.111727	-2.70332	0.0021327	0.01542	AT5G48450	SKU5 SIMILAR 3 (sks3)	Encodes a protein with two DUF26 domains and a signal peptide for secretion. The protein is transported to the apoplast when it is expressed as a GFP fusion protein.
P.x_tomentosa01846	0.839396	1.10372	1.12608	0.270265	0.094934	0.494486	1.02306	0.286562	-1.83598	0.00085673	0.014336	0.659326	0.451535	0.152533	0.025732	0.555431	0.0891325	-2.63958	0.0021598	0.015577	AT1G01900	(SBTI1.1)	Encodes AtSBT1.1, a subtilisin-like serine protease. Cleaves the phytosulfokine AtPSK4, a growth promoting peptide.
P.x_tomentosa79863	1.40966	0.943929	1.14904	0.542441	0.159878	0.262473	1.16754	0.321597	-1.86015	0.0015397	0.0217	0.576962	1.49745	0.313951	0.074673	1.0372	0.194312	-2.41625	0.0021649	0.015607	AT2G40550	E2F TARGET GENE 1 (ETG1)	Encodes a nuclear localized target of E2Fa-DPa, transcription factors controlling cell cycle progression. Required for sister chromatid cohesion and DNA repair.
P.x_tomentosa54026	4.25275	8.28584	7.4954	0.648458	0.429833	0.703023	6.678	0.593771	-3.49144	5.75e-14	4.97e-11	0.847883	1.48542	0.110635	0.064593	1.16665	0.087614	-3.73507	0.0021996	0.015793	AT5G10390	(HTR13)	Histone superfamily protein;(source:Araport11)
P.x_tomentosa13815	1.15919	1.96855	2.67655	0.333322	1e-05	0.355919	1.93476	0.22975	-3.07402	0.00061519	0.011181	0.641293	0.4255	1e-05	0.038413	0.533397	0.0192115	-4.79517	0.0022552	0.016104	AT4G33800	-	hypothetical protein;(source:Araport11)
P.x_tomentosa66172	1.15298	1.95454	1.92904	0.567703	0.22959	0.401389	1.67885	0.399561	-2.07099	1.63e-05	0.000709	1.079	1.31984	0.087491	0.381286	1.19942	0.234388	-2.35536	0.0023115	0.016446	AT1G21740	-	DUF630 family protein, putative (DUF630 and DUF632);(source:Araport11)
P.x_tomentosa66694	10.1885	18.5374	15.9287	3.47097	1.48338	2.35542	14.8849	2.43659	-2.61091	4.03e-09	8.62e-07	1.86933	3.1934	0.219755	0.663813	2.53137	0.441784	-2.5185	0.0024514	0.017212	AT1G54690	GAMMA HISTONE VARIANT H2AX (GAMMA-H2AX)	Encodes HTA3, a histone H2A protein. H2AX is a meiosis-specific isoform of histone H2A. Upon DSB formation, rapid accumulation of phosphorylated H2AX (&#947;-H2AX) occurs around the break site. _x0001_H2AX foci accumulate in early G2. Immunolocalization studies in spread preparations of wild-type meiocytes at G2/early leptotene revealed the accumulation of numerous rather diffuse &#947;-H2AX foci…
P.x_tomentosa81264	14.6392	6.6509	11.1221	4.59441	1.18407	4.55761	10.8041	3.44536	-1.64885	0.0031576	0.0356	8.14	6.75906	1e-05	0.210916	7.44829	0.105463	-6.1421	0.0024633	0.017271	AT3G54420	HOMOLOG OF CARROT EP3-3 CHITINASE (EP3)	encodes an EP3 chitinase that is expressed during somatic embryogenesis in 'nursing' cells surrounding the embryos but not in embryos themselves. The gene is also expressed in mature pollen and growing pollen tubes until they enter the receptive synergid, but not in endosperm and integuments as in carrot. Post-embryonically, expression is found in hydathodes, stipules, root epidermis and emerging…
P.x_tomentosa62202	0.533698	0.433387	0.38148	0.072944	1e-05	0.076344	0.449522	0.049766	-3.17516	0.00035517	0.0075079	0.652906	0.722594	1e-05	0.107049	0.68775	0.0535295	-3.68348	0.0024666	0.017289	AT5G02190	PROMOTION OF CELL SURVIVAL 1 (PCS1)	encodes an aspartic protease, has an important role in determining cell fate during embryonic development and in reproduction processes. The loss-of-function mutation of PCS1 causes degeneration of both male and female gametophytes and excessive cell death of developing embryos during torpedo stage.
P.x_tomentosa21595	2.181	1.2352	1.93341	0.718323	0.159374	0.297407	1.7832	0.391701	-2.18665	0.0046358	0.046364	2.99528	3.57391	0.696851	0.90238	3.28459	0.799616	-2.03834	0.0026656	0.018393	AT4G13950	RALF-LIKE 31 (RALFL31)	Member of a diversely expressed predicted peptide family showing sequence similarity to tobacco Rapid Alkalinization Factor (RALF), and is believed to play an essential role in the physiology of Arabidopsis. Consists of a single exon and is characterized by a conserved C-terminal motif and N-terminal signal peptide.
P.x_tomentosa70881	0.30631	0.364193	0.645006	0.121747	0.03165	0.131482	0.438503	0.0949597	-2.2072	0.0022931	0.0285	0.114018	0.224679	1e-05	1e-05	0.169349	1e-05	-14.0477	0.0026863	0.01851	AT3G25100	CELL DIVISION CYCLE 45 (CDC45)	Required for normal meiosis, may act in the last round of DNA replication prior to meiosis, sequence similar to yeast CDC45
P.x_tomentosa37327	5.17773	9.7764	7.521	2.381	0.458981	2.45387	7.49171	1.76462	-2.08594	0.00055014	0.010322	1.28879	1.6076	1e-05	0.161488	1.4482	0.080749	-4.16467	0.002702	0.018607	AT1G08880	(H2AXA)	Encodes HTA5, a histone H2A protein. H2AX is a meiosis-specific isoform of histone H2A. Upon DSB formation, rapid accumulation of phosphorylated H2AX (&#947;-H2AX) occurs around the break site. _x0001_H2AX foci accumulate in early G2. Immunolocalization studies in spread preparations of wild-type meiocytes at G2/early leptotene revealed the accumulation of numerous rather diffuse &#947;-H2AX foci…
P.x_tomentosa07164	0.73717	0.743246	1.23704	0.327927	0.094858	0.192524	0.90582	0.205103	-2.14288	0.0027035	0.031981	0.707199	0.883841	1e-05	0.089946	0.79552	0.044978	-4.14461	0.002702	0.018607	AT4G15830	-	ARM repeat superfamily protein;(source:Araport11)
P.x_tomentosa15751	0.659003	0.626094	0.528846	0.092488	0.130282	0.089578	0.604648	0.104116	-2.5379	0.00011987	0.00328	0.231	0.242444	1e-05	1e-05	0.236879	1e-05	-14.5319	0.0028669	0.019505	AT3G28050	USUALLY MULTIPLE ACIDS MOVE IN AND OUT TRANSPORTERS 41 (UMAMIT41)	nodulin MtN21-like transporter family protein
P.x_tomentosa59663	0.713582	0.887601	0.497042	0.194797	0.102981	0.219748	0.699408	0.172509	-2.01947	0.0011291	0.017389	0.239803	0.290388	1e-05	1e-05	0.265095	1e-05	-14.6942	0.0028792	0.019553	AT5G20850	(RAD51)	Encodes a homolog of yeast RAD51. Its mRNA is most abundant in early flower buds and is expressed at high levels in exponentially growing cells in suspension cultures and is induced in response to gamma radiation. Also involved in defense gene transcription during plant immune responses.
P.x_tomentosa16220	2.29646	2.00324	2.75977	0.530864	0.226866	0.460697	2.35316	0.406142	-2.53454	1.87e-08	3.02e-06	0.21731	0.300159	1e-05	1e-05	0.258734	1e-05	-14.6592	0.0029232	0.019794	AT1G32780	-	GroES-like zinc-binding dehydrogenase family protein;(source:Araport11)
P.x_tomentosa73222	0.688762	0.79898	0.663325	0.234957	0.070374	0.337747	0.717022	0.214359	-1.74199	0.003222	0.036078	0.349874	0.193498	1e-05	0.008091	0.271686	0.0040505	-6.0677	0.0030051	0.020245	AT1G28110	SERINE CARBOXYPEPTIDASE-LIKE 45 (SCPL45)	serine carboxypeptidase-like 45;(source:Araport11)
P.x_tomentosa71555	7.85488	9.58095	10.2879	4.28483	2.07631	1.71042	9.24124	2.69052	-1.7802	0.00019649	0.0047831	5.59307	4.8503	0.861074	2.51896	5.22168	1.69001	-1.62748	0.0030646	0.020567	AT1G48480	RECEPTOR-LIKE KINASE 1 (RKL1)	Arabidopsis thaliana receptor-like protein kinase (RKL1) gene
P.x_tomentosa48509	0.879003	0.664506	1.31827	0.236366	0.22614	0.066022	0.953927	0.176176	-2.43686	0.0006821	0.012048	0.740556	0.768056	0.091195	0.164065	0.754306	0.12763	-2.56318	0.0032628	0.021617	AT1G11125	-	hypothetical protein;(source:Araport11)
P.x_tomentosa81378	2.84444	4.49382	4.58896	0.943575	0.168734	1.58752	3.97574	0.899943	-2.14332	0.00068885	0.0121	2.58	2.66131	0.187441	0.95593	2.62289	0.571685	-2.19786	0.0032658	0.02163	AT4G28100	-	transmembrane protein;(source:Araport11)
P.x_tomentosa47960	1.89902	2.36889	3.13525	1.02966	0.239154	0.620196	2.46772	0.629669	-1.97051	0.0007067	0.0124	0.753082	2.51672	0.492973	0.144005	1.6349	0.318489	-2.35989	0.0032727	0.02167	AT3G15460	ARABIDOPSIS HOMOLOGUE OF YEAST BRX1 1 (ATBRX1-1)	Encodes one of two Arabidopsis orthologs of yeast BRX1, a protein involved in maturation of the large ribosomal subunit. The proteins are mainly localized in nucleolus. Mutant plants are affected in pre-rRNA processing.
P.x_tomentosa09951	2.08948	2.70839	3.323	0.975908	0.43142	1.16775	2.70695	0.858358	-1.65702	0.00030851	0.0067616	0.445564	2.39184	0.241402	0.172141	1.4187	0.206771	-2.77846	0.0033572	0.022101	AT3G01800	-	Ribosome recycling factor;(source:Araport11)
P.x_tomentosa12372	4.42003	8.33311	6.21307	1.02967	0.084255	0.570215	6.32207	0.56138	-3.49335	8.28e-07	6.66e-05	0.552	0.60624	1e-05	1e-05	0.578967	1e-05	-15.8212	0.0034099	0.022389	AT5G10390	(HTR13)	Histone superfamily protein;(source:Araport11)
P.x_tomentosa22644	1.79809	3.12449	2.60157	1.2329	0.297413	0.66262	2.50805	0.730977	-1.77867	0.0030997	0.035175	2.14423	1.4818	1e-05	0.35155	1.81301	0.17578	-3.36655	0.003463	0.022633	AT1G26480	GENERAL REGULATORY FACTOR 12 (GRF12)	14-3-3 protein GF14iota (grf12)
P.x_tomentosa90052	0.350221	0.421771	0.422425	0.095097	0.016029	0.164099	0.398139	0.0917417	-2.11762	0.0034062	0.037487	0.078852	0.224542	1e-05	1e-05	0.151697	1e-05	-13.8889	0.0034772	0.022701	AT3G25100	CELL DIVISION CYCLE 45 (CDC45)	Required for normal meiosis, may act in the last round of DNA replication prior to meiosis, sequence similar to yeast CDC45
P.x_tomentosa03368	0.432342	0.504429	0.128218	0.045406	0.069576	0.047006	0.354996	0.053996	-2.71688	0.0016551	0.0228	0.134082	0.204325	1e-05	1e-05	0.169204	1e-05	-14.0465	0.0035177	0.022927	AT4G29910	ORIGIN RECOGNITION COMPLEX PROTEIN 5 (ORC5)	Origin Recognition Complex subunit 5. Involved in the initiation of DNA replication. Interacts strongly with all ORC subunits.
P.x_tomentosa78306	0.270624	0.363371	0.226066	0.059946	1e-05	0.01652	0.286687	0.025492	-3.49136	0.0006265	0.011345	0.10573	0.157003	1e-05	1e-05	0.131366	1e-05	-13.6813	0.0035177	0.022927	AT5G66960	-	Prolyl oligopeptidase family protein;(source:Araport11)
P.x_tomentosa62469	0.340928	0.590183	0.761567	0.148965	0.07077	0.124329	0.564226	0.114688	-2.29856	0.00017828	0.0044439	0.82179	0.491646	0.068303	0.177493	0.656718	0.122898	-2.41781	0.0036038	0.023382	AT3G57830	-	Leucine-rich repeat protein kinase family protein;(source:Araport11)
P.x_tomentosa80716	42.5665	25.9177	33.1906	19.1467	4.2665	5.22358	33.8916	9.54558	-1.82802	0.0043534	0.044459	25.9096	17.4045	1e-05	0.310338	21.6571	0.155174	-7.12481	0.003617	0.023447	AT3G04290	LI-TOLERANT LIPASE 1 (LTL1)	Li-tolerant lipase 1;(source:Araport11)
P.x_tomentosa48468	1.99794	2.59461	2.12252	0.445657	0.504297	0.623586	2.23836	0.524513	-2.09339	1e-09	2.78e-07	0.936409	2.12037	0.443733	0.435686	1.52839	0.439709	-1.79739	0.0036187	0.023453	AT4G21705	-	Tetratricopeptide repeat (TPR)-like superfamily protein;(source:Araport11)
P.x_tomentosa26368	2.06199	2.57588	2.22065	0.849183	0.437401	0.634612	2.28618	0.640399	-1.83589	0.00019367	0.0047356	1.01271	2.83599	0.42914	0.250075	1.92435	0.339608	-2.50243	0.0036813	0.023762	AT2G03350	-	DUF538 family protein (Protein of unknown function, DUF538);(source:Araport11)
P.x_tomentosa29523	1.26695	1.42346	1.79141	0.446721	0.140461	0.436569	1.49394	0.34125	-2.13022	6.14e-05	0.00196	0.285964	0.546058	1e-05	0.031637	0.416011	0.0158235	-4.71648	0.0038748	0.024741	AT3G19590	BUB (BUDDING UNINHIBITED BY BENZYMIDAZOL) 3.1 (BUB3.1)	Encodes a protein that may have a role in the spindle assembly checkpoint.
P.x_tomentosa24978	2.65264	5.19735	4.90336	1.86355	0.273616	0.961372	4.25112	1.03285	-2.04122	0.0029765	0.0342	1.08495	1.14539	1e-05	0.161217	1.11517	0.0806135	-3.7901	0.0038779	0.024757	AT1G14900	HIGH MOBILITY GROUP A (HMGA)	Encodes a protein belonging to the subgroup of HMGA (high mobility group A) proteins that interact with A/T-rich stretches of DNA.
P.x_tomentosa13074	0.321145	0.555242	0.477481	0.101361	0.087786	0.155537	0.451289	0.114895	-1.97374	0.0012923	0.0191	0.627614	0.463633	0.126181	0.038137	0.545624	0.082159	-2.73142	0.0039034	0.024891	AT1G53380	-	hypothetical protein (DUF641);(source:Araport11)
P.x_tomentosa19689	0.156662	0.438237	0.433415	0.031232	1e-05	1e-05	0.342771	0.0104173	-5.04019	0.00032548	0.00702	0.241	0.527793	1e-05	0.030522	0.384302	0.015266	-4.65385	0.0040679	0.025721	AT5G60920	COBRA (COB)	Encodes a glycosylphosphatidylinositol-anchored protein localized primarily in the plasma membrane of the longitudinal sides of root cells. Necessary for oriented cell expansion in Arabidopsis. Cob mutants have abnormal roots that expand radially rather than longitudinally under certain growth conditions.
P.x_tomentosa33194	1.11789	0.718394	0.804253	0.32534	0.122944	0.333259	0.880179	0.260514	-1.75643	0.00013951	0.00369	0.812729	0.838184	0.132132	0.382389	0.825457	0.257261	-1.68196	0.00415	0.02612	AT3G57240	BETA-1,3-GLUCANASE 3 (BG3)	encodes a member of glycosyl hydrolase family 17
P.x_tomentosa27662	68.7602	41.6089	46.9042	25.0002	4.90557	13.166	52.4244	14.3573	-1.86846	0.0014639	0.020905	53.795	50.5281	1e-05	0.721198	52.1615	0.360604	-7.17643	0.0042135	0.026415	AT2G27385	-	Pollen Ole e 1 allergen and extensin family protein;(source:Araport11)
P.x_tomentosa55081	1.51013	2.20528	2.23893	0.770137	0.05607	0.102701	1.98478	0.309636	-2.68034	0.0030911	0.035099	6.0741	4.29426	1e-05	0.156247	5.18418	0.0781285	-6.05212	0.004242	0.026549	AT5G47500	PECTIN METHYLESTERASE 5 (PME5)	predicted to encode a pectin methylesterase
P.x_tomentosa02953	1.49019	2.77234	3.10276	0.53421	0.031297	0.522385	2.4551	0.362631	-2.75921	0.00032411	0.0070096	0.787934	1.16659	0.315286	0.059972	0.977264	0.187629	-2.38087	0.0043294	0.026946	AT1G46264	HEAT SHOCK TRANSCRIPTION FACTOR B4 (HSFB4)	Encodes SCHIZORIZA, a member of Heat Shock Transcription Factor (Hsf) family. Functions as a nuclear factor regulating asymmetry of stem cell divisions.
P.x_tomentosa55730	2.93993	8.8162	5.38578	1.66371	0.733722	1.49039	5.71397	1.29594	-2.14049	0.00012983	0.0034843	0.789532	1.86403	0.184204	0.128695	1.32678	0.156449	-3.08416	0.004392	0.027261	AT5G10390	(HTR13)	Histone superfamily protein;(source:Araport11)
P.x_tomentosa76652	1.32848	1.14896	0.918011	0.586774	0.210854	0.225871	1.13182	0.341166	-1.73009	0.0018529	0.024621	0.391979	0.48424	0.144458	0.146504	0.438109	0.145481	-1.59046	0.004483	0.027715	AT5G67100	INCURVATA2 (ICU2)	Encodes the putative catalytic subunit of the DNA polymerase alpha. Interacts with genes involved in chromatin-mediated cellular memory. ICU2 genetically interacts with TERMINAL FLOWER2, the ortholog of HETEROCHROMATIN PROTEIN1 of animals and yeasts, and with the Polycomb group (PcG) gene CURLY LEAF. A number of regulatory genes were derepressed in the icu2-1 mutant, including genes associated wi…
P.x_tomentosa53063	1.71846	1.87044	2.68498	0.762331	0.311358	0.134981	2.09129	0.40289	-2.37594	0.00066044	0.011768	0.64889	2.28134	0.304376	0.331866	1.46511	0.318121	-2.20336	0.0045298	0.02793	AT1G61870	PENTATRICOPEPTIDE REPEAT 336 (PPR336)	Generic translation factor involved in mitochondrial translation.
P.x_tomentosa65255	7.15325	13.3847	12.7778	1.08108	0.377609	2.42259	11.1052	1.29376	-3.1016	4.65e-08	6.39e-06	2.25	2.16074	0.328684	0.600916	2.20698	0.4648	-2.24739	0.0047226	0.028812	AT5G10390	(HTR13)	Histone superfamily protein;(source:Araport11)
P.x_tomentosa41059	3.68182	16.5022	17.2759	1.30261	0.424831	3.60768	12.4866	1.77837	-2.81175	9.54e-05	0.0027508	19.6746	31.3335	1.88057	0.03574	25.5041	0.958155	-4.73433	0.0047655	0.029002
P.x_tomentosa27750	0.181801	0.201379	0.257534	1e-05	1e-05	1e-05	0.213571	1e-05	-14.3824	0.0010845	0.016925	0.31708	0.295683	1e-05	1e-05	0.306381	1e-05	-14.903	0.0048619	0.029411	AT5G02420	(SMR3)	cyclin-dependent kinase inhibitor SMR3-like protein;(source:Araport11)
P.x_tomentosa35608	2.01643	0.621495	1.12841	0.230907	1e-05	1e-05	1.25544	0.0769757	-4.02765	0.0019914	0.0259	1.12928	0.099328	1e-05	1e-05	0.614302	1e-05	-15.9067	0.0049147	0.029658	AT2G18420	-	Encodes a Gibberellin-regulated GASA/GAST/Snakin family protein
P.x_tomentosa58353	20.3297	27.9518	26.0481	11.4994	2.59097	6.87074	24.7765	6.98704	-1.82622	0.00065146	0.011667	14.2607	13.8768	1e-05	0.312001	14.0688	0.156005	-6.49475	0.0049356	0.029745	AT1G72210	(BHLH096)	basic helix-loop-helix (bHLH) DNA-binding superfamily protein;(source:Araport11)
P.x_tomentosa37546	0.193278	0.461213	0.442289	1e-05	1e-05	0.020768	0.365593	0.00692933	-5.72138	2.03e-05	0.000839	0.0802	0.233759	1e-05	1e-05	0.156974	1e-05	-13.9382	0.0049736	0.029929	AT1G54385	(SINE1)	At1G54385 encodes the plant KASH protein SINE1; SINE1 interacts with SUN1 and SUN2, is colocalized with F-actin, and is localized at the nuclear envelope.
P.x_tomentosa70410	1.09348	1.10697	0.601088	0.216755	0.202412	0.378713	0.933846	0.26596	-1.81198	0.0031974	0.035915	0.385387	0.248054	1e-05	1e-05	0.316721	1e-05	-14.9509	0.0050473	0.03025	AT3G17730	NAC DOMAIN CONTAINING PROTEIN 57 (NAC057)	NAC domain containing protein 57;(source:Araport11)
P.x_tomentosa34689	0.617594	0.392458	0.328785	0.164616	0.039307	0.038021	0.446279	0.080648	-2.46824	0.0030733	0.034966	0.163174	0.112216	1e-05	1e-05	0.137695	1e-05	-13.7492	0.0050473	0.03025	AT1G73590	PIN-FORMED 1 (PIN1)	Encodes an auxin efflux carrier involved in shoot and root development. It is involved in the maintenance of embryonic auxin gradients. Loss of function severely affects organ initiation, pin1 mutants are characterised by an inflorescence meristem that does not initiate any flowers, resulting in the formation of a naked inflorescence stem. PIN1 is involved in the determination of leaf shape by ac…
P.x_tomentosa13311	0.957857	0.496775	0.584473	0.182161	0.120993	0.180614	0.679702	0.161256	-2.07555	1.22e-05	0.00056077	0.170902	0.282417	1e-05	0.032715	0.22666	0.0163625	-3.79206	0.0051898	0.030923	AT4G18050	ATP-BINDING CASSETTE B9 (ABCB9)	P-glycoprotein 9;(source:Araport11)
P.x_tomentosa31919	1.43561	1.35157	1.69547	0.485636	0.194525	0.361092	1.49422	0.347084	-2.10603	2.94e-05	0.00111	1.4466	0.763877	1e-05	0.206204	1.10524	0.103107	-3.42215	0.0052364	0.031137	AT2G37300	ATP-BINDING CASSETTE I16 (ABCI16)	transmembrane protein;(source:Araport11)
P.x_tomentosa35582	2.19713	2.70019	2.53654	0.902381	0.082207	0.588137	2.47795	0.524242	-2.24085	0.001298	0.019204	0.324584	1.42891	0.232402	0.051183	0.876749	0.141792	-2.62838	0.0052761	0.031322	AT1G72040	DEOXYRIBONUCLEOSIDE KINASE (DNK)	Encodes a multisubstrate deoxyribonucleoside kinase that salvages DNA precursors.
P.x_tomentosa51834	1.02253	1.25924	1.54396	0.338825	0.103037	0.127737	1.27525	0.189866	-2.74772	5.62e-05	0.0018292	1.30231	0.490808	0.140283	0.107607	0.896557	0.123945	-2.8547	0.0054534	0.032175	AT1G21270	WALL-ASSOCIATED KINASE 2 (WAK2)	cytoplasmic serine/threonine protein kinase induced by salicylic acid. mutant plants exhibit a loss of cell expansion and dependence on sugars and salts for seedling growth, affecting the expression and activity of vacuolar invertase.
P.x_tomentosa55724	3.9971	7.54306	7.05838	0.389762	0.088342	1.16271	6.19951	0.546938	-3.50271	3.91e-07	3.65e-05	0.979463	1.12433	0.06498	1e-05	1.0519	0.032495	-5.01663	0.0054661	0.032229	AT5G10390	(HTR13)	Histone superfamily protein;(source:Araport11)
P.x_tomentosa07486	5.30014	12.5344	10.7079	2.15109	1.41419	1.24466	9.51417	1.60332	-2.56902	2.8e-07	2.77e-05	1.546	3.44571	0.466331	0.621475	2.49585	0.543903	-2.19811	0.0057637	0.033616	AT1G07790	(HTB1)	Encodes a histone 2B (H2B) protein.
P.x_tomentosa12151	1.08482	2.1354	2.66882	0.727597	0.18804	0.155548	1.96301	0.357062	-2.45882	0.0016086	0.022438	0.577388	2.69341	0.297735	0.283285	1.6354	0.29051	-2.49298	0.0058563	0.034039	AT1G80720	-	Mitochondrial glycoprotein family protein;(source:Araport11)
P.x_tomentosa41669	0.439492	0.412698	0.363102	0.038183	1e-05	0.002979	0.405097	0.013724	-4.8835	7.66e-06	0.00039282	0.166228	0.126602	1e-05	1e-05	0.146415	1e-05	-13.8378	0.0059692	0.034546	AT1G04110	STOMATAL DENSITY AND DISTRIBUTION 1 (SDD1)	Initially identified as a mutation affecting stomatal development and distribution. Encodes a protein similar to serine proteases.
P.x_tomentosa75290	8.0897	7.74901	6.39793	2.76174	1.16619	1.79641	7.41221	1.90811	-1.95776	2.21e-06	0.00014434	6.23338	6.27242	0.668104	3.01426	6.2529	1.84118	-1.76389	0.0060254	0.034803	AT5G53660	GROWTH-REGULATING FACTOR 7 (GRF7)	Growth regulating factor encoding transcription activator. One of the nine members of a GRF gene family, containing nuclear targeting domain. Involved in leaf development and expressed in shoot and flower.
P.x_tomentosa34585	1.01182	1.43613	0.951564	0.285312	0.155491	0.239319	1.13317	0.226707	-2.32146	8.27e-06	0.0004161	1.87392	1.54191	0.517892	0.681072	1.70791	0.599482	-1.51045	0.0060538	0.034928	AT1G22380	UDP-GLUCOSYL TRANSFERASE 85A3 (UGT85A3)	Encodes a putative UDP-glucosyl transferase. At1g22380 was initially identified as encoding the protein AAF87154, which has been classified as a bHLH protein (AtbHLH152). Subsequently it has been found that the AAF87154 protein appears to be encoded by the AT1G23970 genomic locus.
P.x_tomentosa59694	1.15413	0.794228	1.18336	0.52103	0.128733	0.318362	1.04391	0.322708	-1.69369	0.0029211	0.033745	0.686532	0.687931	0.296455	0.207522	0.687231	0.251989	-1.44744	0.0061085	0.035164	AT2G37050	-	Leucine-rich repeat protein kinase family protein;(source:Araport11)
P.x_tomentosa02669	6.23162	6.59851	5.87577	2.3318	0.440317	1.94906	6.2353	1.57372	-1.98628	0.0005248	0.0099926	2.35363	4.76707	0.984582	1.30544	3.56035	1.14501	-1.63666	0.0061313	0.035266	AT3G17668	ENHANCER OF ATNSI ACTIVITY (ENA)	DnaJ/Hsp40 cysteine-rich domain superfamily protein;(source:Araport11)
P.x_tomentosa27556	6.74317	3.48869	5.79854	2.21048	1.15228	1.45777	5.34346	1.60684	-1.73355	0.00036216	0.0076274	2.60379	2.79587	0.134097	0.859098	2.69983	0.496598	-2.44272	0.00639	0.036457	AT5G22870	-	Late embryogenesis abundant (LEA) hydroxyproline-rich glycoprotein family;(source:Araport11)
P.x_tomentosa16999	14.079	20.994	20.2281	7.40444	1.70654	6.22857	18.4337	5.11318	-1.85005	0.00044534	0.0088746	10.0731	5.43577	1e-05	0.253471	7.75441	0.126741	-5.93507	0.0064962	0.036906	AT5G41050	-	Pollen Ole e 1 allergen and extensin family protein;(source:Araport11)
P.x_tomentosa04469	9.30562	21.4382	20.724	4.00395	1.78088	3.23972	17.156	3.00818	-2.51175	1.17e-07	1.38e-05	2.92342	4.1898	0.711426	1.35733	3.55661	1.03438	-1.78174	0.0066448	0.037584	AT1G07790	(HTB1)	Encodes a histone 2B (H2B) protein.
P.x_tomentosa35208	8.05118	9.82071	14.5024	3.90508	2.53952	3.26296	10.7914	3.23585	-1.73767	3.67e-06	0.00021645	2.53172	12.0022	2.88798	1.41285	7.26695	2.15042	-1.75674	0.0067214	0.037918	AT3G03920	-	H/ACA ribonucleoprotein complex, subunit Gar1/Naf1 protein;(source:Araport11)
P.x_tomentosa27815	2.28328	2.00302	2.25011	0.895387	0.42367	0.547547	2.1788	0.622201	-1.80808	0.00033553	0.0071949	1.34231	2.70685	0.728857	0.401388	2.02458	0.565122	-1.84099	0.006958	0.03894	AT5G52370	-	28S ribosomal S34 protein;(source:Araport11)
P.x_tomentosa69288	0.197445	0.113311	0.126102	0.029848	0.008862	0.011849	0.145619	0.016853	-3.11112	0.00056189	0.0105	0.103593	0.119263	0.009927	1e-05	0.111428	0.0049685	-4.48716	0.0069881	0.039076	AT5G60150	-	hypothetical protein;(source:Araport11)
P.x_tomentosa75786	5.94512	2.998	3.72445	0.468146	0.226989	0.728241	4.22252	0.474459	-3.15375	7.81e-09	1.49e-06	9.36701	8.67596	0.53027	3.7418	9.02149	2.13604	-2.07843	0.0070618	0.039367	AT5G14750	MYB DOMAIN PROTEIN 66 (MYB66)	Encodes a MyB-related protein containing R2 and R3 repeats, involved in root and hypocotyl epidermal cell fate determination. Loss of function mutations make extra root hairs. Nuclear localized protein is a positive regulator for expression of CAPRICE (CPC).
P.x_tomentosa62756	0.927028	0.884021	1.10319	0.374822	0.185006	0.327316	0.971413	0.295715	-1.71588	0.0026439	0.0315	0.139999	0.477382	1e-05	1e-05	0.30869	1e-05	-14.9139	0.0072028	0.039991	AT4G16390	SUPPRESSOR OF VARIEGATION 7 (SVR7)	Encodes a pentatricopeptide repeat protein, SVR7 (SUPPRESSOR OF VARIEGATION7), required for FtsH-mediated chloroplast biogenesis. It is involved in accumulation and translation of chloroplast ATP synthase subunits.
P.x_tomentosa53179	2.98063	3.2609	3.87136	0.911515	1.32348	0.778336	3.37096	1.00444	-1.74676	0.0020293	0.026258	1.44271	5.19677	0.539815	0.54161	3.31974	0.540713	-2.61814	0.0072848	0.04034	AT1G26880	-	Ribosomal protein L34e superfamily protein;(source:Araport11)
P.x_tomentosa45412	1.78524	1.27497	0.766858	0.528417	0.083436	0.081613	1.27569	0.231155	-2.46434	0.0042978	0.044031	0.262432	1.10675	0.140912	0.075486	0.684592	0.108199	-2.66156	0.0073748	0.040741	AT1G80710	DROUGHT SENSITIVE 1 (DRS1)	Encodes a WD-40 repeat family protein containing a DWD (DDB1 binding WD-40) motif. Mutant analysis demonstrates that DRS1 promotes tolerance to drought stress, possibly mediated by ABA, and suggests involvement of DDB1- Cul4?mediated protein degradation in drought response.
P.x_tomentosa19577	0.474893	0.467146	0.63999	0.184361	0.070972	0.196831	0.527343	0.150721	-1.80686	0.00031485	0.006858	0.194343	0.314871	0.053613	1e-05	0.254607	0.0268115	-3.24735	0.0074203	0.040924	AT5G48600	STRUCTURAL MAINTENANCE OF CHROMOSOME 3 (SMC3)	member of SMC subfamily
P.x_tomentosa34329	0.378856	0.287698	0.312716	0.073152	0.035231	0.123391	0.326423	0.077258	-2.07899	0.00041862	0.0084668	0.230649	0.218965	0.037782	0.030675	0.224807	0.0342285	-2.71542	0.0074381	0.041002	AT2G41820	PXY/TDR-CORRELATED 3 (PXC3)	Leucine-rich repeat protein kinase family protein;(source:Araport11)
P.x_tomentosa24331	3.69399	4.50049	4.86459	2.28914	0.490875	1.19358	4.35303	1.32453	-1.71654	0.0030461	0.034736	3.68299	3.52584	0.487827	1.70492	3.60441	1.09638	-1.71702	0.0075866	0.04157	AT5G01090	-	Concanavalin A-like lectin family protein;(source:Araport11)
P.x_tomentosa61873	1.33123	1.54912	1.65421	0.495661	0.10398	0.376771	1.51152	0.325471	-2.2154	6.07e-05	0.00195	1.42	1.37289	0.326292	0.653829	1.39498	0.490061	-1.50921	0.0076495	0.041832	AT3G53380	L-TYPE LECTIN RECEPTOR KINASE VIII.1 (LECRK-VIII.1)	Concanavalin A-like lectin protein kinase family protein;(source:Araport11)
P.x_tomentosa47390	2.02357	2.09554	3.21681	0.817351	0.444806	0.46804	2.44531	0.576732	-2.08404	1.09e-05	0.00051576	0.638413	2.47217	0.359253	0.401564	1.55529	0.380408	-2.03157	0.0077154	0.04211	AT1G61870	PENTATRICOPEPTIDE REPEAT 336 (PPR336)	Generic translation factor involved in mitochondrial translation.
P.x_tomentosa20525	1.88011	1.91857	2.90932	1.0076	0.312675	0.677144	2.236	0.665805	-1.74775	0.0033627	0.037145	3.12151	2.746	0.954322	1.09485	2.93375	1.02458	-1.51771	0.0078658	0.042778	AT4G13950	RALF-LIKE 31 (RALFL31)	Member of a diversely expressed predicted peptide family showing sequence similarity to tobacco Rapid Alkalinization Factor (RALF), and is believed to play an essential role in the physiology of Arabidopsis. Consists of a single exon and is characterized by a conserved C-terminal motif and N-terminal signal peptide.
P.x_tomentosa10355	1.04557	1.89011	1.84048	0.362678	0.497892	0.602138	1.59205	0.487569	-1.70721	0.00030703	0.006735	1.02801	1.55441	0.424762	0.357467	1.29121	0.391114	-1.72306	0.0083529	0.044798	AT5G58530	-	Glutaredoxin family protein;(source:Araport11)
P.x_tomentosa63399	0.289366	0.537128	0.441033	0.079933	1e-05	0.055705	0.422509	0.045216	-3.22408	0.0024274	0.029755	0.247347	0.193202	1e-05	1e-05	0.220275	1e-05	-14.427	0.0084861	0.045321	AT2G37300	ATP-BINDING CASSETTE I16 (ABCI16)	transmembrane protein;(source:Araport11)
P.x_tomentosa66789	13.4327	22.2716	24.5953	4.44867	2.02243	3.71802	20.0999	3.39637	-2.56512	1.24e-09	3.29e-07	4.08952	2.84327	0.983464	1.55314	3.4664	1.2683	-1.45054	0.0093977	0.048929	AT5G27670	HISTONE H2A 7 (HTA7)	Encodes HTA7, a histone H2A protein.
P.x_tomentosa75101	2.76697	3.08527	3.7652	1.37193	0.582269	0.919113	3.20582	0.957771	-1.74294	0.00016043	0.00411	1.38912	5.6833	1.37626	0.705122	3.53621	1.04069	-1.76467	0.0094096	0.048974	AT4G11630	-	Ribosomal protein L19 family protein;(source:Araport11)
P.x_tomentosa87106	0.586624	0.473119	0.770436	0.241893	0.119407	0.203228	0.61006	0.188176	-1.69687	0.0016665	0.022944	0.579504	0.366691	0.043577	0.12877	0.473098	0.0861735	-2.45682	0.0094384	0.049082	AT2G36570	PXY/TDR-CORRELATED 1 (PXC1)	Leucine-rich repeat protein kinase family protein;(source:Araport11)
