# Supplementary material for: PtoNF-YC9-SRMT-PtoRD26 module regulates the high saline tolerance of a triploid poplar
Source: Genome Biol. 2022 Jul 7;23:148. doi: 10.1186/s13059-022-02718-7 (PMC9264554; doi:10.1186/s13059-022-02718-7)
Supplement: Supplementary file 11 — Additional file 11. Table S10. In the SRMT overexpressing lines, the genes with expression level in the top 700 were related to ABA, drought and salt stress, etc. [file 13059_2022_2718_MOESM11_ESM.xlsx]

## Sheet: Sheet1
Table S10. In the SRMT overexpressing lines, the genes with expression level in the top 700 were related to ABA, drought and salt stress, etc.
gene_id	CK_average	NaCl_average	WT_average	SRMT-OE_average	Ath ID	Ath name	Description
P.x_tomentosa16202	1e-05	4.62527	1e-05	4.23451	AT5G54160	O-METHYLTRANSFERASE 1 (OMT1)	A caffeic acid/5-hydroxyferulic acid O-methyltransferase. Interacts with 14-4-3 proteins in yeast 2 hybrid assay. AtOMT1 (At5g54160) encodes a flavonol 3?-O-methyltransferase that is highly active towards quercetin and myricetin. The substrate specificity identifies the enzyme as flavonol 3?-methyltransferase which replaces the former annotation of the gene to encode a caffeic acid/5-hydroxyferul…
P.x_tomentosa74567	1e-05	0.730955	1e-05	3.20465	AT2G46680	HOMEOBOX 7 (HB-7)	encodes a putative transcription factor that contains a homeodomain closely linked to a leucine zipper motif. Transcript is detected in all tissues examined. Is transcriptionally regulated in an ABA-dependent manner and may act in a signal transduction pathway which mediates a drought response.
P.x_tomentosa26682	0.107534	1.54202	1e-05	2.96521	AT2G01170	BIDIRECTIONAL AMINO ACID TRANSPORTER 1 (BAT1)	Encodes a bidirectional amino acid transporter that can transport ala, arg, glu and lys, GABA but not pro with both export and import activity. Its expression is localized in the vascular tissues suggesting a function in amino acids export from the phloem into sink tissue.
P.x_tomentosa07456	0.316814	2.68718	1e-05	2.51206	AT1G08230	-	Codes for a H+-driven, high affinity gamma-aminobutyric acid (GABA) transporter. Localized at the plasma membrane. In planta, AtGAT1 expression was highest in flowers and under conditions of elevated GABA concentrations such as wounding or senescence.
P.x_tomentosa17749	0.775454	3.35639	1e-05	2.39959	AT3G12490	CYSTATIN B (CYSB)	Encodes a protein with cysteine proteinase inhibitor activity. Overexpression increases tolerance to abiotic stressors (i.e.salt,osmotic, cold stress).
P.x_tomentosa22588	1e-05	0.358288	1e-05	2.01101	AT1G69490	NAC-LIKE, ACTIVATED BY AP3/PI (NAP)	Encodes a member of the NAC transcription factor gene family. It is expressed in floral primordia and upregulated by AP3 and PI. Its expression is associated with leaf senescence. The mRNA is cell-to-cell mobile.
P.x_tomentosa02069	0.011155	16.8527	1e-05	1.37635	AT2G46680	HOMEOBOX 7 (HB-7)	encodes a putative transcription factor that contains a homeodomain closely linked to a leucine zipper motif. Transcript is detected in all tissues examined. Is transcriptionally regulated in an ABA-dependent manner and may act in a signal transduction pathway which mediates a drought response.
P.x_tomentosa37136	1e-05	0.266051	1e-05	1.17471	AT1G56600	GALACTINOL SYNTHASE 2 (GolS2)	GolS2 is a galactinol synthase that catalyzes the formation of galactinol from UDP-galactose and myo-inositol. GolS2 transcript levels rise in response to methyl viologen, an oxidative damage-inducing agent. Plants over-expressing GolS2 have increased tolerance to salt, chilling, and high-light stress.
P.x_tomentosa36679	0.0128527	0.721976	1e-05	1.11292	AT4G24340	-	Phosphorylase superfamily protein;(source:Araport11)
P.x_tomentosa71860	0.167188	30.5834	1e-05	0.798926	AT1G60190	PLANT U-BOX 19 (PUB19)	Encodes PUB19, a plant U-box armadillo repeat protein. Involved in salt inhibition of germination together with PUB18. The mRNA is cell-to-cell mobile.
P.x_tomentosa49386	0.0161387	0.614158	1e-05	0.675625	AT5G47220	ETHYLENE RESPONSIVE ELEMENT BINDING FACTOR 2 (ERF2)	Encodes a member of the ERF (ethylene response factor) subfamily B-3 of ERF/AP2 transcription factor family (ATERF-2). The protein contains one AP2 domain. Functions as activator of GCC box?dependent transcription. Positive regulator of JA-responsive defense genes and resistance to F. oxysporum and enhances JA inhibition of root elongation.
P.x_tomentosa10835	0.540611	20.3318	1e-05	0.63684	AT5G04760	DIVARICATA2 (DIV2)	R-R-type MYB protein which plays negative roles in salt stress and is required for ABA signaling in Arabidopsis.
P.x_tomentosa07951	1e-05	1.12488	1e-05	0.59121	AT1G69490	NAC-LIKE, ACTIVATED BY AP3/PI (NAP)	Encodes a member of the NAC transcription factor gene family. It is expressed in floral primordia and upregulated by AP3 and PI. Its expression is associated with leaf senescence. The mRNA is cell-to-cell mobile.
P.x_tomentosa09413	0.124226	58.6413	1e-05	0.441993	AT4G27410	RESPONSIVE TO DESICCATION 26 (RD26)	Encodes a NAC transcription factor induced in response to desiccation. It is localized to the nucleus and acts as a transcriptional activator in ABA-mediated dehydration response.
P.x_tomentosa22028	1e-05	0.442384	1e-05	0.386721	AT1G14550	-	Peroxidase superfamily protein;(source:Araport11)
P.x_tomentosa71644	1e-05	0.32269	0.0066965	5.17937	AT1G25340	MYB DOMAIN PROTEIN 116 (MYB116)	putative transcription factor (MYB116)
P.x_tomentosa35967	1e-05	0.0654557	0.003801	0.625493	AT1G56600	GALACTINOL SYNTHASE 2 (GolS2)	GolS2 is a galactinol synthase that catalyzes the formation of galactinol from UDP-galactose and myo-inositol. GolS2 transcript levels rise in response to methyl viologen, an oxidative damage-inducing agent. Plants over-expressing GolS2 have increased tolerance to salt, chilling, and high-light stress.
P.x_tomentosa51037	0.122864	6.66772	0.0235705	2.9828	AT5G08350	-	GRAM domain-containing protein / ABA-responsive protein-like protein;(source:Araport11)
P.x_tomentosa06900	0.062037	0.629849	0.025134	2.65858	AT2G29420	GLUTATHIONE S-TRANSFERASE TAU 7 (GSTU7)	Encodes glutathione transferase belonging to the tau class of GSTs. Naming convention according to Wagner et al. (2002). Induced by Salicylic acid. Independent of NPR1 for their induction by salicylic acid.
P.x_tomentosa73543	1e-05	0.562268	0.028468	2.90422	AT2G46680	HOMEOBOX 7 (HB-7)	encodes a putative transcription factor that contains a homeodomain closely linked to a leucine zipper motif. Transcript is detected in all tissues examined. Is transcriptionally regulated in an ABA-dependent manner and may act in a signal transduction pathway which mediates a drought response.
P.x_tomentosa04936	0.0132857	0.633988	0.0156565	1.36574	AT1G69490	NAC-LIKE, ACTIVATED BY AP3/PI (NAP)	Encodes a member of the NAC transcription factor gene family. It is expressed in floral primordia and upregulated by AP3 and PI. Its expression is associated with leaf senescence. The mRNA is cell-to-cell mobile.
P.x_tomentosa04447	0.153778	1.03716	0.0250425	2.01188	AT1G08230	-	Codes for a H+-driven, high affinity gamma-aminobutyric acid (GABA) transporter. Localized at the plasma membrane. In planta, AtGAT1 expression was highest in flowers and under conditions of elevated GABA concentrations such as wounding or senescence.
P.x_tomentosa34783	1e-05	0.624042	0.0052585	0.367285	AT1G56600	GALACTINOL SYNTHASE 2 (GolS2)	GolS2 is a galactinol synthase that catalyzes the formation of galactinol from UDP-galactose and myo-inositol. GolS2 transcript levels rise in response to methyl viologen, an oxidative damage-inducing agent. Plants over-expressing GolS2 have increased tolerance to salt, chilling, and high-light stress.
P.x_tomentosa12955	0.055017	0.981627	0.085706	5.21694	AT3G15510	NAC DOMAIN CONTAINING PROTEIN 2 (NAC2)	Note of caution: not to be confused with another protein (AtNAC6 locus AT5G39610) which on occasion has also been referred to as AtNAC2.
P.x_tomentosa57330	3.60562	34.0585	0.34139	20.1855	AT2G44130	KISS ME DEADLY 3 (KMD3)	Encodes a member of a family of F-box proteins, called the KISS ME DEADLY (KMD) family. Component of SCF ubiquitin protein ligase, interacts with phenylalanine ammonia-lyase. AtKFB39 is a homolog of previously identified AtKFB50 (At3g59940) and specifically interacts with Arabidopsis PAL3 and PAL4 in vitro. In planta, together with AtKFB01, KFB20 and KFB50, it regulates PAL protein stability thus…
P.x_tomentosa09261	1e-05	0.99008	0.0624855	3.54818	AT1G78380	GLUTATHIONE S-TRANSFERASE TAU 19 (GSTU19)	Encodes a glutathione transferase that is a member of Tau GST gene family. Expression is induced by drought stress, oxidative stress, and high doses of auxin and cytokinin. naming convention according to Wagner et al. (2002) The expression of this gene is upregulated by herbicide safeners such as benoxacor and fenclorim.
P.x_tomentosa32031	0.193481	2.63981	0.0157375	0.855947	AT3G11820	SYNTAXIN OF PLANTS 121 (SYP121)	Encodes a syntaxin localized at the plasma membrane (SYR1, Syntaxin Related Protein 1, also known as SYP121, PENETRATION1/PEN1). SYR1/PEN1 is a member of the SNARE superfamily proteins. SNARE proteins are involved in cell signaling, vesicle traffic, growth and development. SYR1/PEN1 functions in positioning anchoring of the KAT1 K+ channel protein at the plasma membrane. Transcription is upregula…
P.x_tomentosa74419	0.529422	3.53512	0.43869	17.9481	AT5G51970	SORBITOL DEHYDROGENASE (ATSDH)	Encodes a putative sorbitol dehydrogenase that can be thiolated in vitro.
P.x_tomentosa17813	1.45331	34.6386	0.0433995	1.73754	AT5G04760	DIVARICATA2 (DIV2)	R-R-type MYB protein which plays negative roles in salt stress and is required for ABA signaling in Arabidopsis.
P.x_tomentosa59726	0.0746907	1.93017	0.16556	6.46498	AT2G37170	PLASMA MEMBRANE INTRINSIC PROTEIN 2 (PIP2B)	a member of the plasma membrane intrinsic protein subfamily PIP2. localizes to the plasma membrane and exhibits water transport activity in Xenopus oocyte. expressed specifically in the vascular bundles and protein level increases slightly during leaf dev
P.x_tomentosa75773	0.125689	18.4483	0.036532	1.39467	AT1G60190	PLANT U-BOX 19 (PUB19)	Encodes PUB19, a plant U-box armadillo repeat protein. Involved in salt inhibition of germination together with PUB18. The mRNA is cell-to-cell mobile.
P.x_tomentosa48939	0.119878	1.68775	0.0973075	3.66222	AT3G15510	NAC DOMAIN CONTAINING PROTEIN 2 (NAC2)	Note of caution: not to be confused with another protein (AtNAC6 locus AT5G39610) which on occasion has also been referred to as AtNAC2.
P.x_tomentosa26343	0.767304	5.97212	0.415226	14.9872	AT1G69490	NAC-LIKE, ACTIVATED BY AP3/PI (NAP)	Encodes a member of the NAC transcription factor gene family. It is expressed in floral primordia and upregulated by AP3 and PI. Its expression is associated with leaf senescence. The mRNA is cell-to-cell mobile.
P.x_tomentosa55660	1.50568	27.8611	0.528351	18.8664	AT2G44130	KISS ME DEADLY 3 (KMD3)	Encodes a member of a family of F-box proteins, called the KISS ME DEADLY (KMD) family. Component of SCF ubiquitin protein ligase, interacts with phenylalanine ammonia-lyase. AtKFB39 is a homolog of previously identified AtKFB50 (At3g59940) and specifically interacts with Arabidopsis PAL3 and PAL4 in vitro. In planta, together with AtKFB01, KFB20 and KFB50, it regulates PAL protein stability thus…
P.x_tomentosa09411	0.0489447	0.575866	0.110844	3.55541	AT3G15510	NAC DOMAIN CONTAINING PROTEIN 2 (NAC2)	Note of caution: not to be confused with another protein (AtNAC6 locus AT5G39610) which on occasion has also been referred to as AtNAC2.
P.x_tomentosa69484	0.503341	10.0024	0.071688	2.28802	AT1G65770	ASCORBIC ACID MANNOSE PATHWAY REGULATOR 1 (AMR1)	Encodes AMR1 (Ascorbic acid Mannose Pathway Regulator 1). Coordinately and negatively regulates the mannose/L-galactose ascorbic acid biosynthetic pathway in response to developmental and environmental cues.
P.x_tomentosa03508	0.0831617	27.4773	0.0624925	1.96909	AT2G46680	HOMEOBOX 7 (HB-7)	encodes a putative transcription factor that contains a homeodomain closely linked to a leucine zipper motif. Transcript is detected in all tissues examined. Is transcriptionally regulated in an ABA-dependent manner and may act in a signal transduction pathway which mediates a drought response.
P.x_tomentosa45681	0.466216	5.70051	0.281544	8.81479	AT3G24500	MULTIPROTEIN BRIDGING FACTOR 1C (MBF1C)	One of three genes in A. thaliana encoding multiprotein bridging factor 1, a highly conserved transcriptional coactivator. May serve as a bridging factor between a bZIP factor and TBP. Its expression is specifically elevated in response to pathogen infection, salinity, drought, heat, hydrogen peroxide, and application of abscisic acid or salicylic acid. Constitutive expression enhances the tolera…
P.x_tomentosa44463	0.169605	4.89026	0.0690815	2.05905	AT5G57630	CBL-INTERACTING PROTEIN KINASE 21 (CIPK21)	CBL-interacting protein kinase.When mutated plants are hypersensitive to salt and osmotic stress.
P.x_tomentosa53932	1.13394	18.142	0.453136	13.1522	AT2G44130	KISS ME DEADLY 3 (KMD3)	Encodes a member of a family of F-box proteins, called the KISS ME DEADLY (KMD) family. Component of SCF ubiquitin protein ligase, interacts with phenylalanine ammonia-lyase. AtKFB39 is a homolog of previously identified AtKFB50 (At3g59940) and specifically interacts with Arabidopsis PAL3 and PAL4 in vitro. In planta, together with AtKFB01, KFB20 and KFB50, it regulates PAL protein stability thus…
P.x_tomentosa42633	0.683525	2.58068	0.312018	9.04461	AT1G46768	RELATED TO AP2 1 (RAP2.1)	encodes a member of the DREB subfamily A-5 of ERF/AP2 transcription factor family (RAP2.1). The protein contains one AP2 domain. There are 16 members in this subfamily including RAP2.9 and RAP2.10.
P.x_tomentosa00681	0.119417	45.4816	0.104111	3.01077	AT2G46680	HOMEOBOX 7 (HB-7)	encodes a putative transcription factor that contains a homeodomain closely linked to a leucine zipper motif. Transcript is detected in all tissues examined. Is transcriptionally regulated in an ABA-dependent manner and may act in a signal transduction pathway which mediates a drought response.
P.x_tomentosa74032	0.0685587	7.31595	0.025378	0.732579	AT1G60190	PLANT U-BOX 19 (PUB19)	Encodes PUB19, a plant U-box armadillo repeat protein. Involved in salt inhibition of germination together with PUB18. The mRNA is cell-to-cell mobile.
P.x_tomentosa15941	0.983242	52.6385	0.115666	3.14393	AT1G15670	KISS ME DEADLY 2 (KMD2)	Encodes a member of a family of F-box proteins, called the KISS ME DEADLY (KMD) family, that targets type-B ARR proteins for degradation and is involved in the negative regulation of the cytokinin response. Also named as KFB1, a member of a group of Kelch repeat F-box proteins that negatively regulate phenylpropanoid biosynthesis by targeting the phenypropanoid biosynthesis enzyme phenylalanine a…
P.x_tomentosa70753	0.879994	34.2683	0.18987	5.07169	AT1G60190	PLANT U-BOX 19 (PUB19)	Encodes PUB19, a plant U-box armadillo repeat protein. Involved in salt inhibition of germination together with PUB18. The mRNA is cell-to-cell mobile.
P.x_tomentosa31596	0.088256	0.572131	0.0243695	0.599461	AT2G38340	DEHYDRATION RESPONSE ELEMENT-BINDING PROTEIN 19 (DREB19)	encodes a member of the DREB subfamily A-2 of ERF/AP2 transcription factor family. The protein contains one AP2 domain. There are eight members in this subfamily including DREB2A AND DREB2B that are involved in response to drought.
P.x_tomentosa34782	0.00403933	0.816989	0.0062665	0.153589	AT1G56600	GALACTINOL SYNTHASE 2 (GolS2)	GolS2 is a galactinol synthase that catalyzes the formation of galactinol from UDP-galactose and myo-inositol. GolS2 transcript levels rise in response to methyl viologen, an oxidative damage-inducing agent. Plants over-expressing GolS2 have increased tolerance to salt, chilling, and high-light stress.
P.x_tomentosa04978	0.0643617	0.941843	0.076281	1.8591	AT1G69310	WRKY DNA-BINDING PROTEIN 57 (WRKY57)	Encodes WRKY57, a member of the WRKY Transcription Factor. Activation of WRKY57 confers drought tolerance.
P.x_tomentosa12796	2.43079	10.2642	1.18537	28.1186	AT1G78380	GLUTATHIONE S-TRANSFERASE TAU 19 (GSTU19)	Encodes a glutathione transferase that is a member of Tau GST gene family. Expression is induced by drought stress, oxidative stress, and high doses of auxin and cytokinin. naming convention according to Wagner et al. (2002) The expression of this gene is upregulated by herbicide safeners such as benoxacor and fenclorim.
P.x_tomentosa61837	0.119876	0.964908	0.235774	5.56367	AT4G33150	LYSINE-KETOGLUTARATE REDUCTASE (LKR)	This is a splice variant of the LKR/SDH locus. It encodes a bifunctional polypeptide lysine-ketoglutarate reductase and saccharopine dehydrogenase involved in lysine degradation. There is another splice variant that encodes a mono saccharopine dehydrogenase protein. Gene expression is induced by abscisic acid, jasmonate, and under sucrose starvation.
P.x_tomentosa75042	0.026404	10.9438	0.010767	0.25025	AT1G60190	PLANT U-BOX 19 (PUB19)	Encodes PUB19, a plant U-box armadillo repeat protein. Involved in salt inhibition of germination together with PUB18. The mRNA is cell-to-cell mobile.
P.x_tomentosa63719	3.39845	27.5931	0.183254	4.08135	AT2G18700	TREHALOSE PHOSPHATASE/SYNTHASE 11 (TPS11)	Encodes an enzyme putatively involved in trehalose biosynthesis. The protein has a trehalose synthase (TPS)-like domain that may or may not be active as well as a trehalose phosphatase (TPP)-like domain.
P.x_tomentosa61391	1.00881	5.43549	0.0631625	1.39411	AT1G15670	KISS ME DEADLY 2 (KMD2)	Encodes a member of a family of F-box proteins, called the KISS ME DEADLY (KMD) family, that targets type-B ARR proteins for degradation and is involved in the negative regulation of the cytokinin response. Also named as KFB1, a member of a group of Kelch repeat F-box proteins that negatively regulate phenylpropanoid biosynthesis by targeting the phenypropanoid biosynthesis enzyme phenylalanine a…
P.x_tomentosa64008	0.329432	1.53564	0.511551	11.1869	AT4G33150	LYSINE-KETOGLUTARATE REDUCTASE (LKR)	This is a splice variant of the LKR/SDH locus. It encodes a bifunctional polypeptide lysine-ketoglutarate reductase and saccharopine dehydrogenase involved in lysine degradation. There is another splice variant that encodes a mono saccharopine dehydrogenase protein. Gene expression is induced by abscisic acid, jasmonate, and under sucrose starvation.
P.x_tomentosa59366	4.90404	22.7071	0.503862	10.9168	AT1G15670	KISS ME DEADLY 2 (KMD2)	Encodes a member of a family of F-box proteins, called the KISS ME DEADLY (KMD) family, that targets type-B ARR proteins for degradation and is involved in the negative regulation of the cytokinin response. Also named as KFB1, a member of a group of Kelch repeat F-box proteins that negatively regulate phenylpropanoid biosynthesis by targeting the phenypropanoid biosynthesis enzyme phenylalanine a…
P.x_tomentosa09268	2.14494	8.70811	1.22594	22.9244	AT1G78380	GLUTATHIONE S-TRANSFERASE TAU 19 (GSTU19)	Encodes a glutathione transferase that is a member of Tau GST gene family. Expression is induced by drought stress, oxidative stress, and high doses of auxin and cytokinin. naming convention according to Wagner et al. (2002) The expression of this gene is upregulated by herbicide safeners such as benoxacor and fenclorim.
P.x_tomentosa25539	1.02325	8.34407	0.769416	14.3166	AT4G15910	DROUGHT-INDUCED 21 (DI21)	encodes a gene whose transcript level in root and leaves increases to progressive drought stress. The transcript level is also affected by changes of endogenous or exogenous abscisic acid level. It appears to be a member of plant-specific gene family that includes late embryo-abundant and zinc- IAA-induced proteins in other plants. The mRNA is cell-to-cell mobile.
P.x_tomentosa64060	0.176421	2.40282	0.24583	4.54869	AT2G37170	PLASMA MEMBRANE INTRINSIC PROTEIN 2 (PIP2B)	a member of the plasma membrane intrinsic protein subfamily PIP2. localizes to the plasma membrane and exhibits water transport activity in Xenopus oocyte. expressed specifically in the vascular bundles and protein level increases slightly during leaf dev
P.x_tomentosa63555	4.06544	20.8753	0.692844	12.638	AT1G15670	KISS ME DEADLY 2 (KMD2)	Encodes a member of a family of F-box proteins, called the KISS ME DEADLY (KMD) family, that targets type-B ARR proteins for degradation and is involved in the negative regulation of the cytokinin response. Also named as KFB1, a member of a group of Kelch repeat F-box proteins that negatively regulate phenylpropanoid biosynthesis by targeting the phenypropanoid biosynthesis enzyme phenylalanine a…
P.x_tomentosa45540	0.117639	7.15678	0.1338	2.42289	AT5G57630	CBL-INTERACTING PROTEIN KINASE 21 (CIPK21)	CBL-interacting protein kinase.When mutated plants are hypersensitive to salt and osmotic stress.
P.x_tomentosa56498	1e-05	0.107313	0.03678	0.663482	AT1G12110	NRT1/ PTR FAMILY 6.3 (NPF6.3)	Encodes NRT1.1 (CHL1), a dual-affinity nitrate transporter. The protein is expressed in guard cells and function in stomatal opening. Mutants have less transpiration and are more tolerant to drought. Expressed in lateral roots. Involved in nitrate signaling which enables the plant root system to detect and exploit nitrate-rich soil patches. Comparing to the wild type, the mutant displays a strong…
P.x_tomentosa41824	0.549122	2.54294	0.565804	9.99199	AT3G02050	K+ UPTAKE TRANSPORTER 3 (KUP3)	potassium transporter KUP3p (KUP3)
P.x_tomentosa40657	1.54198	25.2118	0.653744	11.245	AT2G46680	HOMEOBOX 7 (HB-7)	encodes a putative transcription factor that contains a homeodomain closely linked to a leucine zipper motif. Transcript is detected in all tissues examined. Is transcriptionally regulated in an ABA-dependent manner and may act in a signal transduction pathway which mediates a drought response.
P.x_tomentosa46818	7.6216	129.849	0.496599	8.27572	AT4G27410	RESPONSIVE TO DESICCATION 26 (RD26)	Encodes a NAC transcription factor induced in response to desiccation. It is localized to the nucleus and acts as a transcriptional activator in ABA-mediated dehydration response.
P.x_tomentosa09678	1.68384	6.48683	1.48882	24.7963	AT4G14540	NUCLEAR FACTOR Y, SUBUNIT B3 (NF-YB3)	nuclear factor Y, subunit B3;(source:Araport11)
P.x_tomentosa13228	1.76512	10.9094	2.54753	42.1283	AT4G14540	NUCLEAR FACTOR Y, SUBUNIT B3 (NF-YB3)	nuclear factor Y, subunit B3;(source:Araport11)
P.x_tomentosa23734	8.35452	105.862	5.84389	94.5077	AT4G15910	DROUGHT-INDUCED 21 (DI21)	encodes a gene whose transcript level in root and leaves increases to progressive drought stress. The transcript level is also affected by changes of endogenous or exogenous abscisic acid level. It appears to be a member of plant-specific gene family that includes late embryo-abundant and zinc- IAA-induced proteins in other plants. The mRNA is cell-to-cell mobile.
P.x_tomentosa14197	0.0753613	2.00267	0.024109	0.387699	AT1G07530	SCARECROW-LIKE 14 (SCL14)	Encodes a member of the GRAS family of transcription factors. The protein interacts with the TGA2 transcription factor and affects the transcription of stress-responsive genes. The protein is found in the nucleus and is also exported to the cytoplasm.
P.x_tomentosa06898	0.152667	1.28242	0.141269	2.20429	AT2G29420	GLUTATHIONE S-TRANSFERASE TAU 7 (GSTU7)	Encodes glutathione transferase belonging to the tau class of GSTs. Naming convention according to Wagner et al. (2002). Induced by Salicylic acid. Independent of NPR1 for their induction by salicylic acid.
P.x_tomentosa48940	17.5136	222.612	0.810275	12.6019	AT4G27410	RESPONSIVE TO DESICCATION 26 (RD26)	Encodes a NAC transcription factor induced in response to desiccation. It is localized to the nucleus and acts as a transcriptional activator in ABA-mediated dehydration response.
P.x_tomentosa42259	2.23043	25.4519	0.732229	11.3467	AT2G46680	HOMEOBOX 7 (HB-7)	encodes a putative transcription factor that contains a homeodomain closely linked to a leucine zipper motif. Transcript is detected in all tissues examined. Is transcriptionally regulated in an ABA-dependent manner and may act in a signal transduction pathway which mediates a drought response.
P.x_tomentosa38913	1.22254	17.9665	0.732511	11.2492	AT2G46680	HOMEOBOX 7 (HB-7)	encodes a putative transcription factor that contains a homeodomain closely linked to a leucine zipper motif. Transcript is detected in all tissues examined. Is transcriptionally regulated in an ABA-dependent manner and may act in a signal transduction pathway which mediates a drought response.
P.x_tomentosa16683	2.29317	12.3727	1.96589	30.1799	AT4G14540	NUCLEAR FACTOR Y, SUBUNIT B3 (NF-YB3)	nuclear factor Y, subunit B3;(source:Araport11)
P.x_tomentosa49528	0.41221	7.70566	0.0482545	0.718911	AT4G21440	MYB-LIKE 102 (MYB102)	Encodes a MYB transcription factor involved in wounding and osmotic stress response. Member of the R2R3 factor gene family.
P.x_tomentosa15265	18.9035	119.129	27.9715	415.199	AT4G11650	OSMOTIN 34 (OSM34)	osmotin-like protein
P.x_tomentosa08644	0.0435923	0.481312	0.084773	1.25322	AT2G29420	GLUTATHIONE S-TRANSFERASE TAU 7 (GSTU7)	Encodes glutathione transferase belonging to the tau class of GSTs. Naming convention according to Wagner et al. (2002). Induced by Salicylic acid. Independent of NPR1 for their induction by salicylic acid.
P.x_tomentosa73146	5.07066	23.3172	0.613232	8.99184	AT3G48530	SNF1-RELATED PROTEIN KINASE REGULATORY SUBUNIT GAMMA 1 (KING1)	SNF1-related protein kinase regulatory subunit gamma 1;(source:Araport11)
P.x_tomentosa14366	1.33483	42.247	0.113693	1.60717	AT5G04760	DIVARICATA2 (DIV2)	R-R-type MYB protein which plays negative roles in salt stress and is required for ABA signaling in Arabidopsis.
P.x_tomentosa59671	0.338761	1.54953	0.543969	7.61162	AT4G33150	LYSINE-KETOGLUTARATE REDUCTASE (LKR)	This is a splice variant of the LKR/SDH locus. It encodes a bifunctional polypeptide lysine-ketoglutarate reductase and saccharopine dehydrogenase involved in lysine degradation. There is another splice variant that encodes a mono saccharopine dehydrogenase protein. Gene expression is induced by abscisic acid, jasmonate, and under sucrose starvation.
P.x_tomentosa44891	0.373746	74.9804	0.129169	1.7625	AT5G21960	-	encodes a member of the DREB subfamily A-5 of ERF/AP2 transcription factor family. The protein contains one AP2 domain. There are 15 members in this subfamily including RAP2.1, RAP2.9 and RAP2.10.
P.x_tomentosa45521	2.57464	9.58157	0.344973	4.707	AT2G18700	TREHALOSE PHOSPHATASE/SYNTHASE 11 (TPS11)	Encodes an enzyme putatively involved in trehalose biosynthesis. The protein has a trehalose synthase (TPS)-like domain that may or may not be active as well as a trehalose phosphatase (TPP)-like domain.
P.x_tomentosa61548	5.38562	42.1455	0.490802	6.55891	AT2G18700	TREHALOSE PHOSPHATASE/SYNTHASE 11 (TPS11)	Encodes an enzyme putatively involved in trehalose biosynthesis. The protein has a trehalose synthase (TPS)-like domain that may or may not be active as well as a trehalose phosphatase (TPP)-like domain.
P.x_tomentosa29466	0.110571	1.4606	0.0270775	0.357515	AT1G09970	(LRR XI-23)	RLK7 belongs to a leucine-rich repeat class of receptor-likekinase (LRR-RLKs). It is involved in the control of germination speed and the tolerance to oxidant stress. The mRNA is cell-to-cell mobile.
P.x_tomentosa44440	2.73937	8.65297	0.464433	5.85026	AT2G18700	TREHALOSE PHOSPHATASE/SYNTHASE 11 (TPS11)	Encodes an enzyme putatively involved in trehalose biosynthesis. The protein has a trehalose synthase (TPS)-like domain that may or may not be active as well as a trehalose phosphatase (TPP)-like domain.
P.x_tomentosa47952	18.1603	166.133	0.981209	12.1141	AT4G27410	RESPONSIVE TO DESICCATION 26 (RD26)	Encodes a NAC transcription factor induced in response to desiccation. It is localized to the nucleus and acts as a transcriptional activator in ABA-mediated dehydration response.
P.x_tomentosa29872	0.512498	5.72405	0.129899	1.60037	AT2G17840	EARLY-RESPONSIVE TO DEHYDRATION 7 (ERD7)	Identified as drought-inducible gene by differential hybridization. Upregulated by high light, drought, cold and salt stress determined by microarray analysis.
P.x_tomentosa06594	0.0185483	1.38373	0.067548	0.829026	AT1G69490	NAC-LIKE, ACTIVATED BY AP3/PI (NAP)	Encodes a member of the NAC transcription factor gene family. It is expressed in floral primordia and upregulated by AP3 and PI. Its expression is associated with leaf senescence. The mRNA is cell-to-cell mobile.
P.x_tomentosa02880	6.13038	57.3677	0.660293	7.98791	AT1G27730	SALT TOLERANCE ZINC FINGER (STZ)	Related to Cys2/His2-type zinc-finger proteins found in higher plants. Compensated for a subset of calcineurin deficiency in yeast. Salt tolerance produced by ZAT10 appeared to be partially dependent on ENA1/PMR2, a P-type ATPase required for Li+ and Na+ efflux in yeast. The protein is localized to the nucleus, acts as a transcriptional repressor and is responsive to chitin oligomers. Also involv…
P.x_tomentosa17640	1.49683	33.7053	0.560723	6.66322	AT1G07530	SCARECROW-LIKE 14 (SCL14)	Encodes a member of the GRAS family of transcription factors. The protein interacts with the TGA2 transcription factor and affects the transcription of stress-responsive genes. The protein is found in the nucleus and is also exported to the cytoplasm.
P.x_tomentosa02301	4.58994	25.4333	0.449918	5.31073	AT3G62930	(GRXS6)	Encodes a member of the CC-type glutaredoxin (ROXY) family that has been shown to interact with the transcription factor TGA2 and suppress ORA59 promoter activity.
P.x_tomentosa40221	0.930483	3.96512	1.06246	12.5112	AT3G02050	K+ UPTAKE TRANSPORTER 3 (KUP3)	potassium transporter KUP3p (KUP3)
P.x_tomentosa18658	0.146792	4.77675	0.456514	5.2004	AT4G11650	OSMOTIN 34 (OSM34)	osmotin-like protein
P.x_tomentosa47312	1.03899	4.19344	0.153891	1.75303	AT4G32480	-	sugar phosphate exchanger, putative (DUF506);(source:Araport11)
P.x_tomentosa03748	4.3795	21.3733	0.818839	9.05697	AT3G62930	(GRXS6)	Encodes a member of the CC-type glutaredoxin (ROXY) family that has been shown to interact with the transcription factor TGA2 and suppress ORA59 promoter activity.
P.x_tomentosa54702	0.302443	2.53569	0.5128	5.63659	AT5G52060	BCL-2-ASSOCIATED ATHANOGENE 1 (BAG1)	A member of Arabidopsis BAG (Bcl-2-associated athanogene) proteins, plant homologs of mammalian regulators of apoptosis. Plant BAG proteins are multi-functional and remarkably similar to their animal counterparts, as they regulate apoptotic-like processes ranging from pathogen attack, to abiotic stress, to plant development.
P.x_tomentosa56106	0.223054	5.61318	0.045799	0.497309	AT5G47910	RESPIRATORY BURST OXIDASE HOMOLOGUE D (RBOHD)	NADPH/respiratory burst oxidase protein D (RbohD).Interacts with AtrbohF gene to fine tune the spatial control of ROI production and hypersensitive response to cell in and around infection site. The mRNA is cell-to-cell mobile.
P.x_tomentosa30760	0.160637	2.68173	0.076542	0.816329	AT1G09970	(LRR XI-23)	RLK7 belongs to a leucine-rich repeat class of receptor-likekinase (LRR-RLKs). It is involved in the control of germination speed and the tolerance to oxidant stress. The mRNA is cell-to-cell mobile.
P.x_tomentosa72982	0.539428	60.765	0.0870735	0.900768	AT1G60190	PLANT U-BOX 19 (PUB19)	Encodes PUB19, a plant U-box armadillo repeat protein. Involved in salt inhibition of germination together with PUB18. The mRNA is cell-to-cell mobile.
P.x_tomentosa11746	22.7841	144.807	40.7036	417.478	AT4G11650	OSMOTIN 34 (OSM34)	osmotin-like protein
P.x_tomentosa00200	0.435047	1.43519	0.110634	1.11683	AT5G66850	MITOGEN-ACTIVATED PROTEIN KINASE KINASE KINASE 5 (MAPKKK5)	Encodes a member of the MEKK subfamily that functions redundantly with MAPKKK3 to activate MPK3/6 downstream of multiple pattern recognition receptors and confer resistance to both bacterial and fungal pathogens.
P.x_tomentosa37041	3.51299	19.1058	4.53749	45.6842	AT2G30360	SOS3-INTERACTING PROTEIN 4 (SIP4)	Encodes a SOS2-like protein kinase that is a member of the CBL-interacting protein kinase family.Loss of function mutants show a decrease in sensitivity to high pH.Phosphorylates AHA2, a plasma membrane H+ ATPase.This phosphorylation appears to regulate the activity of the proton transporter.
P.x_tomentosa56424	2.11918	9.72819	1.68231	16.9341	AT4G22920	NON-YELLOWING 1 (NYE1)	Similar to the tomato senescence-inducible chloroplast stay-green protein 1. It is upregulated during maximal senescence in the Arabidopsis life cycle, especially in senescent leaves. Acts antagonistically with SGR2 to balance chlorophyll catabolism in chloroplasts with the dismantling and remobilizing of other cellular components in senescing leaf cells.
P.x_tomentosa72037	5.79013	26.5622	0.897656	8.94875	AT3G48530	SNF1-RELATED PROTEIN KINASE REGULATORY SUBUNIT GAMMA 1 (KING1)	SNF1-related protein kinase regulatory subunit gamma 1;(source:Araport11)
P.x_tomentosa18700	15.5806	69.1294	13.0052	129.197	AT4G11650	OSMOTIN 34 (OSM34)	osmotin-like protein
P.x_tomentosa18701	27.1195	96.6858	24.1743	236.192	AT4G11650	OSMOTIN 34 (OSM34)	osmotin-like protein
P.x_tomentosa56228	0.0329937	1.10373	0.362165	3.5374	AT3G49290	ABL INTERACTOR-LIKE PROTEIN 2 (ABIL2)	One of four ABI-like proteins.
P.x_tomentosa12446	1.52461	25.5156	0.568677	5.55185	AT1G15670	KISS ME DEADLY 2 (KMD2)	Encodes a member of a family of F-box proteins, called the KISS ME DEADLY (KMD) family, that targets type-B ARR proteins for degradation and is involved in the negative regulation of the cytokinin response. Also named as KFB1, a member of a group of Kelch repeat F-box proteins that negatively regulate phenylpropanoid biosynthesis by targeting the phenypropanoid biosynthesis enzyme phenylalanine a…
P.x_tomentosa00075	3.89748	38.1858	0.584165	5.6675	AT1G27730	SALT TOLERANCE ZINC FINGER (STZ)	Related to Cys2/His2-type zinc-finger proteins found in higher plants. Compensated for a subset of calcineurin deficiency in yeast. Salt tolerance produced by ZAT10 appeared to be partially dependent on ENA1/PMR2, a P-type ATPase required for Li+ and Na+ efflux in yeast. The protein is localized to the nucleus, acts as a transcriptional repressor and is responsive to chitin oligomers. Also involv…
P.x_tomentosa77070	10.1857	124.003	0.966333	9.2482	AT1G01720	(ATAF1)	Belongs to a large family of putative transcriptional activators with NAC domain. Transcript level increases in response to wounding and abscisic acid. ATAF1 attentuates ABA signaling and sythesis. Mutants are hyposensitive to ABA. The mRNA is cell-to-cell mobile.
P.x_tomentosa35973	3.22353	29.5881	0.786801	7.37845	AT1G56560	ALKALINE/NEUTRAL INVERTASE A (A/N-InvA)	A/N-InvA is a neutral invertase that breaks sucrose down into fructose and glucose. It is member of the larger family of alkaline/neutral invertases (GH100). GFP-tagged A/N-InvA localizes to the mitochondria. atinva mutants have reduced root growth, reduced invertase activity, and increased expression of antioxidant genes under basal conditions. The levels of A/N-InvA transcripts rise in response…
P.x_tomentosa14200	1.44544	19.9725	0.441634	4.11472	AT1G07530	SCARECROW-LIKE 14 (SCL14)	Encodes a member of the GRAS family of transcription factors. The protein interacts with the TGA2 transcription factor and affects the transcription of stress-responsive genes. The protein is found in the nucleus and is also exported to the cytoplasm.
P.x_tomentosa05579	0.0223993	0.16691	0.0596575	0.550848	AT2G29420	GLUTATHIONE S-TRANSFERASE TAU 7 (GSTU7)	Encodes glutathione transferase belonging to the tau class of GSTs. Naming convention according to Wagner et al. (2002). Induced by Salicylic acid. Independent of NPR1 for their induction by salicylic acid.
P.x_tomentosa08953	7.04497	25.442	1.85741	16.9121	AT5G18600	(ROXY10)	Encodes a member of the CC-type glutaredoxin (ROXY) family that has been shown to interact with the transcription factor TGA2 and suppress ORA59 promoter activity.
P.x_tomentosa59394	4.31167	26.8628	0.64347	5.80802	AT2G18700	TREHALOSE PHOSPHATASE/SYNTHASE 11 (TPS11)	Encodes an enzyme putatively involved in trehalose biosynthesis. The protein has a trehalose synthase (TPS)-like domain that may or may not be active as well as a trehalose phosphatase (TPP)-like domain.
P.x_tomentosa57939	0.220257	2.82857	0.573507	5.0608	AT3G49290	ABL INTERACTOR-LIKE PROTEIN 2 (ABIL2)	One of four ABI-like proteins.
P.x_tomentosa54718	1.39859	6.7133	1.37361	12.1189	AT4G22920	NON-YELLOWING 1 (NYE1)	Similar to the tomato senescence-inducible chloroplast stay-green protein 1. It is upregulated during maximal senescence in the Arabidopsis life cycle, especially in senescent leaves. Acts antagonistically with SGR2 to balance chlorophyll catabolism in chloroplasts with the dismantling and remobilizing of other cellular components in senescing leaf cells.
P.x_tomentosa38505	3.58083	13.8136	2.95823	25.5687	AT1G60690	-	NAD(P)-linked oxidoreductase superfamily protein;(source:Araport11)
P.x_tomentosa10444	1.58402	32.8621	0.486613	4.1857	AT3G45640	MITOGEN-ACTIVATED PROTEIN KINASE 3 (MPK3)	Encodes a mitogen-activated kinase whose mRNA levels increase in response to touch, cold, salinity stress and chitin oligomers.Also functions in ovule development. Heterozygous MPK3 mutants in a homozygous MPK6 background are female sterile due to defects in integument development. MPK3 can be dephosphorylated by MKP2 in vitro. The mRNA is cell-to-cell mobile.
P.x_tomentosa38225	0.697765	2.99063	0.92618	7.85529	AT2G30360	SOS3-INTERACTING PROTEIN 4 (SIP4)	Encodes a SOS2-like protein kinase that is a member of the CBL-interacting protein kinase family.Loss of function mutants show a decrease in sensitivity to high pH.Phosphorylates AHA2, a plasma membrane H+ ATPase.This phosphorylation appears to regulate the activity of the proton transporter.
P.x_tomentosa85919	0.692111	9.95088	0.317501	2.68755	AT1G28480	(GRX480)	Encodes GRX480, a member of the glutaredoxin family that regulates protein redox state. GRX480 interacts with TGA factors and suppresses JA-responsive PDF1.2 transcription. GRX480 transcription is SA-inducible and requires NPR1. Maybe involved in SA/JA cross-talk. It has also been shown to interact with the transcription factor TGA2 and suppress ORA59 promoter activity.
P.x_tomentosa40244	1e-05	0.261927	0.179254	1.51636	AT1G60690	-	NAD(P)-linked oxidoreductase superfamily protein;(source:Araport11)
P.x_tomentosa81674	2.50522	7.35131	1.19711	9.99986	AT2G22570	NICOTINAMIDASE 1 (NIC1)	encodes a nicotinamidase that converts nicotinamide into nicotinic acid. As such the encoded enzyme is involved in the pyridine nucleotide salvage pathway which may be connected to the de novo NAD biosynthesis through the ABA signaling pathway.
P.x_tomentosa22385	0.122321	1.10955	0.0600885	0.499727	AT2G29670	-	Tetratricopeptide repeat (TPR)-like superfamily protein;(source:Araport11)
P.x_tomentosa25216	5.61765	114.219	4.17863	34.061	AT2G29420	GLUTATHIONE S-TRANSFERASE TAU 7 (GSTU7)	Encodes glutathione transferase belonging to the tau class of GSTs. Naming convention according to Wagner et al. (2002). Induced by Salicylic acid. Independent of NPR1 for their induction by salicylic acid.
P.x_tomentosa35879	2.38268	10.8441	3.24544	26.0555	AT2G30360	SOS3-INTERACTING PROTEIN 4 (SIP4)	Encodes a SOS2-like protein kinase that is a member of the CBL-interacting protein kinase family.Loss of function mutants show a decrease in sensitivity to high pH.Phosphorylates AHA2, a plasma membrane H+ ATPase.This phosphorylation appears to regulate the activity of the proton transporter.
P.x_tomentosa14390	0.592677	1.8119	1.44031	11.198	AT5G22090	ENHANCER OF ABA CO-RECEPTOR 1 (EAR1)	EAR1 is a negative regulator of ABA signaling that enhances the activity of all six clade A PP2Cs (ABI1, ABI2, HAB1, HAB2, AHG1, AHG3) by interacting with and releasing the N-terminal autoinhibition of these proteins. EAR1 indirectly affects OST1 activity through enhancing ABI1 activity. The EAR1 141-287 fragment is sufficient for the functioning of EAR1 in ABA responses; the 131-248 region harbo…
P.x_tomentosa28552	0.40679	6.86913	0.147544	1.14512	AT2G17840	EARLY-RESPONSIVE TO DEHYDRATION 7 (ERD7)	Identified as drought-inducible gene by differential hybridization. Upregulated by high light, drought, cold and salt stress determined by microarray analysis.
P.x_tomentosa42995	7.63649	32.5946	7.83632	59.9192	AT1G44170	ALDEHYDE DEHYDROGENASE 3H1 (ALDH3H1)	Encodes an aldehyde dehydrogenase induced by ABA and dehydration that can oxidize saturated aliphatic aldehydes. It is also able to oxidize beta-unsaturated aldehydes, but not aromatic aldehydes. Activity of ALDH3H1 is NAD +-dependent.
P.x_tomentosa81433	0.678211	10.3094	1.11407	8.47502	AT2G30360	SOS3-INTERACTING PROTEIN 4 (SIP4)	Encodes a SOS2-like protein kinase that is a member of the CBL-interacting protein kinase family.Loss of function mutants show a decrease in sensitivity to high pH.Phosphorylates AHA2, a plasma membrane H+ ATPase.This phosphorylation appears to regulate the activity of the proton transporter.
P.x_tomentosa11661	0.910601	5.58258	0.445452	3.34286	AT2G42010	PHOSPHOLIPASE D BETA 1 (PLDBETA1)	phospholipase D (PLDbeta)
P.x_tomentosa17411	2.20452	47.9896	1.39338	10.3407	AT3G45640	MITOGEN-ACTIVATED PROTEIN KINASE 3 (MPK3)	Encodes a mitogen-activated kinase whose mRNA levels increase in response to touch, cold, salinity stress and chitin oligomers.Also functions in ovule development. Heterozygous MPK3 mutants in a homozygous MPK6 background are female sterile due to defects in integument development. MPK3 can be dephosphorylated by MKP2 in vitro. The mRNA is cell-to-cell mobile.
