# Supplementary material for: PtoNF-YC9-SRMT-PtoRD26 module regulates the high saline tolerance of a triploid poplar
Source: Genome Biol. 2022 Jul 7;23:148. doi: 10.1186/s13059-022-02718-7 (PMC9264554; doi:10.1186/s13059-022-02718-7)
Supplement: Supplementary file 12 — Additional file 12. Table S11. The potential interacting proteins of SRMT from Y2H screening assay. [file 13059_2022_2718_MOESM12_ESM.xlsx]

## Sheet: Sheet1
Table S11. The potential interacting proteins of SRMT from Y2H screening assay.
Gene ID in triploid Chinese white poplar	Gene ID in P. trichocarpa	Annotation	No. of hits
P.x_tomentosa52521	Potri.004G089500	Calcium-dependent lipid-binding domain-containing protein	2
P.x_tomentosa28566	Potri.009G135200	Heavy metal-associated isoprenylated plant protein 26 Links	4
P.x_tomentosa29916	Potri.009G139000	WD-40 repeat family protein; Similar to contains 7 WD-40 repeats; Similar to PC326 protein (GI:200241) (PIR2:S37694) (Mus musculus); Similar to Human (H326) translated mRNA - Homo sapiens; Similar to EMBL	2
P.x_tomentosa50892	Potri.004G089400	Calcium-binding protein CML24-Related Links	3
P.x_tomentosa23609	Potri.019G047000	Nuclear transcription factor Y, gamma (NF-YC)	9
P.x_tomentosa13304	Potri.001G355800	Similar to Molybdenum cofactor synthesis protein 3 (Molybdopterin synthase sulfurylase) (MPT synthase sulfurylase)	1
P.x_tomentosa21097	Potri.017G141100	Nascent polypeptide-associated complex subunit beta	2
P.x_tomentosa28073	Potri.009G070900	Similar to DNA-directed RNA polymerase II 13.6 kDa polypeptide	1
