# Supplementary material for: PtoNF-YC9-SRMT-PtoRD26 module regulates the high saline tolerance of a triploid poplar
Source: Genome Biol. 2022 Jul 7;23:148. doi: 10.1186/s13059-022-02718-7 (PMC9264554; doi:10.1186/s13059-022-02718-7)
Supplement: Supplementary file 13 — Additional file 13. Table S12. The primers in this study. [file 13059_2022_2718_MOESM13_ESM.xlsx]

## Sheet: Sheet2
Table S12. The primers in this study
Primers	Sequences
pCXSN-SRMT-F	ACTCGAGGGGGATCCCCAATACTTGTATGGATGAGCGAGGACATCATCATG	Transgene
pCXSN-SRMT-R	TTCGCTAGTGGATCCCCAATACTTGTATGGTTAATTTTCCTTTCCTTGC
SRMT-RNAiF1	ACTCGAGGGGGATCCCCAATACTTGTATGGCAGACTCAGAGCTTGGTACAAG
SRMT-RNAiF2	TTCGCTAGTGGATCCCCAATACTTGTATGGCAGACTCAGAGCTTGGTACAAG
SRMT-RNAiR	CCATGTTCCACATAGTATCTCCG
SRMTStufferGUS-F	ACTATGTGGAACATGGATCTACCCGCTTC
SRMTStufferGUS-R	ACTATGTGGAACATGGTAATCGCCTGTAAG
pDNOR-SRMT-CDS-F	GGGGACAAGTTTGTACAAAAAAGCAGGCTCGATGAGCGAGGACATCATCAT
pDNO-SRMT-CDS-R	GGGGACCACTTTGTACAAGAAAGCTGGGTCATTTTCCTTTCCTTGCAAGT
PtoNF-YC9-RNAiF1	ACTCGAGGGGGATCCCCAATACTTGTATGGCAGCTGAAGCTCCTGTCATA
PtoNF-YC9-RNAiF2	TTCGCTAGTGGATCCCCAATACTTGTATGGCAGCTGAAGCTCCTGTCATA
PtoNF-YC9-RNAiR	CAAATCTGCTGGGCCACATAA
PtoNF-YC9StufferGUS-F	TGGCCCAGCAGATTTGATCTACCCGCTTC
PtoNF-YC9StufferGUS-R	TGGCCCAGCAGATTTGTAATCGCCTGTAAG
pDNOR-PtoNF-YC9-CDS-F	GGGGACAAGTTTGTACAAAAAAGCAGGCTCGATGGACCAGCAAGGCCATGG
pDNO-PtoNF-YC9-CDS-R	GGGGACCACTTTGTACAAGAAAGCTGGGTCTCAGGAATCTTCAGGTGGCT
PtoRD26RNAiF1	ACTCGAGGGGGATCCCCAATACTTGTATGGGGATCCCGACCCAATAGGGT
PtoRD26-RNAiF2	TTCGCTAGTGGATCCCCAATACTTGTATGGGGATCCCGACCCAATAGGGT
PtoRD26-RNAiR2	CTCCGGCAACGGGTCAAGGA
PtoRD26StufferGUS-F	GACCCGTTGCCGGAGATCTACCCGCTTC
PtoRD26StufferGUS-R	GACCCGTTGCCGGAGTAATCGCCTGTAAG
pDNOR-PtoRD26-CDS-F	GGGGACAAGTTTGTACAAAAAAGCAGGCTCGATGGGACTGCAAGAAACAGA
pDNO-PtoRD26-CDS-R	GGGGACCACTTTGTACAAGAAAGCTGGGTCTCACCGCCTAAACCCATACC
pCXGUS-SRMTpro-F	gactctagaggatccccaatacttgtatgg TCATCCTTTTCAATTAATCT
pCXGUS-SRMTpro-R	acgtaacatggatccccaatacttgtatgg GCAGTAAGAGAAACAAACTC
qRT-PtoUBQ-F	CCAAGCCCAAGAAGATCAAGC	qRT-PCR
qRT-PtoUBQ-R	GCACCGCACTCAGCATTAGG
qRT-PtoNF-YC9-F	TATTTGCCAGGGCCTGTGAG
qRT-PtoNF-YC9-R	ACAATATCAACCAGAAAATC
qRT-SRMT-F	TAGTACAGCAGCAAGAAGCT
qRT-SRMT-R	TGATTCTGCCGAAGAAATGC
qRT-PtoRD26-F	GTGCAATACTTGTGCAAGAAGGTTG
qRT-PtoRD26-R	CAACCCTGTTGGGTCGGGATCCATT
qRT-PtoCIPK21-F	GGGATATCTACCATTTGACGAACGT
qRT-PtoCIPK21-R	CATCACATTCATATCCACAGGAAGG
qRT-PtoERD7-F	CAATCGTTCATTTAATTGAGAAAGA
qRT-PtoERD7-R	CAATATCTTATCGAACTCCTTCAAC
qRT-PtoHB7-F	AGAGACGGAGTTGTGGATTTCGACC
qRT-PtoHB7-R	ACGAGGCTGCAGCCCGAGTTCTCTT
qRT-PtoPUB79-F1	ATCAAGTTCTTGGAAGAACAAATTG
qRT-PtoPUB79-R1	AGTAGCTCATCAACCCCAACAAGCT
PGBKT7-SRMT-F	ATGGCCATGGAGGCCGAATTCATGAGCGAGGACATCATCAT	Y2H
PGBKT7-SRMT-R	TCGACGGATCCCCGGGAATTCTTAATTTTCCTTTCCTTGC
PGBKT7-SRMT-△N1-22-F	ATGGCCATGGAGGCCGAATTCCTTAGGAGGGGGCCATGGAC
PGBKT7-SRMT-△C229-332-R	TCGACGGATCCCCGGGAATTCATTGATTCTGCCGAAGAAAT
PGBKT7-SRMT-△C261-332-R	TCGACGGATCCCCGGGAATTCCCCTTCGCCAAGGTGCTGTA
pGBKT7-SRMT-R2R3-F	ATGGCCATGGAGGCCGAATTCACAGGTTCTAAAGAAGAT
pGBKT7-SRMT-R2R3-R	TCGACGGATCCCCGGGAATTCATTGGCATCTATCTTAAG
pGADT7-PtoNF-YC9-F	GCCATGGAGGCCAGTGAATTCATGGACCAGCAAGGCCATGG
pGADT7-PtoNF-YC9-R	ATGCCCACCCGGGTGGAATTCTCAGGAATCTTCAGGTGGCT
pAbAi-SRMT-RE2-F	CTTGAATTCGAGCTCGGTACCGAAATGGTGCTCATCACATGCACACGTAATATATT	Y1H
pAbAi-SRMT-RE2-R	GTCGACAGATCCCCGGGTACCAATATATTACGTGTGCATGTGATGAGCACCATTTC
pAbAi-SRMT-MutantRE2-F	CTTGAATTCGAGCTCGGTACCGAAATGGTGCTCATAAAAAACACACGTAATATATT
pAbAi-SRMT-MutantRE2-R	GTCGACAGATCCCCGGGTACCAATATATTACGTGTGTTTTTTATGAGCACCATTTC
EMSA-PtoRD26propro-SRMTbind-ME1-F	TTCGAATTCCACGCCCATATAATTCTAAAAAC	EMSA
EMSA-PtoRD26propro-SRMTbind-ME1-R	GTTTTTAGAATTATATGGGCGTGGAATTCGAA
EMSA-PtoRD26pro-SRMTbind-ME2-F	TCTCGAAGTTTGACCTTCCCTTCATCAATC
EMSA-PtoRD26pro-SRMTbind-ME2-R	GATTGATGAAGGGAAGGTCAAACTTCGAGA
EMSA-PtoRD26pro-SRMTbind-ME3-F	TGTAGAAGAAACCCTAATCTCACGCATGC
EMSA-PtoRD26pro-SRMTbind-ME3-R	GCATGCGTGAGATTAGGGTTTCTTCTACA
EMSA-PtoRD26pro-SRMTbind-ME4-F	CAAAATGAAACACGACCAAACTGTGGACATTAG
EMSA-PtoRD26pro-SRMTbind-ME4-R	CTAATGTCCACAGTTTGGTCGTGTTTCATTTTG
EMSA-PtoRD26pro-SRMTbind-ME5-F	ACTTGCACATGGATAAGGTCGGCTATTTGATG
EMSA-PtoRD26pro-SRMTbind-ME5-R	CATCAAATAGCCGACCTTATCCATGTGCAAGT
EMSA-PtoRD26pro-SRMTbind-ME6-F	AGACCCCATCAACCCAGACAAGGACGACCG
EMSA-PtoRD26pro-SRMTbind-ME6-R	CGGTCGTCCTTGTCTGGGTTGATGGGGTCT
EMSA-mutantPtoRD26pro-SRMTbind-ME2-F	TCTCGAAGTTTAAAAAAAACTTCATCAATC
EMSA-mutantPtoRD26pro-SRMTbind-ME2-R	GATTGATGAAGTTTTTTTTAAACTTCGAGA
EMSA-mutantPtoRD26pro-SRMTbind-ME4-F	CAAAATGAAACACAAAAAAAATGTGGACATTAG
EMSA-mutantPtoRD26pro-SRMTbind-ME4-R	CTAATGTCCACATTTTTTTTGTGTTTCATTTTG
EMSA-mutantPtoRD26pro-SRMTbind-ME5-F	ACTTGCACATGGAAAAAAAAGGCTATTTGATG
EMSA-mutantPtoRD26pro-SRMTbind-ME5-R	CATCAAATAGCCTTTTTTTTCCATGTGCAAGT
EMSA-SRMTPro-RD26bind-RE1-F	ATCCGTTCGAACGTGCAGTCGAAACTTCGACTGGATGTTTAAACATGAAGTTGAAGAA
EMSA-SRMTPro-RD26bind-RE1-R	TTCTTCAACTTCATGTTTAAACATCCAGTCGAAGTTTCGACTGCACGTTCGAACGGAT
EMSA-SRMTpro-RD26bind-RE2-F	TGGTGCTCATCACATGCACACGTAATATATTACATAATAATTCATGGTATAAGGACAT
EMSA-SRMTpro-RD26bind-RE2-R	ATGTCCTTATACCATGAATTATTATGTAATATATTACGTGTGCATGTGATGAGCACCA
EMSA-mutant-SRMTpro-RD26bind-RE2-F	TGGTGCTCATAAAAAACACACGTAATATATTACATAATAATTCATGGTATAAGGACAT
EMSA-mutant-SRMTpro-RD26bind-RE2-R	ATGTCCTTATACCATGAATTATTATGTAATATATTACGTGTGTTTTTTATGAGCACCA
PtoRD26pro-CHIP-F1	TCTTTCGAATTCCACGCCCAT	CHIP
PtoRD26pro-CHIP-R1	TTGGGTGACTCTCACGTGTC
PtoRD26pro-CHIP-F2	AGGTATCTTGCACGCCAGACC
PtoRD26pro-CHIP-R2	GGGTACAAATGGAGGCTCTG
PtoRD26pro-CHIP-F3	TGTCCAGCTGCCGCAAAATG
PtoRD26pro-CHIP-R3	CATTTTGCGGCAGCTGGACA
LUC-PtoRD26pro-SRMT Bind motif synthesis	GGTACCTCTCGAAGTTTGACCTTCCCTTCATCAATCTCTCGAAGTTTGACCTTCCCTTCATCAATCTCTCGAAGTTTGACCTTCCCTTCATCAATCTCTCGAAGTTTGACCTTCCCTTCATCAATCCTCGAGAAATGAAACACGACCAAACTGTGGACATTAAAATGAAACACGACCAAACTGTGGACATTAAAATGAAACACGACCAAACTGTGGACATTAAAATGAAACACGACCAAACTGTGGACATTAGTCGACCTTGCACATGGATAAGGTCGGCTATTTGATCTTGCACATGGATAAGGTCGGCTATTTGATCTTGCACATGGATAAGGTCGGCTATTTGATCTTGCACATGGATAAGGTCGGCTATTTGATAAGCTT	Dual-LUC
LUC-PtoRD26pro-SRMT mutant Bind motif synthesis	AAGCTTATCAAATAGCCGACCTTATCCATGTGCAAGATCAAATAGCCGACCTTATCCATGTGCAAGATCAAATAGCCGACCTTATCCATGTGCAAGATCAAATAGCCGACCTTATCCATGTGCAAGGTCGACTAATGTCCACAGTTTGGTCGTGTTTCATTTTAATGTCCACAGTTTGGTCGTGTTTCATTTTAATGTCCACAGTTTGGTCGTGTTTCATTTTAATGTCCACAGTTTGGTCGTGTTTCATTTCTCGAGGATTGATGAAGGGAAGGTCAAACTTCGAGAGATTGATGAAGGGAAGGTCAAACTTCGAGAGATTGATGAAGGGAAGGTCAAACTTCGAGAGATTGATGAAGGGAAGGTCAAACTTCGAGAGGTACC
pGreen-PtoRD26pro-F	ctatagggcgaattgGGTACCCTTGCCTACTCATCAAACTCACTA
pGreen-PtoRD26pro-R	ctcgagggggggcccGGTACCTTTTGCACACGACTGTTCGTTTGGC
pGreen-SRMTpro-F	ctatagggcgaattgGGTACCCATCCTTTTCAATTAATCTTACATAT
pGreen-SRMTpro-R	ctcgagggggggcccGGTACCCCAAGAATACAGTACTTCGAGAAACA
pET30a-SRMT-F	CGCGGATCCATGAGCGAGGACATCATCAT	Recombinant protein expression
pET30a-SRMT-R	CCCGGATCCTTAATTTTCCTTTCCTTGCA
pGEX4T-PtoNF-YC9-F	CCGCGTGGATCCCCGGAATTCATGGACCAGCAAGGCCATGG
pGEX4T-PtoNF-YC9-R	GTCACGATGCGGCCGCTCGAGGGAATCTTCAGGTGGCTGCG
pGEX4T-PtoRD26-F	CCGCGTGGATCCCCGGAATTCATGGGACTGCAAGAAACAGA
pGEX4T-PtoRD26-R	GTCACGATGCGGCCGCTCGAGTCACCGCCTAAACCCATACC
pGEX4T-SRMT-F	CCGCGTGGATCCCCGGAATTCATGAGCGAGGACATCATCAT
pGEX4T-SRMT-R	GTCACGATGCGGCCGCTCGAGTTAATTTTCCTTTCCTTGCA
PBI221-PtoNF-YC9-F	CTAGTCTAGAATGGACCAGCAAGGCCATGG	Subcellular localization
PBI221-PtoNF-YC9-R	CGGGGTACCGGAATCTTCAGGTGGCTGCG
PBI221-SRMT-F	CTAGTCTAGAATGAGCGAGGACATCATCAT
PBI221-SRMT-R	CGGGGTACCTTAATTTTCCTTTCCTTGCA
